# Supplementary material for: Intergenic, gene terminal, and intragenic CpG islands in the human genome
Source: BMC Genomics. 2010 Jan 19;11:48. doi: 10.1186/1471-2164-11-48 (PMC2817693; doi:10.1186/1471-2164-11-48)
Supplement: Additional file 4 — Monte Carlo Simulations. The archive contains Ruby scripts used to evaluate statistical significance of overlapping of gene segments and CGIs. Results of simulations with different "fixed" elements (see Methods) are also included. [file 1471-2164-11-48-S4.ZIP › result_exonspag_length/last_intron_coding_exon_200bp_3.txt.lengths]

26095.8749998021
25709.0649951897
29109.1799940867
25178.0900000034
22193.4049969639
23949.9849977446
23588.4950106405
23866.3400071635
24147.9250108688
19473.6499968467
21444.0250033315
22413.3949977096
24615.7699938925
19972.9649983122
24045.190005712
27397.9650025902
28399.4450047267
24486.315001254
23870.6900026844
26089.0000002525
23242.5950028871
23997.3950081982
21758.7149981168
24992.7700073068
24042.3750081233
25983.250006528
24450.0000032884
22737.2049980274
28922.6550028756
21874.17999392
21628.4049942569
26790.8300063358
22998.2700024384
23201.3199879951
23505.489991266
26559.3800033539
22317.7000067392
26104.3399997362
26902.0350016108
23190.8350087762
27100.5299940293
23940.3449977494
24443.0699888122
21293.4999986594
24937.5900049951
23595.7849970576
25234.9349909882
25887.4250012498
24954.6049998294
19566.0400028128
23054.9099979501
20777.910002408
24946.700008149
23080.9449944897
23034.7300007767
24993.5700034859
24127.6750010898
23641.5750004583
22773.3400020486
21125.4399968504
22462.2999952492
24760.3100019881
23758.7899913907
21209.749998267
25994.7400038969
24400.8799957134
25121.43999967
22986.9849957636
27509.0000020888
22251.3649980827
24263.4999916737
24695.0449934827
23128.6299969361
22810.8699983758
24055.909989377
21261.9799965608
27287.0349976987
21118.9199980007
26083.8350021739
25296.3649953121
24207.6500027516
22174.7149993252
23149.5899982911
28366.914993956
22191.9999961548
23420.7349986781
23537.9149948207
25605.4050029269
26536.324995845
24177.874994652
24246.9749930416
24420.4650002564
28466.7199970483
26504.4599898275
22138.0699996054
23014.869993789
25071.7899999424
23185.9000091806
24573.8250012822
24715.3150040972
22703.0349989749
24923.3599998073
24205.7899929424
24344.9600040385
27523.2349987
23372.64000139
25477.0400055234
25372.745010716
22542.6000073307
21237.3649954553
22420.2150038828
22372.1550044145
23095.9800031566
21692.9500026693
21947.0550059213
23378.3349992723
25594.8549957756
22919.5599988363
22990.4399984398
24009.3050086696
25400.8900038575
23828.4850014354
24599.6399941446
26633.0350042819
26366.27999926
23902.605001869
26018.8200020363
23143.5999958306
21231.3899992844
25903.9900030618
22368.6750005
25784.0600088956
24993.6249951503
22966.0050008409
24797.090003028
24214.5100034816
23247.1599973883
25650.2550035174
24283.6300028229
23191.7350004549
23058.8750000192
28394.5199972065
23017.0100049442
26277.4999944167
19312.4450011199
22619.4149941752
23298.5200019915
26178.4600022925
26518.6500070983
24786.2250015688
24396.8850018348
25096.9999856615
29102.5750043871
26973.4849912084
26122.3399883879
22000.2800107703
27259.589999275
24197.7700034452
22941.1650075072
26292.2500014877
24073.9049981087
25432.9699966164
20829.7249934798
22964.4199955051
26342.0250064713
22349.6199918522
25721.9899964741
21709.2250013744
22312.4750069441
27829.7300018438
23011.2799909171
25389.9150025711
26855.1000056195
22787.7249983868
21928.7449917873
23514.1950013214
26064.0150043662
26796.7049977598
22913.3850001507
24173.0150086066
21373.9799889074
24933.4699957034
26709.4849973197
24614.5850036237
20200.4399948464
24014.8549995387
24348.974997861
23812.7099996224
22572.9450026425
20619.7550014628
18131.2750099056
21903.8499966178
28542.5500091739
26399.1550054975
24303.8450004341
23336.6399975453
22623.3200036299
26774.8400067599
20575.6399999429
29757.8549972017
25158.2050081347
22021.1149977927
22787.7650038555
21497.589997826
25723.3599965055
22301.9250046175
24587.9599994996
22577.3049972388
28284.2850066332
23970.5799917663
23227.4149985289
22941.2500085639
24666.3550090374
25097.6000035396
25457.4400006559
23665.7999942783
26750.1850022195
26192.9950032198
28647.230000392
27073.4900056373
23923.7899979359
26409.0099962066
22798.7699958319
27468.5099946559
18515.1349966365
25205.9899905255
21090.8499971331
20331.0350016674
26400.2400051903
24548.0050050968
25052.5699957645
22991.0499988996
23263.8649965276
27808.940013859
26051.0550122046
22281.0650037505
24354.8900018047
25188.4849983247
23477.94500494
24716.0000001556
22741.1249996488
22086.9549953928
24768.4599976751
21877.4099948957
25294.4300019316
18930.1800025606
20846.8099978761
27641.7550030908
27290.8549998103
24376.8450040684
22768.0199992275
26070.2300000868
23321.2600032357
24348.6000043123
24008.3550107341
21496.3599984685
26181.1100027616
25845.6399970147
23337.1800044964
23099.9999984118
27168.2100093355
18857.8999949096
21847.6300031425
23936.0350006548
25291.4450031299
25255.0750047537
23446.0349889051
28060.9299953941
22393.0450044421
27538.4650048485
24127.6049993138
27058.3850029217
25821.6150079227
22110.6900012434
20749.1299928881
22692.0749983717
24691.9449980042
24085.2500096994
23599.6349985292
24600.1099951874
19256.1450022199
25418.1850000374
22164.2450012986
25384.9150030979
24584.7200069089
25722.9950022008
25542.3349973061
25341.204991931
22801.0750018857
22413.5349975978
23496.2950017828
22994.2049995127
27622.9400006562
26193.9049938777
22976.1900030031
24031.2150025614
20052.7650012525
23956.3399976172
20547.0049999132
22021.6749991074
23045.9099938154
24137.2949947868
19618.104997688
22210.8099967887
20595.0199999249
23973.0500052079
23198.0400066876
21699.3000018905
24520.6350043003
21165.9249937435
23064.1799953203
23062.8050035731
25725.0400007287
22694.8699941766
23288.0749991863
28407.1699982536
19441.6899960251
20619.7600054118
23992.9749972769
20248.6850014122
22941.0799895344
25137.9200028014
25863.3750005771
20943.4350004164
21892.1200014349
25939.0799996094
23961.8899958147
26873.6849970391
27368.5749948961
23272.2150014607
21423.6200033471
27471.5300097551
21749.869996862
24254.104996315
20902.8950000815
23879.6199965382
26971.6249936564
23663.5000020653
21793.9100008254
25873.6899990804
23139.1649981026
24648.8749969515
25364.4199988263
21969.5700023068
19147.9400010087
23803.9849918853
20634.1300137236
24761.5800038879
20516.7150035354
23762.7800038381
26814.4600056528
22096.8349932713
23782.2199987737
24422.2149947769
22434.4949950559
24957.3549964208
25525.8550045881
21835.0900047747
23362.4650072284
25304.0049969902
24695.2250085251
26204.1149997889
25515.8949950567
25104.9049958464
27838.9900011302
23715.2450013013
21845.3949998763
23409.1199989197
29061.8099999516
25798.0399916627
24544.3500061439
22274.9550038774
22053.850002368
25430.0700051577
23999.5600010812
23453.955003513
22032.2349997957
23724.9450033595
22666.1950023173
21950.8199954295
22506.4800014143
25069.0749989825
22063.2949970952
26580.1900046414
23817.2200016553
21359.2749949018
23477.8149995497
24304.214998572
23006.2400010186
23479.3099970489
25819.5050056821
25424.5449993512
22922.0800024309
24829.9250032623
22613.3049977065
23861.6250056178
21938.544998644
26895.3650011077
24177.5599994258
27758.4300046125
24022.0999962166
24139.8600056143
22647.4550029855
25495.2649966414
21158.0549898564
23099.4099987033
22651.4949987025
24393.0649976119
19948.5249984664
22246.5249990593
23654.2550050956
21373.3600043242
26229.8200005142
22733.7049979616
19867.1399985118
25337.6899981464
19265.2050072911
20594.6499999318
24883.2500054546
27098.0200015272
24524.8550032971
24203.1800017385
27101.3450019392
21661.6449963402
21873.3749983453
26786.1149997617
22398.700002438
28201.489996114
23378.440003404
25074.9300036818
27661.9399964068
24272.7549960908
24766.230012581
25348.2300054151
21570.7800022432
23259.2050024433
26125.3299942309
25032.5800031794
23443.875001586
22387.7949949565
25667.0600009131
25402.9350123561
24802.4649950871
22967.8649987967
19854.3549989161
25703.3249920167
24918.5949970937
23282.1899985722
24098.3549978147
24271.8899994839
19847.2049974652
19953.2650001396
24048.4800078653
27335.0999974245
23411.0499995747
25152.8499997582
25621.9800009003
24632.8399966797
25021.5350032005
21522.3449989813
25635.7049914979
23741.4599935469
24824.7999936958
22452.7500042942
22131.9900023066
23212.9050125261
21296.0850013899
24132.6350028521
27689.6700093655
23960.1300013517
26921.1699991365
25433.0900041044
24035.099995559
22297.9499963128
20079.0199954254
22796.4450053678
23841.8150038407
23256.6349943198
23323.0299973413
19938.9250046925
27277.3899981791
26967.4149944648
25333.4300061608
27728.7799987779
23502.714997208
26667.1750073396
23596.6199934621
25963.2149907424
20168.2600019254
24572.7049988878
24436.7099981742
27602.3049999237
24524.5849948819
24456.2100061941
23699.5449989089
24382.9349980445
23470.5500000075
26505.1650020533
27850.634996974
26350.6600060523
23639.6300068567
23193.1650029257
23370.7899957373
20714.8750027058
20207.6449971055
22491.7900062756
20899.9000037754
23096.550001468
26890.2349986528
21448.4149985829
23444.4000079585
23437.0499901444
20387.5550024876
25340.3449966735
26283.6150032559
25510.1500033448
25851.2150017685
23427.1850013824
23849.3099997313
23890.9300001562
28493.4650073143
23531.4600082086
20239.8399936242
27957.1949933408
24022.1799981642
26085.6700052722
20978.0049990675
20408.7650052707
25019.9299994598
31499.2449948948
28903.5199928675
23193.9350016708
20638.7499944583
23319.7150027907
26463.9699933592
21364.209996576
24657.985002147
20490.7000037201
25164.809997468
25842.4250038198
26605.2999941471
25225.1250074456
25031.5300019276
23926.900007829
23349.9399968659
21181.139997626
22976.1150062258
26055.4650014471
28295.7899976195
26108.1199989117
21975.019995845
26638.899999796
25761.5400033664
22141.4150063579
24910.5749965392
25204.5349932131
23569.9900020014
23380.9899988672
23718.4600017641
17324.3899902782
29517.0900046829
27170.8200010758
21859.8499996481
24726.9650026051
25459.8650000325
27633.4050079211
26128.2399960444
21824.9350031912
22354.465004908
23138.4650028903
20248.3600048011
24000.9200004418
26249.0300074574
25983.6149937002
22859.7650025816
20981.89000304
23393.2499984364
21998.4350048507
25129.2600055113
23671.9899993305
20349.3200072699
26560.2699875326
25365.8399930098
26232.9799952481
26036.0950020829
22599.0199967563
23194.9600066653
25984.4299983743
23730.3499967975
28479.6799998204
20638.329998982
24195.6349975293
23002.4100078631
23729.6749976152
24691.0750042396
24125.0100017762
24221.0600066619
26286.8349991028
24649.0450027079
22290.4099937771
25297.0900013244
24421.2899961904
25993.2450020605
25118.4749978035
19101.4399974684
27416.3100010299
26672.3950013481
25412.8450009139
25578.8350030418
22065.799999757
22371.9450062182
23817.550001871
27148.2349976538
24500.5649988807
23774.6649993531
24676.4149998958
25077.9999895406
22756.9050015796
22649.9050080038
20636.9599952621
23340.2000016335
23848.5350016216
21276.9099992677
28902.3350072446
23051.5700024347
25794.4000027145
23601.9700112382
28476.5650029497
24901.9449996976
24252.5299942894
23405.2700028418
23731.5299904805
24787.1799992491
25235.4900041056
24934.8050049879
26652.9950000903
20310.9050040152
23689.3999965124
23608.3000023523
22387.0950092574
24919.959988273
22368.8500006536
24351.5350060155
23648.0500056709
24286.29999846
22126.3749999175
21897.9699947363
23452.98999456
22380.2949995592
22371.1749991654
22783.0199936646
25560.4250018069
23142.0249985706
21373.2650121124
27637.2050007012
21495.1100011131
25622.1550021122
20005.4250022185
22245.7099955238
19320.0950004127
24709.9500004486
26284.9200037289
25175.4449993905
22550.1249961308
25484.0199998396
21673.534994556
22250.6049945292
24813.2250097262
24017.7300006788
25579.5399961124
24861.1449929776
27960.8550023175
25169.7199995822
21316.1549937262
21790.7849969234
24812.2100000557
27172.3999988633
26453.3049991079
22065.7599997337
23849.9299964927
23783.0000013562
27816.9400016363
25928.7800080785
20649.0550037331
22226.5549920032
24760.0100051055
24108.479997829
27630.6100030966
21696.4100027838
27571.5800078782
20880.1750036175
24550.160007378
26397.465000728
21675.2199996527
26057.4099961705
29065.5500034249
21195.8900021142
26506.909996896
26701.8899983164
25992.8800046918
22059.1600017226
27476.0949999743
21423.7549931486
21672.9399944179
24840.1049943732
24062.0650010576
22297.5599966577
24164.869990876
20918.4349920374
25875.2349957642
25677.5700062687
23796.7200014384
18807.9749994943
21409.6149950258
21019.1500049835
24538.0750013042
23548.675004216
24180.1349994141
24840.1849985479
21538.2950037335
24865.3899983549
24731.844990832
24077.6899917693
29118.0399996745
26671.0650043591
22929.9650019908
24511.374999577
20490.8249984131
23773.9450055594
23491.8399989164
26876.1299937427
23082.0350005266
24578.5849970735
19611.9750008867
22716.2199932102
21066.3100010433
23686.894993469
28319.0150011503
22241.5799966434
24448.7400029476
25444.9100058151
23057.2249944231
23615.3349948827
24354.5500015955
21725.4199988202
26438.5600074401
23728.3450017796
25541.965005692
26230.234997538
25004.2649978721
23673.2050020958
23094.8999935533
23416.7749994882
23365.3999920634
23162.7999965525
24111.2850059913
20396.8049997822
26717.3899975208
25494.5250079716
24019.8500039148
21400.2699994526
24584.3250004732
24068.4000050498
25798.4299995062
23368.329996046
28045.8049967152
28556.5800009666
26336.7250006331
25290.0649969454
27256.5849963434
24100.9799951657
25304.9550003641
21442.6899978558
24690.3999960137
25932.5550017315
24679.6600044261
23777.4049964643
25615.675003926
20450.080000599
21454.6600039863
27743.819994318
18903.8349953938
22929.5050099106
26631.770006299
23352.3950078421
22436.0500016721
18798.324994315
24091.1549946262
25481.0899929079
26917.1199997079
22765.6950103128
23539.8849945519
25201.1949940427
22349.9899978437
24219.1350037159
22845.8099999027
23755.8149972261
23801.2199984402
20625.6850027071
23050.1450004799
26070.7849968679
24202.850000355
22465.2849946966
23565.7449961397
25954.2200040394
25199.9000012899
24870.924992525
22002.6949978585
23313.7150034169
21144.3449915156
19029.9899987781
22151.1250026475
26063.6449927536
21708.9800019984
23012.2800033484
27295.4299954631
25647.6449949013
28157.6050046004
25416.9550036635
24561.8699959061
24765.4299917452
23403.8250013475
23241.1400022758
21673.8000040114
20552.6550096486
22116.9300025992
24601.8849981749
24171.1550058685
21588.4549966445
23258.2099976956
25404.7700050167
21511.9399984496
22689.8450055722
20644.6749971362
21658.2600033869
24367.2799990746
26832.8450009999
22438.5050082351
23481.6549979055
21421.6200009482
21370.5099954297
18919.0650001433
24732.5449978568
24053.5349955459
21966.7350026005
25516.6399951807
24267.6050034351
26508.2599952423
23645.5650042935
24905.7649967408
20876.1749951689
23734.2150041107
27624.4750011683
27964.4649975982
27030.9849984665
21666.664999515
24913.4950014104
21026.7399983431
25492.464998525
29571.4500057564
23381.7650002975
26967.7600036451
25591.4100023447
25336.5900062626
23595.2650013727
24257.2400011215
25260.9150085492
19657.3599992415
24126.6649998041
24881.7799989861
25538.7600031976
22514.9349983414
22436.7499988124
22462.2450027164
20215.9450039904
24690.489999115
21783.420007691
25188.8650089202
23842.5999986543
19501.6900072749
25646.4149961924
25423.5850013542
25524.2900074567
23689.3549957671
25355.3900028288
24093.4300034331
24291.0299908407
23500.5200002401
23494.4299999553
26708.5949952348
23599.6049984684
24106.7449928393
23929.7949919684
16635.6900004579
28035.8499953038
25657.4350015235
24711.7350027779
27197.480006951
24969.6299990206
24063.5899981195
23092.5149878837
23214.0150000996
19788.7400038971
21504.8749974896
26819.5299939637
23157.4949968318
25045.7550074219
20965.0449967062
26625.5550079587
27246.4049991097
25212.4699959824
24831.2900031646
22044.6850064427
23789.4250073603
23060.3850045386
24205.8899962768
24879.0600012306
21425.0699993155
23136.775002533
26497.8700020581
23595.4650048753
22585.9599973056
22734.734999747
25703.3449921002
24496.7799991236
27472.9699978768
25472.2099993474
21884.1150033239
20551.6350081606
20768.7300023132
24841.3850029787
23171.0999904426
22659.3949954725
21050.8299992653
22191.0800022738
24330.4949991672
26636.6749986236
24380.0849857699
24499.295007465
23412.210001784
22224.3449982204
25435.1099993755
24010.3449998535
26398.4750046553
23224.5050006496
25189.244997633
26123.2649922706
27621.8500095767
24556.9650046987
25320.3050104036
23948.3299958988
24632.6500066173
24159.6700011646
25216.8849951969
22094.3649959394
26450.9649984734
23076.4799995823
24038.234993273
25983.2800062754
18968.4550062754
28834.3699959924
21124.4649968189
25054.5150003799
25766.3000022828
26132.655003281
26553.8750015924
24547.9150059876
25397.8649998421
23866.7950001766
23255.0199937996
27224.385008014
25881.3599976425
26125.8849962342
21273.409993346
24911.8049962966
24116.4300024229
19475.499997325
25963.1249960514
22602.0649959864
21438.6250048771
25398.5650018945
24927.9799947884
26774.1149920715
24691.279994509
25864.7250115211
22540.1000061127
17845.5849980286
24429.5250049716
24283.6049920716
27254.8500083546
27468.9399975431
23605.3149955335
27389.7899979451
25574.5150013195
21885.4499918324
23454.6599953732
25193.6550023833
23513.4250020868
23797.2149995712
23719.8499990889
25253.6300103281
17597.599998334
26540.0049991431
28039.3999975022
25393.5799954789
24555.3150001023
24639.0249997732
23836.9399956635
25763.5149960316
23452.1949960624
23726.4600006714
26786.6900021812
25113.1250041294
22097.9349962074
21398.9549955728
24352.3400011212
25938.2949974592
27036.7800034977
23982.3550117518
23434.015005272
23742.1999999576
21718.6199908936
23880.3300004777
26485.4000032384
25256.4799967681
23103.4250034042
28143.890008192
25714.570005927
22089.7449993785
26807.2449949965
24573.1650055588
31269.0599998476
26904.7900004429
21438.5849924162
21870.7399906751
23766.3549970908
25845.4450056597
23809.1100035738
21533.0400012221
25964.9099842241
25409.5600037467
22514.4550074152
27144.7950082647
25548.0350014684
23793.9749990799
25007.4600008914
23219.6449961744
23853.7050037459
23992.3899948742
20755.4850016012
24534.9549933937
22030.5499987145
20425.4750017037
22977.3150003363
24002.4849976361
22786.0549992598
21673.9150059076
18988.3000035122
22806.1700049097
24301.7899972918
24322.5949949975
24508.2050009475
26896.3600021848
25049.3200067111
22052.1950017899
21775.0799980228
26532.6599992071
27072.7049946285
22192.6999999575
21697.0450097199
23130.6550009496
27471.3549930803
25240.6299981546
24903.8500027623
25298.8149979304
19379.0599960752
25987.6700018767
19906.1149983247
21837.8550026779
25314.9649972219
22316.3900033318
23642.474995193
21614.5349995674
21366.6049981533
26700.2600006529
21596.7250086735
23520.5899991885
23552.8599943297
25798.3049946507
25724.6400022554
22654.7150007981
24765.7599976373
19470.7999952652
25084.2999939371
23822.3600077198
24634.9799989915
23895.8449968745
23590.5550033509
23989.6849974212
25790.0249946187
25457.7850030085
22582.7700004855
28653.1850036339
28020.2200034111
24530.9000037606
24533.4849948804
22670.660004537
23242.4850015908
23351.4300010206
22401.885003082
24762.4999968171
28407.5400018906
26318.0199909053
24949.4549969933
23276.9299956341
22637.2949993985
24177.0949971993
24194.1300017238
25651.3050042309
24252.6200011414
20746.6299988283
22104.0599993308
21055.2699974188
24226.9449973236
21671.4599978366
22918.5250041016
26079.2749990158
25471.6299962732
25624.0450056724
21432.3999983041
24308.0300017545
21492.4300002298
25198.7999958277
24328.6900019952
23358.585003702
22343.0799945382
23806.6799924514
20049.3450073607
22559.7499918418
23839.8849852465
25274.8449975552
25004.9449977009
27345.1500032179
25850.5800005038
21904.0550050329
25498.1349973767
25417.5699999468
20758.6050023455
27944.665005009
22355.3750006066
24854.0349986303
26935.8600057454
21645.0700005707
22745.5150019312
22721.2849979697
25781.3250025689
25598.2900011439
20135.689997822
26284.3600008864
24959.5400020002
22837.4950043259
22391.3500049228
22839.28499762
21931.014994594
23799.6850034706
23406.2450019895
28659.4200007652
27249.0400002006
21140.63499678
22730.6400042123
25707.2100042264
25417.0649994554
23520.4649962239
27291.6699957369
23185.1450016077
22751.2800085326
24499.8699997216
21660.6499973732
22794.5550015219
27298.3650004412
19516.8199979162
21215.5749991073
26039.8549993318
21546.9349927222
23061.4050002786
22867.1799996974
26303.0649916683
25012.8399954013
24856.1749989306
21920.2300014182
21843.0900008085
24468.2350078141
21149.8850023171
20669.7550039589
22224.7050072728
24335.0099934792
26139.665000929
24910.8349931205
24953.529999139
24109.5550031237
20596.239998358
21726.7700135362
25725.1849998369
20484.8049943093
22903.6850076695
28578.0899944993
25190.0099996662
23529.9850099517
26420.964997933
24546.5149985034
21665.0549997233
24464.3099978149
21810.6400012308
24584.654989362
28319.6999987948
21391.8500008288
21865.394998156
22907.5900017634
23819.1199969306
26436.1699929394
21561.579999009
23859.06999996
25218.9350013719
24196.6249993389
20921.6199983157
20188.4700028819
20826.3700019989
26815.8150017433
24660.7100033343
21976.1200057646
21537.3550011147
23091.7300028275
21136.9750017031
26473.8450018353
27636.3999988148
23355.7049941748
21823.0849992814
22697.884995041
26361.5200069292
24462.6550013411
22488.7449997083
25807.4350020608
25189.2800003137
29505.7450011474
24419.065002473
23994.5799930263
23694.3249960606
26326.2600026132
26310.8399961834
24042.4499912323
23133.3250010294
24094.7549947294
24877.2500054272
20044.4399935496
20762.9450000075
21906.544991705
23515.0000076074
24015.3800010105
21951.7750038867
20710.4050033229
25496.7349988886
23842.3199957974
24722.9399989936
21599.6899916734
25403.1249985824
24250.2550100211
22818.8700025813
24019.320007002
24308.3950026755
22078.0799985323
26505.5099961087
24290.1599962813
22790.7500019515
21602.5850061773
29657.4649889366
24132.2649989756
21516.5349992076
23026.9649978416
24380.2199938141
24164.0750009554
20687.24999892
28649.5699981108
21166.8450087415
26853.7950010799
28853.4099982948
24935.3249983593
20460.2650017329
22766.7349922794
23087.104994512
26705.5400028756
28031.8299992505
24459.8800021451
23453.3250041422
21386.2849998397
26543.4100034752
22583.0800072178
21035.9199979538
22627.4699999769
24214.00999419
25537.3299916329
22874.1850005038
24975.6599971501
26846.5999928718
26434.5599985502
24005.1200007334
25227.9850064061
24517.5149992433
24833.5199956721
27613.8100080907
21721.6550000501
21831.3599992055
23088.5800012763
21506.6750028172
22271.7049999995
25479.5949982784
23650.7499985152
25395.6400025623
25404.3699981644
27413.4199939817
25636.2000030586
24765.5650033284
22321.6299989044
23035.5099990465
25990.1950050697
28810.980000745
23394.8149986414
21469.0199959434
22969.6099983695
23263.0200019798
23561.8249980198
21849.3800025037
24940.8099977634
25678.3450061672
24193.6249976901
26004.9500060764
22440.699999084
24721.7250033002
24470.224997289
23247.5599976961
23916.2500000972
25089.7500009894
23357.1200020915
20532.6850003984
25702.7000081626
21194.1049995578
27844.6849995779
21451.4099965518
24878.6700005588
22908.8750079496
20478.6599932207
22191.2050037964
26900.7249989071
24585.8900008177
24654.1950085491
24017.0200038803
24924.1149954921
24243.1850048206
25404.3699957918
23795.585003387
21546.3699998052
28335.0200049338
20148.3100035708
22265.3349979752
20962.17000065
24910.8500027151
20077.545001196
27013.2399965115
23137.6199994897
19868.3200012563
26938.1699977471
24530.0050051589
23694.3849904155
20689.0300065087
23467.8800018409
20929.1500023974
23097.1649943052
21242.9649985534
27721.5949922039
23993.3849989694
24360.2600027542
23904.3249976616
23808.3050049153
24838.795000718
29400.8100041191
25535.2449933075
26485.7550078018
24006.9050027966
23930.3549895965
22744.079998841
25989.0050021451
22393.1799986056
22718.5900003321
25536.6849992569
26379.4150063842
25363.5549984745
23053.5050010455
25002.9549978339
22267.859998151
21522.9649985098
24562.4249976565
25250.0199974597
24519.8849996089
24390.4049984287
26982.5499944863
21741.5899918157
22099.4749957196
23552.4900037848
24223.3199954166
20720.1049941981
24885.6850064741
25809.954997072
21939.2550080949
22787.2800039107
22391.1350049801
26474.3700031877
26482.4650029398
26168.2399969389
23411.2500051956
29270.8699965257
24464.2049960546
25295.9599971886
23872.8450003737
22341.2399969995
27173.6199924927
22703.7700008033
20441.2200055513
24455.9549995846
26110.7250018604
22706.220003573
21243.9300022768
23675.7399921744
24930.5150017849
27294.684996717
21525.0749986907
20853.5350063301
24221.8050096344
26534.594998582
23322.5449980727
22136.7200106245
25689.4999952096
27231.9950020514
23932.864995394
27083.5000019912
22677.7550071611
23486.4950025228
26525.5149913542
26384.4100021059
28394.8200032535
22429.6450032312
26984.810000204
24049.625000766
26584.7050028726
24848.3399916654
24164.9849973935
22757.7150005811
24685.4949909133
25599.7850076926
27393.1500058593
19971.109996065
22686.0499962875
26357.4599999299
24033.4400045823
25793.5800018543
25857.9250029362
21862.4999992432
23484.8949977276
21706.229995576
24614.5800038105
21639.2350015436
27058.0699942738
23198.8050082935
24567.7599960759
25799.6299981801
22436.0799959725
27845.6549928079
25472.2800055458
24744.534995408
24787.3549945144
25241.5250023325
26071.4349926506
24200.2650012213
23979.7550021472
25774.779996337
25795.2050025764
21347.1550071202
24748.1449971364
25671.0199975356
24097.6399857181
23624.0800035788
26597.3200018326
23569.9399968936
25369.5900009757
27858.5600095615
28539.1250044204
25100.4849977024
26754.0949965804
22358.9150037381
24044.5550035177
19378.7649971246
28442.1799994514
27699.9450007562
25332.9900068293
18335.3399976681
22871.7150054229
22052.8600004548
28286.5850050014
18431.750005875
25751.1650084478
19688.8500003141
23991.9999958543
23720.1599915974
24660.1400053424
21973.4299966769
24631.345006081
23436.4149921923
23948.5449979485
23940.3749881987
24691.1499992505
22429.3100125916
25213.9950044188
26533.8150014812
22865.7549997137
22556.9499999268
20738.6100010715
25558.0849985256
24717.4700093128
26227.3400019276
22237.9950044199
23460.7849987351
25313.4349975034
24631.7600022267
26182.7249997454
20524.2300043014
25483.9200030409
25438.1350039509
22895.1650051527
25878.2600050286
28414.0449971789
23967.6950014483
23907.38500068
24749.7949970762
21258.4449989271
19021.1300056187
26458.9549980093
25836.5900036988
28743.5799861873
23998.0250061071
25192.2449862779
23504.0750012296
24785.0049993976
25169.984998201
25416.5849954808
23202.9150054173
22802.6600030139
25662.2750036173
24320.8750054777
25430.0200000377
22778.7550000756
23641.7549970113
22104.5900088851
27169.950000131
22997.5600014355
24238.4700045547
23049.4900014203
23335.2899987553
26500.1550000508
27315.2049980708
25124.2749972115
19103.1500035974
21420.5050054181
25286.3349987569
22247.7050027827
27438.7449998444
21594.2550007749
23956.8849969729
22780.7050010704
19572.029992841
26903.1499947795
21683.4550042096
27266.5249995491
19837.835003638
24778.8500045417
25345.2399947994
22883.7800017571
23204.2700040587
23658.8200048282
24804.6399935936
25657.6850062967
24011.7699961971
26102.8699997917
25714.8950039186
23738.3749991806
25454.7049986698
25927.9599964187
23934.2249972566
25587.565000537
26792.3899905658
28373.909991786
25167.1400024669
23338.049998654
22207.9650015736
25409.8199954418
21144.5800033018
26269.7700018613
22044.6550026183
23372.304997671
20957.3050041606
26909.470003485
21279.8450044172
23190.6849996705
22528.6300046062
25674.5150023629
26746.3249957032
25530.3100006846
27319.7400079229
22115.9949907999
24846.6550008759
19971.0250019692
24567.9000021957
24931.3349963175
26479.4199988914
21150.3900008493
24642.4700095036
21752.8400034556
24410.035008121
20156.7099990099
23690.8199998909
28696.8300040479
25247.3799990308
22399.7299967828
25362.7099917196
21396.7750082358
22870.4850051921
20094.6799959718
23027.5149963046
24717.6900061187
22361.0400017914
26285.9400018194
25969.5999953676
24890.144997417
23955.7700076654
23580.4999956861
25976.9000006096
24006.220000924
24154.5450000013
20738.9949999239
23944.8899961953
22890.5299972402
21452.9600000954
23062.8400003386
26803.5949880806
22894.6350068927
21268.3599966776
22227.0250067631
22030.9900044857
24145.5999967895
26041.7300037165
27419.349998733
24983.1949914441
27627.6799984042
22305.160008344
22639.0599965611
24234.0699952089
24983.3100031436
25204.4349930702
23262.7100034858
22416.9349923091
22050.7800046348
22736.265000238
25339.440000885
26781.359995111
23330.4950041219
24372.3449977455
24181.6699996972
24810.4149971645
23790.6650039235
22961.6499982765
26397.7750007836
25186.4149955284
22203.2249993893
17998.6049944959
25234.8200087857
24970.2850002484
24499.5749929407
23790.3450041851
24222.5850065781
21611.8899990924
24843.3000010355
24391.4950027266
26367.9899941678
24368.8449949865
21437.2549951744
25309.7200039645
20233.205003005
24470.4899974299
28877.1750034218
25216.010006592
20930.8250015625
21667.9299940573
23398.2099929441
23671.5650024239
22852.330003344
30815.2749915228
28467.2400055458
23234.7299987661
25374.740001544
26730.9799972898
22508.230003642
25049.9049965266
22237.4800014932
22605.9049975761
20620.9500039081
27073.0050011744
27109.379994613
22775.570001486
24477.2349968617
25983.1999926775
23930.58999649
24892.2250036655
24175.2700034835
23631.6800028856
26110.0499984348
24881.0650020152
26692.6250058125
23657.7650053013
26270.1700007971
26335.8400007305
22475.5249981181
23461.5500025997
22597.5750021639
23890.1899997519
22953.2850014572
24584.5600048711
25378.8899927085
25417.5749991546
24183.149996837
25395.8649982309
21798.8200022217
24567.3600040452
23658.1350023556
26867.2199972852
27952.675000928
26355.2400000978
24616.3749909196
24591.5800049005
23335.8199994775
26189.9549994724
24659.9000009354
23915.3349973688
28650.2650023859
27140.8250021161
23597.2150012068
21922.2699972748
22716.490001079
26236.5200073171
24027.3700026393
24798.0649944519
20970.4399998041
23281.0250030654
23029.8199915392
26160.2849942519
25714.079999171
25399.9350008726
21801.3799934366
22760.575000705
22726.9299999423
27036.729995202
24784.035003719
25323.489996922
23798.0249925535
20652.7399892946
19899.6649958878
24374.3500058267
21712.6250025345
22211.2099965464
25452.8249983522
25020.9549958027
23299.8449992836
23972.7349997447
27309.080003618
24682.6400038829
22692.219998976
24552.3200007434
21766.1650018083
24679.8499952501
21844.1749993596
25749.3999941447
21769.5049984762
24331.8700012052
23875.495007708
25857.0349981068
26614.014994416
24451.140005237
26239.9950011847
25592.7749965686
24748.2500016012
22586.9099986021
23628.2049960466
27348.2599942047
26151.9049991873
20357.2149970323
21436.7850017031
21799.7649996704
23770.9149984915
26763.0850037718
26407.3849985756
25552.2350015032
26073.7299989418
18834.3999947047
23837.3799955298
22839.8250087344
23035.5599888082
24339.4850016955
23837.4599957929
22810.8499914389
24514.2099947097
23543.1999991492
22054.1200048018
23515.5749958666
21924.5000053793
24208.5550000796
21071.860003469
25138.4999927688
23542.9149937427
23363.3299996245
25483.195004639
23830.2599999336
25017.089994167
20636.4800007755
25618.5800005382
25086.2749975026
23359.5199814145
21488.2099975873
18426.9450088864
25088.8399946679
21656.6699987261
23995.8899993065
22092.1450002174
23833.7149958232
24084.5799983078
26742.3149986234
28044.7399971859
27516.805000693
24453.5850038152
23121.8750048199
24983.2700049384
25667.3549945676
24895.0249985198
21505.2700081826
23950.6600011929
24498.8899938246
21278.5199995702
23342.5149889202
23183.8699995051
26483.8650105493
20582.535004511
22896.8799940157
23700.8299901416
20948.0750004421
21488.6100092238
24353.5949955255
23529.0299982251
26396.830008832
23818.1899981113
26897.9849845722
22366.3750048797
30523.1850074448
26343.3950061679
25079.2699967397
27738.9100019806
20906.5749971078
25356.6849925417
24759.0050029507
24969.7849991545
19162.4299984938
21671.8699906601
24343.7550056831
22853.2500001613
22152.6649949562
21285.1799971546
21782.0900075178
24668.4399858077
21166.46000715
23409.315000487
21242.4649942495
25581.6550015983
17896.0450037951
25540.5949913675
24422.899995815
24596.9749953964
26415.29999253
23276.1849935551
25091.4950079496
24006.2749965989
27045.8099967577
24333.9749934251
21496.585005491
26952.870011055
18225.424995458
24881.7600049195
25010.560003474
25084.7900017989
24073.8700028911
27180.8600082289
22107.9750048217
23560.1300022235
22608.5500005187
28142.0650040179
23980.1000017881
23168.7249979788
21763.089997407
29371.3399971417
24659.7049998729
25870.5799946344
28671.6450005741
23070.4899972641
23393.3749928226
24212.9550015383
26487.3999939764
23511.8149966325
21838.8749963162
27456.0999946164
23864.0899995494
23713.9999973254
28422.800003611
25079.6400109989
27006.514998288
24723.2350050377
23508.6200042691
22238.3750060864
26741.8399925041
21533.5449937949
22151.2500027788
21487.1850018633
26189.3899978282
26109.674999145
23933.3850022567
22805.670001095
20488.8200032763
24988.7100055088
25515.0349981533
25367.9300049408
25884.0399965325
23749.0300009584
23445.0250041962
18473.7249999087
24320.3100012114
23424.729993019
20236.3350009822
26183.6100004531
20560.4749977902
22314.1449991883
24820.1599967035
24364.6900007988
22408.995000563
23263.5399969649
25519.819999621
23729.760002333
21059.4699987266
24104.4799952269
21757.054999899
26040.3750095806
23548.4000086283
22559.7849963498
22029.3499987156
23405.5650045359
26842.2099929223
22989.5750004365
26488.6149994281
24051.4549996105
21180.6150003175
22141.9650026474
26161.6049936493
25555.4749993532
24650.8250016746
21949.6600084908
22101.3599980699
25074.3599992308
21684.7500001487
21539.0999898263
22593.260005138
24052.309994893
26004.359990276
31448.4749995713
22834.2150044119
24248.9849984664
24037.1599969856
22328.7299948105
21287.9199850496
20095.3949942011
25711.0050087306
26195.4700032832
23841.4250005755
25446.6300013593
25390.9250061229
26216.0750021974
21859.3649982047
23871.2149950939
25483.4700073065
23517.9599991837
23873.3849990717
26171.6599931337
24015.7999993801
28141.8449902116
22930.659997388
25530.23999969
23440.6649993306
28903.4300013941
27522.9499991035
20285.9899969363
27961.5200054851
22918.694995212
27731.8799979625
22786.585008336
23666.6500027237
26654.0049993922
20600.2900054244
19739.1549989094
25504.2999941695
24215.7450064602
22337.1399962546
24749.2299999682
22907.9599978825
23181.7249966307
24034.7099983062
23299.299999706
25051.0800025214
23087.804996595
23147.1950002229
25358.3649996806
23622.9850077357
20606.889999413
26517.0549962773
21744.1349991464
20517.9400071151
21781.8300007259
22279.5099989381
21299.3449939504
25175.2749955329
23173.5400028843
20305.3450031116
25943.0749880715
22887.4549971718
29065.0549991963
23086.6200014614
24640.4249943463
24021.3550100774
24798.035004324
29793.1249967414
24783.699998107
25092.7200011208
26731.5850035311
22665.6549980105
23278.3900000021
26121.1050080789
26928.035002064
21966.5149979535
26488.0449954779
25594.2899993656
26064.7949996195
25253.3250024211
21915.2449978047
26177.1649894809
20882.7649962225
21425.8650023231
21731.9099983695
25142.2350054826
25125.6150005406
28078.1299966971
28533.3900039853
24382.9049934067
23091.1249943346
21296.4200044916
23253.2399963103
21550.2199989637
25842.9549976749
24134.4399961302
25221.1549952959
21486.6649976041
18130.5849963923
28125.9399919268
27215.0699953212
24688.8549977805
24695.2800020392
25218.8049975576
22356.395008221
22458.60499835
23127.2650047801
22202.1899956936
21741.0599949787
25598.1950025612
22760.6250073279
26187.6999911602
24437.5049957176
21608.3750046521
23177.5300010472
24098.7149986398
24501.1650021986
22447.7949945221
22359.0549964745
23861.7799901663
27706.5600006166
25517.235002369
21164.1249988087
20914.165005651
25689.1449975797
23586.6999937624
24724.8599977671
24086.3049899493
24883.1999943002
22601.5450014878
27434.7899955039
29082.3650000232
24143.7150040165
21811.0949973983
22773.4750048901
21495.5199932776
25997.2300045751
28356.6049863174
20874.9250064449
27853.9049968368
22866.5749973761
24255.3699984695
21358.5349971772
21791.4649955456
26981.9400037291
21170.9749957469
27031.0749985599
22291.4750048777
27887.52500279
22781.7499925739
24421.4749987146
19852.5200008897
23682.039998118
26047.8000019157
27472.5649988689
24799.9849948263
27474.8999965131
24957.6299976219
21676.384997759
22104.8549911161
24517.330003208
26016.4799982051
23519.9850082677
26334.0349959558
19599.3449970669
22971.2750128285
24261.1599917685
23726.2200013178
21392.415006287
25781.0449925308
24881.4950012422
25641.8949962598
27073.1800085409
21213.9249973665
23714.6549875797
24755.4450061312
26911.6299958312
28778.165007001
24889.3299990854
24511.8750018123
25085.6849967958
23337.2399944639
23477.5700038519
26542.0749973663
22819.8300037037
24963.3049999115
22941.2700002643
21119.054996589
26922.3699956227
25502.2050013301
23986.2750032993
24553.9299966874
22530.9999951562
26527.3349994552
23404.8600031497
23394.2950040427
22737.2749995518
20635.0000015894
22692.824993246
23125.7749999888
21268.5250013517
19512.5899970573
24482.8749999301
27603.8750073311
27116.8499993935
23868.6899980287
22705.2250023849
23625.4550019732
22775.8999976896
24191.8000038943
21070.319999802
25347.4349988684
26386.6800023052
21261.6700001367
25697.3749977053
22492.6350007733
24747.7399983535
20281.6249998871
28038.5349929566
28221.5949980987
20779.3349981821
23194.5050021626
26120.254997531
22248.2949947621
25540.9050042667
20607.2850055231
26170.9099933446
30227.5199965959
23987.3199978539
24455.4549999369
25005.2999948011
26275.3699946177
22813.0100047401
20821.475002104
27054.7799960619
24937.7849988687
22177.9550081098
23358.8399944126
23571.4849988439
26980.88000145
25867.4150018293
22740.0050015907
26186.4100005921
28370.2699993427
25435.1399942695
25798.7250034125
26647.1350033196
24713.6799975912
21841.7200050441
24015.9050027174
22616.7499957812
22935.1150077574
23079.2950014825
25265.9850002597
21594.5249993457
22395.0550019346
20621.5449960249
23891.580004346
23006.344999502
22109.6800012201
24302.6449956737
26487.719996625
23952.5599898344
20703.4000004954
23007.3050058997
19186.1000075199
20788.7300042073
27930.3699953259
21220.660006483
24822.8650018171
24943.2750021742
22050.7749905232
25088.3449963691
27670.0749951249
22812.7599995213
20230.7650019574
23765.1699898474
18725.6900008745
23573.4499972145
23966.7749943633
23424.3849951866
24137.7199942436
27435.9349944526
27279.3650054211
23450.3900069776
24508.1949953274
26760.7899956291
30751.1500013992
21701.4750031699
22523.2800033974
25639.39000359
25081.240000421
22015.7450078182
23902.3950042774
24460.2350004676
24743.0399961688
22705.3649886742
20925.9200052504
24567.2899964197
26514.0500014789
23960.5949990055
22601.2950023371
26487.4950016284
23849.9900017541
24179.1449944011
22796.4349941312
25981.2049964172
22070.7200028462
26185.6549973329
24953.2399985066
26134.3999984062
27075.07499104
22392.2949974613
23540.6050018403
22257.7199941505
23756.6699954013
29239.429998057
24427.0950021149
23416.5849950048
23530.5299979026
29339.9299984379
24234.1949979969
25791.5349988605
23122.9249969876
25300.1300006086
27307.9149971415
19535.6800016555
20101.2199994037
24870.0399973494
27229.9450102366
25676.0950053323
21863.4650003688
29440.3750019806
25958.5499985869
24468.2049982506
23258.7200056496
23551.5949928056
23510.1550075051
21110.715000463
26410.5349974401
27132.135008442
23924.7399971718
24492.3950006027
23411.2049962424
25362.6699916166
22161.5550016023
24056.5600016098
25605.7150010187
24618.0700122635
28154.1200032383
26398.0999972156
23281.0750050574
21687.6250011708
25151.0200063911
26983.9800010968
26237.8500027322
20835.8900013768
22479.7799948385
28469.5800032066
20822.6250036549
24206.8650005552
22071.8499950136
20810.6400047722
20887.2550030793
21861.4750027028
24985.3699951125
25093.6300088709
23569.5800038216
25436.9499993519
29935.9100016182
23937.0049991603
23485.7349933251
25795.3549990446
21317.0049917735
21156.7700058396
28420.794993921
20706.775002362
21092.5699983361
23419.8299948981
21507.1250068693
24412.1149997214
25836.2549984327
27627.000000119
23849.2850032711
21730.9999998304
28195.2000030924
26333.6949931448
24556.8350011369
25203.0500002066
28263.9099940213
25438.164996962
21139.8049976531
22458.390000493
25483.6550005849
26591.8549994801
25937.7750002003
20769.3050003554
26032.5749952148
24406.1549985723
22128.8449994011
25794.5599985744
22677.5449975603
23324.5349981289
21353.1949990649
26313.149996445
26399.3850059484
23370.2100094611
20515.615000981
23586.6499963338
20932.6650012935
23784.7299934411
27691.4900020011
26819.9699987301
23742.0899996978
25689.4599993947
24516.4650059923
21579.4799985349
25519.1649977548
25469.2950023076
27506.5649961846
28166.7249966051
27897.9199960759
26884.214980771
26493.7150031037
21410.1349972453
27742.3800024209
21727.6100047918
18917.8500020774
21222.1350019895
25587.6750033912
25021.0899908827
19808.6400010873
25327.2749956214
26867.4250044131
23520.7400081112
23901.9149920036
24904.6449969966
25752.9750019626
22674.704996836
26354.689994912
21885.0300081496
24783.3950007973
24562.8649935817
22694.3900018776
24047.9299982321
23593.4299995404
26799.7100055951
25040.3000021536
27429.7500045936
20866.450001487
24099.4849986641
28066.9699956992
25643.6550070495
22590.2300020597
21989.185001975
21917.8449969708
26609.7450005845
25958.6249980807
26440.060005737
20971.8999973192
23718.7099944048
24152.7950026353
22436.3199983044
22408.6550009659
24772.585001499
26852.5650057293
26538.9650039649
29717.9999913055
22094.4600012461
25491.6350026046
24006.8349935042
26952.8249961619
24540.8500069556
25793.0049994801
23825.0999986724
24830.1349954131
20678.5999976886
22001.0849961998
24278.9499979504
23602.9399988954
23173.1900028956
23267.4349948062
22561.6199960189
23928.2299983633
27136.159992242
20961.935001897
26688.4999996183
25343.5199983818
22139.6500045609
25783.5649993912
22964.5849985427
23527.5699937884
24301.585007264
22999.3350039918
28864.529994785
28022.2750037774
26463.389992072
26179.504992325
23743.6150014087
24949.9599941575
21898.3599914055
27159.2850014886
28613.6950000408
26988.0799996204
26931.4000004916
21156.5549980013
23504.1349980201
25314.6500011485
19845.1500056769
23586.1800050957
24201.9900101948
22973.1700021286
24972.430005527
22048.6800032303
23164.0600006928
20357.1899931916
24440.5200044737
21391.5650019178
23509.1449995224
22153.0099990507
23159.4300004917
26881.69499933
21168.1900071633
26868.3850063825
26909.6850052144
25559.8349910854
25363.8350004449
23582.6999968779
26537.2299979857
25202.0900108895
25123.2450029115
23656.269999468
20349.0199891581
27484.3749955239
22290.3149972951
21720.1850010272
21661.3150000251
19862.1300084818
24705.8699996336
23823.6549987893
25374.1850091701
27525.085003186
25052.9699979085
23753.5650063787
24254.9099937952
23977.9700023516
21613.1849973566
24793.2449910203
21884.6199975007
25121.3500017728
23615.5500003686
26486.780005164
24779.6149978364
28088.855003353
21813.2199994035
24148.1949960247
23836.1399986485
24113.164999435
25081.289997505
26175.6949933051
23538.2199947399
27527.5699871778
26665.505003201
21986.8599992841
24771.8649949367
21881.0050004432
24987.9750031704
26923.6850051751
26243.5049994769
22438.0550055435
20944.7050001638
21291.8899986846
24705.7399997903
22604.6150029291
23626.6850043861
24921.4849990491
28021.2900071947
23489.8500040238
26924.0400081611
21464.4400061464
24717.1449966772
24742.1550044978
22172.0999937718
22570.9449997058
23184.565001069
23614.6899983989
25178.7550019125
25865.2350064978
27062.2200021058
25567.1499988962
23593.1050052062
19873.480000191
28543.809993732
21778.1550054165
23472.224993841
24689.8050040578
22728.3150034463
21467.6300024178
22238.6149930478
25932.5249960613
23538.0849995887
24062.4499984614
20998.7000024634
26182.0649969085
24335.4350068728
21225.1099963298
24293.6750005536
23808.5999960228
21031.5650008753
26526.1399981363
25231.2799999976
25598.3699973704
23898.8949994665
23947.4399985026
23212.6400019291
23833.9699999482
25301.3150019372
20517.6950042127
24210.3149990554
22903.7949962039
26000.3450047206
25556.7099968509
21478.2849939554
27994.389999636
22826.8450006778
23899.4300068852
27478.6550055649
26075.6999968316
23867.0049915142
20077.0100103642
25343.8599949568
19646.4999962198
23037.5349956861
26006.0599993853
28070.7799919128
23279.3049955368
21823.8950081797
27001.6849918137
23494.9999954988
28600.6550006697
22759.8050015136
23812.3599979178
26218.5550012811
22569.7199982702
22471.3049972123
20542.4350003767
28040.6200001833
25900.3999925865
26892.239997502
27615.0049969341
23554.6749957878
23483.3149923428
23763.1899993435
27276.2249932877
25549.9500018897
23625.3200009085
26320.7000036333
20421.1550063906
25738.1150003294
24778.6149980779
25500.5650029648
21154.0499973338
24321.9500040935
21584.9300018428
26674.6400145626
26007.469998681
27279.4349979738
27979.6950016634
23207.9950002478
24605.1500038495
19693.174998776
24609.6950024038
27025.6150031943
23310.4450019331
24071.2799965821
26161.4799932602
24830.7549913083
20606.6299960127
21150.6750022599
26924.5449969383
23840.2250029402
27336.2450017863
25998.1799916042
20733.6050077544
22123.6750002387
22481.3200060646
24116.0899982441
23268.9549975397
22678.2000055757
28096.9649856965
23091.590000974
22806.4800030314
22622.500001465
20330.0650057258
24977.955003156
23841.6650056955
20279.7949998687
24848.7349945486
18793.2249997784
24288.265001317
22164.1450013794
24042.2099991172
18917.8500016867
21469.3050013394
25271.4849989936
25222.1549964706
23282.2849939582
25940.7949946605
21688.8949992245
22212.6349961095
21676.1150020854
23617.1249997422
22871.5899963013
21973.585005209
26051.0250038545
22759.7750104894
25188.8500049153
23511.4250066039
26485.1099939455
24948.1349978891
25044.7100026314
21468.0099943038
22782.6500026026
24362.5049980101
25128.6750025296
25715.7699998404
20922.3450039899
22748.6850063995
26218.575000711
26734.1849997454
22580.8150000991
24142.6649959583
24170.890000934
26397.1900016072
19116.9249960043
23808.3949967606
21135.5649990067
19775.4900050554
24746.1749978282
21817.785001558
25617.6600087708
24678.0149936496
23839.6150011481
22273.8850033648
23743.8649957948
19278.3450012655
21441.1100033204
24747.9599938227
26719.3900004146
24075.3049982614
20654.1799958857
26648.8000011084
21358.8650002948
24497.9999938371
19551.114994551
26356.4000014337
21245.5699974483
25061.4200026993
22615.2499997317
27852.6299897239
24203.0049920948
24398.3949973987
23892.4750029383
23643.0349901655
24777.9449996416
26146.3400028691
23201.319995552
27316.8200015113
28799.2849960607
24273.8250056594
26222.0599959298
25745.3999907718
26448.9049942953
21332.5999994643
21965.4650054485
22784.7749990253
23498.3150019645
26253.7500087505
23827.9150039738
20070.5050050386
24731.1599973779
22897.7849945916
21585.8049944912
26172.5499907618
26909.7999833827
25369.0150011576
25799.8300043604
24262.6549973646
27054.7649957117
22081.9200024521
26807.2400004473
21926.8250051877
23534.7400002499
25516.040006737
25778.3650073961
23541.7650039277
23742.2950042001
23708.5100023601
22098.6849960815
22116.7400034075
21080.7899984895
24680.9149964767
25330.9750040967
28509.5650019627
23723.0249993259
24029.560004022
24379.5450032671
24795.149994414
23014.5749956
24630.7100047728
22719.0650009358
29104.4449977261
22198.9699946956
20924.9700023596
25831.6800056275
23950.6149852859
24029.7499940967
22192.9450011543
22581.0549974027
21978.5549907438
24775.2649951964
22603.0749996154
24255.9550004186
25719.630000997
21559.5399914207
23808.6249995243
22750.3100077966
23877.8600044128
23430.7650056905
25187.3399969024
23359.7249933772
21502.6800043387
25673.4150002598
22753.3499934951
23867.2250068732
25410.2450081513
22733.5899989523
23315.7000096862
22997.2649989233
23862.38999951
24926.3250026741
22020.3199983745
26883.8550009669
23109.1050025471
24670.049998055
22086.7899973738
23356.1150079156
22315.0099909711
21429.1550005875
24881.0049926881
27034.174997305
21812.1950005255
31222.7699993511
22126.8299972008
26015.1500076476
21667.0250059452
24790.2549964568
25851.2299963495
26167.0999965265
25390.1449993154
23977.4499968151
23344.1650032678
20825.0649985803
23301.185003964
21777.6850018695
23333.6150026452
25381.535000897
28057.7699896518
18805.6650020335
29638.5350026875
22166.615002637
24572.3599982916
28844.879995094
24069.3999970951
24069.6499957899
20862.4250021339
22373.6950043841
25464.8100023051
22263.7500034941
22953.3749935689
23268.7000004696
23493.3649948109
24767.4550065827
20405.6800076485
25204.9550023003
20400.7549982026
24924.3399934369
24014.1650024517
28699.3749971
24151.4450069348
25281.9600029431
27086.4249973761
23896.9000003912
27353.8749964598
23042.9800015216
21807.1050009725
22690.4000034656
20639.5350013698
21785.4849916182
23470.3250027749
22005.6949936266
25989.9299991168
24038.8349939316
23247.290002827
23720.1500031505
24164.0650124034
25595.3449964804
25100.1249966068
20383.7950015636
25353.9249964172
21702.340000778
24034.035005515
23695.6100001796
20003.5950004925
26661.1649956526
23873.6200041936
19810.1799982686
20374.37500082
23406.3150125773
23408.7900018459
24313.1900003202
23172.7299952439
18780.7099975187
27110.8449908441
21975.8200042445
25030.1700021518
21007.0700025086
21436.8599978933
22776.3499966057
23433.2849903901
26436.3699973603
23075.22499844
21159.4649898841
23295.689999635
26991.9399918129
26751.840001673
22613.499995373
21273.7799923492
23511.2650051657
25416.0549972958
25406.9799977821
25557.8099941828
19326.7200017503
25239.3300010718
29251.6050108467
23585.1550027697
20278.9699973747
22103.2100032334
23120.2699969098
22577.3349953223
17843.1599991672
26067.9849928963
20232.6950019512
25674.8650020252
21241.6499936782
20428.0849971302
27580.3050113635
28186.5199995473
24378.0399953774
26282.7350023151
22325.5200050503
26337.1999995917
25120.2350031759
23189.5400017007
22796.2750041115
21931.2550002036
24372.4699990832
22590.8700000251
24881.4100002872
21620.9200020464
27503.4599921413
19440.1200014229
21744.0199957736
23770.0849945627
25358.4300063555
26392.1200005114
25571.1700001757
23829.5600035708
24322.8800010846
28292.3399934619
26048.9050092916
22338.6300046956
25253.9100043682
25178.5800007065
24095.1950008046
23274.909994676
22577.3850020074
21758.3450063456
26307.450009702
22069.1150002466
26170.895000735
21666.6200012623
23559.7450024998
22595.2749970791
21298.8899964265
22823.2050022706
23753.4899940335
24574.4750081877
20674.1299975166
23125.4299995006
23224.7500017483
25572.4000217629
21778.7699923266
22062.5100028249
26924.7500029666
25799.8699999737
25177.4150015452
25876.1750023421
20781.4700021131
23470.6649968437
21311.5550017377
27438.1549962283
23650.8850003596
23358.0400006465
18845.9199952939
25745.3950019175
22556.2949953886
25405.5799988768
26643.1500020798
25311.3050007601
22454.2349978759
23755.9000053136
22098.2899987806
20454.8049999779
25949.2249947606
23944.330001488
23038.0699971218
24429.2950040337
24367.7349961558
22932.6700024155
18158.9700055989
25300.3300042893
23110.8349936367
23939.9600001131
21376.3350017924
24124.4049999828
23349.1049921413
25167.144995096
28033.7949872933
21897.7300059585
24364.0799906871
24872.8499984604
24054.5899995728
25596.0900039875
24934.5199976754
22563.5950002538
23137.405003087
20474.1450023127
26563.0750003774
22921.8299951109
21928.1750018285
24661.3650021859
24096.3300056123
24963.2749932162
22803.7399958823
23258.8749907154
29668.734999123
25917.4400002781
21762.9949986635
24506.664996144
22809.6400018978
26081.3049962919
22710.9300003225
23067.1700009909
24433.580004723
27090.8799996392
24109.8699978478
24576.9749944604
18993.6849986011
23374.239997684
23258.7650032647
23514.8500070256
27257.8650020564
26133.6099969802
22661.3849983247
25436.80999036
22652.1700041477
21044.9200033243
23051.8099926793
24480.7450110416
25945.1900052662
21937.4499990783
25301.9599957119
25782.4350033882
23746.5950006224
23097.9400005019
25102.2749987451
22164.2949915202
29249.1600052798
24452.4700031704
20708.6399987874
22829.1150027727
24992.2699964611
23920.0799995683
23072.9399972473
23262.9449990134
26427.1049892448
17546.1199988485
23811.5849971866
23954.1350012277
23033.6249935249
28112.1850002958
26671.7450034019
23332.5699982614
16655.5199985117
19032.4599931983
23393.3049973994
23217.9050098174
23878.9950011993
25658.2900028381
24007.2549991299
23954.9549977295
25533.6550019457
19767.3650040347
24812.2800021627
25406.2550009616
24095.9350024138
26363.6299984225
23884.6550028982
22745.3599993437
24670.6199974466
22880.8850017251
26978.3149976705
23392.7500008105
22964.8150037073
24061.0250031479
20517.7899966673
23453.2300001865
25976.1699991106
22741.1450017747
24171.059997991
26061.2249997089
25484.5600000398
25319.900000478
23812.50499819
20940.055002413
20875.5249982891
21770.3249944317
23563.4699853821
24077.4700031079
19067.4349955635
22674.9350129883
23190.2150064238
24402.8699951275
24106.2000013422
22601.8500010048
24085.1899992902
21016.5500023312
23002.8300008445
27213.749999653
24497.3799925216
22065.7450018359
23582.9349970072
24886.0000070275
18560.4199930426
21480.3949961897
23110.2850026512
23653.2950025402
21648.5249969997
26166.1700020845
24324.1499992568
25596.9949971546
20771.2099993354
23281.2700062247
24376.8949990221
22356.8600073334
22035.5899968679
23861.609995918
25004.0500039338
21404.8749935348
25679.4099985565
22636.1600067788
23387.7049994575
21693.8200034113
26436.9200023947
22903.0200029649
21443.8650028054
21462.2650059707
26812.8749957078
21226.8250047094
25607.9699963735
23222.9599979009
23346.5299971414
24806.975000523
24817.7299952643
23911.4849959493
21458.9499985705
25529.8899941299
26497.5649958961
21357.6899962553
24124.3149954036
21318.075008633
27662.5899988905
27124.134999722
20579.4999959663
22965.5399942076
25761.3499906952
23247.1849976794
20870.8450051206
25493.0949997958
25087.7149914591
23553.7400023623
25519.4850120193
24380.2299962246
22604.6600034381
23862.0100027215
21222.2249946329
24446.1100036362
28131.8250044126
26049.034993697
24377.7200011584
26603.7699988908
26383.7049997819
23123.2799943808
26920.8900011495
23026.2500034586
22146.4599924302
25310.0799999779
18668.789999164
24707.1250066619
22695.7350013604
28780.8100004017
24313.2699975516
23103.6749992761
22803.0049950102
25924.5449983263
23221.4249998755
27216.3100049356
26785.4050007099
22935.5550017093
22291.3749977484
24098.1549957391
21506.5000024676
21452.4349978204
23506.9299966584
22691.09999969
24317.0749968351
23367.9050073213
27336.3900068784
21446.2849983386
25101.4450011229
21286.2050021302
27195.8900019615
25716.9650104978
23104.4350036499
23091.9500027352
20591.569993407
25216.8500065605
27639.9600026085
23429.325004653
27209.5200062193
23019.7099978931
27427.9700016211
27037.9349966923
22575.9649940355
21619.8399985443
22301.1850010548
22887.3100000777
23373.3350041343
25213.1400011436
21842.7049918646
23132.0250016951
24939.820006524
26418.0150016553
24904.8499971132
23011.570000055
23964.0150041729
23753.2900024619
22623.5250000091
28629.920000872
24205.164994787
23089.5700034423
24132.5050028052
24384.3899975779
25119.704998756
25914.3549960449
26146.2199949387
24420.2250011436
23384.5699971939
24301.9050046093
25859.0899988461
26136.6899922402
26365.0050007194
22469.5700047833
23206.6249974775
26678.0699986278
25827.1449973615
22128.5099949816
25033.0000120678
26748.9400001383
23440.7950011168
24065.1249997635
24569.6100013607
26905.3449935303
24202.0350033567
23050.7599996621
26321.8799966768
23290.6650027758
24259.6450014501
19561.1999987247
22767.0500009694
23440.1499957476
26970.5099950572
24465.8999960762
23799.6099973869
22964.6249907938
22789.9250003676
23767.0300015935
24558.4850005526
25782.459998472
23554.71001484
24012.5999957391
26101.8550003527
24343.2400074719
21900.8799986739
17871.6649912693
21957.9349866791
19942.5400016595
24870.4849991073
24314.119996251
24061.4599983051
23623.7249935467
25633.4050011822
24056.2949999854
25305.5800045896
25709.7299987821
24987.4149969833
24060.3799979896
25106.2899967668
21744.2350039799
27644.824997775
22637.9999941353
25277.7950007782
26854.8000046125
25157.1300021927
23650.6349973048
23970.6150076761
21565.1649972218
20317.0700057211
25410.3350014172
23970.7249971914
25240.765000514
26992.6750051675
23962.6900019442
25860.8799956468
23548.3050004794
25572.1349986056
22172.765001167
25259.3600071852
22703.2950037312
27627.4450061072
27284.0400001515
20584.085002268
23942.6750004209
22365.034996995
19749.8999937989
27014.8949989915
24647.2299974628
21425.0149983106
22433.5850049779
22073.370007753
27583.7499898645
24278.4050011612
19774.0649991101
22293.8649995513
24963.4850024292
24296.5950039404
22851.3850006417
21790.8499994474
23418.1449965738
25911.9299928701
22164.6350077853
24353.1999974565
21749.9999938744
24125.9750036354
20622.0850060107
24329.8649985591
23843.5550044224
22222.1799963473
25141.5099988499
23827.9399938273
18954.3450051632
24640.7499944156
25552.9200033911
19532.1449964589
21728.73000355
22381.6849937469
24085.9399999117
23471.4550055047
21759.8149948763
19717.9250039167
21262.1649979696
24039.3300020138
25643.8549960129
25568.6550004635
26217.6649998341
22045.0600013491
21694.6199986109
25978.9299929964
22931.3249984872
27263.7399941955
23773.1199990097
24779.299996336
21737.0150033086
28481.2949944569
20155.5099977648
23998.2999949793
19739.4000017947
23818.8850027115
23174.1549978428
25907.41000225
22474.6550015368
26258.2749935876
23985.7700103277
21135.2800003836
22946.63499167
25418.2899931507
28995.5850010714
22527.0049919166
26640.4999989187
27089.0250015382
24201.3199983559
21122.4850004735
26602.4999938358
25729.8250028124
21807.8150007592
20998.7899930193
23269.8350041215
24003.7249985514
27789.2899935758
20676.055003868
24481.804997918
26311.7400060046
21758.9399959097
25624.5299968056
21405.0349976202
25125.4350033412
25535.4500098663
25058.2649940106
18938.9150048054
25126.8750078748
20412.8750001303
25963.8349943173
24707.3399982243
22971.9350036386
23984.344995758
23102.9550030545
25304.0399919115
19335.525004069
24225.3199999448
23075.5649989424
27264.2599967223
26655.8599978592
20317.8749989202
24806.7299987969
21540.4649985547
21056.1000083316
25701.9499994054
22711.450002692
24325.6549930089
25712.9150022314
23655.789997688
21498.0250009748
26391.7300067256
24358.6600133661
24098.7549997508
20352.3250010872
29155.4250009944
25378.0000043251
25456.285003132
22533.8150007738
25188.4550054047
25802.3899990327
22777.9300005788
25998.7449917342
23586.5500023686
22893.8500005789
27593.0699988173
20274.8049981544
24685.0650096812
25253.4950037036
23995.6950000618
25439.7000040978
23005.604990771
24089.5500022938
23485.7800043921
24935.4450019098
25296.2650051147
21731.4600009623
22009.954998464
24445.8199977583
27697.0499945777
24345.3549896885
26714.7350004429
22606.525006356
25030.8600022203
25362.0249988911
20732.2449969454
29016.3000074856
26618.0999966813
22495.7649930519
25171.0249968523
22722.8400011279
22583.5350043604
21781.8700058788
23000.1100042451
21620.1700060328
21153.7000026844
20105.484987541
22344.1500002036
22726.6550033434
22224.6350042295
20841.8449979419
25072.1449924725
24371.8949983568
22660.9899974102
24441.7700001373
21944.2300021274
22323.1850042475
21025.905003413
27968.4250108408
22473.4000005288
21449.2149971214
23583.3899964652
25832.2700014871
22304.620002167
25465.0749976506
26389.68000513
21733.0449956324
29618.1849966757
22366.6699976315
19872.5050030228
25473.9000073162
19698.9499994745
26344.9100000631
23462.7799968264
24737.5149996653
25410.9750022148
24178.1100005347
21318.3499987498
22841.2499995331
23972.3999984734
24818.8149890104
25208.1249969577
28661.6049994843
24618.3799952869
27902.1800041797
21915.1500001938
17958.9550051962
21925.6649986589
23058.6399938681
24354.4450029597
20980.759993397
25114.8149948649
23524.3350015711
25153.3750035677
23572.9650052621
24824.2199984262
26118.560005244
24516.9850046049
21632.2500043667
24812.0450010563
25564.6950027985
21806.7800023438
26726.0799971448
24374.3800002366
26008.1200028373
22075.5150044857
24145.7049992468
27246.6700002102
23733.3449931791
24964.2599992065
23813.654998358
25849.5000064303
23051.6399908389
25686.920000824
25753.0700028517
24652.9599925071
23488.734993807
23053.1749992635
22560.2600083444
19194.0650063778
20738.6999986474
21483.2549984803
22847.0749936735
24812.5900000625
20231.7249925751
25646.640002017
19664.4099931138
27729.0850009687
27812.3950018234
24542.4500000175
22399.2350133831
25008.5700002713
26281.4000044227
21403.804999044
20860.3899977528
26269.6550029429
24465.1149992786
21907.3349990565
21045.2400081765
25741.8600018228
24426.1450003609
21184.7700023907
27202.1100066719
22742.5849881333
20132.7749995546
25458.4000090468
25776.5949963588
22324.1599961759
19685.6500008268
25005.1299954912
24055.7349992947
22459.0050101745
22839.6799903431
28563.4350036202
23829.5499850542
27181.4750081138
25003.644998771
25893.0950007204
25996.1250008147
24083.339994305
24188.3499886045
23304.3399993597
23271.0299947861
27354.8300051668
23856.8649898905
24454.9300040381
25658.6549977418
26930.1250000772
23853.8750019193
24481.9249986592
23329.8799927983
23099.6450072126
23559.1700093474
28394.669992586
27956.0100011993
22349.6850053182
24861.6450069668
23539.2899970408
26835.280005749
22010.2149990188
21376.504998726
24418.3650041098
19472.0100081495
21617.0849930635
28471.2899971441
24422.9350012201
23919.2899952976
24011.5950038347
23216.0050012038
25414.8549919169
22895.3199973098
22700.7050022721
20672.2599956097
21641.7449996332
22813.8049956688
25052.9349993967
24913.159993645
21603.6450054908
23986.2700023783
23651.0449943797
27708.2050012734
21771.2450008574
23467.6300001882
24553.5700000722
25724.6250004194
23211.9949999066
26232.7599968062
25512.2900007151
24383.5550060078
23264.2200042605
26306.0749974056
23415.0349997881
23085.4699952193
21906.2650001851
27289.719996671
26063.4799992339
27175.6950011838
25091.4099978474
23902.5050055555
23617.8400092081
24605.6499877632
22327.3750008593
23988.035011047
22545.1799998495
22849.0550023321
25285.2949968128
22935.3949993612
24754.7400009881
24927.0650042044
23664.6149972337
24035.574999855
24547.7450081399
22601.7049994389
22874.4549994545
24081.9799941389
20547.8949989953
26702.789997396
21563.1049974092
22493.1749920447
24954.9250029281
24018.4650111347
22029.0400056785
25182.2600058262
21176.4899942981
23697.1299988565
24382.1600062676
25088.2249997885
23644.4699975952
23364.835005445
24015.1250070127
24832.2250056796
21944.7700019288
21829.6250068041
27403.8349951581
24976.1050006385
27642.7549994632
32216.4450075804
23454.869998053
30279.8049960929
27518.8550026926
24564.6299978374
23287.0650002697
23797.2049962946
19413.1850009451
24787.544999789
22867.8649980665
25846.3549997424
27585.2499966692
24813.4549944451
24684.8899948726
26091.0800035528
21685.3550063422
26527.6850028052
23004.5700046622
23703.7099967272
22359.8099945745
21471.0450027803
23275.400005682
26533.8999997239
23860.0400022644
26154.6099930246
28991.335004775
19415.605001286
19657.0350026186
23098.1599978205
24168.8050049272
25317.6350045877
26497.955004694
23859.8499922716
27201.4949992741
19818.7299981581
27319.7350037633
27797.8900022252
24845.4949881395
24017.1050003117
22894.8200045153
21940.279997943
25790.5950041435
27363.9299976032
25263.1249897235
21360.7350217837
24324.2900022302
24314.4500000227
23403.4450114532
22725.9600005898
26396.7850020954
24117.8800015272
23060.1850027525
20922.59500575
27104.1050020155
24200.2199932532
22867.2849960863
23837.2499954075
20118.6850072376
22803.2650027676
24363.6000024505
23104.7350032974
19366.1049999303
20328.369996281
25792.0400013825
23658.2149959679
22808.6750002613
23012.1699959555
20756.0999993603
26351.839995069
28457.490000291
18888.9650027259
20958.6449924354
26750.8699968627
24015.2450001419
28186.4950059491
25626.0049931282
19112.4700036601
25938.4100037288
27489.5750046079
23738.7700060127
21873.939995607
20912.844993681
22122.8449957097
22308.480000922
23416.6150042044
24431.3299925064
25659.4250053494
25448.1800045281
24737.7549956472
23942.285005727
20825.1749974952
23017.5200079217
20053.1749926179
23880.745001735
23194.3149930679
25062.1900021455
21639.1000000151
25195.0449987123
22347.9850058657
27907.4100025467
25070.5850063936
22061.6799980089
21467.6400046172
23133.0149958563
24776.5550012327
21351.8600031896
23191.9350032126
26572.970004877
26386.899993745
25390.6899988384
19164.244992294
25009.7350049623
23613.4800043518
24681.0949995584
26336.9299984928
22691.4350020057
23142.6750004406
23939.8849944625
25057.2249977923
25025.0450078765
25093.9649963473
24455.6649996348
28129.8399907706
21232.4050053809
26212.2500040397
24940.839992623
28311.8999863112
24273.1949917859
21600.2349983163
23693.3799965423
25512.8149977485
23215.8899997251
26087.3199953579
22220.2550075309
23811.2449976726
22350.9050014532
22474.9799962501
24157.1449906104
20948.744999411
24962.3899932642
27400.1749994017
19797.4799891887
25904.4850014288
25280.7899994904
23689.4699992954
21755.5700131379
22353.245001813
22647.8599929205
22824.7799928285
24896.435003934
24019.3549985556
25810.5949938925
28229.2600013206
22119.8799990266
24804.5400020886
26648.6549971247
24404.5699939333
23715.170003702
21771.1949933511
24042.9499990403
23250.9000023165
24169.7550003729
26372.7800059639
24603.7650026384
23841.9700005547
22235.2249931885
27260.5549914905
27286.3499943159
20092.1350069067
25156.8700049202
26603.470001937
24944.9199999782
21100.4100032013
21845.4150014764
22511.9199988956
21856.4699924334
22111.2949960944
24021.2700010092
26031.4899910826
24986.9949957642
25280.7550063391
25245.5099919744
23974.4099976172
26489.1199998267
26264.8549981324
24742.234998767
25564.1699937803
27880.8450060761
22469.6399956726
23454.0300007742
24618.1649948962
22693.5849974349
22191.2900005688
22557.2849952934
22109.9400023346
22980.6000008569
22700.2900009966
25329.8900008932
23008.8799994317
24650.0400045167
25690.2350018739
25185.8650057263
23470.7100070757
26812.7850057077
26101.879998287
22706.0349966263
21769.5849984611
23354.2299995426
26223.3700040368
26779.4050020468
26951.1150030483
26145.7749987743
25023.0949968108
22655.1750027457
23663.7949983476
25135.8849939782
20538.83998657
23411.3050017026
25337.3450036101
22110.8149937565
23412.6100026144
25285.4949948146
25348.7149999082
26633.9950028576
27450.089995846
23192.8149994765
25496.3200020122
23694.8349993708
27326.1700005782
25955.7400004455
25272.0999965379
27242.8249955462
21209.6899988567
20490.2949965569
25582.6699965054
25876.929998535
24999.1200009827
24931.4400024825
23815.7500000004
27170.8649989954
23973.3150032126
20912.6600056756
26413.750003293
25731.9049990505
21328.8699986163
25326.5700011291
25072.489998368
23914.3199992644
26723.1050010335
21333.330001285
24382.0150036011
21915.0350016401
27485.4449980421
24214.6199938913
26454.1399919919
25674.2249880169
24032.045008923
19860.5949962615
25057.1400058886
23657.0349894352
22547.0449999765
23260.5599869452
23570.8349808831
25445.2650012692
25152.4600006068
25805.1549971642
23473.6299953095
26865.1049959147
26863.8949956023
23590.8349955197
20223.4550018238
22148.3150033129
23150.6949895853
26044.8150121101
24188.0500018545
27192.1100064218
25815.4399939949
22013.4699954012
24106.7699995853
22878.5799934337
23964.5699995926
21938.049991875
22321.3249960386
23261.5499992945
23124.2550019376
23541.569997913
22659.7500015725
21939.4750018741
25787.3500016457
24318.9700033862
25628.4500076071
26672.660002409
19214.5100056245
25626.1349941567
23444.6549981068
23642.7950017385
26266.4700019871
25671.8250079867
28486.7900057606
24211.4849936309
20355.8400004758
23353.0049987988
26511.1850002136
24678.5800039391
21376.9349940095
23770.0349935056
22464.6799979956
21986.8349997397
26241.7650019567
22473.4750009769
24752.9300035269
27729.2100036026
24134.7599972271
25893.444989015
21045.2200026488
21575.4400037018
24908.1599961761
25063.5849973715
21610.5999989763
24590.2649957545
23430.9000098318
23085.2749936705
22660.669995303
20531.7700036953
23897.5000038272
22621.2950036104
21057.8149999234
25741.2149879212
29404.1800028838
22066.5049983669
20283.3500028115
21491.4749939491
26900.0299983431
21506.5050016267
24923.665004291
24807.5849998702
22214.8250030443
23405.0599984269
23760.7499998916
23816.3449967061
22862.089998363
22517.5249896589
26482.1999973574
19717.9949963065
25278.2799967054
25688.4049951523
24548.0650030104
25063.0049970104
23738.6849950717
25992.9599996943
24517.1349989899
20641.7600087229
25889.150004874
20877.735005825
22449.8849982795
22636.6650030309
25909.4150071718
21275.4600029176
22802.1900079642
21713.104998483
23932.6199882209
19576.5049991998
25415.6099990609
23499.9449936036
27749.4650110628
29492.8250041454
21158.7750044737
20521.104998479
26048.6299942546
25858.29999583
24590.9549885227
23019.9699973083
21981.5399976874
22430.9699941981
24155.3200002663
27183.6250043385
22166.6499994151
20856.8700017345
23895.8249926598
29580.6199949376
20086.9050019774
30306.4750065911
19128.9150082883
22458.8399971557
21974.1900072087
25180.0450019892
25841.8149972342
26742.7699982546
24947.5449979971
24729.969996491
21633.3350060037
21448.1500004826
25891.4799994625
23525.1800067089
25848.269999072
21372.2450068736
23745.0100015111
23073.5499871758
24472.2850007828
23887.8949932016
20466.4000069776
22878.6150009958
29982.1649970151
24875.3949950473
25646.2649970934
23768.4400011596
22364.2100004731
21785.9750014692
25295.4200009466
21463.6850015423
26053.2100038978
22707.4750107694
24924.2849981418
21789.43000677
19528.9249911204
28114.0699989862
22140.5700040255
27277.4749999636
28021.9250007176
22516.4949949756
23547.6850031131
23170.5499971378
21572.7100030221
26285.7049959111
25191.9149987962
26817.3700008718
21876.3450053572
23414.6199972165
24400.1199959139
21578.504998619
21881.9050086211
19899.6699915799
22636.2149951519
28283.0000033529
23590.4700072946
22012.0449976561
20969.6349952158
23572.5700005236
27414.6299970966
23956.0150018204
20960.9850033949
24283.7799948116
26672.7699982136
25214.0499962487
26618.8550000495
21728.3600025726
29062.6250010591
24000.2799955824
25865.2349935864
26391.7150017439
27140.1299965254
22816.809992304
23217.1000007173
22341.2949928858
26220.6049975851
24959.3800048049
27244.1449997213
23777.8049982783
18747.2699988702
21049.1149996036
22817.7699970382
25686.0149940021
26594.465005819
22373.4549997398
24603.4399999484
24026.2500036771
26614.2449978864
23451.9850011343
23586.5700019739
25180.050011832
23220.910001072
22966.4249987021
23146.9950048916
22429.2250028139
20343.5749982855
26422.604995409
25758.1150032782
25069.1099956558
24664.8349956832
25118.8499970352
24189.5299948177
22685.1049982626
22571.0749945507
25008.1949924351
25318.7999981542
19783.0999874322
24065.7799994275
24844.5599943353
23925.854998343
24558.7549994523
22536.4849936709
22653.5500013649
20668.0850047722
27708.3449970899
28250.0799974256
25618.3999932464
20525.1350007412
21127.1999996566
22942.2150022813
22856.7299999674
23239.8149970447
25986.6149989247
23120.3700035976
22867.0599990887
28404.405004826
25419.5650056524
22900.5300026593
23343.2500016623
26226.9899935996
25775.4049897892
24356.2549929541
27093.2249904226
23969.6750042682
23183.8349985774
23696.5999983886
24375.2299946662
23251.7549983267
23426.0899988268
24552.0049993172
23068.0200001877
27254.7549975644
23378.8599952308
27245.2549968285
25178.3350008865
23504.8600023087
26972.6900005044
21526.3399997689
23173.0149992359
23529.5249983735
25095.720007476
25445.6350012683
21513.365000075
24898.7800018769
22599.6500024616
21698.819997984
25694.9350025969
26657.6749949231
22155.6599986439
27500.32000526
24517.4549996918
24796.985000545
22814.0999975294
28144.8349941028
25082.4199966406
26279.4800028761
25535.615007088
25977.4150014619
23456.9849970076
23562.5150020198
27227.3400024723
21113.2099959482
21029.9650025014
26503.0050066369
20466.7199950155
21394.8300035534
27518.4099995007
25250.7100065285
23079.2350015542
21426.4800009883
21406.5199958746
25068.5749992764
27278.4150027572
25097.759997816
25566.4149962357
25812.9049922108
22780.6999970236
21623.5750011792
23976.5099965015
25042.9099985703
23978.4249967033
21710.384992721
20629.4599982025
22181.485000223
22933.3100024032
27886.3549966538
24545.3300011104
24521.3100024426
26316.1800006602
21575.5499975695
30814.8750013502
22261.2400061931
28304.9750011911
25098.1250091546
31296.0849931689
24228.8399979623
21113.7100016877
22600.0149993445
21221.3749937299
21177.7600075187
23107.0700002631
22971.1749930926
22738.5750033029
22272.2999955455
24491.6350003273
24227.7500004818
21108.6399985437
21833.5349962479
25465.4549946665
24156.3700052466
22240.6049958639
26009.9600003551
24322.0400005176
24887.1299998023
27708.4699964387
22937.1250053354
22628.190008865
21220.2649999321
22396.4249921503
22960.1500096233
29086.2950026824
23008.804999554
24452.4199949045
22123.4150023125
26659.81499951
23447.710006815
25416.149993952
25025.6999905325
23929.2200001446
21879.0999965711
29329.5450009199
23859.3750015036
21458.8949940621
27369.0900024505
21413.5300010269
24982.299997136
22865.4550012708
24835.8500055017
22633.300002416
22390.9650008829
23734.2499965496
23894.8849976577
21230.980001735
24786.1199953845
22438.6999966266
19380.1750007845
22154.7950065019
26136.039998665
22508.9549997198
20184.1899981584
23781.5149955437
24920.0900014477
24741.0900155799
29449.6699934558
27057.1099996363
22457.0649995324
28533.6150005859
22464.7100034138
22955.9400009445
23143.1050005538
17670.6399966031
24585.1799969986
27751.4749918717
22647.6149947437
23638.1200001272
23860.5250046318
27944.1299951269
25197.9399983575
23421.2850017246
23778.0649941292
20004.5149996986
28156.3450009242
25538.9300044437
25200.1999966673
30078.3299971534
24510.790014422
25104.9250121078
23065.6350017627
22281.5999937347
18165.2800006957
23924.744993965
22862.8549936719
25932.259998131
22910.8249967992
26210.8149962102
22881.5599988701
26205.9699994736
22664.1349995341
23858.4600003778
22009.1200056985
25707.910001873
27677.5000066089
25513.7450031255
21463.7599931085
26911.6999986289
24917.2299978851
21322.0599932974
23007.1900001354
24613.3999999336
21057.6950028148
24406.0400008415
26836.0950004481
22400.8899914584
23081.6949979336
26167.2950022592
25343.929998259
21823.2300031225
21413.6250038897
21206.7350051434
21583.3999902103
22834.6000042364
25567.3399997009
24009.304999971
27504.8200080974
22383.7249969828
22444.9999992911
26809.7750004448
25418.9800021676
21477.5050004247
22799.7249975673
23194.8149993299
23469.344995925
24775.465000834
24986.2399996127
24628.1649988995
23252.9400026705
24327.7099998711
22257.5400020382
25846.4650038778
25510.939993076
26011.9600016598
22044.1300058555
26735.6050038229
23215.4799951622
24489.8950026666
26000.1600027627
25048.964992237
24220.3249870021
28256.2150037164
21273.8899973818
27828.9950051772
25315.4749988493
25955.3949961141
24952.2199993739
25098.4849960211
26732.6000030098
26841.6950081119
22023.4299995145
20519.0799977233
23999.6149954853
24722.4000050047
24000.6400068055
24182.7900011271
24050.9400093916
28336.4799960757
26363.9200031199
23627.7999899251
26060.9699994095
26716.6099885383
22824.9850035556
22241.7749980176
23981.7399991546
26042.1299918413
27916.7949898972
24683.8650035706
24715.5199992885
22685.9849975479
23999.3349974764
26939.8249990298
24037.1699971916
27450.6999987288
27644.7000024221
29371.5800118098
23359.8999926761
28025.4800038728
22072.1749973368
28357.9849940352
19822.1200059638
26267.3500007812
25982.8299939748
19904.1599971701
21375.0350102568
26423.2050093433
24667.5850076207
24251.8549978268
25385.3549975856
24717.8950028923
21845.5850040791
26580.4050028576
27547.8949933096
26818.900004754
22670.1549955504
25901.490003949
21931.9550036684
23017.0549991439
20242.7950001012
26966.1049958546
22733.7700010247
21107.1000025456
22927.1700034222
24575.2299982005
27354.7799923062
25138.8200063695
24077.3599965326
26161.7899981231
25634.8949973335
23164.6149983966
27192.7949962169
22865.9650017014
23629.7650014476
25812.2999993479
24569.1850057861
24017.3700001324
24530.2750000985
23450.7900033715
21133.2049948135
20679.0099938699
22348.3850026421
21674.6600011741
23370.9350025358
23881.115004081
26391.169995977
21827.8250075249
23920.8299967967
20005.3849954703
23625.5949891772
23073.67000237
24201.0299983798
25548.7999956857
23603.4899982203
21288.9899942584
23213.549999912
23570.99000605
24796.2899972167
26478.1900015384
24778.4649960837
24393.6600042467
23067.1449969402
22897.1699972321
24086.1400004493
26828.994993305
20329.3549978509
23101.7000024154
29705.5950038586
22626.5599952306
24999.7399957895
22899.98499741
22923.4500013842
21381.1900055061
27269.1899951267
20676.8300077187
24026.7849964334
23638.1049995701
25341.7399969383
21188.6000005908
26070.2550033859
27126.0650057676
23975.3400055507
24769.4349968644
25707.5949917965
22747.2550014944
27061.5449981695
23716.3850043045
24247.1050030302
22776.039996867
18896.520001768
22528.1749994089
22062.3899984235
21751.6449982614
23003.8750000219
25984.9100118355
21573.7050022589
21931.2550045564
20643.7500038587
22237.9699899316
21993.6449992649
22731.0499984238
21566.0299924663
22663.0299996038
23776.8449985774
21199.9449955141
24740.0549997988
27623.399996208
26444.3549991201
25777.1299979102
25427.354994274
22207.9250053481
22748.240005739
19299.9050001535
26948.1200031049
25696.2399960838
25617.7100045508
21266.855000447
23292.5050024029
24300.1350005771
28191.6900021086
23117.9099999394
23949.960009192
26973.0249960733
25533.7849946288
27608.7950067853
21901.4000015508
26224.8549953273
25917.0050038109
25136.7900099104
26277.9149987531
25217.9349979493
24780.8100039646
22317.7500018462
25315.3799964073
25436.8450093848
23877.2250046452
24784.2700040484
20685.3300028105
21001.5600058182
26063.2649996405
19453.5850018879
22663.6049999833
24019.5799951783
26289.8199962833
24673.8399950265
23391.7649982821
23408.4999978921
22841.1500065371
23488.6499998166
26067.9800041913
26411.5649952248
22718.0049976177
23501.9600020997
24967.2350025102
22789.8350030177
24943.2699999579
25507.4900004832
22402.459999018
24758.0749967843
26263.4599986703
23441.6850013939
25424.7550083078
24012.6500052641
25396.3850042119
25584.4149974901
23960.6850068058
29396.3150025532
23279.8950042804
23545.2699985296
21088.5649971827
23114.0400012959
21659.6899940092
23404.6550032482
22237.1550008045
22580.4000042718
22662.8049986109
22281.2699976171
20073.1049998486
23058.6050082166
28253.7899985589
27222.5649988172
25734.140001806
23503.2450044439
22493.7999945424
26528.0849960164
26152.3749913423
27997.2850013124
22099.6999962468
24611.3999995526
26057.0150005601
21782.8200155175
25420.4200074939
27164.3350105642
19418.5100041856
24069.7300003747
27811.1449943274
24341.4199993717
22273.5999846342
25563.5349995381
22137.7399989556
21502.7299983727
23062.3299935739
20401.4299943036
24203.3550072228
29432.7649938469
29154.9650012495
19741.0550007697
23454.4849940466
22198.7250010589
22705.7799988681
23943.3299998902
23267.1699965499
23009.5749943128
28603.1200065861
23545.1150018848
23805.5599909001
24041.2650013104
22927.6250114538
21399.2750039219
24138.7200098103
23756.7600018118
26275.8000005745
21205.6699981256
25199.1699963869
24090.9799975824
24210.9250020213
22994.2700006426
27351.6250011124
22468.5400023712
22483.4199926827
21535.0250051466
22481.4000016755
26016.4249997226
24099.2049984215
24926.7350067156
22406.4550023485
24984.04000361
23387.9299979865
28031.635003366
22835.7000001833
22918.5700083842
23822.3799981895
21018.9100002064
25160.6550079435
25954.6449955162
24823.4750037787
23069.1999985442
23562.9800107362
20875.8350036815
22974.2550059956
22367.8699989421
26922.6950032272
25129.7250041785
27711.9000022927
22080.6050028868
21040.3999959124
23742.8249948666
25290.6399901615
23941.4700023783
20000.8299909821
21242.6500019097
19952.4600038927
26114.0999910578
24711.4150020994
24386.5899978727
25006.3749948582
26858.6249998177
24011.1200017016
22841.7600018101
24613.5050028978
21450.0399963511
24576.9400065112
26556.2499991145
20450.2199982123
24412.125000784
22557.0750055765
25676.2200028273
23394.8799982073
23225.85999864
25484.6500016599
20204.4750037912
23035.4549975133
21451.5450016825
23496.8350037089
24994.5350073199
21696.3000028449
21626.215000532
23505.8499955086
26292.6700069663
24423.8550060993
26854.6899934805
25417.3650047384
24411.5950041042
23316.0950018004
22111.6899993574
26058.6800045124
25934.3499962549
26170.8000042551
24238.9299948865
22538.9800047222
24959.489995056
23109.3649900877
22167.5449959695
23051.1249926704
21866.3500070035
23729.9799981733
25209.6949943737
24054.3050003765
26892.5900009358
19958.6900041499
24355.8300112934
24801.4750017622
20291.7699948182
27326.7549964372
20471.1649973026
21172.0099986042
28667.6599993043
24408.2549953721
22758.899999521
23253.6050003021
22692.7149976926
22633.7100009438
24485.5699969947
22938.9250015782
23110.1449959709
21528.6199993806
25528.9600009635
23863.0700037162
26925.4650002256
22773.2500030222
22903.2200033119
22799.0699999156
27659.5399944686
27794.3200098334
20120.8950067406
26849.8300005702
26576.4099997597
21061.0749985299
26944.4400053615
23062.3799961875
22233.9950027002
22556.5099979289
25405.3549899194
22415.2849934335
26127.574997453
23945.9399961481
22026.7549970258
22578.0850005327
26271.6199974254
24339.6549988098
23898.8800000449
28165.440000136
24040.7300045642
22500.0049950887
27179.9800014107
24506.4500008544
19617.8700007938
20844.2349944382
23701.6099996399
24235.635004258
23165.3799920408
26432.0999993793
24942.8949967112
24212.0800057218
24366.2849989319
21395.2700025572
26760.1150026704
25721.6700011034
26108.6349953585
26808.0050037383
27582.7299975826
22390.9599988133
24603.1599981439
21737.8899953451
28232.9900013567
26847.7549927994
22319.9549987295
23925.7650010385
26392.1999983047
23768.0550026498
23072.7699990866
22666.3450005971
22601.9049972937
21349.8650051146
24765.9149988175
21145.915000613
26373.9700023566
27506.4599942686
19686.6950058604
26159.5199997659
22379.3699899902
24957.3950026889
27801.1350024239
25840.24500142
24346.0099985736
27119.0400022975
21896.0600020352
21588.7299980315
25318.4550008313
22393.1999980459
23278.0699952471
22847.230007501
22760.1749992432
24763.6950023107
26662.9449959779
25848.5400011825
24669.9250000187
24289.0050035195
25041.4999994485
24689.9700094325
25043.2449951515
26764.7950017865
23591.5949986024
24405.5899985462
24331.8499930832
23110.5050058249
22777.9050078805
25408.755001639
23703.7049984816
29580.7999891138
22795.0749951884
19611.3699937275
28581.1500019626
23859.8399875124
21740.5349972495
24157.2599933135
22355.3649968234
25424.5000025526
25432.9749937342
23948.2900043936
26238.1250019393
23382.1499974991
22811.2199975294
22808.0050106652
22514.6249982315
22466.6899998506
24698.2549940849
23676.1300091138
21333.0050052836
23897.8049912338
25136.4100050295
20730.0449889428
25265.0049955677
23928.2849984216
25431.4549947647
20860.0650184357
24001.2450091529
25044.554996632
29585.8599967237
26001.700001817
18848.5650017864
25115.4749935942
24561.3450066831
23984.3299961371
23091.7099962712
24681.2049998386
20946.9050102569
24758.2150062087
27405.0399916468
25268.5250053629
23162.4400028988
21413.0800045296
25532.530000161
24610.0149998995
19103.3400037542
24631.0949956019
21558.9199931116
22600.8950017628
23301.6200073277
22779.1400051619
26036.654997072
25186.1050013589
24469.0099940774
23025.6600031808
22359.0099935078
24422.6699951857
23965.7600050314
21883.5399971526
25810.489996015
28706.8000059247
22136.1400037907
20140.4600040491
23592.2200060827
25016.160000392
21989.989996101
24672.9700013795
24004.6600022177
29020.0000002766
23092.6499997297
24406.1999983166
24978.9500042393
24317.8649999112
22810.3449996333
26635.9750054785
23018.2700018534
25071.0450004889
23110.3200006935
26053.0399953502
25130.2050027938
23902.8249976581
25018.9250031883
24675.7349986957
27129.6000100487
28286.0849873369
21212.4300036608
24353.9199981463
22915.0650062383
26260.3050025645
23503.9949963031
20277.5200001602
23151.7900032075
23634.4800046255
27217.794988072
26333.2000028979
22841.3600103031
23426.4649934795
22183.7849992028
25371.3450020329
23809.6649930277
21897.8350001498
21911.5100029788
24632.5699991225
22796.054993232
26253.3299959936
26364.9699869321
24208.6199884815
21991.455001393
24837.3600004766
24230.2349969393
23358.8850002263
27333.5000016142
19773.234999692
20482.7050002096
30657.9549998821
22173.619999229
28368.7499953822
21666.8150052106
21123.4199982348
25408.0099995826
22525.1500009176
25236.8299907207
22608.0549953831
19740.3399995074
25287.1949979923
25855.6849951787
25939.5950082442
24706.83999944
25907.7349974712
23700.6950029395
24201.5100128448
24694.4250046617
21650.6100020225
22940.2899985524
24304.204994941
23689.000005013
27070.2200034572
26449.7299993589
26238.2199969011
26123.0249996748
21312.4099987482
23850.5200077878
24860.2450094088
25199.3400014014
23561.9599974395
22571.829995952
23828.0049924665
23513.5399975328
18428.5600033126
24539.2949977667
23159.1000010447
21651.0850029945
22698.5900020657
22602.264994705
21065.0000026959
25468.6050102502
28163.2950030728
23243.6899993616
22815.00499934
24652.7899965313
23566.630005778
23948.6049968093
23510.5299981206
21849.4800020553
20824.0350058566
27890.7399956624
27798.4300003218
25259.259990797
18902.1000061467
20979.64500531
27114.5500009886
20765.9399958596
22968.0699997551
21418.3300044408
24171.5550009833
26723.2000012521
25071.639999344
24756.0500026076
24136.3750120022
25322.9900084432
23766.880001505
29539.7000022167
24788.7349920179
22019.929999464
24200.8050047049
24904.4349963059
24393.7199909838
25376.5800057146
23873.6799941568
24570.6349974392
21984.4199941539
24846.034997717
24359.1100012284
22902.0899879739
20988.5600011356
24518.4150054877
25014.734993452
21515.7700010508
23113.2849919237
23057.9350029192
22785.134998711
24188.6599998234
23222.2749977271
28443.7550000935
23729.1800026618
23492.2750005331
22399.9999999377
26331.0750002672
23857.959989431
23802.9200014806
24185.6699959156
23679.2850088672
24526.5750032084
24126.0900002891
25556.8849950713
28599.4850000757
23752.1249998734
25330.3300015873
23344.1500001084
23541.099995508
27933.5199961224
25921.935009941
26337.4750003624
26217.249990342
23599.3299973605
33023.6050080177
22085.6550015276
20083.9250017111
24410.7999979602
23812.2549965774
21894.9199980977
22986.230001513
25184.239998109
24755.1749984754
23029.784996318
21280.3299977717
22561.8900057246
21157.2599983168
27954.6000038898
20532.0649965042
21892.8250000395
23674.1250014281
25757.8350004465
23985.2399983605
23871.3300088486
20132.3199929512
25554.0700030329
22696.5149989498
22205.8449998919
24108.2350037972
25064.3050019845
20556.115001353
26475.7999921084
24476.5899989533
23831.1599891952
27408.6799850954
18803.5199988991
24532.0100022028
26710.4399975066
21604.369993014
24885.5500003553
27432.6550009504
24018.4049957959
25739.7950001446
23229.9549989159
22271.4899989825
23948.5799942611
22497.4599989636
21607.4650000327
24621.4800019679
21760.2449991961
20082.9799977994
25124.0450090443
23645.7900012859
28172.9900010392
22726.4299979125
23334.0150039696
25205.5450022543
26156.4300004048
21769.1800008533
26086.7800010969
27043.3950070553
18914.6800044756
23642.6399969376
21678.1500062078
21420.2150012733
21849.6999970645
19954.2349972062
24548.4700100796
21574.9350022857
26977.1199997729
23932.4200002676
25656.5549933552
20748.0800019791
24589.7499986436
27282.679994636
24086.3999966002
22537.7200012766
28451.3549981986
26293.3649968699
22444.4999927044
23377.4749952129
21482.9299957429
22974.9800002904
24740.0600032825
23979.6850018308
25505.9549953365
22763.2350007932
23861.8999950648
27873.9249970778
25546.625002359
23224.4200034568
25250.6549956241
26855.2149991409
24380.4699959046
23723.9449905506
28863.0349970851
23424.9399955997
24588.7599955851
24027.8649948358
22087.4349937681
18447.8150068891
28982.2050006686
28801.1550011761
24108.9349967801
25783.2099917432
28438.0800015769
25264.4550020989
21253.2649957279
24918.3700062791
27044.1300040609
25385.4599987558
21671.6799919818
25438.8999999706
24321.7150054192
21602.3149962458
21100.3549990245
24277.5150009652
26248.199994861
24546.2499864574
25185.3999986059
23240.0450003259
23180.5650032206
25724.0549960874
21804.2999940822
23341.8350000426
25294.9300023464
23436.7050037123
21336.0049997326
24221.5400023963
24391.055004656
22131.890000472
24882.3249941033
25230.9300031509
27496.4399952549
21096.9149905346
21494.6149971988
23835.7099978143
20386.8199977528
20842.1650013069
25727.3099998557
21841.8650029389
19416.7749989945
25144.0700014799
26137.0649995221
29660.8550093375
23357.5550113869
19206.7949987585
22754.6449999621
22859.6799935531
22924.8599965076
27542.3849954582
27089.9999932261
25532.620000001
22857.0200045047
22173.0500001491
24170.1799988747
24945.7100003323
23720.8449996282
23453.805003987
22232.7699998792
26759.0949993236
20833.7000064421
22647.3099989128
26983.280002881
24408.1849978914
22918.1100116325
24824.9350019365
25760.6600093461
18881.3099968503
25808.639998871
23583.8099978028
20072.004997917
21892.8249974849
23478.2900000893
19726.7549961807
22903.2100000311
26086.0749982106
23671.3300031394
23950.1999986127
20761.2600023984
25568.8650018842
23154.1249981563
26943.7750021604
23735.2800023373
22715.7049976786
20583.0750060425
28913.1700064847
27245.5250031472
25528.0700032148
23892.2149933518
25838.7550038979
23094.3250034556
20906.3449998897
23761.3049969233
26504.0500033903
28046.6949919172
26667.5700030903
24190.9949980821
28581.2850003184
22455.98000039
23492.590000507
18933.0999991838
22254.9350013798
26755.9000040414
22875.2950037506
22872.2099998239
22149.7299965469
23514.8050072799
24783.4700044644
25903.1100019131
22943.3350022129
23732.6699956344
19665.9999966981
20725.1100002791
22667.8849980537
23343.7400014029
23135.39001188
26480.2350030235
24851.809998197
24257.5899880045
28590.2850057583
24990.4449996519
26411.7450019821
26051.0349902899
21332.6350028702
26035.8749945308
23072.5550039533
21909.1150016257
24384.4099945032
24671.1649968625
25571.0649981055
18984.3249976206
24376.7649949741
23144.8999990331
27984.9950031127
27276.2300010114
19248.8999949227
25070.2249957954
21584.1350014167
21704.3550014648
21758.5750058466
25265.7000064817
25479.5199956518
21489.3750028087
25256.900007668
26409.7549883573
25030.8050057861
25717.8300026183
24288.07499294
24712.6200052645
23062.4900030778
23592.5650032461
27765.7149960939
25102.9649954794
21920.8449974804
21379.9200042281
26312.7400028347
21466.7200018021
22779.6100019825
24038.6150042924
23729.0199959271
23904.1650078196
23617.4449940256
21518.2800005878
25132.4699951701
22400.2450006155
24045.3550004755
25171.0850001844
26084.7349968317
25567.8899990058
24564.7650026007
27510.2900056093
27101.8799918117
21041.9349993343
25283.4850003558
21754.0299896907
26069.2549979473
28009.7750001925
22261.7950059369
25770.8299982923
22015.8500057014
22522.7349913229
24394.1349920808
24705.1750020661
24142.6200020842
22673.9099963431
23045.4150046584
26624.5499974784
25894.0499926578
24895.6249936363
24854.194998701
20499.0449954974
25744.7600003786
23418.5400032972
22306.2799905557
22371.7749967193
24006.5549924329
26507.7999978506
22308.8500043784
24832.6650019358
22248.5749933792
24357.3049967538
29315.125000889
27198.6149989825
21554.3450035168
18564.7600077678
24607.7300074013
24972.5249903658
18687.1950026969
22030.2150003237
27967.7999986899
26795.374987754
26717.5250027107
27218.1500072014
22175.3999993615
24340.8650023108
21224.2949977452
24235.2699978739
25753.6049893738
24856.3999979373
24039.9999973906
19660.2149943461
21226.4049974731
26958.4300018566
23226.4999973516
21876.0600037671
23219.9450004128
22121.3349970314
23766.6899961121
22830.749997981
24755.7800027083
21708.7299919779
25331.4949975816
25227.6199978128
21705.1649987217
24836.9199960274
24936.2949933862
22814.6199977704
23005.2899969873
24309.1749939975
26941.820001627
27809.7699980248
27105.8649995149
22011.9550045611
20965.9600028194
24949.730001592
23651.2300088374
18914.9900076292
24835.8599994484
20923.4900017045
24390.8449987897
24778.2699931986
24026.3799982145
26731.5500044206
22174.1799910936
29599.6750022753
25461.949999571
23152.3599989219
25690.3050020784
25491.7349951565
25006.2450066786
22249.8949971213
24880.0000051567
23716.5900029677
24355.4649995218
27369.3599989465
24099.5250046473
25585.7300012275
24590.8400039939
26737.9900013683
22821.0000060624
25484.4100002644
23931.8000012784
21564.7450132493
23249.9150015968
22113.9949938611
21152.1899928805
29570.1050005996
25887.1600071604
29324.059998559
23428.9049919422
30335.6050035995
23073.6399996686
25894.1499971665
20649.6250038587
21669.4849980684
23793.0049991556
25612.929996508
29298.239993426
25517.0099962135
25425.3749945257
25803.4800018957
21679.5900073346
20066.9949952167
24391.7549999614
24356.1700059717
27745.6849971421
22862.5700010056
23900.4650069852
22849.3199996029
21737.1950034456
24643.4800055467
23755.7249925175
22790.4299950007
25302.869995022
24179.2449998829
24015.4749959753
24364.6149953523
26120.5650079657
22278.4800043749
24558.8799879964
24190.3850036879
21828.6499955402
24842.5449964311
24877.2800058768
23663.6050085125
24455.5799940984
25736.1600063892
22686.1900014587
22583.6150027311
22465.2400061897
27389.8999995281
23356.7049953179
27437.1799983085
20544.589997837
20064.2950069383
19393.0500010767
26961.2299949478
24241.5199982692
23416.9799970478
25954.659999504
26471.1249969793
21705.1849958253
23687.5999994705
22891.4050011689
26046.6100034538
19422.5250016039
21882.6299996582
24326.7499991886
22573.5650086677
22507.5499940666
21978.7999986524
25641.7449992477
23821.2800047807
21378.2999954945
23702.7649967965
22385.1199976303
21744.1599916397
24463.9599940687
24715.6399991434
26094.5000023025
26856.8549943924
19362.8749990611
24945.1599967515
22853.2200003215
25624.759998391
27113.3250031817
23897.0650048473
25049.4650044106
24958.7349966009
25139.0050045443
24448.2549992872
27825.3649909498
25600.114997077
25137.2350019066
23827.1750017976
25232.4999983282
25981.2699999937
18941.9749976764
23447.4499986126
24238.1049968742
22558.7800006621
18813.3150016176
25525.2899990614
21322.0000040525
25940.7249974466
24306.2900016442
24349.1349979363
22290.1150060467
22730.9000000202
22936.8250005064
26034.7549952138
21063.2549938423
26840.1299994076
24720.3599967029
23665.620003199
21464.2300050341
21744.124999658
22786.3100059411
26460.0999970434
30272.3650001871
24024.0199962299
23321.6250039302
27747.6150137347
25401.3400060169
22787.8150028558
25568.9150065654
26658.5599956614
26473.8900027466
19682.0349932019
21212.4199981294
27298.4700061474
22672.085001441
26702.524996635
25111.1100022711
23874.9350032262
24466.5050020918
23868.639998673
26666.5049989112
23963.5899988625
26652.4350016681
22239.3799997596
20939.0300015209
24722.8250020129
23904.985012039
20720.4450004237
25273.3800016335
24467.1349957551
22285.4599985905
23406.0549984208
18637.545005483
25017.3899961066
24010.3199929703
21882.1100042122
28596.9849964681
19814.5300000125
23399.6550018095
23295.689991089
22854.0449891753
19693.135005881
24875.9949904448
25948.2449942532
22562.4800001938
24631.4950018516
23498.4400003981
25218.7999995726
25543.6099984498
24913.2500081141
23817.1250012507
19422.4700013089
25740.0349961385
23468.7549971218
24318.2949890882
24246.244988114
19752.3249939654
26389.3600064237
25727.9199942636
25419.0449906976
26161.7599981198
25661.4849963717
22061.3100030217
25402.2800066961
21798.6450040137
22759.1499950182
26265.7550095348
22763.0149974913
23958.1800005764
22793.8350051048
24431.3850088823
24719.9299996454
25180.919996088
22008.3449994097
25217.7450017006
26748.9649923221
27927.2150050879
27744.4349920729
27086.8900019614
23385.4300066337
22413.2599958812
23952.6900023461
27454.1099951275
21119.0150031657
22200.9299985423
23466.1800054224
22300.634999594
23239.9199935748
26295.8850033149
24863.2250036075
22927.1099980524
22039.3650008758
24542.6899909834
26245.3800070891
24344.3149973605
25616.9100117273
23036.8299970365
23608.3900021984
28820.6400036416
25296.1599887614
25584.0150034238
27326.6750023518
23153.9650046622
26186.2200049625
23943.9000023616
25109.2750074998
24172.8899972103
24741.8750007176
24267.0899929801
24986.8949940283
21809.449997485
26013.7599956087
23073.400007403
21969.8450033513
24177.5500044482
27225.1549991631
25365.2500044515
26638.5000090182
23989.3950062111
24012.1199966103
21227.4749998111
25949.7549939702
24067.1750019594
24243.7200041153
25593.999997869
22978.5300034674
21342.4900054212
25307.8100052782
25178.7749935314
25109.0099947758
21532.2800047462
22352.5200017539
22912.4349928419
26673.6499962205
23685.7049982029
24641.099999165
19388.4799965593
22698.7200056554
24198.9099992324
21529.9099979025
22943.5000057513
22771.8049980083
25730.524997986
23513.9800017757
22981.5599985808
23536.8300008547
25212.1250018933
26970.1999994093
23320.2949980241
23374.0350081916
24982.4349980857
23819.5150032133
21576.1399947288
23772.2549987379
21828.2999988157
19993.9550107901
25916.1200030994
18505.7650004838
21753.3199933158
21438.8050001842
23860.544998654
21787.9399979105
26190.7249996455
22680.2599959329
25179.0549934666
24807.7050000023
25195.0549937078
23522.0349955783
23684.4549945955
23742.6099922233
22330.479995382
27871.044989087
22692.5600033246
26380.174994047
25952.1699985272
22409.4599972421
21010.8999918426
23764.88999996
26494.290001253
23934.7599934087
24089.984995196
24604.5400033506
22135.3800024521
20608.3549938559
26160.9300042907
21813.0799999857
22378.9399996748
26042.1450068844
22477.56000503
25911.1999928201
23662.9949918776
25573.4800012789
26032.5350005071
23153.7800003917
26264.279997794
26145.9400071277
20403.2550007683
25508.6450089581
25609.7000077737
28835.1150074909
19612.4250002234
24152.1549987709
25907.5400022482
23524.9049978048
24465.1249930178
21719.5399994337
24164.2699996948
24823.8550003296
23795.0700022549
25382.7250006932
23546.5499984676
24731.0749954933
24607.9500003301
27006.1900059974
26592.6900013213
26623.8949984362
25336.8550016272
24464.0400051192
25153.1999988128
24931.9949956501
22644.5650034334
25949.3749911687
21196.1399996777
22493.2650058442
24586.5800013772
24234.1999984754
26948.8099963636
26756.379994167
22074.2050025898
22458.220006043
24222.6249991331
23789.5150006007
25951.5499966727
22204.0550019603
27276.88500425
22868.8450018058
20485.1700012824
24855.8400042481
23195.3599914486
23015.0899997157
26007.1249914702
25296.4750028496
25081.975000756
24521.5799977118
22361.6650005864
24688.7399898422
24470.2000051885
22800.4549951506
26074.1800018818
21961.8799986255
25790.4550059877
25918.0349954893
26664.6249970927
22705.3600014152
19551.8799990723
22257.8249992724
23083.7799995108
24342.3649923811
26476.6649944894
22562.3249974704
21615.8049999583
24819.7150085638
23662.2199980795
20752.3999993493
25080.5100053566
21941.8350027451
22177.2199962737
25802.0399956774
24477.9349955823
24088.2649982207
25972.4350028744
22834.4899950977
23930.364998601
23722.5199925327
24270.9149973804
20255.1950017382
23868.1950048814
24506.5950067046
20814.8900045298
23581.1250012027
22381.3650003894
22021.0799979929
24466.4650084522
21137.5699958219
27188.1499911046
24106.2650051803
23105.2350001082
21720.6900013993
24653.4949998129
25677.7000157185
23617.8950031563
24228.1200046611
24068.8499894326
17916.1950008635
21300.8200022146
23900.094997857
28049.3899967661
27787.6849962672
26895.3849968917
22698.9650030558
20852.2699973972
21104.7800059626
28850.6499907963
24209.9000031405
23516.4300032168
21899.2249946886
24945.4749981272
25499.1050005653
24938.0800021887
25805.1949932238
22735.434993381
23125.4699917827
20989.715000567
22970.6749976706
25627.2400018317
24571.0749948825
20332.145002002
22727.2749958544
23233.3849963708
21372.5700031392
24948.2849965431
22449.6099948989
23018.3500028693
22316.5549991386
22259.6899952829
25788.1600018881
20981.0999981512
22984.0049987973
24215.2700020332
25600.1900053106
23226.5400078026
27916.7200019057
26689.6449989869
25803.9999939066
24012.5850003734
23333.6999961617
23742.0350008411
23920.0799968845
22736.2799989571
22437.2950021757
26406.099999428
19270.4600002986
25647.0450012782
22543.7849967675
26112.3199969371
21076.7700007786
21144.9800020916
23075.1650015583
23755.9449987565
22715.6050053247
22761.8549997326
25451.8400007529
23191.8850074022
23534.2949996699
26667.2849971424
25156.374997981
21630.1999976034
20642.5049968678
23846.8549930399
25609.0649980216
26265.3750027134
22231.1600049213
21865.7899946328
27211.0099998253
25788.515004899
27443.124999442
23126.0049999352
23162.2999958775
25852.5549937347
23951.0000043821
19922.2050054566
21167.7950022855
21453.9799958544
25537.0600051256
26108.0849940158
26741.8350107779
23712.5600049287
27335.7450110291
25009.1600047212
21613.1499945796
27181.2749985849
25783.4949891899
24948.7599948593
29431.675005264
20055.6850038497
20683.2299987555
22689.0599996955
24889.6450012743
23559.1150043712
27309.2450047433
24803.334997147
28888.0899976552
24075.3549994912
25077.5750018417
22004.3699985035
29655.5250002495
19772.0150078746
24271.1750060829
22497.8800032368
22924.9350109177
21481.1149944708
24136.2549898441
23477.8550040489
27298.6400016071
20057.9749990312
23988.5450014623
20427.1900053208
27382.214998452
24111.9149952515
19889.1849955975
26181.1399962445
27724.7599994969
23515.9000028266
20090.2550042119
26883.1549941559
23045.2299967312
22402.8899975762
20957.1799996358
24892.6400066933
24964.7799939587
23367.2599983257
25359.4700093376
27512.2350096715
22968.9199939386
23170.9149965587
24917.1250036624
24101.3400002099
21143.6100044958
24054.2649996141
20378.2649990112
23211.8999978488
23230.2350023278
23862.5550073723
25329.3650076828
21588.6749944471
25218.2150042893
22408.1649986773
20969.2800018703
20829.4700085919
23204.0549943299
24675.8199996581
22987.2500041154
24944.3899990143
22553.3900014662
27283.0000013656
25385.7299985313
27487.249992388
25963.0999931504
24688.3899979229
20616.2349978596
22492.8300080383
25537.1699972085
24202.0900009824
24019.1900075563
21012.0450011221
19610.4250052973
22240.9149954024
24195.5300009124
24789.1400009611
20078.1799976621
24750.2349983517
23631.9950055842
23132.0050015132
24472.0500022962
21440.9750016489
24117.7450002692
23924.209998093
23109.4999949728
22788.354998297
20602.2299988891
24584.8099999193
26326.9150007179
20344.3699989391
24162.8549977161
24709.6749949391
24165.6749912283
22917.2499976466
23614.6400062319
23375.5800033295
20441.1750044039
23254.4400019575
19977.4950041729
22128.3850022259
20065.8699963338
26187.7000084216
23578.1400025581
25637.0500043079
24822.8800054062
24719.3450092115
23785.3400026627
24829.5199944953
21969.3750072369
22273.7199942372
25309.3650034936
27351.6949975932
21154.4750051115
26332.044995919
22493.6050008747
23606.7649909828
22494.205005854
25918.0599987736
23257.3700018837
26739.3149979825
23368.0249912878
19692.9650077553
24418.6350003381
21690.775004592
22947.8349956843
20978.3150021315
23054.509994396
25135.7250013763
24318.8950016894
26257.6950106082
26606.7949952729
23851.9999989454
25532.1550028155
21547.5149946679
25324.1250012242
25320.3700002503
25842.2150028477
26027.6699964894
23073.8550012236
23266.5699880972
21094.5250019951
28232.7300001833
23953.0800026493
22880.9550015875
20080.9750039005
19672.6149999785
21755.1249961705
27998.8649987064
22363.8800100648
21814.9399978816
18314.2050007696
23743.6099969037
23795.7999997667
21739.9649984578
25118.1900066142
27004.205003721
19959.4299977503
24444.4700054163
23584.8950026649
21472.8899987509
24392.7350005191
21998.0050061406
26488.18999997
17182.7950018877
20667.0049985386
22090.2449966829
22008.1349973711
24500.3000008335
24527.2250009287
24576.5999991896
23719.0400066708
22363.2199974735
20179.1300002229
22743.4799915865
23399.8100082588
23237.864997891
25075.625002473
23204.8300041389
22548.0649995354
23445.0849992108
18958.7949978925
20352.1050029108
23558.964999228
25617.065010383
23701.1499944704
24592.5449978234
22036.9650001962
22182.17500028
22586.0950036979
20176.4950104789
21903.7099982157
27303.5599968996
26919.4749925994
21195.0450082084
25064.469993108
23529.5099974849
23482.4849991982
27763.1650003091
21012.7550024817
25570.6149992849
27288.4800051083
20897.8100030966
27451.0050078246
23167.2600029735
21949.3499955945
22682.7549987626
25316.4699936982
20582.3450021927
23390.6300017275
25494.6550019969
23136.2550040975
24774.1449976781
21389.0650092447
20901.3300087219
25082.3050127093
26281.3900002902
23976.3499946803
27556.0000045654
27788.6850064234
23145.3750068392
21041.7349960781
28071.579996288
26184.4750042047
24747.144996372
24051.445011128
22539.8650017873
25521.0500090828
23234.8749991535
20835.4450009383
22115.6599918687
20514.6249995579
23236.9849955268
23533.5400075561
25751.2699984902
23993.8199946946
27327.7700071458
24429.9750009853
24238.4100080186
24945.1700037058
19468.2549971885
23131.3250139773
24253.9250030929
24563.5649968527
23908.8500042682
23293.4949995294
29653.7949988096
18812.0099953229
22930.5099971003
22486.8849967701
22746.9399997354
22262.1999968733
19536.1150000361
24905.3699936076
25029.71999797
26038.395001374
22606.95999595
20993.6850046028
22144.1899972467
24281.9999994194
23852.4099974133
24717.320011749
26824.8449978478
25736.4250088881
25220.780001684
21227.3149976354
22039.4150021267
19382.1550025231
24645.2199971688
26405.8949959307
24779.1099954604
23843.2300025804
25428.9650040861
26038.2050039605
23978.0149981313
24054.2199917911
23646.5250025798
21665.6550041827
27616.1099963867
21712.1949992311
24267.150007608
24718.6249918625
18809.940003802
24297.8899959393
25817.0699953612
19837.3350034218
22836.5700066215
23739.1199993933
19577.0400081541
25154.2300041086
26023.7199964481
24580.5049957778
23755.2450042158
21321.9850015263
23678.9949947366
23343.459995482
25228.8749990843
27101.4500010139
25452.2349964608
20433.2550050452
23644.8250006324
24031.8899998746
25572.3750001453
21759.5549855685
24499.060002697
26240.9450033411
25074.5899990387
21218.5449986584
25641.9249976087
21046.3999957198
23089.9649960745
24824.2850016718
23235.0949994141
23641.1799961368
24920.604996765
28363.165006618
22621.0799978814
22597.8149940254
24994.3900001548
27661.0900046999
26777.035004352
25966.7349974181
23762.1449957999
23529.9250028442
23022.0199923347
23797.2799913216
23377.6199971873
21279.4899958258
24584.1050052725
26071.2999965586
22854.4150003382
24892.8199984882
25534.4950055801
26246.3399964243
24309.4999996807
23676.6399983171
24334.1599948392
24611.1399964227
23998.720000252
24421.6450056371
19340.1249998227
26742.5799996718
24229.5849942925
28374.6899950223
21891.7849985018
23005.6299990987
21244.6049990602
22398.2649993382
23343.9450054497
25977.1499973125
26420.8900036594
23394.8599996846
19451.0950075854
24462.834990598
19550.2699995855
22654.984999398
25662.9550072073
23366.6199947623
29778.6899985528
24383.1449976363
24279.5649961653
20911.6549963824
22029.6149983736
25965.8449930649
26697.8849982771
24075.6300080451
24315.6100043108
24547.2550003172
26416.2400010973
21840.4050004066
26532.9350024043
24303.1249938244
23717.0400102261
21148.3049980974
23658.0299976245
26247.4150025312
21795.9050042152
25320.0499894529
23394.5300003226
23180.1649893842
22323.2500047454
24406.3750085666
23550.2349983091
22422.9199965945
27451.4849973313
21571.3450033415
27106.7999962161
25141.8549985231
22644.699993193
21261.0749921195
23534.7600072894
23892.8549981081
24958.5849974605
21690.4550031803
30856.1300000646
25938.0550068525
25172.0999964703
23982.834999403
24494.0500024367
26019.105010567
22463.6249969964
20158.8900081375
23403.0800004714
22102.4250007488
24107.8899963917
22510.7799995367
26327.9849936795
23803.6149930998
24494.5399995569
24094.3950019708
23517.1749966575
27720.8450054392
22060.0099984081
23374.070002187
24508.3349931825
20397.615000926
23272.0249893422
24285.4599997819
27891.9499970457
22114.2900074226
25208.5600018802
23035.0100025265
27048.7500068913
22706.0500000652
20943.0999968005
19828.5150062
27935.0299983603
22892.8349980952
23234.7950002506
25530.7450054836
25788.5949981798
24973.7050019037
22120.540000994
24708.9300022665
26161.9000007666
25697.7999936914
20664.5800029552
23091.3799934833
24445.8699966784
25562.1299985079
26140.395001203
23230.8300025624
18308.64000341
22260.1899964507
25282.7750031453
21355.7249985242
23515.5749985697
22187.4950068796
24404.9300011892
24900.3599967592
25546.3749917863
26792.3100011771
26213.6749973356
26210.5800004728
28039.744998596
19576.5150017333
25623.8049994486
23142.889995678
24375.7100023274
24136.9299967973
21687.4450001681
26970.1499970417
23014.06499804
26013.4199990549
22797.5750038252
25676.1949963883
23459.1100053563
25517.119992887
24848.2099958496
27577.4949978789
23765.7600079492
25048.5550057681
23405.5900023406
25934.084999587
27637.2850125978
23077.8600062737
22352.8650096316
25480.2749999061
24210.9549934316
24977.7600094646
23853.9300020647
21400.6349972182
24329.6750024569
21913.9149989521
21110.7400004959
27777.245005361
24554.1250034086
24947.1049987531
23418.5049961159
25336.3150003082
22177.0499977059
27289.7550054316
26033.2049941872
28790.494993269
28394.2199978908
28164.9799984218
24929.8599849304
20738.4550064501
20122.0600056415
24741.280001868
24172.599997939
21932.9249892826
22622.6199898473
25739.1600024686
21680.0199940111
23631.9699924472
24674.2950016087
22332.1249943391
21479.8349962353
24790.0449997345
23595.1800053607
26192.8799974626
22480.2950033445
22699.7949944922
25232.0050014087
23253.9550011964
29211.8250032306
24843.9149996956
22429.3449991252
23272.08500665
22744.0449977633
25531.3999981951
24853.0149996786
27058.6999969138
22762.0250050759
26786.735005178
24534.9800030426
21022.4500010891
21428.3999899172
20322.5050024732
19243.7700002332
23632.809998849
24760.0150028191
26467.3100005981
23643.1900024478
24267.2599904057
26196.930000074
25992.9349931859
21634.4250074412
24299.8449986525
21062.800003834
27234.2150061656
24134.3999943762
20239.5150011922
23171.9649995592
25529.9249984964
21962.9849977383
22439.5600043909
26881.0299966112
20745.2350040305
27103.7899965312
20151.8700009049
29879.704995104
25554.2399969305
24813.8050009584
22872.5950083529
23886.5449945965
22750.7200068494
23845.5199909909
24660.4849985758
23694.8899950207
22713.7849925865
22894.1149994602
26263.6200100358
23663.3600011816
28517.8899929071
25172.7799958554
22864.5150028556
24430.2500015229
25708.9999992839
23578.0449984724
25492.7949946561
24777.4800020758
25659.2950002297
24138.3649942584
23914.2600023118
21069.1949992811
27878.7150027807
29630.2400008493
24303.4849998904
26061.9449984237
24175.0149973798
25111.4499996253
26930.5850005421
24712.5400047145
25403.0050001944
22999.4299989607
21816.0450051907
23844.6749993647
28472.0049976837
26733.2250003384
22203.7199974556
25740.404995738
18732.7300002404
22597.025002871
26990.229994731
25175.4300002815
22778.4900004556
26592.9499972582
25725.2149968885
26308.4550017653
20705.5899943417
26451.2199954716
26558.9849973824
20290.7800051738
20315.9050087676
24929.7800052754
23125.4250008202
25782.1450110385
26943.6150010626
24921.8950015009
21832.5499958441
22045.0799990964
22864.4399950577
25224.619998955
25133.0649967254
25452.2099970731
27480.5050031112
25231.585002235
26723.3350052081
26745.0050042603
20855.7799958118
26878.4100007553
23122.6799933853
17980.4550094159
21603.3950018006
21908.4100031795
26241.7649967767
22984.9499904913
26939.6550014083
25840.2750000364
23309.8249954516
21897.1849962891
26066.1049985423
25836.1549905599
26047.8300045678
24210.2849888344
21747.8850045544
25903.1199958628
23363.3449974963
23184.3200017245
21733.6800060446
22905.7750015145
21766.195000971
22335.4600044502
24480.9650013351
24978.9800031103
25440.3600016244
23558.475000625
21931.9699939358
22929.2949961328
26226.94000849
25907.0600015367
23988.3349946595
25051.5100035454
24670.4050026856
25147.6299950575
24034.5099955268
25428.3750003567
29042.9500075039
24104.9299937375
21637.0650031558
21353.1650029258
22281.5150061038
22324.2899997674
25921.7300064789
23260.4350034498
21757.4450055729
24844.6549945705
26761.19000188
23684.5999927574
25932.1250049192
23671.5100001291
24570.615005775
22586.755001914
21621.7049989306
24126.8000082118
25149.599997273
23801.4950038412
27907.1299998461
23983.0799998337
27998.00000196
26342.5249998653
25343.5999961695
27386.0800075087
28696.62999459
21823.2650039832
24884.2499985765
26523.8900093659
20923.0149995287
25403.8749985367
22297.4949947443
22473.0249980639
23812.4949960751
25425.6099995867
28116.8449968313
23331.2099998994
27242.0449986907
24352.5950024654
27765.3849948968
22807.3650061737
22820.994995682
24289.3499976822
21522.2799926002
24770.2550054942
26611.7799923572
22513.4950076312
24671.1500016908
26452.0299984686
21069.6350020783
24594.0400001335
25332.8649960496
26004.0399964881
22810.5849946964
24316.5849982884
26450.320005815
22917.840007064
27640.3100042669
25276.3749926879
24377.0650035724
23359.6799918201
22000.6800065471
28840.6549994812
22715.3449954765
24928.1799998283
23172.6949978757
24364.1249970349
20299.8699981367
26193.2850053512
23439.9600010506
25423.7099927606
26206.9549962581
22761.8100034576
20701.484993218
24441.6449955283
24498.6150015591
23679.3349999759
25670.5300011689
26170.4100008378
26829.719999696
26842.2349976136
23718.2749921863
21410.9249975031
26859.4049918588
30038.9750048837
26514.3350012419
25233.8199983225
23380.7949993857
26070.1700075393
25211.3199992842
24783.245002436
24854.3200053003
21637.7700022006
21138.0100080289
24543.0150015883
23492.719995435
23489.2799961165
26037.135003188
23798.7949985084
25354.8400081556
22797.8600072784
23738.1949954017
25695.1850026204
25935.4850006716
21911.4999976421
24111.1599964143
20824.3150033351
21620.5550032411
24782.5949970544
26101.7900038998
23587.4699976082
27009.5349964742
24451.2849980042
21451.6000082966
23511.1049957003
22416.8250072717
24937.8950005981
23905.4349947645
24672.044997225
24161.7649982388
22962.3799935244
26224.5999997006
21494.4899991912
23059.9100046555
25279.2700073106
27353.0649995588
23010.9750002699
26728.6599961318
22014.0199988156
20631.790001128
21096.5750047103
22118.3399955127
21673.4000017829
23236.9400099904
24000.7849948826
23451.9300018767
24905.8650017665
28509.6800001718
24243.5449949968
24637.1050034353
23730.0650055156
23133.8850042074
27729.6300010475
24305.2700023924
22746.5200084666
23804.8250009443
24637.9050046816
22421.3749974165
20418.1049968194
20698.6599999813
25928.3849936552
20483.2800001946
25678.2049910676
22485.8650044591
24788.0149995647
24459.584997287
21980.7700024906
25824.4899966934
22197.7899989052
23512.3649979265
25641.2900088014
26240.1199971616
23774.0499984847
23371.3600115923
24835.8200072231
25505.7299956673
24044.7599914364
23502.3100006009
23222.990002303
21958.4049876706
22801.2749962417
25449.9750025499
26401.1749969577
23783.1800070966
21151.8799971134
24226.3299974864
25705.6399949818
21324.4799946279
28300.9050010633
24356.5600032033
23000.8849986966
23148.8999995559
31397.6499933614
24117.8599984883
21461.8350007173
21379.8399996054
25342.6500022597
21934.9149987547
22394.1949990693
25059.4800093164
22697.3799930694
19980.1650043761
21513.6250055285
25325.3350084607
26646.0449910868
29377.7899985279
23806.9999973635
22729.1349975945
25603.9450002377
23509.5250037329
23479.2150036138
25472.2950003376
25230.8550032909
24639.4399995691
25785.4099975063
26589.995003568
27389.8099905559
27617.8949998741
22214.6349976109
26229.30499568
19149.4049939755
27330.4300070641
22984.3149967802
23148.2199978475
19177.4550024108
20358.8000046103
21053.0700012929
25062.9649985216
24173.3849989724
24313.6150014332
23768.3150006637
27201.1549975078
25820.6850015447
23566.3300029105
23520.4999901894
27153.215012877
23734.5950021938
20848.5100016805
26151.8649967348
28683.2800001882
21828.8650027026
24575.9600078064
23563.309995487
23714.2699963883
20828.539998688
22458.564998652
26571.4800032753
20825.2149975986
24291.2350099346
25580.6999998855
24134.1600024507
21280.6050019218
24004.7599980561
24513.794992204
22924.09499721
21867.580000564
25233.0299989089
23653.5100088841
25233.8800062788
24699.5200026066
21736.4649929377
23999.6450016965
26342.9599908004
20914.1950034265
26768.5599937932
24789.8700006595
26360.3799997062
25022.7799976621
19591.7450077326
25383.3850045999
25393.2900069555
24457.8800074805
25261.9899993163
22354.6550022403
21106.9200056277
26564.8100036918
22304.4150064608
20167.2300010363
24868.1749872767
25297.5149954657
25822.539993904
22667.9450026189
22252.7849965635
23651.6050049698
25441.0450030421
30020.830000431
24419.895001764
21323.7100015901
25672.5900018054
21444.4349926361
21303.4499951436
27852.1099958897
20419.3950004535
23229.8599937345
25466.0299973775
22134.325000566
23121.3799949563
24940.3000034309
29071.3349975367
22778.8500042176
26893.9400100633
22585.3899923759
29336.704999554
26196.5400085267
26310.2199969562
25745.6150013707
21207.0150052123
23276.2299923818
25025.9849915945
25786.7549963685
20276.9549992848
22659.0250020361
23659.3800062525
28263.4299936153
22380.2899969455
26785.9550062389
23940.4649997656
22561.209998257
20072.1949996306
23419.5800036712
25071.0049955099
20922.189997884
25487.7950012181
23228.87000149
22792.2199970694
25867.4500009096
21118.0449980678
23954.6349998071
23714.8699986463
22549.0850028022
25734.2900051795
22288.0349997874
22589.1699975179
25700.36500331
23548.7900034526
25104.0149990832
21221.3749987549
25485.1499940119
23435.9049961135
23268.4899954184
26666.229994414
28154.1649981688
22935.1399950634
21239.109995085
23254.7550031972
21758.0650063588
18266.829999798
23774.9950047713
21167.4349939418
22616.1049957129
25925.6050046023
22861.9099971322
24968.52000677
24048.8700033919
22820.0400006532
23273.2999993551
32817.8450015151
20328.6349975432
26078.8400043321
26524.730000311
21195.7900001858
21668.3949981072
22757.3099984838
24470.2100007267
25989.4400039472
22606.6000001807
23730.8999996517
26341.1799961965
28741.4599987101
23929.5699920328
24227.1600002312
23903.7800066392
25629.7750001891
21972.7400066169
25385.6049945865
23677.0400003667
22056.285000967
21615.0749981691
20610.3099951418
27822.7349865248
20777.6550040393
25417.8200009288
23506.0949990171
22124.3049993383
26482.9950036954
28363.8650012785
26937.9499944895
26126.6650044997
25340.8699952358
24250.6450006577
25345.3199866947
26509.2850016374
26714.5549987558
24341.0449902987
24868.4250038015
20788.9400079766
25100.6749979289
22966.8249929037
21683.6999996311
27049.2400008164
23967.3900025912
20765.8850010916
24970.3750037458
24332.7400010499
24501.7750004684
21674.4300025689
22399.4850010194
19025.2649953463
26399.0999994754
21892.3649950842
24932.4349989762
27188.1349956715
21513.4200032779
22491.6549950454
26164.174996148
22922.1000011066
26021.1949964217
20924.6449969103
25404.4850016687
21251.7550062769
19757.949996595
26200.2349937339
26449.759994557
25040.1250072359
25843.3550038099
26228.4099965415
23047.6300015525
25886.2300032066
26436.9800021289
25208.2550053429
23548.1649979394
26511.3800023558
22663.9399930958
21296.5949989144
27233.3500059178
28826.6349978482
22874.1299927533
19110.1149970209
23590.1049948359
25929.670000617
20316.1750080527
26009.9449955259
21709.5000006992
22716.3699986768
25038.7749999868
24836.3299998366
22490.5549975903
22046.9950024014
23910.2400002878
23590.0900040549
24934.7449926852
19297.3349983681
26601.9950034216
24612.2449978512
23482.8800033415
21222.5350063036
24285.8349885806
25125.309997673
21241.3649978173
26842.7449990978
25157.0549982808
27193.9300018853
25966.3050012164
25481.1799943008
21483.0300067109
22634.6149957724
22504.2750007666
25643.1300021597
23531.8150075559
21694.5899997116
26260.0299946698
27113.5700068156
19520.2650015212
23709.1349990392
23188.7300028322
25227.7000074002
25949.8049950642
25055.7550011305
22861.3850066675
24537.3900021505
21159.3800017619
20576.3549934912
24731.3699963695
25175.4950003823
23088.5599975699
23828.0200036028
26576.8899988229
22841.2700037431
20273.3700053302
20451.0650001165
23178.4050012906
23866.4300111052
23930.8199965464
25511.6400037315
23425.5199947804
28931.9299953554
25085.0849947229
25690.3249949414
19110.409998386
22964.0549965497
24223.8099991756
24260.750000082
25479.8850033461
19432.7799967523
22303.3099980558
20557.7599978607
22022.5499962596
26854.7800077664
25338.060000562
24002.3300033475
27800.3800003918
23418.1200013502
24075.8750081323
25219.8449974108
22937.9500027167
26506.0999911599
19959.3250007067
24396.1400036118
29442.1049948662
22040.5800002699
27858.3150030434
27911.0150054144
25521.3650000315
26439.4650022157
25766.0650046037
20696.9699971823
20947.7099937949
27741.6700006152
26481.5849985963
21957.3650081292
25262.5199959094
22806.0750025728
27224.1250002416
22363.6299962776
24758.805002511
26366.3550076302
23924.0550032062
31211.6550022049
22403.5850047259
24576.7650016694
18498.7249988047
25751.1000042491
22146.6349965601
26421.5050009026
25900.3900001612
25370.9849973597
25934.3999965103
23413.4350021107
25799.3149950983
21880.7999966375
23731.0250041158
23524.5149917396
21875.1650070162
22025.9600011797
25019.320000381
18956.4650008304
20130.19499464
25507.5250013015
22117.2950035318
21706.6599985717
21011.7550052473
25245.2949981105
20818.784999637
22631.7800054708
24099.1949937204
26640.1199948829
23989.5149976899
24589.0299976926
27695.8649997413
22990.1000009759
23344.5199989011
23199.7749974061
24238.8550013028
26292.4100073194
25573.244992986
24190.3400095952
23740.3050049986
24196.5900001167
23333.8249990385
23149.0349989182
24022.0200040872
24877.9549948455
25547.4050056035
21079.1799982326
27524.7399951717
28772.9450047559
20628.6899932016
26248.6699992543
26021.3699972348
27008.5050062824
20807.3500025084
25795.6150051073
27967.4349959135
23305.6999923295
27592.0649924214
20736.7050019977
22575.7149936034
24229.2949940168
23851.9600029959
21433.0800038673
26118.9099953614
23397.7749994788
20819.8500111455
28553.8349953522
25797.554999322
24126.239996419
27328.6350009298
23042.290002251
20252.2900070562
22297.0599934575
26034.500003684
23518.6950041974
24072.3300098989
23433.2850078045
24740.5849972909
26070.9149963481
22518.1649946219
20471.9300050465
23575.1400029139
25397.2150001333
24458.3850000911
23502.274996463
24012.7200029436
26106.70500727
22385.0849968649
28545.5950038189
24616.2100012285
22807.0449991706
21065.0399981223
25180.0100006234
27546.9800027368
25442.1099983321
24060.5899925823
24168.5250069103
19423.5050055533
26632.2599962958
21668.6349912741
20997.2350001552
23016.6150065499
22351.7899969471
24130.8449988358
25400.8649956359
20745.5549969114
22377.3899945724
22841.5550098731
22083.4000019627
22313.7700011536
21105.5499968987
23960.6449994359
25936.9500001523
28837.5349918435
28450.0549993703
27750.9149919558
20041.064997289
22220.9350019015
25352.0850021366
23069.4399968305
24589.564997364
23999.0450031561
22877.8899998867
26756.9299952877
23581.3549970683
22427.1699972785
23845.5699979971
26355.3549961521
28341.254998232
22931.4049992614
19720.9699997766
24387.4450005758
23416.6899950917
28099.4750067331
20761.6699991943
21688.0600005323
28931.5449992174
23589.9900015007
27084.994999174
24438.4999969376
22623.2799912218
25444.9399912286
23615.8350027785
21062.8699992116
26895.4850009597
24489.6499948878
21784.1299984344
20107.5750060371
26165.7249972997
24447.2850056453
26827.5950015037
29316.8950032597
23744.2100033997
25262.7000015641
23545.3050052752
23283.55499905
25648.4349964521
24512.4150022672
20452.2800040033
28850.7700008808
27729.850003153
22458.1700091021
25615.5049962359
22333.2949974019
21583.6150000252
23208.4850008949
23533.125000438
23447.5600009515
24018.4250062022
23395.6950064464
29767.6400040925
23067.8200040678
23165.6949990718
26518.1450048913
26203.4550027499
20878.8450014006
23587.8999992765
22570.2150019546
25668.8549989327
20923.809999592
25310.8600022803
21668.3149941864
24390.7399982457
26881.4949941978
23299.7549984475
26540.5649998845
24619.1299893509
24281.0649940158
22532.0099938406
26290.3450060568
23741.5000011157
21795.3549953994
22396.1849946102
26297.7000074052
26931.3850037213
22642.7200054117
23491.4650007683
27919.895002173
24655.6800093248
28390.0549949917
22327.0549964667
25612.2849993375
21625.1599952435
23794.2599905995
21707.789999794
27499.8950036396
24732.2400011253
23676.4700020589
21507.6149965023
25058.6049992949
24235.9800054748
24513.0449961144
22440.185001263
24892.330006741
21830.2199904498
19429.5900054548
22413.9050039441
20504.9850005043
25977.5550005572
26602.7750045774
23826.81499267
21983.3099920332
25105.5249968312
26033.4300014355
22811.6950035779
28664.4749914267
19470.4049980859
24869.9550037493
24973.5599977395
27389.8950004962
25331.6199965443
23240.3150010537
22806.5100040823
25354.0949998044
23229.0900002254
19404.6849991085
22879.9749983237
22444.9550033049
21835.0950002658
21660.4150060359
23876.2850053184
22614.3199979882
27302.9550011918
27345.1350025783
25962.39499454
22842.5000018953
21675.3000032286
20070.5400083911
27614.6600002802
20978.5699989153
25685.2399940606
22823.2400022757
26907.1550058362
23703.0299958503
26525.239996407
22470.6850014874
22470.0500001486
23280.944996535
21998.8749962908
26740.1549983362
23695.0449985948
23106.4649972554
22911.0150013174
23635.6200051442
24617.4199980601
20305.1750008128
24089.7750153178
23664.6549957676
22838.1899987443
24303.4349972893
28548.3100026099
25836.3250018561
26527.8049914335
24622.0799980311
23428.2400022916
26231.7549951702
26016.1600041212
25309.2899986191
23453.960000967
22979.1199943858
21839.7749912948
24388.1450003377
22834.0799970801
21177.0299972757
20610.1749990032
23887.7450001903
23028.535006264
20234.9999931553
24844.1549990092
27641.2750002383
27228.0450024075
24955.8750065071
21775.3049982786
24605.9999950044
27541.9999984697
22003.2350023141
24352.0199980689
24785.7000002238
23984.0200038269
27523.6749918732
25428.9749994751
22396.6599998038
22834.9949979046
28525.9549947119
27364.2400074745
25941.3899992284
22627.5500011089
21645.5399981073
24244.4950027912
22769.650004785
22515.9100014162
21353.9599961187
22004.5899942853
22458.7150045509
21375.4650044162
25849.9999963294
21286.5300020197
24658.6150048822
24100.8349926024
24884.2950008041
27469.9249946322
23098.1700055554
22927.0249976452
23057.8300022687
23451.1549988601
23307.3749997381
22615.1400035211
18126.0650005985
25534.1499910118
22491.6000043484
18532.1949961432
25710.8350026304
25605.9149935673
22253.3700014764
21849.9649966286
22512.5649955617
21851.4249999686
27898.9499897256
21732.1800009068
22079.2699976923
25458.5450060948
19667.8850072393
27275.8849942607
23735.2150005499
26626.0949989109
24774.7299975585
27095.0199994735
26347.0800017957
25627.3549916222
23360.4499892863
26770.8249982622
23017.9199954367
24571.7349978455
26438.4350022904
21195.7799978004
23585.9899990665
23061.8899988006
20655.7750029982
27845.679999042
20752.3600006541
23343.4799964481
23698.0350034263
21411.8949975515
23799.5999900345
27721.0199956486
21729.6850033323
22390.4249975702
19803.6400023508
23924.0850020186
22556.0800079975
26048.3400120698
22109.0799995596
26210.0549969337
26211.0599958934
23093.6899963627
23991.8800007029
24662.7249982897
24628.8650011747
24350.7650045988
23274.5000051439
25388.5199981478
20379.1200086518
25563.2500017117
22474.8149960977
28484.8100026227
25212.4649957602
20513.8150047377
24778.2200076885
24127.6350061433
31749.7500034191
29374.5849994122
23117.0549996053
25103.6900053449
21595.3850004166
23712.4900032778
26769.595002725
25711.4400010005
22524.3449949261
24562.9849996305
23589.7549942006
25126.7050110889
24248.0849930249
23654.7649978099
24110.2000027903
21448.0050018752
25027.0800002182
20020.6950031237
26128.4900108115
23599.3049997724
25966.2299987922
23241.7849963942
24319.1150007164
19886.4750006539
26793.6899938853
23470.4400009149
21392.7249960679
22778.364996134
24968.7800031975
25331.0150036393
22642.6799938634
22620.4550031192
26510.8199980324
25041.9450007477
21837.2850009397
23524.4200018315
22474.8399944914
22149.5300001827
23384.6399982963
25809.4950036808
17521.8250085622
22295.8650006253
26964.8899966904
26498.2700032694
23204.1650053621
27600.464994252
24775.675004818
24063.6200006687
23093.2349998306
26130.8649983013
25089.1900000458
23880.4749974743
25695.7850033315
22734.4899985634
23445.2200017405
20083.4399915084
23409.814997964
23441.0200028794
24755.1250003649
20393.3100052848
21093.4550049279
21157.8699998232
27067.3249961289
24410.5750063277
23871.0350023955
23680.4899957166
21512.2549992308
26975.5900032361
22987.5950026282
20569.9699936099
21936.675005549
25884.8699993204
21276.085000286
20316.2749945877
22211.5049921897
21340.7749960896
23877.2349963873
22033.5699994024
22468.1099947672
23353.2450008258
23313.530003751
25425.1600023445
26736.8049975137
25769.6449970332
26157.8800000664
24750.5950052667
20679.1200054855
18529.5799946343
20021.7750032264
19690.5199965452
24125.3849997382
23242.0299997649
25200.4250013268
25382.9449989807
23249.4650025018
22617.0199991902
28304.5200060757
24384.6150032982
21853.9700031848
23624.0499926751
22725.1449959108
25743.2300007883
22653.8200098547
26513.705004141
24484.8100013093
23483.4999951269
26607.6650035577
27488.3550087819
26900.6000015071
20986.1099980486
26973.070001279
22893.9599915901
22601.6800002548
25217.4950028246
24871.53499916
25424.0400028233
22297.2750024479
21804.1350077612
23719.6049980071
22536.8000101403
23897.9649999954
29281.9949980553
21531.7699977319
24966.4349980033
21469.6200057116
22116.2400000139
24914.3449939736
25935.224998657
22678.9899986529
23902.5950022996
28739.3999986963
23125.8699960837
23695.9750095535
23238.050001043
24294.2149982818
20951.2199980691
22999.9000010649
24462.9799985955
20833.7199946733
19249.9449990839
20082.9549992474
23001.2150006953
24581.3700038574
24705.7500013039
21718.1450010774
24620.9699972199
20898.4199972752
25586.3349979485
29439.5699871642
27144.6400076427
24205.5350043924
21210.6999972108
23482.4399985593
24207.3000027775
21942.9649963896
29398.9200004241
26430.269996434
22866.76499711
26042.2800051934
21882.7799979818
21383.6800013508
24426.0000008607
23364.3349985898
26098.1650025161
23919.3600017504
23808.6149996993
25443.8699984298
22609.3250030782
23773.9449900932
22684.4449903948
22760.8650021023
24086.2950039853
24520.4700006091
24413.7850006876
21094.7749984863
23120.630002194
27917.8599978238
26183.6900069422
24155.6899966854
20917.2300010969
23176.9950040096
24282.7049971627
22007.6749961748
24538.8849914915
25999.8399923531
27276.4099993257
24527.9450029295
22011.6150061872
22176.0099968539
19183.5150031646
22328.8650031223
20782.3549999552
24500.3699991906
22852.4399987792
23221.1750018914
27135.2549998427
25671.3949958129
23568.7550006237
23533.3749992229
23108.2749946323
26578.3350021542
22741.3850010357
21281.1899986299
23220.7650017391
26031.3049857823
22291.5399918849
22580.7649968978
24971.094989022
22509.7949966083
24291.8949952128
25830.52999876
27674.4549993267
21466.4849929783
25549.5499968498
27151.6850051447
21455.0699991811
24387.8799937601
27256.2200071813
22365.0249981083
21623.5149952663
23884.5350051231
20865.0949945867
21302.6949963067
22958.1050046838
26165.6900052992
22556.2750016854
23467.0999979208
24250.310004123
27358.0350011877
23308.9349965041
23502.8449963636
25842.0350062798
25971.4899995197
21052.815001905
22881.8550013732
26098.6149988754
25018.2749940222
21597.0549982319
25233.0100049383
26839.4199963983
25131.6099997518
23043.6900006375
21579.3500045172
25178.5349936041
23356.1649964858
28654.2849930708
22616.0249962212
22408.0600048541
19312.6099963151
25181.17499951
24483.7550013055
21308.2699928627
23013.4150147276
21697.4850031473
21517.0799989316
22773.6599982782
25405.3699934966
24588.7500015014
25364.2850123363
26248.7300002645
23721.3099866466
24576.3500038409
25349.0950003326
23802.950003909
25140.294996059
25534.8650017672
26713.8599930542
19950.5249992418
24481.5299982086
27557.1550146667
24323.439995378
26411.1349991061
25949.0549986596
26893.8599943546
27971.6049996644
23124.0399997532
22490.7249976939
25260.025005233
24981.0950005228
26053.7100011205
22740.4050047031
24626.3150053393
24925.7599980712
24357.8149951868
23029.5599950878
21742.6649967319
24445.5400056559
24504.7399861303
25154.7349952052
24279.8699882034
24791.6600066876
24381.7900070312
26832.8950089252
23151.0350026416
24199.610001616
24567.5649949188
19578.7900018042
24086.2049925583
26073.7050038482
27184.2700093566
23140.4700043799
22271.749999775
21525.9599976685
25158.4649970893
26472.2299977475
24153.5549930109
23147.4549988624
20492.8899966076
23150.0949954537
26276.0749996433
25104.3499948523
24545.3199912594
24443.3849960744
23000.4350024884
27855.5400032189
21331.6100152943
20379.2849942124
21473.2899994506
25516.4249924737
26782.3099944427
24566.8749956448
23960.7400015284
25176.364997384
23729.36000275
25922.7750053225
23067.7749999677
24190.4849997882
22619.0799947531
28107.0349920103
22844.1149978416
25923.2299969022
24629.175002583
24462.6299975953
26010.7200055094
24640.4549983161
24521.760004445
22762.2049974066
22746.5000047853
19861.1200003568
22285.5400006808
26230.2500021753
24241.5500051161
23873.5900069269
30022.8949980694
19650.7550006554
22575.7400073036
24787.4399957145
26619.1349994044
28319.6349988537
24923.1899990786
21203.1800026695
20543.9800051734
30500.4249974392
27771.5699913122
24745.689994049
26520.1849994755
27435.4349954129
21386.1200015008
25052.2250003489
21931.0150011203
22435.980000062
25662.9099996351
23865.0600041779
25583.7049935382
26715.9199923351
22979.7549881272
25292.3499964129
24017.2999996078
22532.8450065798
21623.8950052587
25582.7050072813
21827.7849916072
21396.0299997822
24333.5649855149
25501.2100022027
25651.6449980562
21575.5599978272
26128.2650018359
22511.8999906149
25442.0350028043
23273.7700038907
26615.9750046303
25983.8649883038
23693.9949955897
21609.2399986829
23470.859997695
23689.6500044746
25999.454997441
20338.6699946902
26786.330000898
21204.5949895012
26269.8150005505
27124.0549956913
27568.8899980215
25543.5749965266
27144.7550091427
26083.8299971582
25165.6100047395
25712.789996183
24667.6749930144
20412.840003053
23908.640002357
24341.4650017156
22735.0799995248
26085.5300024653
23197.039995517
26612.3249995323
25431.3899953075
21939.535003557
25028.7750050859
21972.9200031196
23276.6000055452
25618.0349974906
24236.1100007875
21777.8799999136
24582.1850071921
22160.675008304
22552.8750078247
24090.9650053316
21908.2100014085
26419.5250056785
23474.0599955136
23886.3950042306
25436.7249976104
22074.2900002406
21422.3950016443
24443.2550010528
30966.6499932318
28890.3950054722
21880.5400046618
25838.1750007813
25656.9200022282
21285.9350087931
24701.0950055139
28073.5849998551
22929.6099929544
25028.9250016646
24579.2399958915
20629.7650034185
20984.6650015942
24289.8899849937
26850.8700123571
24019.2850014471
29414.6400026702
20524.1950019296
27655.6450044088
24153.8799945026
25618.3599950641
22976.5600082283
20824.8500005882
24055.1250015302
26799.924998787
27057.939999647
25294.4399980833
26954.0000059625
21713.1350004915
27752.4800028712
21558.8399965338
21697.9850119968
22621.5049969229
25577.2900070219
28022.3900021769
23029.9149955764
25567.5350105183
23863.0050005154
21435.6199993481
25902.0800029898
26128.5399975403
21527.1349999495
22786.9949928892
21708.6449979611
23655.9900028609
20159.8999935942
20887.4349995397
21362.3300014298
27238.284997178
25649.4300013749
24576.1550053307
21135.9349998942
23185.5950000546
24519.425006865
22962.5350083772
21427.359998596
21923.1250037629
20358.7149942153
24285.3999955768
24348.6850039865
23127.3149999085
25225.4399946132
20300.2300027433
24382.3300039076
24548.1249962779
24329.3400011853
25543.739996066
21414.9649999612
23228.3000006555
26987.9549992469
23292.5150093714
19294.8550085226
24963.7349994944
22478.3250002096
23947.2299983882
26499.000000132
24231.8700027342
24904.1149933236
27633.3299906913
21307.1349959819
27854.5850028845
20130.8649981524
22815.419995321
23976.8650060864
24099.0699955485
24808.8250060403
24910.4399989796
24864.2499992028
26138.1649930999
25059.8450065033
22640.34500147
23119.1499950344
26722.2200011613
27262.6500029579
25355.754999949
25355.7400036258
21678.2000040333
20498.1349948501
26929.8099993742
24706.5350061002
22795.2250016769
25739.1800050102
28563.8900035381
23998.589996466
24751.9000091155
23726.010002812
24425.565003504
28717.7700007881
20829.410000888
22999.5299948595
26571.0400016388
25932.6849972262
19933.3899991103
23033.2999991494
21835.2199970866
22760.209998077
22434.8550022312
26588.4249933943
24691.7049992845
22032.1349913392
27573.5249990042
25252.7149974607
25995.7700038399
21213.809994732
24105.3049977163
23317.0050060136
24716.9449926054
24023.6399918277
25329.2950014448
25538.4850007801
21654.6800069889
22511.0599973769
26796.7150005025
23593.905001299
21071.8000024136
24636.0799965513
20086.0150031837
22933.4149972629
21800.2000059554
20745.775003883
23098.7000033841
22527.4100081282
23424.5900013305
24875.3900060199
23003.9400010582
25791.9700042699
24417.8199987649
23834.4350004467
23459.200008655
25148.4100025623
23677.7100028497
24840.4999986727
26409.8349987839
23129.9349953874
26770.8549980592
22610.2299983493
24893.8049979846
25661.595002021
21088.8399941972
24786.6799949899
25321.3499802259
24189.7300062852
23279.7349962671
23701.8899999943
21335.8350001043
20274.7850035061
23818.374992851
22107.3299995449
25177.1949903111
27300.839995917
23508.4300000741
25664.7499961692
23295.8599985345
22348.414997958
24378.8550030062
23164.7300085148
25461.2350004049
24299.51000557
23768.190006453
23223.8800013254
23945.8950012053
21871.6399980363
22467.985007231
21619.9700050246
23878.9700026532
24450.6650032473
23260.5399996534
26392.3899953707
27151.2349968885
24299.8799925182
26359.5050012768
24226.1149963528
21164.6699933776
22855.9600024457
26918.5899931914
27371.0499928256
26434.8549992871
21249.4949954065
21519.5800047452
21308.9700031806
22401.2600048897
22866.8799999632
22605.894996885
22509.059994141
26801.7600040027
21351.2399955245
25083.974993825
22742.6749858431
24685.6950036131
21702.3650011887
22049.470004696
24867.9650008233
23131.649999144
21040.8349988536
24109.1950032554
23463.1750093864
24818.21500418
25530.4450033166
21417.9749986306
25215.4399959182
25545.3199973286
21704.5349969584
28633.0700030001
23751.0849977825
26863.7749934023
25111.9149983777
27956.4400003789
21840.489998784
23081.0149986107
23003.5049978253
26495.7299986903
23416.3400043875
25256.6449979918
23145.4500042544
23624.1499995907
23271.0649922788
24409.409993582
22187.3299961903
22282.4950028048
28558.9199999843
23407.0599995383
20044.8800043927
29774.4750004563
21706.0600041469
23904.5299995922
28543.6049990269
23903.5650012566
27330.0149980413
23043.4200040781
24249.6050074332
23596.8600042484
24679.4799909531
25692.8850034679
19959.6100026928
20554.7050011003
28104.1950061399
21561.2549983497
22311.6149948074
22529.6700049821
22040.2399974411
25003.9100036954
25812.7200019291
23385.7149994832
22928.3900021724
20823.560002231
23789.2049928203
21531.7100028684
27457.8549970321
21607.6399931142
27593.6550041264
21614.3600067226
21547.694997462
26189.1899998941
23858.0550079666
22182.91000174
26326.1599975077
25600.075003912
23591.1599975121
23673.3999973997
23260.0749990043
23706.954995234
24294.2099966913
26242.1699990699
25484.6000073534
25568.6199980416
20787.1850003154
20581.149997648
21157.5349988782
24014.410000891
23012.2799992159
25172.0250015637
27133.4999997129
21237.6699977219
23133.3949982075
24822.1449931245
23837.8900008647
24092.5900042167
21129.5749999652
28836.3550004818
19621.3950006317
23768.8749956648
22595.704998338
23646.2700092476
24416.4850002838
24363.0000067616
23109.5199996973
27079.9449930309
25201.2549975206
24861.2950018322
25218.4999876481
25898.625004287
22506.3050003783
21202.4400036666
25643.1700041657
23898.7049987887
23507.4999985087
26210.5949982804
21364.6250020906
24330.5950012158
24558.9800016237
24618.2850008265
26385.2700071216
22031.6700092006
24362.66499899
24407.2099982364
24988.9150014728
20689.1549989084
24790.4950011898
25999.8749956248
24474.7899935751
22908.7550061562
21444.834996041
24970.5150000646
21388.0299972243
28435.675008885
25169.1800022131
24687.685001074
25235.0549963065
23641.5950011975
22885.0800007892
25123.839993336
25231.5499991205
21379.2999981795
23207.9400018746
24687.9050064899
26935.1199953349
21661.0349997474
23049.4849990232
23603.0250010294
22221.9900023243
25666.6700008002
19733.9150045264
22219.5299956052
24773.0600055695
25615.2600008759
22715.8149991851
22346.465001291
17399.7149968712
27743.5599938872
23769.4950067487
25625.7299968833
22327.9099958591
24806.7899995338
26459.3549998277
21213.3899990644
28684.1049948281
26588.3900061811
27890.5299953863
26913.7999944594
21924.4649996546
25351.9200027292
26155.964996821
27556.8349954071
21976.2549989595
23223.6699893522
25900.9599933798
23905.9349969627
23466.3749973082
24663.8700067319
21911.1099995302
22392.1949995742
23551.3249913926
24373.4200030741
23195.7500002573
26361.7099960625
28735.2850014874
24153.8550053665
23853.4800043539
25541.5649979823
24029.7200028575
23600.9550024313
25586.0299997089
26378.3700009682
20831.7099976835
23951.1349996974
23733.8849982682
24340.424997856
22518.8400064548
25964.1450099673
27444.550007273
23691.3849984967
22122.7000031544
21705.3050002131
22740.5999988713
25204.3399999544
23533.1499990679
22194.2799906002
21451.7800004749
24493.8150014697
27899.4399952032
24396.8550008294
25902.6149989773
24774.3849902076
25512.604999377
24876.2849979507
22983.0449964314
26668.2599976112
24103.0399968677
21707.3299961196
25630.1249989826
20682.7550056695
26216.4499952162
26129.8500052476
26164.2700050946
21282.1150024462
21749.5899942491
23412.730001167
28294.1250026022
22756.644999217
21552.430001565
24685.6150004482
25765.6549956538
21915.0150002565
27090.7049961801
20206.1699998744
23136.3350051526
22984.7549964589
24335.1700070279
21592.8000013842
23495.9650031354
23534.1199992134
25132.2399913272
25949.3249920688
22553.934997576
24830.1299983016
26591.6450028048
22858.160000233
22053.1049919377
24098.0100056103
23229.2149856421
24568.085000195
23315.6150038822
23365.5349971253
25535.4849994666
23451.0099975136
25232.6900021855
23325.2899927004
26036.4300045358
22957.045000023
26789.254999009
23841.4349972891
22859.1499973796
27370.31499745
23276.3899985841
19665.755002404
26971.3450012168
25512.7250003409
21706.424996386
23627.3799876248
21807.0699930347
20039.0600039475
22519.9199953322
22779.9950061919
22652.4899899762
25470.5950010535
26976.1050066277
21532.6949948797
23430.5850034266
23453.9449954185
23656.1699994609
22357.339993629
24114.6900017477
24149.2400035316
22646.4249983719
26241.1749904368
24025.7600044491
22272.4200017866
25282.9099998741
27295.5400004589
27323.3050001153
26809.8750038211
24005.3299994015
23664.4450008032
23119.1350028364
24908.9299985867
23769.8699935436
22558.4199984761
26982.8599955226
22095.6249999734
24731.7999966693
19210.7399971975
24015.5849973994
23935.4700037944
21198.5800025082
23818.1099958088
26385.7650013545
21743.8649967673
25998.084997294
19979.034999085
22514.4799973328
25171.495012472
23337.3950004295
22910.3599994162
23655.6899934985
25994.224990714
23197.7499974841
25335.4049973889
21161.609996393
24378.3900005096
23536.4749958886
24675.2350019601
26575.9199943519
22060.1049999159
27033.7499976844
23487.6949961186
22604.3900001524
25706.6749982037
23841.174998235
26105.604999408
22740.8949993448
24328.8450003053
24488.7050007056
25668.4849990187
25670.6399956374
23732.3900036705
25851.3200011859
26771.3599981668
24263.9050038997
23105.7050033763
21279.7800054053
24411.0399974643
25240.4400046178
23592.0100013184
24147.5600055267
25291.9149952462
24020.6449999294
20447.4049954123
25350.284999448
23457.6349979213
22045.7950034258
20656.199997739
22259.3599895173
27291.1749979208
24860.9649983916
25177.499995725
28675.6149981779
21203.9599993735
22912.8449954787
23585.8049962557
22078.2699993328
23994.7350009687
23682.3099965898
22227.0300013806
22930.4450076979
25811.9149970281
24693.0200011646
24658.7649985958
23688.0849965349
21102.195004136
29464.6999943307
25031.8300014565
22444.3449997135
24477.8499995279
22498.0349969033
21693.7549991152
24494.5549981626
23788.3750004495
22702.2100040609
25345.5149998597
25347.3600004305
23205.1750003194
24184.5099975275
23320.7649900778
23906.0599985206
26770.4349869291
24130.2899988706
25635.1349997282
19734.9200006179
29997.9200053643
24831.6149953623
22964.7500000363
24124.564989384
27066.6100078333
24276.3149984793
26049.4250044255
22979.4949981699
30129.315002108
26021.7050040396
25756.8349964456
21573.2600010546
22172.8799949267
22815.1949982733
23857.2550029161
24294.4199973837
26102.5500035299
25305.6999999342
26456.3049914815
22033.9949965755
24373.9450033339
23759.7049980892
24361.429996143
23970.0150045147
21023.5450042241
27004.4199941684
23244.0350080134
24537.0899983373
25119.9299999331
31804.910006817
20466.1149998239
26553.2600017395
23755.5349989341
25779.2450038109
22740.4600043145
23745.6300043975
22766.1950032559
20300.7649940809
23076.7949982202
23354.7650000103
26004.9649933444
27256.8399981938
24624.0749998841
23492.7900008882
19052.0749953919
25191.7299906009
21508.3550089166
24648.1199931801
22931.124996438
23952.6250052155
26327.1350010453
25275.4250008021
25671.9349954283
24353.8300036037
20594.3750023096
25798.5449990913
27013.5349987304
22501.3400038417
25090.5049977877
22971.2749923484
26068.0149933625
24331.1400026193
22878.765003051
22667.0749937572
24669.7499988465
27090.3250010062
25574.839998493
23345.6049985111
24452.0499936803
24294.3449938759
23183.260005785
22391.9949993636
26125.6799981016
24377.205001904
21321.48500209
22992.1249964814
20706.0250029676
24541.6949974801
24705.2400006642
27848.2250003014
21842.7950024781
27073.1349987886
27521.5399957897
23255.2450082684
24965.1649969116
24265.0849971301
22949.9649960921
21107.1399999954
22884.7000027145
23199.1049999891
23346.1899991657
28149.235005155
21228.0349933623
27237.6099965284
27815.230002231
19419.8800039925
29259.275007938
23316.0049972137
25750.869992419
23273.3199955276
22690.654993195
27306.3449945346
25836.3349982807
21927.835009439
23928.6400028433
23426.6150011829
23103.7149976767
29741.0350029081
22203.6500055431
24377.3350027424
25407.2999958209
22081.7500010948
24368.9500026495
22196.2499892631
21749.5399971114
23145.0099993032
23684.6400044165
26109.2799899678
25186.6150066304
22149.2800076895
26145.129997285
26295.1550014215
21045.4349963764
22351.7850041695
25188.8850001023
23441.0599968903
25898.8949975833
25587.2800003358
26653.0000017423
25878.9449992186
24385.9200066148
24422.8049959999
24636.2349955604
21161.8600067519
19869.3949965234
23597.4399948023
25752.3899984094
21655.7649973892
23996.5500061334
28074.4450040755
22375.4100072428
20643.7350032252
26980.174997896
24078.5049953748
25512.529995088
24836.7600004605
20161.815001245
26221.7850000315
26709.6900064577
22572.1349999447
26380.0499999896
19615.4800012109
22283.7300015544
23756.7349999966
19810.2699946003
24918.2149979807
22816.3749992907
24573.7050089058
26980.820005283
22641.6599989887
23185.6899948131
22207.2050077538
23539.2150009181
24099.2999976139
25998.7950057789
22144.6999980594
25817.7849973995
25110.1299901196
19960.6500069287
22244.7049971544
24144.0100074731
23929.0250016692
24410.1650059918
22400.1199970045
23024.1900034905
22760.8799928204
25252.1549971109
24083.9049966008
22634.2949962278
21516.2299979131
29607.30499785
22827.6599987229
23567.450008117
21749.8449978129
21989.8799983166
27424.9550024913
21759.9850020948
23210.6950026899
25597.0850036624
25384.6850021645
24104.3300047931
23379.5350058787
25552.9700047969
24261.0200010861
23159.240001507
24146.5850110101
23278.6000035012
25353.7249991188
20642.7600057357
22965.6299981519
23188.545008798
25796.0699921619
25143.7599968967
22155.7649998633
22106.285001684
25065.0099980822
24822.2200162418
24440.3449994184
24807.3149995201
19969.4799993371
23093.6899932919
23898.7550026593
23389.6800006896
27221.7099988441
21359.649998274
25001.4250074668
20853.5149984002
29839.5250032872
24891.119995528
21750.0000043971
22201.8250050038
26159.8550038944
23061.1249959387
21329.4849946939
23834.8749963206
23580.7750011988
21336.7899989315
25010.5499923662
26483.109999215
22563.7100010086
25131.3199949901
29015.4450034571
25832.4300034074
27347.360001789
23737.179996529
24431.0599878652
24959.0000054329
28226.8350123318
22759.0849990082
26551.7450040657
23650.9299914525
27412.4599996266
27258.8900004103
21932.4049958673
24530.4899963572
23162.4500005579
27244.7549949011
23523.4549949509
22616.2650097469
22070.1249987699
28901.195008876
22637.0000003082
28206.6000051684
22438.1500055032
21703.7900002208
22019.7149949378
27813.6699950315
26743.5050014599
23864.4000008845
26001.0800038676
23106.6899982374
25743.335004558
20683.8499993389
20230.0150036778
21245.6099930335
24219.0800006293
25126.6999897744
21666.9250013333
22597.4600028832
22744.3200003551
21593.5199986454
20847.0300037611
24381.2000002746
25418.6950022803
24489.8299992467
24726.8799999684
25821.2549989956
25252.145000222
24888.8350032435
23644.2500041701
24907.8200043079
24833.9749935701
23220.6550081227
25060.2950021976
24224.435002526
24175.0600028855
25449.1550044864
21329.4950051122
22696.8600058756
25055.3549987899
24802.6600032452
21996.9299959913
22072.3849979269
25908.2599951378
25345.4900007418
23579.7350012306
25991.5500064395
22215.8950042202
24868.0749970069
27581.5100087457
25557.7500033203
18162.3399974639
22879.0950014052
24416.5650071988
25360.324996725
22120.5849950762
22127.6549941915
26259.7500009449
24280.755001843
23938.4599966611
23066.7649985519
22885.5699983209
29292.5800036788
21060.399998017
24959.8600052038
21657.4249970803
24731.9599938901
25749.9150016014
24403.4500059934
23600.255006787
24081.8949910857
22399.1100045182
25032.4100083807
26444.7499945738
26281.4949874337
23682.9799956812
27831.4800014196
25411.8700043688
19409.8549920215
20222.7099904082
21043.8800016993
25018.5800006476
24977.4300010002
25764.0250077802
26521.6550045182
22472.2399982358
24762.8850025068
24133.6799978996
24934.45499857
23696.3700000542
24549.1600010185
21762.130008386
22048.0299984941
21602.8650009797
22344.9299911827
25455.7550070161
26941.1449959824
25129.3649995423
26868.4749978433
26669.2700041894
28730.4700013952
27912.2050074493
26246.7399900591
23612.7500009193
28252.4850044563
24630.9749978096
23465.3199992918
24569.4150019634
21900.6649977209
20783.4049944232
22582.005001035
25896.3249908695
27021.4250120098
24185.8350040684
23661.2549979272
23738.8749896987
27591.0500059092
24125.2950012225
21509.2450057238
22902.4499994587
22482.890000973
21200.1500024141
22994.8799960407
25489.2350003222
24819.1100109797
21167.9000036063
24971.7050022453
27712.3049971207
23130.2499961655
22908.1600020606
24490.6750030902
28814.4050056599
24963.8799960208
25790.9399968566
23871.0300069918
23283.5549999515
25737.3900161725
21524.0350053412
23984.3549934185
24214.5900005938
28545.1249995188
26618.8350056393
23510.7049975077
22116.689996462
21827.6199976887
24971.5899968026
25700.9599932908
21869.2299980472
21071.1849938417
20916.110003872
23993.0100047456
25317.8899944305
27032.080000009
23300.3750068368
20788.7750031378
24087.1299978259
25470.5350045391
24659.1049978218
25172.1000149707
24764.6050133672
22984.7499899318
20793.2299960034
27393.9399990838
21228.2549942548
23286.7900027615
22805.875011278
26356.8600066022
28332.3200046885
26656.4499984374
25480.1100023982
22302.3850063362
24118.5949944093
26515.9649983685
24929.1849969329
27529.9000008779
19826.9049947458
21168.7200000027
21903.1100105413
24415.5499934102
24339.6600097342
25944.8100041384
24396.3950006592
25332.6200118859
22428.5150049546
24709.8849981875
23389.7699885853
24561.9599990928
27786.5649996734
24857.235000923
26151.7699985658
22378.9149982752
21292.2149984125
22478.9999981175
26504.0499936459
23289.0549970882
23706.3150026608
26362.5449982927
25899.3450045869
23951.5899896123
22571.9950027245
22272.2349927793
25852.8100021797
23422.9399999297
20961.4899993255
24429.3249997228
24380.3800050206
28084.4550066927
21751.039998054
26381.0350014133
25306.6800025537
25638.8250018323
22306.1799993397
25644.4400069237
23609.7049964888
25219.179989941
21063.4299985177
23155.4349985152
24134.0350008427
25991.779996939
24703.1199932395
22387.0499974231
27914.110007947
28404.8900040233
23286.0549957101
25303.6649921437
23169.8100021053
22983.9300035492
22277.9799995829
28317.0099991437
22147.1499937495
24625.1900011147
23149.1099954887
22543.5200005543
20724.4400024657
26855.7100035273
25971.7700057958
23841.5099960217
22204.1499974841
24800.9349994229
26726.5450025981
26154.985007351
22030.6450162142
23270.9399929553
25280.7000038773
25334.4850007435
23913.2599994731
25152.579996436
22546.5550015474
27437.6699941014
24881.8299996223
25261.3000014011
20455.9950113483
19950.8499986622
23401.5300008098
24128.1349965514
24508.8699967153
25596.9649969305
22602.689996006
25772.4549979317
23543.6749985503
29243.219996021
26339.2799966644
21574.7449992115
23103.6049988298
23587.7599918453
24917.0099994101
23264.119997152
24573.1499998024
22257.114998418
24791.2949940609
23120.30499914
23816.725005056
24279.3599987251
26122.9149955458
25885.4699946573
24249.5249926155
28233.849999645
24447.8249979013
25724.3099993915
23384.2099924657
22262.4800077061
24005.1699876483
19215.7949922007
26279.4199956408
26996.9250009913
23079.1900018296
20447.1250094478
26813.5349986624
20946.3700026535
23510.5250066551
28261.2649971461
20899.6700002358
24953.1500020606
25247.294995093
23509.8949987813
26538.5549996892
21154.1399999149
27047.8100033067
21481.3099993768
25124.5850026399
23672.020002287
21836.2850105604
26728.0050068405
26091.7249927282
23987.8100011895
22282.1899962949
23348.4599959457
21710.4000033557
29175.2750075643
23387.4049927694
26859.0699982705
22526.0699991719
27692.4900041985
20980.5399907763
28994.1350011111
21699.689995678
21349.8199970266
22738.6350133993
21044.0999961932
23335.1300019316
23369.334999547
21513.7400021969
21783.820001133
24250.0250081304
26372.0849981816
23631.7949971814
23806.6150015422
27184.6600011489
26297.5049905744
25270.6099935598
25419.299998056
26359.6549926213
22972.7600033016
22599.5300020743
24247.3300001352
22563.910004294
27180.2099953518
25185.5749943045
26174.3749992084
26238.6649986999
26791.7900055537
23831.3749983538
22056.7099937563
20711.4299986302
23213.0799962464
21488.7099953643
22030.5600048938
22208.4850032375
19880.3899945109
24578.0499953896
24517.6100052441
25122.0299939082
26351.5349950679
25301.944994288
21786.8600058801
24386.5999969221
28269.1999993766
24149.1600010427
24764.4000031403
24610.3400047792
21935.6250002739
20884.0749995306
25321.4249959119
22591.2499990377
23183.4599969219
25615.8000028538
27517.954996099
24388.1999951248
27776.5499986681
24661.6899960763
21466.5399972899
19820.4800037203
26357.9200047287
22354.649997721
23511.2700017117
26110.4599974542
22998.3349972002
26598.5249955432
27284.4499994994
23553.0149989877
23756.9700003744
27477.6349982428
21670.0900049687
23072.4350008541
24405.2050020274
22581.6400018097
20847.3950008462
28705.8999950464
23036.9150082343
27953.6950032973
21927.2099972033
21861.7750046775
21711.5550013282
21723.6100025458
21084.6699972426
23746.4249941914
27893.0000019337
22337.7749973734
23888.4950009293
20525.9799997147
19139.8200014609
24400.3450010043
27708.9249971092
25249.5450062778
27943.4549899183
25732.9700022183
26154.3650043196
21221.5150003865
20734.105005379
25773.604997084
25364.6749989421
24534.7849927095
22993.4299947021
21355.1149996148
23504.5499980597
21074.8700114693
23772.6399911141
21173.9750038659
26545.7100002234
25722.3999970938
24144.5700023772
25619.8799885301
26697.9800052979
25875.8399995323
21378.6449971494
27109.6500032026
24935.5750018493
24051.2949993368
22384.1100017796
23579.5899978667
28265.2149949507
24016.9099993693
21535.0549985236
25980.4550000275
24024.6050078216
24651.5649970621
24709.804998019
20267.7449955616
27762.9449903704
27063.6200112117
22342.8400048577
26589.445001461
27130.400003562
30873.4149972484
24139.9150033335
24104.599995577
22605.9200017779
22842.5399987066
24373.3949945883
22643.0799956661
25510.9950049579
27405.444999103
23414.6600032164
24316.8200001678
23041.0049972123
25319.2450032937
24336.8100000288
25393.1249974984
25285.7249995729
23862.290004748
26273.3949927475
25076.8750009981
24563.7100033285
23853.2699987014
23127.8199974945
19210.6699993227
25168.0750079416
26589.4699960356
22585.2450035419
26456.0850024633
23327.7700073188
23341.5099957059
24804.2050018458
24499.8549958079
22716.0399941672
21446.5999967587
23978.4150005563
22552.9249968204
28768.0349986834
22610.6849991945
24174.3950043829
24929.9149964691
24357.2699914142
21151.3250005474
22560.8249996887
27306.30999475
25825.3000010641
26716.0349973061
21263.2550049991
18189.5500042611
22535.9450045929
23508.6749987889
21760.9599883121
26062.9300075561
25578.1300046539
23682.589998263
24791.9150065377
26369.3700006201
24108.6950021962
22007.8250009983
23722.9849962824
22027.7200038217
26012.0850037201
18902.819997751
24739.244999769
27648.4600001923
25863.2749996481
25922.7000006884
26533.4299970461
25712.9900008229
23332.135003186
27502.1850000953
22994.5700137282
26580.7149988623
28060.6549993382
22710.5500020243
20580.839999599
22607.475010848
24425.9649954796
25006.8100002823
21629.7750051686
23869.9300007921
24106.2650037457
26079.8349995401
22284.0300036651
25928.3549929973
24771.9200067396
22653.3350136525
26529.4549983158
24733.5949904594
25447.8249967014
24670.7350006922
21608.8000018254
20349.7550016999
23037.1449961183
21464.7049962276
24493.7999957646
22767.0650080689
20739.9549990956
17872.2699967297
25998.5800085489
27494.9100018572
26454.3650010724
24184.6800085008
23908.854995966
26725.5799992417
28306.9199964307
24976.2499970628
20476.4749993579
19609.9949944534
23948.7949979752
23564.450004275
23329.055003039
22255.3599922137
25251.6749952373
26334.0299902314
24680.725006489
27068.8300028272
25991.309993041
24721.8450008901
24300.8749964625
25648.4349969023
23365.4600054428
23249.3399988029
25235.7399980611
20897.0700006994
25371.9800019687
24254.82499925
26885.9750022441
22563.0399945644
22680.8050027928
23942.0499951112
27356.4000118429
24988.95499233
21883.0600000787
25992.5299990058
24768.8850012982
21858.0400042225
22436.9149901991
20902.1000019683
25060.9450046063
27589.8500011205
22013.7849967115
24476.1250113501
24987.4299950996
23493.5599995245
28147.5500028601
24660.8649946166
26695.4600004631
24103.9150004891
20566.5949984769
21460.5199929139
26839.7399981153
25800.229997701
25090.0499872731
25479.1899935359
21068.0050009976
27901.7300009753
23272.9650033401
29936.884993514
24085.5950019973
22942.3800020767
26758.2999967594
21620.9600025158
25098.5499966157
26524.0500000077
27918.3500058622
24375.4400046477
23714.3400012277
24218.6299953318
24710.9250042143
23659.3100008399
22430.9649925132
22966.1099935828
28163.7700019531
24971.8999981177
24575.5650104283
25484.4050005376
23052.6800029434
21417.2950013697
23560.5100038208
24882.0399982438
24362.4999957989
24109.2599945079
24623.6700097697
26772.9350037628
26866.6899976986
23535.0350045698
20131.3500066666
22434.5700034982
22120.7649935011
24920.0000091581
25556.6849973268
22103.9350017484
24263.2699987011
22078.1999969161
20295.820004
21693.5849949966
27581.214999474
30128.2949943885
27424.3750032384
22566.9800012177
24457.440008977
23156.7499946219
21953.184996993
25880.3950004624
25637.5349922566
22365.3200007535
26542.0100003273
25355.9249992137
23113.4400005061
24461.8800008888
27147.6899968907
25825.2550061582
26493.9200038208
21625.2249968303
21147.0599942881
27127.5550049731
21161.8350005349
21732.0000052819
24253.2799986087
23841.5800055002
22741.249996951
24615.3350049487
27710.879991945
22500.1250039504
22265.5450008449
19409.2550038754
22240.1299932104
25075.2100025796
22043.8000007824
23791.8300001699
24612.8949998526
23686.6149986937
24779.7250053799
23835.9149963616
23783.2900064854
23921.7599998465
28412.9600049311
25476.6750094607
23217.5350030777
24909.9949990405
25916.1000050774
21994.9950005911
19822.6650017578
25098.8399970666
23038.2350044496
25309.0899978398
25361.3100091693
24309.3250003643
27620.7899986271
23334.9500029602
24643.9400016381
22744.0200013448
19567.7149982603
22194.3450044823
24446.1450025599
26175.7449961394
22065.7700049632
26692.1099983947
21990.8200076574
24345.3950030826
24150.8899968507
22507.4549939544
26857.1500045722
21751.6599966484
27553.3350061174
26020.4500032577
24609.2549952282
23414.85500279
21837.5450054927
22775.8449865004
22149.8800082778
28667.3049952174
27183.384998886
23113.23000398
24764.2750006982
24235.7049995218
26747.3050048776
24875.9349964075
27068.6200036674
25295.2549973798
26090.2850056855
24597.2249953237
28769.205003862
23111.8499922939
22435.8200002026
21875.864994485
21858.3449982442
25200.9000050647
24309.7349997369
25261.8399972649
21556.569998385
26250.869999176
24813.6650015576
24516.570000776
27038.9149943988
20956.4400040295
18019.4499938764
24841.4100062844
23633.8600010735
24580.9099985958
23952.5699992274
24471.0350071265
27312.4950011234
23505.8450003804
19374.1900040527
22713.5400003871
20557.2749978561
20614.9049978088
23489.6149999519
23731.9199922754
24436.9199939772
26111.0399942198
27240.95000304
20628.9299936652
24198.7299965512
25143.0850056703
22508.1600087641
18489.6999934923
26988.1500003291
20525.9799966931
21294.6350051215
23913.395002644
25680.9149990519
25165.8150025939
24592.1300010444
25523.1500069936
19257.9199945517
22326.2100024935
24220.1400047357
24684.9949967875
19557.9200037706
26944.4649981206
22479.494998191
21526.1250067171
22348.2649959232
21780.1399947914
23279.4499973077
22869.8950009635
25877.5349933209
21391.6299998917
25155.2099938825
23593.8499978027
23631.659997937
22293.2950007941
21137.1249957466
20087.7549976752
25968.0349942008
25604.8099995171
25490.4199961636
22954.3400155939
21212.6000027944
21258.1149994157
20845.3250023184
25740.6449985725
22281.595004077
20748.2049911674
22999.3900045944
20005.2399990248
26425.6100007691
24899.4000010735
25464.9449937751
26631.1049966727
24585.5250026523
21678.7950030818
23226.9449995636
24030.0000057704
27704.1050013523
20420.3400031385
25957.5950047984
22373.5850034085
25450.2150050264
25776.9700037278
22330.8099941127
26870.4799957772
24642.8849941496
25772.9299995172
21472.1700011591
21089.225001056
25195.4050043692
26268.9199995075
21650.039997023
23516.1750023327
23690.2500017877
23705.4199947577
25575.7500009958
27260.0749962054
22555.4100019314
23211.2599975666
21221.3949924965
25942.8800074717
25731.4599997209
24820.5349969434
28058.2399978489
25088.5550015404
23807.2949933674
26240.0000038326
24081.6149998872
24531.2949790574
23344.6600006457
24515.3350104173
23968.2350029883
23545.855007602
24688.2799972828
22188.6699938257
23591.3100088135
26431.459998608
21656.6650016143
23891.0249960289
25637.4249968596
21183.1750057691
28591.9600015287
27245.1450003378
27848.5000079031
24201.4100022687
23195.0949979252
23009.6250070048
26882.5449971578
19865.3549966482
24452.8049975627
19470.7200059774
23532.0749937772
19441.0949984945
24465.0199922859
26124.4799971557
22263.4100079311
27577.91999348
26253.3399950108
23314.9500035671
24560.1500029241
23516.9150009317
24248.1200093353
25795.8549946144
25438.5599919611
25152.2299989135
21550.80000573
23467.9349945802
26008.5450016405
25605.985005783
21956.140001527
22397.1349962784
23987.334995853
24234.8099938101
24465.1699995822
24027.9499978219
24326.7550031352
23859.9100012173
23781.2599993513
20790.2599974038
28134.4000005551
22609.8850066928
25512.7549928298
31393.8999939841
21319.9149989538
23951.085008573
21876.3049993189
24358.0750024384
23702.3100055727
22594.8950010454
23340.6749959374
25108.5049995527
23384.9200010706
22904.0050027657
22796.409993072
23843.4200009997
24424.2100068434
19373.0250010835
22630.2049982751
23593.45999666
25088.9349998605
28283.3400022898
23755.8199961478
23598.5099986665
22159.4800012193
25744.8099898831
20299.5650007689
23737.6200051076
22886.5750005919
24008.6650050901
21313.614997772
23146.7799994352
23044.6449965343
26499.0949950892
22303.6750020728
24662.4300054324
29504.6549942463
27629.2350052701
25533.1150074815
23358.6700025024
25866.1549940387
24288.2099968877
24140.5650013515
24665.7599970324
25568.9600028941
22714.3149971998
24320.0999966729
26202.9999951993
21545.8600017179
23833.3250052548
28535.1850050308
22926.7950051647
25041.5199989463
24560.1900064415
22383.244997118
22361.6449964621
25651.7949954008
25353.4200017357
23109.1100054149
25008.6699944272
24218.9849932817
25218.1850020448
21994.6050016107
23547.7200033825
23707.4449988705
22362.0700038614
24944.4399985605
23137.2700048661
27080.2250011339
24265.555001102
25552.6250027642
22878.4499985877
23311.0550031379
28459.1550011187
23792.2949983753
24609.4650028708
26028.2200044807
30003.8749961282
22226.4200015312
26928.5400057008
24131.1300024432
22168.7349905516
21638.7999995452
24455.3000015899
23730.6249955181
26008.4650050608
25049.6199984395
23856.7749973423
20999.7550043124
21903.8450023769
24525.0550094841
22404.9800026686
25442.1999993644
26865.4500012606
25639.2450032316
23114.0650028627
22487.6950028592
23671.4800031671
25837.5349988575
26838.6449996834
24925.1899994863
26570.7549992814
26443.5050018263
24134.7599923279
26999.4900024384
21568.5299981349
24531.7749969917
22116.1550013706
19049.4549987113
22062.670007614
21697.2950024524
26761.4450029134
24949.5300022691
22283.5949940481
24755.4449934457
27042.9049893474
23932.4049940018
25455.8700052446
21191.5450045129
25568.8600050258
22743.1600038831
23203.619996935
27881.2150036939
26136.7899979183
23221.3200024079
26166.5299971629
22800.9699928245
21356.4449954987
24877.6999934333
24142.5050015814
20858.7399989009
22630.3400035794
24919.0049939149
27075.9050035364
25171.7850029731
24467.3499980203
23758.8449973996
21728.3699998558
25367.0650022899
22236.310006615
23311.8650006019
23149.4750021591
20822.3850036497
22851.5400040837
20722.584995236
22935.4950051121
24037.0150001564
26903.1099943424
24604.0600035012
24881.2049997036
22996.2749961469
24254.2599955424
23663.4849959107
26706.7799983171
25102.3399996688
24525.8899984311
24542.6900023675
26950.590001398
26201.3350047736
24829.1950021262
28841.3350032777
21970.0250018761
23464.4800046697
22635.5500040245
29407.2849985785
26118.5649866035
25576.7749944854
26197.3699868342
23703.1450033832
23115.3649959874
26467.6499970028
21196.369999519
23624.5499978132
24533.7499992263
23599.1700041175
20361.0549893173
21525.0599981293
27915.3050077211
23333.2199931578
22313.9500021003
26245.2350067683
22395.3599912451
23318.2150023971
24374.5149987589
21216.2399998527
27667.9199971759
23015.615004762
22344.1600022924
20672.999997833
22127.3600058632
24633.9499969924
24946.8500005117
18091.5599998452
24919.4000003778
25439.0099968643
22840.8799956931
27700.3500011605
24562.0600029888
25207.1849975954
22639.9549941852
24767.1650000807
26350.6949954849
24011.6650012813
24643.1099975997
23215.3399931568
23093.9900000261
24162.1850022025
24169.7799977938
26024.6900006872
26580.0199987279
25610.5650026362
27752.7000077689
21204.2050029252
24420.709988977
26305.0350012463
26332.6650030505
23512.4150002118
24810.4300014772
23834.4100013537
24848.0900045327
24625.2849935406
24120.544993536
22697.5200073885
22850.8499957136
24315.2449955768
25148.655000183
23270.4650007003
21638.9149960997
19672.8799940417
28241.5400028036
23361.0199932065
28474.349998804
24087.8599966743
24598.2349965518
21283.7950026508
24136.8600000821
25909.3800029114
26268.1000069652
25140.1100002399
25119.8650079969
21684.5049892623
22301.0350083363
27506.4750033805
22179.1250003941
23256.9399908468
23884.0949991205
24143.0400002804
23209.5499988975
24628.9999875568
24597.2749940409
25551.4550014947
22957.4350040539
22117.535002941
24960.425001451
21937.6199929397
24505.2549994577
20687.6499942772
23563.7399902138
23736.0750031749
25691.9800039688
22656.9649946748
23209.2150035097
21352.8499973067
21784.8500031838
23652.5249960965
23138.4799924156
25180.6299958106
26465.6149989426
24574.1800059501
22346.1849995231
24631.2999990114
24512.4950004531
22240.419996081
27653.5500009693
24182.7700074854
23736.6399996669
25456.8599924828
23877.9299988761
27194.2250114983
24499.3050012949
24215.2100009846
23074.6100023537
23480.0549959421
20486.3749997437
28592.6950015295
22337.8550001397
19594.829995812
22506.4299984112
24687.7049977013
21407.3250051467
24431.4449935007
25162.11500201
27730.755004912
17919.1400032809
25537.6349907079
