# Supplementary material for: Intergenic, gene terminal, and intragenic CpG islands in the human genome
Source: BMC Genomics. 2010 Jan 19;11:48. doi: 10.1186/1471-2164-11-48 (PMC2817693; doi:10.1186/1471-2164-11-48)
Supplement: Additional file 4 — Monte Carlo Simulations. The archive contains Ruby scripts used to evaluate statistical significance of overlapping of gene segments and CGIs. Results of simulations with different "fixed" elements (see Methods) are also included. [file 1471-2164-11-48-S4.ZIP › result_exonspag_length/last_intron_coding_exon_200bp_5.txt.hist]

left	right	value	probability>=
16029.9099996834	16205.9987996897	2	1.0
16205.9987996897	16382.0875996959	0	0.9998
16382.0875996959	16558.1763997022	1	0.9998
16558.1763997022	16734.2651997084	0	0.9997
16734.2651997084	16910.3539997147	1	0.9997
16910.3539997147	17086.4427997209	0	0.9996
17086.4427997209	17262.5315997271	3	0.9996
17262.5315997271	17438.6203997334	2	0.9993
17438.6203997334	17614.7091997396	4	0.9991
17614.7091997396	17790.7979997459	1	0.9987
17790.7979997459	17966.8867997521	6	0.9986
17966.8867997521	18142.9755997584	1	0.998
18142.9755997584	18319.0643997646	5	0.9979
18319.0643997646	18495.1531997708	5	0.9974
18495.1531997708	18671.2419997771	14	0.9969
18671.2419997771	18847.3307997833	11	0.9955
18847.3307997833	19023.4195997896	11	0.9944
19023.4195997896	19199.5083997958	11	0.9933
19199.5083997958	19375.5971998021	22	0.9922
19375.5971998021	19551.6859998083	30	0.99
19551.6859998083	19727.7747998146	32	0.987
19727.7747998146	19903.8635998208	35	0.9838
19903.8635998208	20079.952399827	50	0.9803
20079.952399827	20256.0411998333	67	0.9753
20256.0411998333	20432.1299998395	64	0.9686
20432.1299998395	20608.2187998458	76	0.9622
20608.2187998458	20784.307599852	70	0.9546
20784.307599852	20960.3963998583	111	0.9476
20960.3963998583	21136.4851998645	99	0.9365
21136.4851998645	21312.5739998707	141	0.9266
21312.5739998707	21488.662799877	155	0.9125
21488.662799877	21664.7515998832	172	0.897
21664.7515998832	21840.8403998895	184	0.8798
21840.8403998895	22016.9291998957	223	0.8614
22016.9291998957	22193.017999902	207	0.8391
22193.017999902	22369.1067999082	227	0.8184
22369.1067999082	22545.1955999144	250	0.7957
22545.1955999144	22721.2843999207	233	0.7707
22721.2843999207	22897.3731999269	249	0.7474
22897.3731999269	23073.4619999332	265	0.7225
23073.4619999332	23249.5507999394	331	0.696
23249.5507999394	23425.6395999457	316	0.6629
23425.6395999457	23601.7283999519	297	0.6313
23601.7283999519	23777.8171999582	291	0.6016
23777.8171999582	23953.9059999644	324	0.5725
23953.9059999644	24129.9947999706	345	0.5401
24129.9947999706	24306.0835999769	339	0.5056
24306.0835999769	24482.1723999831	326	0.4717
24482.1723999831	24658.2611999894	349	0.4391
24658.2611999894	24834.3499999956	331	0.4042
24834.3499999956	25010.4388000019	302	0.3711
25010.4388000019	25186.5276000081	287	0.3409
25186.5276000081	25362.6164000143	276	0.3122
25362.6164000143	25538.7052000206	274	0.2846
25538.7052000206	25714.7940000268	270	0.2572
25714.7940000268	25890.8828000331	227	0.2302
25890.8828000331	26066.9716000393	226	0.2075
26066.9716000393	26243.0604000456	215	0.1849
26243.0604000456	26419.1492000518	187	0.1634
26419.1492000518	26595.238000058	172	0.1447
26595.238000058	26771.3268000643	158	0.1275
26771.3268000643	26947.4156000705	164	0.1117
26947.4156000705	27123.5044000768	123	0.0953
27123.5044000768	27299.593200083	118	0.083
27299.593200083	27475.6820000893	97	0.0712
27475.6820000893	27651.7708000955	87	0.0615
27651.7708000955	27827.8596001018	87	0.0528
27827.8596001018	28003.948400108	70	0.0441
28003.948400108	28180.0372001142	64	0.0371
28180.0372001142	28356.1260001205	59	0.0307
28356.1260001205	28532.2148001267	41	0.0248
28532.2148001267	28708.303600133	34	0.0207
28708.303600133	28884.3924001392	34	0.0173
28884.3924001392	29060.4812001455	23	0.0139
29060.4812001455	29236.5700001517	19	0.0116
29236.5700001517	29412.6588001579	21	0.0097
29412.6588001579	29588.7476001642	11	0.0076
29588.7476001642	29764.8364001704	7	0.0065
29764.8364001704	29940.9252001767	13	0.0058
29940.9252001767	30117.0140001829	7	0.0045
30117.0140001829	30293.1028001892	3	0.0038
30293.1028001892	30469.1916001954	6	0.0035
30469.1916001954	30645.2804002016	5	0.0029
30645.2804002016	30821.3692002079	8	0.0024
30821.3692002079	30997.4580002141	2	0.0016
30997.4580002141	31173.5468002204	3	0.0014
31173.5468002204	31349.6356002266	3	0.0011
31349.6356002266	31525.7244002329	1	0.0008
31525.7244002329	31701.8132002391	4	0.0007
31701.8132002391	31877.9020002453	0	0.0003
31877.9020002453	32053.9908002516	2	0.0003
32053.9908002516	32230.0796002578	0	0.0001
32230.0796002578	32406.1684002641	0	0.0001
32406.1684002641	32582.2572002703	0	0.0001
32582.2572002703	32758.3460002766	0	0.0001
32758.3460002766	32934.4348002828	0	0.0001
32934.4348002828	33110.523600289	0	0.0001
33110.523600289	33286.6124002953	0	0.0001
33286.6124002953	33462.7012003015	0	0.0001
33462.7012003015	33638.7900003078	1	0.0001
