# Supplementary material for: Intergenic, gene terminal, and intragenic CpG islands in the human genome
Source: BMC Genomics. 2010 Jan 19;11:48. doi: 10.1186/1471-2164-11-48 (PMC2817693; doi:10.1186/1471-2164-11-48)
Supplement: Additional file 4 — Monte Carlo Simulations. The archive contains Ruby scripts used to evaluate statistical significance of overlapping of gene segments and CGIs. Results of simulations with different "fixed" elements (see Methods) are also included. [file 1471-2164-11-48-S4.ZIP › result_exonspag_length/last_intron_coding_exon_200bp_5.txt.lengths]

23832.9950062716
26720.6699959238
28032.4099884633
23103.1699908765
24227.2300031702
28736.2799992544
27624.8150001362
24271.4700017867
24555.3800067497
25415.4100055599
27090.9849959978
23206.119995926
24876.0950041092
22004.959990575
28331.4899960396
19339.1850066563
20764.6949984439
21489.9850121961
22738.5400033325
22628.1500016391
26076.2150000758
25455.3550035084
26310.584996159
25619.3600068603
27872.1499837334
19198.0550000619
21345.4549919987
25245.7300014008
27158.469998558
24909.4050019473
24292.3499955663
23649.7549927213
26461.019996313
22536.9950077583
24952.1650026327
26251.3900018008
23779.8249995859
24332.6399990346
25058.1100000232
24684.5099999688
26431.9050035668
24118.1849896517
22497.815003963
27456.785010583
24701.4999979197
23925.2750086088
22888.5750009351
26169.6150018731
24548.8649917126
22584.9649952389
22537.8750029985
29382.5349937506
24149.4600009941
26360.7149975846
27450.4850012396
20215.8549948022
21378.2999952582
25404.5049929895
22082.0799976523
22875.4650053014
23488.9599956585
23774.455001224
23369.1249942447
25803.8700143359
26482.7400030872
26190.630002707
19994.1999939496
22132.25999817
24421.9149933324
23743.4700022937
23553.2900059013
25483.2049999781
22108.7650007498
21731.8600026229
25502.4449913552
23530.0800065242
23054.315001542
22093.3300050867
24187.4750066198
26674.6749967287
26160.4299985327
24443.3649984262
21465.9700000366
25443.9550058303
22511.9599964118
18857.5999872029
19483.5949994345
22752.3199979265
25332.5999991056
21542.8850021829
20478.1049951586
22724.0500008538
23461.385006221
23873.56499854
22198.5499964944
23189.2400080418
26118.3400063366
24934.5299999816
21867.7200006456
21947.3000048336
24051.8049970313
26652.790001303
26682.7199925933
28151.8250011744
21506.6599974441
25763.450003636
23269.444995696
24006.8100039061
22652.6149986456
21467.9650002026
25450.3100071734
24759.4749997946
20400.700010683
24845.1849988736
20408.9999985874
23044.6349996586
22374.7000021022
24897.924993671
21645.5000103994
25233.3999888729
22798.550003984
26393.3550063453
21287.8699977124
22667.0700056914
21717.9100032326
22181.1749991385
26932.2149891283
22016.8850067666
25335.654998684
24370.7950033819
25559.5450045052
23700.2349981503
26329.0100151128
21764.5500032143
24951.9299924859
27634.4699958463
23959.3599928108
31682.1899994932
23056.4500033506
24766.4200010643
20119.189996393
25208.4050030091
25143.5299998943
24071.9949993629
20300.680003595
25171.2499996352
27796.0550041422
26655.3800077249
23944.1500029338
24289.320002812
21163.3250074532
25624.9749935755
23468.4999993029
23518.7650014767
23289.919997904
23189.0350020512
23556.6900073622
24768.8950017958
23024.5049947475
23190.7200065693
23879.2750028575
27437.5999997926
26586.5450073914
25513.5200032196
27461.6600049919
23368.0600075774
25294.9950044038
28201.9400068829
24148.1950007871
20419.2099990556
24446.4350015487
20166.5350073837
27317.925008949
21358.7699995956
26449.1100047088
22219.0049981012
23999.0499981255
21439.7449988075
26355.6600047965
21603.7250020891
25595.9599992209
25706.3300052485
25875.354995308
21554.7299993629
29075.8999980853
22772.6149964743
25800.8099949754
24538.8500075687
20838.6649971306
25182.2649994087
20950.0600024138
21036.8600026375
28193.1000037338
23697.4450012799
25527.724990481
22019.3699947941
25450.0949988966
28112.1449931787
25448.4999977534
24157.7150046851
17855.4150043466
27695.6250036884
24182.6700054752
21664.5449993034
22751.0399963266
21490.1050024143
23531.9549948529
26531.0750032228
25404.5699989515
26287.9699864834
22193.1850043377
26817.9300022456
21755.9700032641
25530.4800078691
24209.3499989784
29310.2950030999
24455.6449961688
25100.9900053209
21326.7899941059
28028.3800085337
19740.5250023772
21472.9100044111
25006.214992768
25764.4350035959
23258.2900052484
23029.9600008712
25551.2250011506
22660.5800084462
22947.469995758
23189.8749962062
25604.7200033097
24593.880010585
23111.4000049582
24891.075000766
27692.5299979215
25918.0450002647
22540.1750057731
27338.6400085166
24337.6899955289
27773.8149982788
25985.5650031865
22997.8150086186
26131.534999135
21781.6600000554
26539.3500019284
22876.8550042656
23305.2450044325
24685.2000029483
26517.985014359
18908.8050002796
23476.5549943268
26126.6349995548
25151.8099992291
19332.34500523
24557.6299960187
24186.025009012
25520.2099931909
23542.3050039014
25623.8249928427
22142.3049991461
25249.3599953095
20989.8049971369
24509.7950036763
22183.7800081539
21178.5800052489
25478.7700034631
26110.6700046678
20833.0999885399
23628.7949943775
24069.3199983282
24404.8800036803
24243.4100043377
23603.8799971697
21046.5049965623
27421.8399954229
24217.1300025592
25824.6700029364
24748.6299983445
24793.3600068272
27249.4499998332
20791.2299927088
24190.454997754
21779.7999969831
22807.0649860825
21085.4549972657
24968.5150001856
21045.8899915828
22947.6799915997
21162.9849902689
19375.0299987866
24371.2849929632
27965.3100004414
22791.9850103946
23046.0250070558
24397.4450020833
29008.3899953292
23322.0749947373
25389.5999944297
22936.7950012933
23692.4599928779
22654.9000013263
24240.939999311
23723.7650002579
25305.6400015158
26370.970008031
25764.6949967747
27579.8949953296
25378.7300002683
24948.7249953728
25395.2550071639
19937.319996756
27735.9100020879
24486.9900033833
19841.7049993383
23322.2999986257
23196.7149941379
21972.7699949338
24688.2900071436
27067.5300053233
25132.0800053108
20793.9649913411
30038.1349975995
25026.0099935494
21535.4400011405
30964.6000002966
24090.5050009105
24900.3149986713
21685.2400035395
24420.1199975561
22248.6800097034
23206.2249986875
21893.074995861
28460.1450046226
24283.4900038261
26333.5050072914
23140.1400010282
22655.4949955095
22122.5900039776
22581.2299975847
21943.1450014357
24559.9100086057
21909.9950082282
24918.5900021807
24141.9350017384
27881.8500003566
24745.8249981561
28109.6649986389
23601.1949975789
24002.869998308
24207.2299963814
23296.0449986044
24283.3599987026
23415.0199930195
25201.3100073291
25151.5900077734
24199.1999957641
19952.8299974573
23623.7799932347
23939.8449872892
23427.2149976428
24550.6749955819
24011.4099983621
23081.915002234
21366.5549932904
21929.0400039992
25952.7149997992
21524.6900005083
24101.3650008878
24623.1950048968
24487.1850072197
19533.6749927012
24465.6650003755
24284.4400083044
28835.4699993555
23643.675001843
22104.6350099121
23025.8049994267
28904.6549927064
23394.425002769
22710.6650054869
23201.919997779
20732.194991441
21990.730004448
21029.3350012996
24784.1050015161
29281.9200080616
28107.6099916273
26063.29500231
27742.7699964081
24600.16499968
22092.3549979225
22026.4400103447
23765.2650167365
25296.3999999365
20274.1299991363
26756.045005478
25005.1700009303
26584.219999661
22913.4400048023
24235.9199986705
27708.2000014879
26822.170005616
21448.5899965801
24433.574990261
22739.2299993716
24308.4350019598
26150.6200021984
21697.2900020224
25079.5450046584
26243.5300005929
24563.7899952935
23544.3750062403
24613.8999971549
22650.8550002135
25003.8000003127
22947.3150044652
22876.6849950351
24727.0849980246
22769.9099962587
20188.1850034398
25294.969995801
23353.5949939593
22666.9749992566
25830.3899945424
20009.3350030638
22268.210002239
23630.6799921592
29602.1449990464
26448.5599971995
22412.9650039375
22535.3199970241
22479.5450029931
20295.229998606
21922.8699949868
21588.7500018147
25049.9300044054
27436.6699940721
25844.9150007353
23939.3499983425
24538.7599947394
26035.9749977936
24813.0900016514
23044.0549978715
25670.710001666
24242.7949958145
24569.2250015989
24386.4250063623
24184.1149999578
26616.0000000128
25575.5250041595
24542.5950045917
26239.6149872323
23416.0900038019
23061.0499993771
27309.0899996559
25319.5950052062
23762.5849916326
25681.4749966351
27656.0000048038
26170.4949951452
23581.7500121905
23541.0400012801
22438.2050047112
22306.8300009321
21403.1000026095
26062.0999939137
24308.8199939311
26245.3500077093
25739.4200102531
24230.6050029331
22777.2150031351
25163.6800024373
24760.7099971728
22251.0899760565
28173.2349979843
22698.4150012896
27234.4650054528
24557.020000603
25554.4099971991
24598.7950044493
24722.315005629
21567.8800032766
24881.6299910352
27320.3249957811
24007.1849944621
21914.9699989201
23719.4350007636
26116.3750090955
24218.1000142446
22881.3400026704
23990.4150073054
25506.2250026134
20722.505010679
20250.8700048527
21163.0699904042
27830.4949952558
24541.5850088462
22294.5850031968
22602.7699996204
23701.7600011326
26919.9199999902
26152.5949883116
24802.9699970867
21857.2050079395
21553.1849966498
24060.3250011792
20277.1249941287
23356.8200053752
25507.6700126409
24325.8700067011
24195.590006384
20802.7300027097
24307.7150024574
24472.9700011821
22157.6849946149
23678.3299999954
23745.5299971284
24576.7649900685
23434.8899899457
26779.8000051135
24824.4849894173
23886.0249926546
23437.6500059452
23191.2400048472
24624.3250055609
20591.9999957765
22447.4849992626
25404.0499991205
23580.0800041084
24175.3750157899
25935.2450042362
26012.7050019692
25325.3949933698
26410.1449936616
24156.2550021335
23588.86499179
27793.8949905052
25128.8650067908
21305.0850033351
19676.9149922558
27324.4899958022
19208.9649942785
22727.3200065248
26318.2000040245
23535.5549926807
24870.0299994835
28491.5600047216
24908.8050086451
29270.1100071939
25727.5150017634
26333.8000043374
25919.7249968516
24944.1650061805
21655.3099964708
23651.6450030815
26242.6250073042
24777.4549937685
25248.7600051628
25248.4350048693
28824.3100052084
26094.7349992705
25989.8600052832
26425.6600002121
22917.6199982528
24534.2150074953
24791.4400045184
22490.9199983003
24280.8499985867
25257.8099942711
25924.0499906088
21595.89999982
23196.0549943136
22917.0599998655
26564.2849997873
24351.4750010264
24824.0349927568
27006.8449955885
27085.7100174323
20381.2849932165
24686.5699979275
23787.7100082011
27718.3049979212
23168.2750010169
24393.9250076424
26823.1599947418
23067.0650001585
22639.2450010941
22382.3299945948
21880.134985622
26878.0449903519
24246.440004356
22246.5750014483
22943.5449999389
26197.5800064693
21464.3650019171
21991.5800041187
22562.9249920946
22185.6100002536
24462.1849981179
25308.00999746
21835.7800021191
25713.1900034219
19952.9450066958
25145.6700032066
24509.619998202
27900.0750033267
27372.5899995086
23700.5050007263
26407.6350052305
24943.3000041239
24377.6350071463
22927.5450024353
25132.2150003486
23779.3750107139
27755.7249938824
26183.9650004934
26339.5849971015
25835.3050026734
22695.0500041669
21771.0849994439
25780.3799976711
23424.8650047685
23485.8599948806
24709.1500094819
22309.9949973971
24438.5550020621
27035.9900048776
23995.6549987042
22678.0300042575
25075.4600009261
25880.0800041991
24742.3050010593
19952.7499916744
21914.8050039959
23321.955002946
27044.7250035198
22967.129995821
21497.3450106687
27026.5400042741
27353.2350091783
22427.2650079145
20811.1549996687
19393.7450044423
24123.9299970251
24688.294999488
23340.484991705
21164.0650071885
19760.805009223
24738.3449996259
25169.1999907357
24656.4799934973
23835.400008365
21876.1150013801
24984.8499929013
26600.2299927411
24542.6400049019
25611.1750027171
22893.795000781
23929.1500039136
25747.6400033771
24673.5349924018
20577.3750053864
23137.7750048796
21900.9600111911
20597.1149952112
24870.9699980717
21405.0299983945
24687.6099910198
27412.6899950859
23405.005000825
21278.820004923
21517.8800020058
25296.6600083518
26735.4450027999
20972.714996688
24218.7399977194
25906.0349934946
24897.6499967802
21644.1250014707
19576.0150015535
21052.9899950019
24364.1100018066
25510.1700023889
24778.0599988982
23713.860011942
24998.8750096447
21428.5349937135
22685.3699934474
22067.3000105831
24297.4150022197
23122.9250096461
22279.0049955359
23504.3550054384
27377.0200040695
25263.9550062092
26643.6700003462
20385.9349928598
23230.735003693
22253.0749923179
22918.4300074793
25030.8800002361
23367.1400031165
30818.5699897909
23859.4300007162
28787.9099964896
25079.1050005615
22205.6399988903
27584.6649976554
25849.0400055979
23712.1249974441
23668.7350121572
23137.5649940392
23262.7800001624
25320.8000016228
27070.9700057457
23475.7799940383
23039.8849931608
25656.879999551
28393.605004516
24390.084998796
22479.3899952917
24267.8000047079
25522.1800014068
24371.0150023436
25067.189993615
26349.2999915293
22993.3950008989
24535.6749917248
26191.9750095532
22922.6000044647
23173.0299902027
23815.4649979552
24586.9300117544
25695.8549961838
25833.9100027039
24438.1549919308
23280.6300030328
28521.255001488
19973.4300053886
24252.729997154
21263.5100032949
27725.6600150588
26238.4849934812
22403.1150025532
20976.3950065044
27126.6899949985
22615.9300068382
26406.2100089109
24155.9299974488
25725.0700087014
23158.9800040731
25111.5299997644
22552.8649977029
21311.255001063
23162.7699952762
23184.6900037127
27320.0199982879
25491.5099949295
24496.2550019629
24077.4199959012
25332.0049948564
22676.2100046168
21777.0499917494
26218.5250029606
25281.9450046265
23858.6350006408
25487.0400015056
24822.3649984667
24649.8549916016
24956.9250013503
25751.0700037616
24882.3749992822
23550.1849943211
23791.1449926109
25975.3349941156
26468.3099919267
21625.1750061341
22850.7900036478
24127.9900066921
22509.1149947627
25198.3299970005
24962.4800028004
23828.5449957708
25075.8299901888
23460.9599917653
25874.8000036575
18512.954995998
28322.1800042347
22965.4999898737
24127.5000046421
25454.2550072473
24535.8200006218
20532.3999996228
22379.1250066204
23840.584992946
19318.829999319
23536.399994855
20315.3299970062
25028.8249988568
25010.7099906777
28121.0249986623
25800.560004756
24651.6199987289
21467.0400079463
24453.2199942551
25561.6900071128
24566.3400038314
25456.2950017934
20981.8749936016
21686.0950026657
22853.9849918566
22794.2150020947
24592.2849925614
23756.0349996526
24649.4750033983
24355.7800060342
24181.6650015899
25255.1850067829
25372.9450029
22945.475007935
27608.279998465
21911.7199942635
25277.149996355
23432.4749951333
25574.5650021355
26536.4099943396
22866.9599970269
24408.1949974915
26250.2750027865
24306.109999932
23337.4250002334
25392.5099982083
24072.1149983729
27136.354992828
24438.0000033858
25219.5550069702
22202.2400027376
23224.935000322
27930.5299882831
25948.0049968153
25689.919995935
26126.4550094585
26616.3899990233
25593.4349970025
22576.4549961766
21676.4950058472
23686.7150014241
24430.419997828
23002.1649897891
24643.5049996634
23545.0300059417
25486.3800064781
24250.8400003309
23526.3600022204
21665.2950010046
19525.9649914142
26560.7350064375
22643.4100032065
25090.4399978509
24266.3199965773
24212.7199980657
23488.8299840525
24187.9650022709
26747.0500021248
26809.7999915691
27393.7650108979
25350.0349978203
19848.7750085867
26739.5000022688
28361.8649918627
25141.2299973103
28222.0899941717
27832.1349971077
22183.7750032364
22767.4349901317
22422.124991628
25299.9250003215
22864.5850008844
22484.2500068881
22566.9049918185
25902.850006757
24837.7699974279
21241.5449932366
24762.165004911
25792.5749985224
24996.3250046343
26800.1199936655
28323.204998876
24971.1300040546
24022.6199862822
24654.4049964675
23989.8799980904
22902.1499957291
24271.4000010163
22665.0449967787
24160.2650047581
22997.2749868595
22820.6049944164
22359.0899945053
21550.630002442
24279.4099958006
25279.8500050057
23401.4300004222
24021.334997996
24940.185003393
21655.0750087055
23228.5799978615
21596.5950060909
22143.3899959395
23997.3850009915
24941.0250015654
21369.9200000649
24002.3849959707
22503.3499964393
23280.9649999559
24684.8550007547
24714.4199972872
26764.4899974678
24902.3649980134
26990.954993936
25795.870000701
23378.8500049385
27894.4650073247
23927.0500058162
22064.5200057289
23962.4849978358
25493.1400139688
27240.3950065464
23963.4199894574
24686.3099987431
27706.7249967002
22025.8249919298
28685.4399967461
23170.7299867043
26104.2349925722
24038.1700079717
24493.0099970043
24038.8449951409
27898.3249993163
28836.8199988151
21989.7649934607
21734.9850022972
25526.5250035976
25191.5400055518
20523.6100003562
24615.0649907813
21909.1950011495
28178.6449963709
27936.790011283
24821.0950040559
21868.4650004692
26673.3999965473
24949.550001665
23632.029993569
27543.515004185
25987.4449999629
26229.3800083708
22379.1250060453
24497.6699984008
24308.3399973146
25535.3600125394
24104.0799974417
20954.5100054204
25266.7900023451
22780.2000006103
23964.0000033285
24109.0550037606
23304.2199955528
21838.8649952782
21507.1649956161
24625.9749970555
21819.4500004112
27719.4799957551
24226.6299977196
21500.3599930152
20178.3950051791
25746.919998309
20981.6949968169
24270.855002176
23307.3750029752
26085.5100040145
23979.9000103375
25196.2700046836
23531.9900069384
23760.9549870966
23668.4099969275
24763.5650070818
24837.5100054808
21821.604984737
23023.6699929265
23935.6050029941
23559.2600056336
18763.2750050652
26236.2950017266
23540.694995757
26546.6449970456
27939.9949924659
22978.3050018115
19995.8349986604
25278.5849992752
18271.9299968938
21203.3099994462
24595.5149977419
24771.070005904
21064.7000021347
23719.4799970666
26831.1900038951
22734.3949990855
25684.6350035314
23095.5199993569
23225.610004089
24066.6699987827
23641.1000059554
25142.0849939935
21649.9900026715
21556.6850130897
24437.9700001464
27348.935011651
22511.2049956468
23087.1949975426
22959.0100037238
27632.6999964139
26599.2699981265
23787.2849934761
23497.895000881
24926.0499957175
21490.8949898072
26636.7100026508
23123.934993846
25421.3450165131
23397.9800030827
22168.7500033475
24169.4249945537
27448.0850045795
27680.5150005223
25115.0249997892
20542.2699988193
22910.5149939864
20965.4250121593
22511.5550034693
22771.1350032688
26795.2950003255
22153.0100023226
27544.4749943878
25343.7249960974
22846.4749880232
26391.4850073771
25310.4350001753
25360.500001683
24526.1050051041
19833.1499920195
27783.4099914444
20936.2149972886
25919.719994689
24146.9000065823
24655.1000024081
23577.8800034124
26226.0300063487
27195.8100037891
25780.5750027332
27021.7649971379
24223.8300025136
24890.4799954222
22515.0699992932
25321.8999881344
20506.2249958486
25329.3849977757
24659.6250004726
22020.6849946495
24561.7149967888
23991.0700024588
21511.4950026415
24300.1299997212
26769.6550103854
18426.6349971126
21753.5000089601
25219.8249967544
22532.1800009906
25291.2200051418
24347.7750013446
29991.8349964484
22543.8349982342
26216.6399963005
26679.6799880142
22584.13500858
25505.7000040027
21665.7300007486
22749.5850099416
26461.7100028636
22523.3499995504
25062.5049957068
21407.9650019372
24118.684998907
20065.3899934114
22528.9999943951
27337.7000028678
25673.8549978205
28944.8449850133
21909.2149971678
24471.8500088438
26396.570003755
21873.5249943524
24067.8500127053
29939.5400097662
24839.6450096637
20167.0649955255
29146.2999988831
21028.5399967883
28529.6549940819
24569.8450034126
25488.3449965748
25814.6150030832
25374.9600101012
21432.2000008192
23952.6950043185
24965.2950000916
22179.2299962442
26981.6300099124
25100.2100030649
21431.254997531
24995.6200015675
27741.2400086327
29188.5000048351
21058.8600101817
25357.8399981383
21243.7550063086
23349.2300015438
20049.3749996829
25626.7099994058
20068.3199962988
22584.795015583
24249.9449929476
20515.7849984459
23251.3900063196
23091.4699950917
25951.5900110665
26141.8549966835
22570.8000028004
22653.5250068606
23341.9050016552
24001.1799986318
26159.380002207
24668.2400077822
24818.6249944962
24069.1450022116
24235.444995243
24272.6400045896
24002.6000023105
26546.1050123579
25845.1149937823
22695.7999907203
22693.7700110149
24208.255007103
24292.2800014603
21929.1100039554
23171.7899936012
23595.9599982201
22713.7150030522
29062.0899981764
23092.6700036561
21502.4199995082
24401.2249989544
23688.8199982524
28603.060007226
21375.74500007
25115.1099915463
27158.6900104626
23185.9849958012
25015.7750031801
23836.2449970065
25236.6649943404
25418.1750006079
23392.0100034673
22101.915001937
24915.1749949968
25087.3800001191
26043.5400012009
23896.0949930764
25121.2099914453
24999.094995646
26717.415000557
26200.5949949168
25334.7399989172
25217.634999225
21455.2049949761
22855.0900001268
26588.5299962083
23519.3950042927
23647.0199943649
23447.040001109
22924.8750006401
22376.5699990385
24378.2750016878
25073.1100085777
26267.2200082882
24540.4150024713
24828.7650038412
24114.9550045183
22333.4199906847
26967.9200014336
23891.2399979348
25173.2000021331
22883.6399988172
19770.4600006498
22401.9199952187
22361.930003377
26016.4800017398
25075.4899976721
23694.635000698
23203.2650037063
24859.1150024451
24530.1900032582
20464.8399969929
19321.8550007287
23802.7249930837
22912.8249999576
22999.5499958625
23750.1250087261
28277.9949918857
25862.325005093
24283.494999986
25119.9850063766
22876.4700019044
25578.4600056535
22772.0799942298
23948.5199976853
25865.0550050666
26036.0300007646
22484.8549921943
24260.4600014919
20726.1800021392
27411.7400013122
23040.484996692
24448.8049994779
21107.1550037182
23391.4149960388
21716.9200074675
26237.3549943879
21138.9349961572
24769.4150024618
24430.5350093322
26692.5750028516
23504.0349953482
22985.5999991887
26270.7499930551
24103.314991879
26529.5599990337
22598.3299956226
21095.6749957069
23868.7050005315
26673.8250007113
24492.9450031336
23679.135003354
22494.8299990004
28885.3849939388
21754.9950013527
21285.0949998736
24015.350003518
26613.3850060387
21624.7850046979
23398.1050056839
22933.3150004093
20055.879996251
25373.8049932197
21899.2449996945
22466.6199974675
27964.4900093236
27818.3599932184
26728.654999621
23532.7900034895
24676.8400014027
25011.7399943827
29265.9100008102
23939.6000044528
26129.4449892309
20423.040006495
22184.5149923206
22126.704997537
23518.8699917963
27018.2599891523
21931.1849951001
24310.9499941152
18976.0249987593
24694.0650059456
24100.2000068453
28526.3650058013
19783.8799950963
22442.3699994266
27694.8650013117
22588.2300014732
21876.9350026338
21741.8700000971
20921.2350064719
26692.6799993211
24389.3400040164
28223.4649931483
22253.2350082344
22656.2749952403
24745.9750147004
18945.3049895246
21663.6300027048
23289.9749869918
26699.4250043049
25094.6050022537
22618.1950110424
19228.650002031
21640.4600098256
29081.3750071938
21930.8050064663
25335.8449963824
23765.2050024624
24013.529995633
22201.7699996936
22926.2549880932
22291.5650052183
23536.9099932451
20025.8949980199
20682.3700057333
23557.7049985114
22857.3750013189
25670.5099967757
26799.8750059426
22846.9499905726
26337.4799911259
23829.0550107508
23633.2599955678
23969.6449995946
26867.234996024
26149.5650003031
24024.1900069819
23012.6000005583
24734.7599931762
21739.8049972014
23261.4150082592
24570.459993305
21484.6350002509
24230.1399991072
30703.3199951915
22847.9749945304
24487.9900041943
26490.7050029534
25930.7500108109
26035.150004329
23515.7000022939
24497.8249965422
22489.0350056323
21923.7949906152
19182.0049982957
24040.1899991257
23092.1500032854
21663.8050037089
21921.2099907722
22771.3999974501
21599.9150075321
25475.6999997029
20598.6300043599
23659.4550037188
21946.1499974271
24284.3049915049
24469.9450078958
24541.6950011282
24506.7199947461
22907.4450094319
24487.9100092992
26195.2600045972
25146.2800009929
23234.2550032985
22265.0700068427
23155.9350042971
24842.6349982062
25225.3200037489
27139.8799952482
22196.8750049902
22771.5900032058
25431.9849869538
26540.2199947545
23472.154995101
25859.6249974644
23583.8249931671
25637.830000642
25738.220002117
23954.0599977735
25218.854990143
23593.080000345
24557.9350066392
19448.1400001384
24242.6999976334
25068.6550052816
20444.5250044513
25550.2099995396
25790.4850130337
24141.9950028594
25699.9549964224
26125.830004886
24638.4099868051
25034.8049926482
23480.5800033369
25133.5500021549
20068.9000020131
24178.8300031051
27338.7599996765
22968.6400028801
23985.8449988615
25909.4150041885
24490.5950001717
25868.4550001624
22299.4649951085
25494.7249994575
23610.3850046876
23047.9100082539
27135.3500018824
24682.4750080307
23768.6799975578
27288.0049938291
24926.4450001423
23144.4550014621
27910.2449992981
23192.8149981
24704.82999943
21594.5250022683
23098.9049948883
24659.8749946922
24997.9850045177
28007.4749989319
25483.3550048452
25648.080008048
26106.755002608
23768.6250074604
23847.179998143
26184.254993436
21576.1750048845
24308.5149897237
23336.7750076766
24879.9499992685
27157.5950042532
22994.3700048682
23953.1000113298
25479.7750144794
25516.3849905989
22185.5599983153
25967.4999984275
20822.1949997093
25780.7400028407
26309.4949983314
24924.2949962217
24898.0700039158
22606.5949944982
22258.5599976821
23965.284991445
21632.5499957077
23097.0300034602
23848.1899968291
22269.5600050198
26481.7099926177
25861.6449981761
26203.0149946106
21756.3150012889
19798.6749977573
21603.2049928701
25595.724992402
23722.6000041843
26375.0500138015
23873.124995695
22861.3150065193
25696.0499874188
22615.165001769
22011.8700000932
23627.4200045858
21019.8450036953
26624.5500054223
25603.1149938421
22201.6500074156
25470.7400033056
25933.7750000174
19636.0100070526
21325.6699973092
25290.6900072836
25532.5850025578
26442.3399998118
22558.9199912832
23464.0799948922
26169.8100126812
26293.20999806
24290.1100012789
24462.6650036835
23001.425005127
25737.0750013956
22752.3250040362
25882.4149968283
22756.5550093393
20422.2099970991
23813.2399895687
23979.3550117378
24867.5999976445
27551.9350117914
24139.3649936724
20640.055009221
29805.019999034
25347.3199932901
24488.9749994063
18204.4100023556
24175.0850104443
24033.9450055611
25187.5799985112
23006.6499939513
22731.1599994036
26429.2199995966
20184.4600054272
25462.8050001371
23222.169994182
23378.0250022188
24223.7450043857
23504.3449934768
18459.8250025344
25775.69000025
27909.8549953657
31172.5300037141
25539.565003065
23275.5899999038
25735.8699963682
27942.6000013126
24729.0950040249
22463.2349926782
21166.2649962023
26265.3450139744
24596.0899999347
23065.6149933704
24866.7400024283
25367.5949871718
26161.5749991919
27444.8650067828
23279.5599968559
22029.5949942789
23309.160006183
25474.769993772
24227.9050037811
26059.3899938253
23896.0550088501
21487.6949988668
26549.2700018981
22223.7099989259
22658.1299926681
25433.8499975314
25666.3850046031
26368.990000741
21772.8400111655
23527.0599994049
24620.7350003047
30304.8200024269
23093.8000048487
26566.2399902383
20883.6350007983
22707.7949919492
25321.2949959936
23014.4399969752
24938.694996638
25285.185001682
26641.5550072426
24497.6800043527
24220.3499964701
23696.1900080663
21421.6550037411
23621.0849983302
28474.6749928124
21398.8499974925
23223.3749968524
23297.7150013747
25166.615003703
20290.1700002797
24768.2250063497
20942.3649997677
20505.3000017669
26914.8149849462
26220.1350043106
22471.9499963925
23990.6449983224
27591.5700039743
26163.4850019087
23892.8850017363
26511.5799957695
24687.9200005442
24709.4650006627
22863.5800023997
25481.9849936556
28682.1499914524
24488.6400003985
26758.364999159
26452.4049992921
21339.5249990521
23278.3550039654
26481.5899972998
27118.1249859338
24022.7399972719
27134.5949985879
22214.6649979145
23792.1349915831
25528.2750087362
29055.2500068299
25324.8800013525
22440.5199972559
22763.0250015442
23253.6549903559
22279.1449985924
24489.3949980528
24402.7000022393
24760.6200043658
25351.8999999234
25330.1949932732
23496.1150002714
27606.589994999
21886.4449868847
21483.7049882388
25539.2400093394
23857.9300020691
23542.4500062737
22524.0549925171
25896.4399989395
24254.9350049575
31398.6899991373
22925.1400010565
23679.9549981933
23907.4300081096
25021.1300026173
22621.6999983322
23383.9899996745
27267.9450110833
19529.9649991501
24354.9099883087
23742.2399974135
20802.4500066232
27667.9499961075
23623.950002766
24956.2899916773
27168.4100020502
23083.7799880563
21953.2800011459
24137.3299996484
23457.1300009947
19828.4349971409
25659.6250052589
23623.8400037407
24712.8900010181
26023.5350010936
24677.2699988273
22901.160006842
25026.8049980212
22318.5099999987
20796.5949952597
24147.1550028448
25411.0350061559
27387.7749978679
25170.4650140989
23864.8999992782
22863.6200004603
25978.6000048653
22649.494998907
24506.4799900668
21353.8749965061
21517.9850029064
24042.8099985958
25147.5500007368
23015.805002272
17402.8249995678
28727.7099923497
25529.2949944122
24591.1949940554
20974.2849993619
24792.2350004954
25210.0950012943
27129.7200002921
24683.5500094545
21881.6299971962
25569.5449997136
22537.2750037027
23646.3249973385
26046.1849977083
21392.2800048923
25491.5649956795
26587.0800083481
22442.3800069111
24273.9899914896
25080.4850070152
27375.3599983095
24261.7299982982
22851.1149977683
23985.6599948601
23138.0550040584
22328.4500015803
26443.6499957914
27427.0100023854
24187.8199943395
25857.5000094252
20649.190004025
21827.5450022204
27576.2199947393
23658.6249987116
23216.189992181
25693.0099907663
24704.8350104835
21216.6099987322
23125.659999268
19925.8999907099
25892.1450016981
23327.7550025965
24338.5049935488
26288.9099996616
22401.9250039971
25610.5600057381
25032.3250004881
24062.1849992963
21410.5950025025
22593.2149979059
23676.5950025973
22243.6300066053
26486.2499944322
21939.2950014027
22617.7700011493
26922.0649947001
26590.5400087464
22938.1549971146
22583.5600012403
23917.1900052273
27824.1349938476
28290.1200069694
29478.1700094664
24493.1749928434
22776.1600046868
21854.7149960105
24142.85000828
23549.8750034117
25693.3649961308
20832.360000047
23077.1350057352
22113.6300041846
23533.6799975847
23707.9199972497
22087.7950052089
24321.2150022991
20442.3199985841
23220.0049969107
25080.7300053868
23871.2349936216
24275.4249991531
23982.85500526
27618.9000000259
25179.9000074064
24773.4400023274
24717.0850012805
24776.3449938389
25659.0250027354
24501.5699992882
23083.3799955384
24329.0750032862
24586.629996124
23071.0649849832
21993.2749992597
20326.5500049519
21694.6799944898
22598.8800026487
23244.8049957804
25742.1500040441
24530.5500033241
27347.6599902756
19187.0399953892
19562.6800013561
25585.9549956498
23936.9300013438
24808.4099990655
23883.3599948914
22437.4250058234
21565.7299991918
22623.2700106449
27465.3550003398
24208.8449960175
23416.3400050074
21390.8800008182
19862.9899997474
25838.8450076957
24778.435010011
26296.6400030723
28757.704998441
23916.4699929988
23628.2800102584
25645.5550089884
23502.4450032484
24793.1549794736
28177.3099953825
25038.680001557
23658.5399877236
21066.4249996666
24907.0900088436
26894.4400001371
24931.7300025997
22500.7500080463
28474.5200078581
22660.4600004306
22021.1199869881
21757.0149978139
21962.5400007188
24108.7300030944
21117.0799908586
24972.0050019214
26809.8750029056
19324.0100030566
31905.789999354
23016.4600004785
24437.0349990442
24536.8950024241
22775.6200067879
26113.4100063325
27009.4849955483
22849.6649989889
22959.305000929
24268.764997987
22089.0849948861
24909.1300033379
26730.0449955582
25211.7699999767
24410.8900056151
25002.2950031536
21605.7899991275
25020.5599985237
26484.9650019394
23381.6800007339
19967.390003677
24281.5599950048
24508.9250061365
22820.9399980028
20987.0549956912
26776.0200037064
26641.6500040891
27512.4249933908
23031.8200019613
24127.5599952316
24965.5249978477
25579.0250009701
26979.6900033756
22526.3999911975
25849.5699949333
25189.8450010596
29213.405008262
24618.6249946091
27638.0399983671
25287.2499990381
21848.4150008848
24752.9449984562
24917.575010751
22962.4649927593
23686.5449927603
24026.0100029388
26860.3400121844
25926.6300020664
23925.0599984361
21241.1499896444
24618.9999985295
25956.0749990008
21450.7599964556
23656.1549801158
26845.8349982725
25364.1350025728
22254.7499997227
18257.8350090436
23367.9200040832
24129.8850016635
26635.6349951267
23558.7099980966
22510.4599950167
22496.1750010763
24105.1350115296
26802.0250054064
21204.810002225
24897.1799998742
26580.9399985154
24286.0199972009
21783.7900038112
26888.9000044554
25226.1299963403
26769.3650016698
21680.9199968003
23333.5050054919
23112.3099985649
27021.9949999159
20697.9850069258
25312.3649926088
21622.9150057966
23502.7949984581
25662.2399969089
21135.9300010217
25033.0549952943
20800.4300065619
22451.5149989105
27768.7150047023
26030.7699970357
22487.9400000714
24761.6000015208
24781.1099972341
25964.8450054755
22515.3600043507
24252.1400009203
19503.9749952116
22084.485004945
24550.6000132986
22019.7349933842
26848.3599990175
24950.9399957281
22248.9349968209
25602.7050186056
22896.3050037445
20584.7999923968
22739.9600080567
27593.8349934416
23628.9349936035
27259.4850046278
23121.4699980068
23337.5149973682
24749.8849982119
22192.1450080505
31141.0899960457
25181.7549918451
21765.990002355
23392.3099952599
24010.084993227
26608.2450053253
23250.2850011368
22464.9550006802
21298.5100018432
24273.8650003395
25993.3150034366
22920.2450029684
25384.5500094289
22773.6600023326
23741.2349994935
22276.0800028304
21838.5949978179
24533.3299928931
22477.9749942956
23473.0800011377
25649.6450060162
20851.9850071806
24295.594997086
24953.6049972945
25046.1750048539
23464.3049916428
21791.2849907698
27888.5000075179
27164.7950042181
20989.909996816
24075.5700040375
24726.3599965939
23795.2599999711
25009.8199954231
24460.0800026052
24974.9600109481
24571.8599917372
24451.8350042676
25556.9400007839
24734.6599938346
24943.4300025539
22661.4450025716
24961.2100073192
23856.7000052148
26557.1150007276
23514.7000030454
28104.1349958421
24821.6399955029
25561.7549967302
22868.5050041665
26119.9650000893
24973.0449936575
23774.859996178
21765.5199991051
26133.5500080319
24909.5999972234
21937.0750078531
23803.4799979504
25042.3050113425
22274.3449964921
26684.9300064931
23143.5000053931
21367.759991852
25408.9150002596
23618.8849888908
24754.0800007802
21459.4300096814
24561.2149938131
24970.104995949
26037.8949982203
26155.1450024616
23314.3850008228
26475.8949919241
21662.1850043818
21675.1800018598
25948.5999955509
27286.5950059101
26803.9099925535
23189.629993971
27116.9799972982
22839.4400030143
21847.9500022651
22478.560001826
25313.3100002432
24855.4199973454
23760.754999461
23684.5500052433
20999.1600019097
22043.1049982978
29631.715001842
25152.0450042941
23794.9700089274
22529.9600001715
24582.5399997181
24622.5149904501
26951.7099901085
20791.3850010456
26728.8200086585
23950.3849974236
24229.8999943436
23464.0649972369
24855.595004888
22298.3500085342
27063.1899935988
25838.9399918407
21302.3299982428
26539.5250078712
23496.0400008018
25038.6200013899
25675.6599998625
22675.9300064546
25357.2050005223
23048.0500070289
23538.4600051686
27045.3849982701
25322.764998189
18612.2599970123
26317.6200057117
23764.6800081634
22953.7700008299
23414.9849919659
20164.0600010491
23646.790001736
25857.6150036473
23263.9199969937
22324.4600041896
24238.9999967779
24743.999997459
25552.2100040261
24131.2100131577
24690.6049939007
22642.5449935126
20866.9699994767
22402.5250053512
24029.5049945088
24694.075007255
23267.0499958901
21413.3750080215
23583.4150026874
25978.1899920399
26025.1050014367
23330.2150021702
25531.8449963153
24929.7700003593
25863.6500006237
22686.2849934672
25230.2000023969
23482.1899951902
24249.6250058641
26864.0949965887
24662.3500042377
27248.6350035777
25015.8549970337
26927.6350077839
26772.260002938
22709.9749917458
25503.3300016681
24910.8849952155
25181.7750108389
26718.5900089091
23077.3399897899
23756.765004041
22039.4650015414
21589.9549986532
26072.2649942668
24237.1899994464
26365.574989072
24322.8050048201
25937.3299979247
24322.9199980863
24010.5400015255
23153.940000281
19648.780004045
25178.6950036312
27282.0199937611
25939.7100013464
27302.8549923291
23502.0049987391
22394.7699994158
23285.8750004688
26487.7099999761
22259.2549997179
24415.1100009012
23620.9749949616
21465.6600076176
26019.6000006238
23622.9149983588
21912.7049939585
25553.2399957137
25891.6649917208
22284.0400048752
25729.2699969631
21278.4400016344
22788.7050027277
28570.6099944346
23707.2550059189
26462.5100024326
24027.1349997974
23843.7349922627
20825.9899988595
24018.2849883738
21606.8300071259
26001.4200041039
23435.5099935473
25594.539986529
25600.7200075805
26351.7299969184
23471.1800074734
21899.180004679
25199.4350090023
25481.8100063659
25992.2850033532
23030.6100109117
24686.2300064209
23986.9749982005
23966.8199933607
26474.7400050247
23162.5650030223
26784.7249946807
24503.154997536
24619.0949887623
23359.1199959648
23997.3100002826
20760.7400009697
23800.7399946759
23992.1199901073
22578.4999945307
20517.9150044434
24874.3699986116
23432.1550000596
28062.1400003676
28845.634998849
23129.9750053568
23341.7399912234
25041.1699996464
26224.6899925426
21456.6899941416
25131.885001398
26840.9549934044
24991.7800004941
21564.4900008384
21743.6099921686
28774.3300088282
25108.4249892807
23490.4250073786
26374.6350006791
27451.7650042699
23419.4749974932
24845.4000065261
20979.3100038644
21350.8499985692
27958.4900030156
25714.9550007388
23444.4549955807
22611.8150027173
26019.479995253
25770.8249934547
27352.9849887856
23088.8049957042
22696.3350037314
21862.9450048151
25241.3899981459
26747.7549927465
27496.6500002688
20360.9750082389
24254.4499989793
26441.4499957254
22214.4949899077
22050.2600049219
26056.07999802
25457.4249970992
24335.6799999028
22932.2050085239
27325.2999990276
22786.2350005289
24616.4800003179
23926.3849981631
24314.7800007744
22401.2600038561
25945.3249999901
23038.2899984354
20858.0700002634
22128.4849992963
28833.8550030953
22459.6900135704
22661.4699951868
24543.9549979754
25738.4249940558
24730.9400010546
24805.920003036
21735.9349939541
23597.3050020015
25713.1700012637
21513.9949968847
21931.8149971405
25771.0550075357
29959.580002218
26345.2249989784
27219.4750021376
23393.580002398
25004.5300002296
23892.3450050428
24067.820009861
26921.9949939343
23781.9849970819
26711.4449997565
23161.6000031704
22716.4000036399
25345.8550017778
23825.1949979356
21046.7250039259
23332.0600076944
22570.5199930635
26250.5249900062
22952.1300054841
20006.3850038141
24459.0849930695
21256.9949979348
22549.909992138
24813.999998522
22914.019999374
23689.6700052827
27322.9999974531
25218.2899992283
24814.2349952673
28517.7199906447
27120.2350054146
24471.9150032976
24039.8799936599
25663.6949994636
23119.800011144
26872.6149967769
23082.2699976279
20278.4849868172
23150.2699972573
23255.5849997987
22349.2499926441
20638.5150017852
24191.0700106044
25540.2999964042
27417.2000021064
21737.8899965085
28898.5250019142
23051.1699880799
24695.2250062649
22028.9249993148
26289.6549951785
28242.6950006054
22616.5750082029
21914.4949996021
23356.0899923417
24618.9150058636
24816.8650030184
23468.7450079382
24243.6949959373
23183.8899954499
26265.5550016314
27572.4849988463
24839.3100116075
25835.0999983291
25332.6500043151
23039.6050080724
27165.9749974417
22815.9399986613
24485.9449994791
23282.6399865866
24149.2399990972
24508.5400031497
23368.7199891387
27767.2000074252
23645.8350041765
23790.2950015659
23944.1749923668
27051.9300076333
24737.9000030646
24758.375004124
23132.9549974127
27213.9999963665
25004.975002742
22817.2199987535
24759.3750048832
20424.5099886836
23470.4200091056
24430.025000569
22012.0400128777
24502.2149913547
20375.1199997861
23728.1350018344
28373.0149992237
24278.6599988781
21381.6199983587
23183.499992749
21609.5700055028
19892.0850029924
24969.1100096345
24015.3899977008
25599.9649949205
25714.4050098609
25655.9049948076
24983.6500028798
26061.0749993811
24742.4700108469
23787.4099991242
20395.0250029544
24893.7499993988
21962.3649948901
25090.1399958475
24560.0900101326
21736.8849991268
24774.1250054162
25543.9549862927
26937.6300183409
23563.6149908758
25597.390005271
23060.444995753
26736.9800169865
21696.9099997312
27048.9999975043
25852.0500088804
22912.8949955537
22117.0999975344
21728.3699957452
21729.5550044554
24793.2100024884
27408.034995236
24825.2899999749
24348.8099896557
22901.1250065613
26553.3600033416
26205.6899986566
21984.1899977676
22199.570002275
22516.5149999833
18780.4949962357
25758.5349995011
19805.8500030453
23127.1400056295
23755.6749979518
28587.3549886341
21234.2400007475
22761.6350047508
26801.7850068037
25518.6049986067
28308.7650004997
22166.774993963
24570.7499934009
25832.3200058306
22797.9899976908
23818.4199955791
21998.9199948584
21240.2300032874
22678.9550049306
21595.1300023486
25137.3300004076
22432.340007014
23583.464997738
24615.5149915176
21922.220015169
23570.594999109
23947.5900021938
22868.259996691
22152.6849945455
22749.0999968996
25482.4550012723
26585.3500011596
23327.8449986112
24792.7150096758
21733.1149914762
27404.569990401
22293.6600020272
26140.0500049595
24145.239993167
20592.1449976983
27274.5199996269
24640.7049980141
24911.9449942362
24679.4350045145
25266.7550001137
24344.2100041994
23333.3950098654
28139.7950014247
28405.0750026214
21453.2350046639
23865.5449985624
21606.1450169776
26617.274999855
19435.2799956903
25754.1749943885
22882.2150062907
24395.1449870435
25802.4650049475
23722.6999947352
23504.6800008551
24347.1350012159
23586.4950017572
23118.2550073696
25566.9550008692
24520.9049972706
23804.404992748
25414.5850054841
22607.6300011085
20663.7550063604
26559.2550084037
20991.169988976
25031.5999978765
23994.6200039819
25247.9199974872
26115.0250044921
25143.169994134
22071.3349940822
26821.9000040233
21307.4700069245
22148.0799946641
24434.6649920698
20282.8600034772
30651.1199948839
22130.4800011944
25670.9799913512
24597.999988118
26554.069991332
27005.9249935015
21774.4800043119
23243.0250034312
26261.4449926207
23467.0250028034
26597.3449975184
26996.9900009982
22775.145001867
23146.4700029653
23756.2550052267
23273.9299984399
21833.4300055345
27505.6400072462
21971.6350066407
21080.129993018
21948.0349977873
30665.2749902582
25190.7949960751
25658.2349915712
27797.4499881326
24418.2799929509
23442.3750010603
21061.1399977923
26786.5499843691
21365.1099980487
25537.085005632
20655.9800040192
27760.0999978936
27480.6699882909
24025.5799966176
26964.3699931518
22027.5199966103
19519.9900025305
23821.1699996253
23248.5600060807
29938.2549977745
24063.9450028
24921.2149953776
20681.9050003494
26663.2899949822
22447.6049970408
22689.5599962221
25367.3450057704
21772.3450070086
22300.4399970129
27815.9750010018
24331.475003155
27181.8100004354
24876.4650153371
26899.9749944988
25478.614998545
22713.694994309
28186.6650014091
22486.5350018242
25509.3299906327
24775.7350052895
23687.6799965859
21059.0800130415
23261.539998949
24128.7249958338
22191.0049952044
27617.3349965012
24527.0600014446
24958.3449938256
26173.6150059938
28046.5899976755
22583.9299977226
25203.7800048483
22419.860004051
25709.1099920209
28339.6300016011
21373.3750016719
25904.894996319
23284.8200052776
21405.9950033981
26626.8899998057
22344.3250004356
24262.1300023452
24301.8000005099
30537.6899910728
23439.0349877523
25046.3799988562
22855.4150077248
25732.399993721
26035.2900095618
16516.5849921666
22274.8850022378
24257.564997079
23695.9150044118
23513.1799925516
26218.5150071905
22994.3649976843
23555.1400141605
21270.9050077693
21888.9149944709
19721.8149988679
21937.1199956948
25904.934988466
19808.4200065847
25362.969999706
22527.089993132
25578.1399964035
25704.1850003355
24048.7800016406
22893.8749987355
24272.4150033835
22031.0350066373
26559.764993414
22167.7949930672
24962.0549949444
28371.070010763
22936.8549967629
20168.2950021847
21475.0899937328
20230.3450160853
21554.0949998341
25592.930000551
23911.854997569
29801.1350023816
26698.175003818
29557.3549943281
27517.0950058409
23936.7150031039
22152.3550013732
22453.634989225
23118.0749962937
25890.0900048935
22011.3899986113
25767.5150096659
26268.5000033762
21147.909994496
23725.695012012
25017.360005619
24423.9749928103
25946.4949994798
26873.8950021871
23225.340001146
21536.1500039557
28257.7450023331
25837.150005771
23071.3649907534
22038.5500039035
22588.9450017461
26986.9349950539
23872.1699967457
20580.9199990339
29476.5700005192
24622.2199995114
22094.9700001891
22845.4450051257
25286.3699995048
19116.610005625
24562.1999951165
21394.8300028074
24786.2549973976
22436.3600008892
22195.6150006813
26033.040006676
20890.8849978875
26189.2950023175
23690.455001532
26333.7500003552
28096.0599862508
25009.8799965685
23995.6299945299
27070.2550072548
21882.1450020921
26492.4999973692
25125.6249902825
22517.8899962239
28260.7399903031
23585.1150056284
24968.2350027158
23356.0350076811
22049.2500022964
22156.519996063
26223.5600054681
24213.0899887067
24629.8149945791
25077.3950026267
26126.0900013984
30333.1450016218
24457.7150034824
24843.9250065376
23609.4650006927
26341.580001228
23394.404999383
23313.7999999793
22110.7999969283
22555.5249938592
28550.3300032765
23253.0950002066
21903.2450016497
23470.4000013097
24834.2149838828
24110.930004084
22091.8050070076
26818.8900105987
19927.0400100329
16029.9099996834
23810.405002484
24223.4400045228
26507.4149963888
24044.5600050411
19706.179999317
22411.2050035779
25168.2150073528
27909.7250011787
23081.1999954582
21625.6599928046
22011.9149949946
22760.1300072406
24718.775006381
26471.864999024
29793.3250073681
20175.8300074821
21167.8499945214
27408.0649962355
23528.8049963836
24896.200000297
25442.1600034707
24948.6400094522
25854.7550048617
25112.8899988993
26229.3849959699
24009.1400035424
28306.449994062
23503.9299912925
23713.5449998277
22755.8049919491
19998.8249987331
21788.9549988702
21802.73499597
24320.7350149724
27219.2550083977
23255.294997106
26716.6350036335
22132.1599926864
22862.7600026276
25719.7399926273
24034.9499899017
19602.5100005149
23766.3600020133
23995.4649960024
24803.6450101474
26792.8199918892
24739.4600064828
22172.9150040848
23561.5850031979
22069.0499965106
23433.6250046126
25342.494998338
27811.5399987994
23276.8149912953
25683.6550016993
23326.9150049408
26406.7700011726
25035.2200074562
21846.2450021607
25378.0399934377
22227.9400041325
26534.7900067708
26628.8800057068
24498.8599849216
23324.1200120812
19868.3499958125
22520.4350020959
29368.9850070031
24328.6099988553
24071.3699988595
22178.4700044483
24730.690003682
21003.0750004015
25655.254992685
23902.1450026744
27364.1399835418
25501.6750057278
21704.0299991591
23207.1900008121
23958.3750042419
22710.2600035363
22108.1700073869
23871.0499968216
23679.3249927
25236.8350028319
21908.6399836049
23262.8949994482
23927.63500055
26586.154991445
26433.624990828
24968.2499953003
23098.0550035723
26124.9550005075
26735.1750071946
22826.4450034822
26130.8950071887
25947.7499981888
24358.9650019194
23990.7649998993
24844.6500032112
23093.0850051933
24002.1950077652
23349.6850037228
25745.2700024139
25811.7599990446
20528.2700001171
22115.4050031611
23813.0250132055
22769.334996871
23479.8800165067
27925.2650042203
23411.3049919119
22451.1849987907
21941.7450025896
23958.2550098904
25572.9449881038
23559.1400048938
26642.6200028202
21506.3399937865
25418.720001428
23107.3099986603
26345.5150099664
26897.1650038172
24159.7850064448
25975.5900033753
21976.5000042785
24385.0450081729
23534.345004769
21361.7799977692
21747.684999217
24054.5349996691
20605.860000784
25510.6149977861
25904.4299984389
22642.2899970037
26027.0700023422
21214.8149978785
21795.5449993237
24170.7750015561
26175.7549891534
22436.1050023003
22370.9149989143
24396.5750059171
25227.0600001732
28615.6399906452
21170.765001439
23352.430001408
24185.9800091074
23428.2900044826
20936.1450031913
23174.5700006881
23411.124999595
22621.2399921626
25147.8900019894
22809.6549969097
21901.7749949813
23333.8400092
23844.7299905856
26849.3499899932
28290.2999952811
23024.9749954472
21252.9699985433
24635.9450048665
21945.0049978726
24761.0200035289
25957.2999997626
24726.1350073738
21434.7050019189
25144.5450106206
23626.7699991958
28130.4550034848
23022.1549956128
24380.9600073649
25085.0750040743
22916.0350021802
24350.9350026076
22658.6500077828
26240.7450050909
23353.5750054343
22002.3050032333
25214.4799979827
27308.4899997548
29746.3750021993
24016.9900070657
26713.9400015322
24906.0650056489
21015.3849978448
26733.6550029076
21502.9300061613
25729.2999938743
24921.2549994421
19734.6500063536
22408.8500033067
25035.2249953656
20080.9099966864
20804.4599995724
22583.7950041823
22593.2399987665
24308.9099976589
24559.0400059356
23465.9800018436
22114.4550059453
25432.8049987501
22758.9500036626
19178.1599970222
25649.9750050411
26510.3750028246
22624.9449969013
25678.4200080868
25950.8500054623
22967.0500098742
23620.1750033195
24526.0150053022
23845.5399944238
23114.6349979106
24326.7500010632
23426.3549989438
22333.1749972207
24648.0449983457
28293.839997621
24836.7199999826
26278.7600085114
25692.520004028
21039.3850073199
25601.0199956116
24835.4750048156
22171.6099928055
23343.0449873719
24008.884995033
25883.0049958546
25486.5850190627
27120.7400126735
23496.8000022807
22576.4899999726
25008.0200014705
24781.3149995203
27769.869988811
22746.3100062126
24633.9849977523
22469.7650047084
24360.1200034552
17887.7099917552
23818.8100041581
26169.3550028076
22007.3000020695
22974.9799953252
24471.2449984287
25753.5349973445
22018.745002952
23906.965010104
21309.2000055932
23336.8399898488
26891.4199987768
27727.7549991773
26987.7549983739
25609.5950105177
25524.7500016673
26257.3349976643
28452.0999981627
24876.4600042242
27094.2650019405
22168.5549972785
25871.4850022833
25215.7150002317
23480.8050083356
24188.7699950222
22264.5550023651
26305.5149927402
27293.2550090079
21427.6149974548
24683.8999999968
23258.6599974379
25000.0099964552
24119.0549984934
24688.0000033887
27132.5750049122
28186.7449960788
27672.5600031417
25758.2900003215
24086.0200005415
22800.0699969404
25604.6849968768
23310.7450008384
24809.119997507
25756.3999958001
24257.1950031989
24127.639995272
25286.5150019538
22100.7849939121
21468.3900009066
25941.549995444
23952.5499999204
23874.9600057872
22155.459992971
26069.0550019655
28883.6450062671
21109.334989468
22424.9749977647
20596.6150033881
25968.0299991186
29183.9649986369
24821.8949942705
25837.9099939411
26545.2850029725
26380.7499993979
22229.6949970449
21543.2899962044
24188.7999969053
23378.7100039996
23358.4850004667
26300.5500008538
21308.6850052718
26873.6249961692
23779.1549976446
22658.6400023474
24708.53000087
23293.0250005482
30093.7749940225
20921.6400037743
19423.2249965847
20949.9849902607
21918.0999961236
23129.7449946023
27384.0600037533
25474.134989278
25465.6999973789
23648.9849899915
22410.8700030979
22941.9550078448
26166.9950033569
23962.0650058863
23524.2549980672
22472.815004851
21741.1049950926
24472.0999975068
21898.770005446
28376.1050054422
20408.7400066133
25771.0349936781
21919.1900062333
28053.7300014703
24726.2699993083
20924.8700043848
21857.9299998195
24056.6750041418
25412.8950069335
25074.5999887711
20293.4499962265
27770.9300017745
24204.6949962833
18699.6149930417
23694.6499958341
25995.8049966237
24762.439998578
25524.2099958395
22302.9000042905
25546.2050051002
24113.3250071413
24752.8500022505
21192.4950009061
24462.0399988436
23932.3149984549
28971.2250026601
22689.2599988614
26066.5249997965
21983.4800009617
20122.230000772
25295.309997394
24193.1950051858
21424.6200061693
23831.5749905285
25299.1600031704
22834.1900061684
25326.7599997252
23630.7500022024
26731.7449986772
25159.4400021035
26008.48500584
24686.4299903603
21715.6450158665
23929.425009205
24718.0200043953
24229.5899988111
25955.6699922433
24360.2550023685
21010.0150025371
24825.340001961
23688.8099947738
24278.6049941974
24571.2300010356
25589.639998863
22209.8700047468
20842.9050064036
25929.3899954007
21949.9249964881
25480.399995904
28172.9600039092
25241.1799939259
25417.6299996553
22353.8850067586
24190.8100132662
21758.2249995222
28559.085016111
21856.1399954462
27079.3450034496
25254.5149973277
27857.0199997764
23992.9100027566
23605.2850060634
28059.3849978842
24996.2050017731
23709.4099980295
25869.2500034258
23362.8599997383
24460.6900046904
24673.0450014477
25370.8150037901
26591.9050025215
22601.2600069911
27772.7050131927
22807.8649915254
23481.4549932919
24715.1250011573
22121.0300010863
24761.5949904938
26269.1750000478
23047.8850112651
26534.0700027893
25033.2799921707
25841.2599953494
28163.9050001241
20658.7350000201
22858.1400014968
24124.7050017248
24350.5750085715
28322.8200016214
25837.7099981784
23419.7849989848
20352.9550024391
20080.3150058539
24955.3250024274
26123.4549986192
24487.8999975857
29793.465006174
20883.1350064536
22796.8399953887
25953.6399990623
24767.5200055593
21986.7099973325
24897.4750042121
26297.1499995181
25106.0150070253
25529.0450040952
24954.2849933624
21007.7549993892
22942.4750031679
23034.2899919085
26432.5899995642
19920.035005083
27986.9999977379
22335.2100018957
24362.27000406
24559.2200143267
24445.6800005946
21441.0049937967
19704.659995809
25060.5999988685
26097.7400041572
24698.7000015383
26484.8749956231
26126.7050087994
18986.1150042569
24708.0350111488
26869.7549935301
23634.9299974513
26583.6899944138
23764.9299927738
22098.7600047444
24540.9250008726
23778.3649978496
26521.4399924807
24422.4999937111
23804.3299918992
26596.4250011615
24094.404998742
23474.7899906795
26894.5900035071
23997.7699999866
23233.4099987242
26592.249997643
24710.6799962353
19672.8299954825
23193.6799990365
21922.1950035422
20232.5949955491
22625.7650029247
22566.0500056904
24268.0199999073
24262.5200089379
24968.3800067238
24549.0100046468
25402.4050008596
25911.7350013067
26089.5450080569
24667.2949979035
21970.6300062398
21556.6600009982
24740.6799995913
27306.1700005122
22618.2999941881
23138.3249993831
22992.4949947987
22041.5900003788
23467.3950047337
23213.7250060458
24682.7950057969
22827.409998442
25927.4399959056
25415.870007679
22901.7850094474
25119.5750042
24962.0049994062
24338.0350042625
23955.8549902488
25916.0700009945
22419.0050019031
22458.2050051186
25994.7550097776
22632.574999226
22050.0050046216
28124.2150068209
23357.5550033188
21817.6349974023
24170.6850105148
18230.559998674
22063.584999418
25884.4899943492
21015.1750020059
21485.2650053268
25584.8699993779
24390.9150027903
24594.9699992373
24062.0050064028
25400.3400044361
26661.9449981035
21879.579991432
25834.9649982072
23096.4650135741
25544.0650047787
27060.6250068129
24508.2799961013
25110.3499997574
21000.7199915135
22472.709995608
26106.6900012133
23716.7550019849
26149.450001728
24741.6449964399
20156.9799999546
27709.0099966527
23507.9949973563
26057.9350112053
24698.9850082999
24510.2000074512
26811.4800056782
23627.8499967324
25904.1449870671
23138.3999998992
21428.4350029596
27133.8749986009
17517.0699956411
23672.440002821
23084.8149995428
22020.4800050879
23511.6950012572
24397.3849993413
25073.0599976829
22878.0849943316
24214.0599995334
22015.2400026386
26864.0300025991
26142.5600051728
24233.0150001866
26465.1849971921
23964.7299966875
22491.4149953488
21835.0399996922
25251.9050018265
24185.8850054186
22643.8799979432
27558.9800025012
26377.2599970584
25484.7399967343
19928.5550110136
22770.9600015655
25722.7099901487
25926.0699852527
23174.8449978898
23437.9149970752
23765.6150043589
27347.0700081767
26210.3400086096
23691.9999934575
24496.9050081618
23052.8800029446
20620.6549905858
26646.340000057
23922.0549970072
22115.51499459
21502.5750026438
22929.2700030245
25408.4700065134
23148.0400118695
23196.6200108966
21419.4650010677
23437.8199931234
26359.729997865
23733.0549864674
22438.2849985773
18628.6950054204
23459.7549999652
20531.6049972937
26451.4850025396
26621.8599980376
22415.6799960377
27027.3150026351
23589.5550059644
24035.6050048509
22562.6150030419
21582.4950030461
22157.729996688
23162.5650055956
23299.769997627
23732.9849932934
25348.1599976337
23587.6600036954
23347.4100044795
22793.9750090187
27100.1350080734
22438.9899978251
25372.3499919178
23080.6500135055
19289.5700004124
20927.3799847506
20838.1900011053
21217.9300022185
26321.9999998266
26973.6250096384
23340.1900048003
25584.1649958996
24616.120010895
23040.9500033127
20893.5649964155
21872.9749967215
25931.0750023124
25692.9900068235
27479.3799988555
25085.7849992434
23890.8400084361
27772.8099897581
28033.6849986399
23431.5049983774
21774.3350076694
26576.9099983327
22606.8249970019
24356.0899987619
26343.9249956445
26938.8499975989
28571.0150039688
22538.2099950491
21395.4499998759
26318.6400064877
24014.8349948656
24965.4649996757
23242.7350045393
27079.3750105407
23827.6449937446
21889.1899905882
20241.1850026231
24812.365005073
20589.5150042132
21859.4750069783
25549.0599935664
23701.9949961089
26531.3650060093
24230.935010016
21172.3900064124
25147.1100040594
25492.77999951
23516.6450048064
23792.7099967218
24921.1449984957
23116.2549926128
25467.7899945625
20716.6999994791
23601.4799943431
24202.2000022219
24462.3649958044
25770.4349969367
19975.9299970795
24072.9999960656
23269.6250098273
21050.0100100579
22322.2699987362
24653.9599943968
25375.3100053514
22144.524995617
22589.4199976997
22246.8799974043
25983.2849979164
23292.4549926098
23975.489992229
24300.9400001228
23378.7250016497
21807.5749970943
18693.0699987042
30857.0300032106
26205.8249992201
23230.504995226
27575.8099896203
25007.6050008544
23905.7849920511
23281.2550030295
22258.0750075884
21570.4049973083
25656.61498869
26097.9899982041
24296.1950015114
20940.5150056687
25505.8949976094
23336.2550041173
25374.0899989488
25347.4249970563
20050.7150044381
26253.8550015563
20280.6049971606
24961.5750028094
21970.2850062436
23195.8849965457
20733.134999045
25022.0500036402
24417.9250078606
20041.1100075524
27646.5000028269
26453.8000078249
27870.5949982158
25666.1300065755
23771.4399954868
26265.6249961108
27227.1799968093
23991.7599988165
26882.4899978973
26838.0900012818
24936.4200022501
23053.1200082198
25645.2500046717
25788.5900014265
27784.7300096752
24466.6599946872
21212.539994867
25875.520001032
21040.2849965108
24596.7750056113
24065.8799935138
28490.714999065
26423.1549968601
25680.424991883
20844.5250041837
28526.1850090325
22416.9900003087
23078.0749943201
23702.6049946776
25110.6449938092
26817.5999935238
24873.6500071653
27141.3149970857
23960.9650059996
21726.265002241
24601.0499957894
26668.1249954342
30336.7200022067
26549.0800049011
24086.7999977217
24702.9149999421
21439.5149957901
23812.2299986515
24610.714994072
23057.5699894983
25520.0099954096
24453.9849992076
23082.1499976841
22141.3949909494
23332.7850019876
25583.9400091418
22917.8649915554
24223.0549988277
24067.5599999474
22470.2250003082
26912.909991259
22884.2400038984
22459.6200019775
21705.9849926065
24862.0100010317
26187.0650000572
20430.1649957775
22835.770000221
27695.9150172036
22977.4650053623
20288.9600011944
21144.6350054646
25193.0849962409
25095.1549996878
25722.4200019619
22944.3249957403
22516.3500001969
23261.1500039969
24195.3650036632
28199.8450031155
25505.180003075
22736.5200010675
24343.7550046942
26617.3299918022
25437.9099984702
24942.2699997055
21310.6350017175
23811.7999970552
25992.1050011558
22263.3450013988
25805.7599946174
24364.5250061354
24520.7800017803
24845.9850052793
22944.3749874769
21670.675006458
23437.9100073383
24033.029998971
22565.0750013512
24263.654994518
25122.1699993211
29222.4049920983
26293.385005378
25013.4799990903
21355.4699994519
24194.8200055641
26801.0999984131
23946.4499993105
22274.610006495
26000.2150035293
27665.0499996985
25400.294999075
25211.1999929191
20173.365002355
21268.5549943694
24327.059994143
21147.9049999415
26683.1250010176
20586.0949995374
22819.6549990984
24929.9050041055
25212.8899962733
21318.0549943232
23406.8549909968
18606.7599972105
22778.9650026239
24513.355013448
22402.8599965998
27228.4499969776
26322.6050032261
30227.8800003416
22760.2200014815
26382.8949991919
22416.4199999922
23407.3699997504
20831.3299987115
25115.2149990778
25960.6299939779
21958.4900038754
23005.580002957
23708.6349926591
22828.1650001793
23185.2750016218
19607.8750009138
26107.2550035329
23274.264999073
22001.6599980203
22377.3400041444
24811.5700086466
21326.9100003767
25339.1300029466
26119.6999982701
27397.4449983495
28464.7749928922
23063.0949974902
24893.3849998367
27828.1899986075
24500.5999970897
23409.8200004903
23176.4649946143
22013.7450101341
24554.0249941838
28690.8049932495
23294.1200023066
25374.4900087697
24001.6500152452
27352.1200009929
20934.940001794
26058.6899964713
24546.5799983739
21390.3150015047
22343.3049990321
23495.9749948453
28053.7149869748
27157.9199884766
28678.1699993546
27176.8099952108
22425.270000302
24551.9050086247
22469.0100057502
26011.6949953958
22942.3799913523
22290.7950040856
21854.4600043368
24573.2549998408
24403.4099917095
24438.6750014664
27522.0099938291
23618.7549953288
25528.8849973762
27421.5299900004
28124.0750018688
24175.1399960825
23590.2650065189
24934.1150091648
22994.2449896182
24858.0500012447
22581.5899983878
19879.77000462
24481.5449995254
27082.6649908737
22950.0650068719
20519.5699987233
22264.1849992283
23623.3199959573
23717.289998578
23610.4199905902
24791.6350056074
24042.9650115435
25433.5649917396
26051.7499918366
21668.2799979129
24452.5150072246
23030.9450126776
26491.3249985105
24728.8649965938
25536.1549891303
22194.1649883679
23986.0549997375
23576.5250087804
22972.389997131
26801.5550124453
20843.3299925686
23259.1150005631
23477.6050100577
23485.5500021172
22321.9599993257
19280.104997167
19647.0499935984
23163.3250007962
20565.4900123141
24149.7299996695
22119.1299926728
22483.7599984215
23251.9149972893
23159.7899999037
24784.3499888323
21928.5949968148
27098.0900002159
27963.1099925745
28327.5950057824
19692.1399926484
21445.5099939035
20533.9499981428
25089.3449947995
29258.2700063252
29182.9549885278
25243.7600028225
21668.049995372
22868.4450019161
26031.7050013492
25387.5750139354
26132.5349939279
28980.9149930514
22932.9550101459
21922.9550021673
27976.5900072849
25444.5300019043
23096.340005595
22985.1699922316
22624.8099923265
25015.9350003518
24568.9450084018
23828.4249956148
21858.9700023421
27127.4699975934
27209.5149996178
25918.8600079378
22533.999996806
23110.4249982028
25665.6349965135
21731.7950033681
23448.549997938
28019.3150052182
25833.6350002217
26488.6200031848
19638.8700085359
24223.4499960086
25740.254998843
24867.2900059028
20769.675007194
24073.9899990452
24294.2949915059
25074.0150045523
25694.5150066074
22755.7699980466
23944.4649979968
25665.1400105571
22604.0950097316
24292.3900008104
24065.4600039719
27599.5900047968
25351.4750072462
22229.58500319
23156.169998904
22132.9949999944
24460.7750050711
21552.4750034058
26635.8699931432
24916.7199956945
23444.5399893863
23084.2800029306
25147.8699924017
22522.8650039235
25670.8549992403
24381.1799898489
23560.3800086225
24619.9599955943
27940.2350001759
22973.8850049624
24680.2349994337
26243.2149982839
23932.4499989931
26995.6100010942
20080.260000577
28397.6300036394
27406.7700108452
24375.2999959735
24001.6350086473
25637.5149926209
22146.689994066
24933.1900034556
22713.5550065977
24298.2750000397
26319.1100004655
27431.0449964514
24265.9900024347
26294.4200004341
23374.7500066129
23353.6349987672
25022.9349922908
24118.9950127225
23409.5499917672
22558.8299954805
24075.7900001567
20272.4199907499
23222.9649935886
25716.12500043
23255.2900140242
26122.3850047889
25454.4500035817
21285.4700021431
21471.7499965225
19431.2599991418
23820.0549895377
24165.0599972024
26625.310000873
23407.9200023616
26414.0850055646
24657.2950003135
25126.8500061807
18787.9549935206
23487.859997403
25238.8400113967
25350.984998995
26510.4650012418
25251.6699930715
26156.9050031505
26479.7300081548
23827.6750024685
28881.9100024566
23964.3250064669
19733.2249988901
24430.1699948788
22745.9849961661
26862.3449940312
25086.5799979151
24191.945006284
20794.7299976863
23308.6550115359
25721.1650037954
23783.2599998926
24035.8699993318
27533.1599921772
20528.1749958991
23873.1099998874
24251.3799986504
24177.7750063477
26255.3699926876
25202.6449984197
28845.5400018973
21752.5899978825
23055.7349944963
24117.2949968365
27374.5450060882
25448.519999466
23678.2999991046
25100.0450024952
23870.6600069703
21555.9950007322
24379.9750050209
24767.3849913041
22701.6700042628
26613.8449991845
25044.9999911422
27279.9300023424
26035.2149997315
25151.7750000979
23780.5200031782
24511.5200005883
22040.2549946772
21902.5200002235
26000.325004071
25636.2050007766
24246.9949919782
25576.714996379
22803.0750035598
25946.4849993734
25015.4949956084
23262.7299916115
22794.5100074077
22745.0699925102
23726.6849998269
22123.0299922749
22658.5850063455
17848.4200016159
23625.7150028468
22729.3350002517
28593.2049995349
20976.0599987925
26748.1749970005
22137.2050065696
18589.1449995126
23524.4550008392
20809.3550105116
20185.7650038463
27868.8549967806
26641.754990777
24151.3899911035
23744.5100011262
24094.1300008407
24726.9699996477
26607.6800033808
28343.8649933546
23182.0600075714
20431.294997415
21112.5149961984
22671.2899993071
27659.345000694
21736.410008012
20901.8600014873
30584.0599984454
23036.5949977282
23891.8600012817
25748.5500025291
26302.4400047291
23050.2850018984
24054.2150014117
25172.3850089082
25386.2150008564
24481.6199921569
19265.3449996544
24308.754989074
27113.3299958159
27973.2749930496
17462.4250000612
24076.3049943956
28692.5949965484
25159.7850002421
22248.3150020052
21391.7600026192
23040.8999970922
23126.2550027058
22539.7999964313
26272.9849914521
24268.345020826
23910.3450028387
23646.9050124957
23969.7750016169
26491.7299929693
23651.3850048364
21602.0649986785
24888.220000221
26169.9249987591
23592.9699993953
21521.0349941056
29405.5399945261
28154.9199991045
21238.0949983648
24053.0100051731
24507.3800112149
26189.9149981765
24199.710000517
25170.7100002784
25683.5250028021
24397.355001057
24640.7950075544
24163.4850014998
27564.3349888016
23426.2999965239
20644.6649946645
23739.7349984257
26485.955006923
24730.3149987663
25325.4049990649
21587.8499983007
23845.1700029185
25760.3750014164
23551.9349992293
23277.1050057695
25350.6800021312
25459.9899955899
24853.4049957183
20537.8150033783
25059.0200062291
22528.485000903
25154.8299976689
24714.4000085829
24167.1700080502
25554.0350084513
26024.0599950492
22144.5400066935
20471.1850033948
25283.4249962239
23506.9250002708
24548.2550016353
23767.4699937422
23312.9300094829
23303.1299935809
23867.97999245
24478.1749948138
27764.4399995161
24893.6649897332
26894.9600048265
22883.8600005514
20374.555008243
21604.8950050871
28497.9600014609
23553.2749964772
27677.6300009536
26665.1250050022
24808.7400026597
27655.4249975781
25436.8050011042
23197.9849977262
25208.1150040912
22233.9899949861
22692.4100080089
26807.1249961727
24395.1850038187
22004.5599972116
23530.2950013985
23352.2950098249
25267.9949961752
23378.5349944361
23163.4350042713
24172.4449961044
27250.4599912313
25324.2899962105
25859.8800015888
24733.4799939375
21029.6299960362
24545.0850083528
27411.8649881165
22364.9350001342
24789.7699991713
23331.810008062
24527.1799957048
25956.060002229
25137.2300027778
24462.0549951758
23873.7800017875
25646.615003891
26749.2650062784
23297.7250003086
27573.8549986102
25755.1249938062
22088.4449877414
22005.185001733
23740.2049924362
23632.4850035075
25101.8550016959
26111.0800101729
23582.7150102027
23746.350015446
20940.0899991854
21370.3549885803
25158.9249995108
24948.3749968539
26384.12000049
24635.0600030823
25526.6199954578
24912.7850059681
24916.0399972903
24974.8349952509
23390.394997009
23083.5300063052
23453.3500043775
23608.4700087974
21059.6749942073
23137.7849896715
21733.3900002422
26081.4949981094
24282.3049896067
21191.3149978239
26138.9099926731
20042.0599898055
22327.0949947702
25252.1399998038
24493.3149988628
23207.4199944467
24940.3400043803
26264.4250009047
25169.5399975695
24658.1550031663
21571.9250006366
25357.8299989216
22362.7900075883
25290.040000329
22702.9199976494
25136.7200108138
25243.6599909483
22573.459992499
20513.3599980831
21368.4649949674
22358.4750070812
22245.7599947765
19506.9749984028
20656.8949997298
24612.3949979602
20539.7199989615
23782.3450039686
24586.575009416
23910.074999952
24237.9900003631
26476.2799995018
26824.7050040985
22696.7550035142
24972.9899887569
22544.7599993143
20876.2600068591
27325.090004412
22392.0200030839
23656.3250051453
25147.634994944
24413.7550005141
23412.2000045649
20653.2400015333
24357.6899996455
21843.440006029
25276.4449976442
20220.0999919884
23153.2099921356
22045.3199939511
24212.2600019746
23526.3999997469
23635.0500061895
28133.6399992891
22595.6399914102
20313.4499935157
24016.7199995996
22975.4449918639
26596.1600016205
29030.6749974084
27669.2750068295
24613.6899953983
23345.8449985359
26845.4700064274
25002.5250012727
21731.3100013208
25699.2100008552
22668.2099951503
22793.9500010675
23779.939995672
23858.3399998385
25324.8250023806
25619.7800042912
29564.7500026204
23758.3600064394
25810.1550025585
25544.0299983546
27070.3099987528
25462.530008777
22186.1999974133
22931.0249944327
24856.9950027596
23280.6149978063
26652.339996011
28577.8999979571
20686.9800015637
27943.570008589
22414.4799963465
25041.5950018014
29421.1499974013
21602.4800034502
22450.9750050618
24372.01999534
25047.6100019929
24972.2650035016
25590.8250124838
25877.6549900786
24846.4649940298
25651.1499991636
25275.2300041504
20911.9549938387
25765.8950074234
23171.6899998831
23325.679994541
24664.0999979742
23554.0249999007
23537.6900037685
21791.2049973535
26630.8450000501
21280.5949949122
28188.7349991209
24237.394998851
22723.5599969798
26478.7249909213
24061.6600010192
23086.4150130494
25438.0049939851
22091.6199949582
20680.5899925311
21394.4150026601
21770.2200071893
27554.9550038263
20600.5199972856
23107.8849875443
22534.9699927713
24317.6450003128
23972.5199926228
24947.3449987842
26908.4200028169
21806.1749998459
26573.8249912481
23959.7999983355
24029.5800007836
22300.3050000019
23879.7699995809
24125.3700042996
25094.3650034696
27159.2449992975
24493.8250027841
24514.1049971558
26218.8300031793
21682.989997405
21601.5200045268
24315.2500045148
22427.6699970819
24408.4449932133
22916.5550021841
23097.4250004491
22880.1600010144
23535.5400060822
24384.0750019631
23351.3700017353
22514.3299956354
22833.7549965851
24861.8249840599
23850.1350048704
25226.9699982968
22839.6750069418
23438.7049941711
21912.4399982587
22051.1049936492
26524.7450014066
24616.6749978969
25508.0299947987
22083.1749951884
25949.3900044143
24475.2700030669
25437.6399942042
24727.0199968002
22298.2999955086
24622.8499964463
26921.4749870981
24420.0649746037
25588.8400022911
27003.8600003147
26294.9650012686
21342.0749976254
26257.6150060846
24103.1949997286
26151.0249990358
27818.879995537
22728.4149981657
23997.4899974647
26669.8449952001
22468.3299922869
25241.3000027467
22348.5700014821
26334.3599975015
25968.7300160828
26269.1199967461
26295.8650050826
26120.5599931994
23552.4450080836
21952.5899930805
25214.589997531
24441.1949986381
24290.9299985652
23465.6499949326
24244.209994802
23032.1099909605
26667.2100045046
26962.4249954552
27265.7549982744
20576.0149946216
24100.4000018243
24011.3149933183
21187.7149924007
18614.2100023363
21794.2449964883
24755.2349966078
21989.365000646
24523.3900041135
20555.1649998884
23331.8450041363
21893.2799930907
24919.7649982363
26420.299995074
23986.3500007656
25968.930003861
23025.8250048524
25961.5249970953
21699.9099989577
24048.2950048636
22182.1399898962
21422.6449962121
25082.9649973999
25222.2250006124
24478.9700010038
26291.1700066068
26212.8750034645
20401.3899942038
24696.2699929264
23053.8250053008
26933.6950057725
24492.1399904036
24414.8699989113
24675.3999985117
25781.8749999955
25038.3699959124
26787.3749988105
20240.2849973699
23377.9299957916
23612.849996909
22876.169990998
27661.8449972932
23182.0149915416
19836.2500109926
27542.6049953097
22982.0249933552
25838.1550049998
17851.1099973646
25227.734994173
22836.3599938861
24381.2849918441
23654.6250009221
27885.3999901094
24397.6699968579
25986.6149999646
23687.8950051019
27597.3499979137
20866.555001035
25705.6350008103
24472.7450027568
20199.1250028602
25681.6550049294
24320.7899954614
25564.8099969844
23454.7449991938
24410.9849976669
24729.645007131
22431.4700080598
25054.4299980022
23884.1999957674
21279.1249963273
25580.3050066752
23794.304994676
22378.6050053375
21127.3799929146
27073.0699966751
26027.5799984363
27032.4199987102
25024.0199978264
23403.3600045998
25862.2899980692
24644.3049930246
23825.7399998449
23423.1249967017
24375.7099893523
25690.5899935022
20016.994998467
26676.0949948279
24536.9899974299
25268.5349975163
21014.7100007094
17296.6700068549
22909.3500100686
25638.7500043747
21310.0400057486
26574.2000031695
22372.8649929889
26081.2999943477
25063.6849954128
21621.1400016122
23245.9849990382
24181.9699957946
23529.0850063199
26613.0349994184
21194.9699959458
24425.5150008001
18092.4100055036
25045.8000106497
24317.8549984536
21911.6649963513
24096.3900017983
20732.5500049131
23084.7799980493
23275.6849990817
22494.9550112825
21395.459993536
23311.2999876172
23677.9199972304
21969.240009763
27141.4049871881
26399.7899972559
25852.6350057456
19832.9650086325
23154.2250017847
23110.2849952896
24003.6800025353
22298.6749893399
24000.8799991224
21853.4200089418
23104.885007975
24471.9250048933
25397.9549974224
21197.2050029162
22849.9250089499
20836.9749908617
24589.4100055514
26046.8199966084
24236.4199975944
21505.8199937832
21638.0449976263
24611.0149992685
22939.2999942623
24069.8350011272
29642.7650017017
24853.4550026394
23709.9800059043
22294.5499964012
27459.0500025679
25079.4450040814
24959.8200070649
23494.4849977785
23284.2749975907
20590.8700031057
25866.7349989381
27612.6249926219
26658.3749946462
22267.7100015694
22308.0099864907
21581.4949937265
24024.8599945727
24983.4399956687
23733.389993419
28182.3399964768
21932.2500066837
24217.5150072292
21778.8800037206
21424.7749989396
27210.6749942724
25435.4099904745
23741.4400021239
24246.7449972806
28125.6549981147
25172.9849949591
25073.7499944057
20750.795003085
23893.0049993824
23678.1949933875
26613.1799924919
27177.6149990356
26687.0499939704
24904.820002803
22056.8049930276
25369.4650020871
24721.199998606
23645.1099973815
18522.6399936256
23099.3699978252
22716.4100077772
23190.0550046664
22592.2299992609
26548.1199997942
25988.3100040082
21696.8250023015
25181.1200049716
24776.3050025425
20946.5849987214
22941.0049906569
28571.5299974329
26589.4149998974
24834.8649968274
23636.9600031376
24042.4800048491
25739.8900044823
20329.194999738
25462.6850004024
23789.0000004718
25093.7949978187
26864.7650015343
25006.1100019498
22146.3349966086
25115.0800022961
23994.5799879562
20686.1199993309
21707.439996719
21967.9749989047
24526.1300018866
22749.8450030612
26079.8050032634
27783.1999968608
20472.1750018077
23413.8099951945
27751.8650048812
24140.3900003413
22371.9500023698
21395.3600086485
26075.7100073335
29954.8999945455
23844.7599970836
23253.7799953393
22527.6500058799
20379.1850029068
24340.1900068321
26097.6600100819
22204.1550158614
22461.9350030911
23686.6749957008
27188.354995454
23865.249997013
26258.9200061532
21702.7799937905
24777.5649958106
24771.0850109552
28061.9550065949
22176.6199969421
24536.6099882298
26448.2550010284
20506.5150056783
24261.2849966135
25576.9750073954
23105.8550107463
20563.8300008851
21099.6250040882
24529.619996041
28522.5100023447
22505.8499911939
25654.4900028976
23258.5550003969
23811.8699954154
25146.4049925262
23596.7850013808
26219.5650014479
26412.6850063501
26891.3450000308
23893.1399955824
22177.4749981321
22904.2299996578
28871.5550006725
23760.7750047537
21828.9050030069
26760.1699954615
20867.0900040141
23433.4699934178
26563.8949927062
22883.9349938021
25665.9800027839
23961.5099940579
23219.1250055212
23310.8549965858
24593.709990027
22935.9299955071
26194.3400003364
24654.224997373
27417.6350014084
24308.7199981772
24211.6300028738
22723.5600052709
25562.0649988729
21871.629999207
22922.8199969082
27827.9600026769
27249.6149907665
26027.2300010597
23998.7899952311
24418.1200018505
23834.0300010593
25830.1750046876
25922.779995454
25995.2599957839
23677.709999942
26317.5200036435
21686.30999984
24834.8950003217
27875.5350034116
20378.500013391
27371.8750035353
23828.2749923312
27476.8600058358
26085.1799954096
26116.5749984602
21239.2200095609
25579.0799978968
26953.2449963083
21237.3800089224
23471.8350007547
23313.6399918826
24503.3250060268
24612.1650013134
19911.7400048871
25636.5499971779
24433.289993648
22855.5449928959
24655.2300039509
24927.2900059047
27673.3049934437
20644.2000090944
22274.1250071544
26305.4150016602
25676.5800015776
24184.7250003461
23232.4599976945
25003.0900074992
21306.3600034619
27136.1200090519
27167.5999989456
22352.2150110102
20963.7449934588
22692.7350071927
25363.5449921282
23976.599998051
21684.6249891036
23438.3799968581
25850.109999822
23117.850011598
23973.4099958919
22687.1850096011
24594.1099960741
24489.9249963956
23092.3899893164
25831.3099981453
27552.1400054444
24043.2100012994
23141.2999963684
23694.4499922596
25218.3850098754
23716.9699905632
23078.9399963769
24556.4849859676
22568.5900010471
26591.9700004761
25019.8650075542
22439.3099993558
25292.0500005456
22965.2150017838
24531.9349980574
22032.7450010157
24196.1150042454
22729.4749988976
19972.8649845577
23265.1899988675
23582.8600034816
22004.4849953083
25611.8499911664
23305.3499937186
27439.0950060755
26972.6249961651
24434.0999967924
26165.4000003638
23256.3799967611
28533.2999929247
21967.2250052826
22285.6399985382
22330.9349997091
19425.9350147151
27872.9599988834
23901.8350026501
24597.6100026469
24198.9099968773
25058.2600020753
23746.7000050909
21498.9849990506
26525.5649992698
27430.839996159
24158.7500037169
26212.1250096805
28804.6200026014
29367.3349972512
25488.2550055222
28266.3250037741
29162.2199936619
23273.369990287
24077.8799899162
24981.7700038311
24148.6400079509
24998.3899997102
23338.7949966617
22780.9700033079
24732.3849918095
24748.2350011778
24108.3350173732
26153.0100027778
25409.1799989314
21785.2499966187
24514.9799971483
22451.0199992149
28959.23499919
20832.1749960833
23987.8300076986
21403.4300062708
26396.9399980481
26398.4900104234
23085.3149986172
27125.8549891141
22441.1050038064
24701.7549975899
24863.0449954082
26037.2849955996
23576.2299877519
24113.7800012631
24871.5800016507
23931.0099970718
28369.8849967687
22529.8250011088
22523.104994064
21203.3400059239
23175.3099999752
22747.2699969864
23150.0500003956
25091.8650021339
25032.5150000722
25335.6449929408
23319.9600119842
26075.2899922055
27281.649991637
21740.1150111961
23393.2150007336
21580.6549995928
20364.7599950675
26220.7699953198
25571.3999990452
24684.5800005774
27199.3799982156
22501.3799932108
24903.8499952238
23462.4650023468
19955.0049954583
20685.8449909536
26895.0750113142
23880.6149960887
21943.7649864079
23205.1799899522
25106.0950014738
23413.360008516
24713.9650057158
20988.0899974864
24666.525000246
22186.5850008451
25250.5600032366
27980.0249987734
21438.1649969767
22976.8749937801
22105.5599938412
21933.9650067105
25600.4800005936
23050.2250015498
24206.3499879171
24797.1749927082
24225.1399977512
24700.9400029252
21315.6050037749
29584.1499902957
24884.850007806
22106.495005749
22203.9250043464
25699.2250175186
24720.7199995161
24197.9100035514
25409.5949940439
26160.530000772
22962.4649949177
24405.1950086585
25590.8800032649
23233.16999755
25681.7500054054
26153.0200053868
23101.2350002425
31228.354989634
24343.9149945175
24248.0600017858
20472.0450051423
24831.5000019185
22974.9800046995
20208.3199927134
21347.2700016991
25421.3300041311
26327.8849988536
22365.1949942457
25386.359997428
25657.2900038213
25202.2250032598
24202.335001975
23229.4049982392
28784.089997559
24701.4850019366
26526.6899999554
25426.9750056582
25614.0849984373
23390.559998804
20784.6700034258
21561.0399988799
24729.1500073059
24851.1199947841
21695.4750106733
21334.4350064776
24715.1749935879
21460.2450018957
27763.0799903519
19088.1999970335
28738.620004728
25372.5099899899
22252.43001001
22316.3800093919
27533.0750001834
24317.4049974477
23811.9450025905
28255.4849997356
26862.9650044342
23826.9350064915
29342.2900021116
21988.244995104
23106.079997486
25359.7800017397
26260.5049838857
26832.5949942049
25261.3099992033
22473.0749993187
25626.2149900793
24927.3399906435
25482.9450074777
23924.3450025317
21837.0050039121
24383.655003006
23776.4599984446
24924.1250010366
25405.0000047014
22947.4150014587
21555.4549999462
25072.7849937589
24258.6250026773
22868.9049948707
27182.3999982976
24262.7150012041
22398.1199984024
28659.1450095402
24827.1149951434
22760.6349976314
29263.0849962102
25910.4750083489
25324.7599979448
19669.0649879124
24487.6299967962
22356.0599966727
23950.7550012905
23215.959996773
22877.4750003135
26879.7850030051
21219.7550017723
21617.6449991309
24139.4199980693
25867.8800043711
23190.0349990531
27180.100008625
22601.1300111094
24021.6249982558
19291.4999946569
23264.4850008151
21675.7349957144
24353.3249993715
23295.2199972203
25574.994998869
24106.7649961398
27729.5649898273
23131.8249934066
20258.7300047572
24875.1249974044
21654.6449985733
25151.1699966244
23203.8399962378
21965.4600023067
23674.669997802
22135.3300014518
24506.2699967386
25157.5049992905
25720.324998116
21305.5850014665
23491.6500022307
26372.4349882735
25653.6850058516
23071.344997975
26718.0149914387
27955.4349932415
26225.7250059947
27188.8750052207
21530.0299949318
23716.3249961844
25032.3049971635
21722.1200110335
24021.6050021116
22690.1649989818
22105.0599996329
27222.7450067109
21073.7949961695
21045.7550018308
26834.9250021646
19513.1200031952
23108.3199936794
23060.8849906365
27762.0350060519
24206.8249969625
21939.2450015335
23721.5150020029
21648.7850017258
23367.2600011583
22860.5350077904
23370.3200009443
24226.8849918887
23021.2049928613
22486.4400054722
20227.2599999592
22357.4849989476
24649.1249982585
22911.025000915
28244.6199907127
26281.2050099052
22274.5750072623
31581.0449955516
25305.805001985
21614.8499977713
22538.7250042745
22202.3850010925
28870.7650087891
23200.1699840224
22056.5650016614
25026.470007559
24132.4100029685
24623.1200001138
23569.414998329
28086.0450005149
26640.2950056152
24885.1649960326
22567.3200060953
25175.9150002133
23961.2349963163
24431.5199910998
23407.4699997606
22282.9149965466
22444.3450005932
22837.0550037271
21947.7499947149
26145.3699953535
22320.519995987
22021.9850048401
22375.1200078541
26906.1650047229
30514.8499984866
25445.6600101147
25359.9599997221
22634.4699906801
20179.804998088
23608.3050039565
25575.2650026615
24222.2550096741
26208.965006098
27476.0700037358
24199.6249928524
25874.7100004735
23583.2799979289
23617.0549888816
27031.1549992376
27559.9850000718
25694.2049970707
24281.414997026
26846.5850014276
23265.4149947786
31685.4200041422
24448.664999463
25913.9300036161
25225.7750028898
28272.2799913124
24417.7850073181
21299.6949989821
24161.5500042916
21789.3649982019
24443.9450041067
24529.9199956418
22230.500000159
19607.2899954484
25320.2500096759
23126.8049908646
20748.0200033502
25854.0950008412
23397.4799977141
21008.354997169
22916.0850045112
25613.4100007798
24947.7850045645
22614.0200050795
22820.7350020271
23575.6449926101
23392.0100020829
21984.1800018472
24896.0600048569
22244.5949970481
21613.4699935006
25671.0600046943
24276.8499945776
28183.0200003472
21164.4449938467
22264.0099969319
25514.0050055952
25291.079988123
28453.6299976857
24635.5750057133
26048.8900032801
26103.9450101319
21814.4699978067
26069.9149981883
25702.8100030955
21778.8850074178
25998.0249958325
24224.2200064718
25526.4749982525
22917.5350008364
22524.9350042853
25459.2699998073
24283.2249933106
26030.720001616
28541.6949967243
21929.6400031131
23939.6049866364
25351.6000000661
27276.6800073113
21902.3600088724
25737.5899952782
27777.4399991301
23105.0299993104
21944.0699999201
26486.6799935164
22971.8299993927
23394.6050011237
20738.2200049779
24310.8099958989
25759.8650058079
23845.3399963715
22543.2849892916
24104.1650008473
23592.4099958958
23973.5199908751
28352.9049958362
22675.3449999217
23943.2599989502
25079.3349946289
24207.8249953914
24742.2100038139
26749.9800003557
22839.0049952784
25171.3799959522
22498.8099953068
23245.4599944554
24771.0099982261
24425.7800094733
24506.0749946249
26791.3349979219
24766.7849989778
24208.6249996634
23823.2899889512
20914.7800119924
28866.2699960246
26367.5250006841
20102.764999506
25973.2349967104
21313.2949933682
24198.765001416
20292.4099986427
24010.5049963908
25903.4550007898
25570.0100034443
25283.4649953311
22054.1349990959
24503.3949946461
23173.2250009794
23276.5450110703
25546.6749985993
24872.5100217112
22541.4699983519
24663.6149991939
27339.8950151875
22825.5150081065
23894.3749953042
24596.6750046273
26480.574997875
22780.1949934503
26792.6350040851
22228.0499920462
24274.5750046616
22110.535000555
22325.1449968247
24477.7299961757
24027.6050015393
26442.730002975
27041.9400025421
23756.1150029938
27514.940003724
24968.550001735
25035.1800129861
24626.7599948265
22185.724989187
28616.8749958594
24930.8200158645
23622.7250034051
23229.1400019407
23832.3050045721
23854.7450036791
24821.8349974118
23506.950000108
27815.7350019353
21322.3199932873
24015.7250115973
20887.8799932953
28134.5499944613
25774.2900075259
26945.5699966197
22125.9300032788
23787.2100052463
25390.5349957127
23745.1549982924
24729.3700086387
21889.4549920831
27414.2499943869
28172.1449872492
19908.5150082044
23011.5100079357
23109.1149997558
26094.8650099727
23326.5249925501
27280.8549981074
20760.435007065
24091.5400049467
24307.260006808
23755.2350034586
24023.789992942
28226.359998995
25604.4499979565
24341.4700020109
25488.2899995146
22219.8099886414
25635.4000043648
20992.2149930676
25809.0150043278
25332.9849951565
25804.5799871531
27581.8849975924
19824.3349962491
22198.1299998723
22080.5550021154
27524.0750085781
21255.5499945424
28413.8599903796
24004.9449924857
27928.8050170953
28479.6300027717
20682.0150065846
24536.7600002874
25932.2450010608
23301.7050009397
23291.35499739
21680.6199949917
26091.09499431
22396.9449971236
23653.2400030341
25248.3349925493
24265.6950064419
26219.6800012931
26161.9899998467
21642.3699958075
21367.2350031344
21073.8700009433
22359.4749991507
22479.7449962614
27642.4450082218
26089.4549968896
25653.7249989127
22056.3399998625
26531.1349978393
27095.1200076591
24305.3799951571
21831.5599941446
27860.664998889
23558.3700006749
26220.7700004701
23036.8700039983
28510.7399998498
23698.7700021031
21011.4799978531
24603.9500043568
26055.8750004616
24696.9500100594
24123.625003972
22692.115000197
27106.1800008066
25227.2000034862
24807.7349980019
24912.1700011758
23932.8800006597
22176.2549924233
25002.5149949266
21175.4249997574
21246.9250044951
26351.9350101972
22473.0999992212
25630.1400031935
20892.6499988623
22941.5050008917
25369.765008278
23764.880001765
22693.8599976632
24342.4349974993
25682.5950024725
25392.1150032785
26310.4700148008
23999.6550012842
22495.2100100691
26943.1999976434
26826.0349979054
24318.7300029628
26155.630013075
23102.3950070525
22848.0599976939
24170.490005383
22547.710007948
25093.5799961489
26030.5949849414
21628.6950057708
21206.9999980853
22381.8850005297
25633.895004308
24800.5700062316
21440.2849960057
21222.250011784
23858.8950043489
21798.1400036049
25244.6099982223
23835.4599994483
22347.0399997935
23975.5099882931
22042.4199937491
22265.850002751
24561.4799988442
23208.8249945575
26015.8049958082
25878.6700046464
22251.7349972264
22949.2700022415
23316.5549965742
24315.9099954563
20312.7249962786
27262.694998252
25332.1199959705
25150.6350019408
23960.5700002839
17256.055001033
25737.4949986686
26183.2300017537
25172.8000004943
23877.750000816
25391.8200000862
22120.769993458
24266.1149931099
26060.1549967506
26628.9650017963
24631.9399989721
21755.6149972961
23927.6150019548
21984.4350031546
25433.8799937408
23528.4450029032
24223.8800112447
24802.3550058483
24294.445002539
22191.2250034122
21530.6750026988
26715.3350009601
23269.4699985496
21691.6600029336
25218.2599953008
24379.4550018891
24079.2149924345
24113.4450020491
23728.4499978327
23512.3899971131
27137.615004158
26497.0300029027
27673.7099976059
24264.9200062649
24032.6399993909
27667.8349963732
24262.4799942934
26545.4400019351
26066.5499974356
26644.4099986025
27844.4950025785
24088.0150004376
23543.2099991706
20666.4749997068
25981.6000002693
26922.3950029505
22428.2399962535
26828.840006439
22741.9899896884
26686.649983056
19714.4550029268
24419.6599942839
26010.5949920623
23614.1050003603
26799.6650043687
24122.0499961609
26813.4449987909
25917.5499895476
21935.5500016127
24782.6800093229
24616.5800052212
25661.2650019908
21697.8299966485
22435.3850049099
23111.675002502
25443.7050069757
25818.7900028297
24893.8649941694
24877.2750053928
23612.1349961028
23621.2949992704
23941.2399987662
23411.6149982333
22687.559991803
30381.9049967151
22019.1499930977
20025.8000020305
24032.9700022931
22411.2099871256
19989.8649927543
24540.9999980442
28123.7499970137
25521.9150034705
22353.799999055
26430.1049967367
24838.8049958701
24748.2100012767
22314.8100063183
23838.5399947896
25084.8899906494
21358.1700019035
23970.0450088254
28664.0099986648
26607.91999695
22211.0550009268
23064.3400012183
22231.1399986508
23857.1349950981
24111.3699981601
23852.1799945985
24298.8699931774
25255.6200008626
24052.5149967117
23122.350006217
27242.6350100234
21386.2849938359
22389.4599942893
22726.665004519
24722.1099946252
23059.7799948091
23915.1100001897
22835.8250015277
25898.8599928279
22911.7799972087
25550.8300009961
25868.2600065995
25279.8150048781
24241.7799965563
25101.7349949362
24495.8950003639
24293.7899943209
22956.3049970125
26561.9749995648
21006.9099977816
23817.309996104
29770.0449895791
25294.1399984119
22829.9500092295
23835.3700043599
22743.8349973919
25304.5199977493
28326.0049995949
26081.6299932601
25647.3799997529
21426.4650025405
28203.9850000468
25076.514996049
23203.020004317
23944.1850064667
21827.4850032428
25665.380000276
26406.974996965
27592.7799989047
26390.5899968019
23156.8200084295
23920.5999899569
19718.7549941828
24454.9900044702
22691.9900022337
23319.8249952766
23103.3550050806
24998.7799978876
21939.0600046319
26984.5499880472
20142.5149938283
20092.8250061522
23733.799999268
26884.884990745
24210.8100035514
23878.9749970335
21989.7050004043
21469.0049948372
21869.5949821208
25902.6300031938
21361.5249950875
24792.3199988357
22512.404999132
23563.7850049415
26210.9999926506
26809.0749954318
22238.6900034625
23406.7400021324
25978.94499834
25167.3199949117
23905.195000729
24983.7500095589
22877.9999926366
27011.6099990334
20504.559998249
19601.9900020317
26732.3499992157
24714.2150017816
27107.400001471
22760.9150001804
24601.1399935533
23771.1500094202
24648.2949971449
23582.2899954446
24433.3550023669
25869.0700018445
26946.465004454
22069.8099996181
19544.325000792
25956.5700051566
26896.3099981367
26008.0800023451
22437.5399972751
26709.4350117004
22276.0899986806
20272.3549958965
24264.6449949684
28875.1900002421
29152.2499991267
20716.0700008445
29036.7900030087
26653.4500059702
25874.954993584
23976.41499745
25922.585000963
22820.4499961679
22187.409996487
22688.0499955277
25009.4749973256
23768.9800033919
18690.789999286
25515.0100047376
22345.1549933725
23857.7649974637
23147.2799953981
24446.670003463
26772.7249998377
27954.6650068825
22800.479997591
23029.9700024792
24821.3899945064
23214.2050003374
22496.9999980854
25176.2050006759
28608.8849980511
26069.9850010942
25285.8050046223
22968.2899999393
26801.8449949704
30500.5150024242
21934.9050111655
26355.4599955298
27735.9800011129
23785.4300092844
23660.0450056924
23793.0449972866
23127.9550001739
23775.8399971565
20125.1300069406
23614.7600006956
26756.2350033829
23122.8350004994
23673.7699991113
18956.7200019969
24711.1849963908
25100.1699903812
23071.0499964936
22505.0799985067
21738.035012169
20215.4200030609
24240.6100077616
23535.5949927352
23915.8299912071
24521.1099922581
21900.6900005798
24992.5400048673
25560.3200032604
23212.3800048862
27699.4250019558
28858.8199992666
24659.0499979998
20165.0649999615
24100.8300061132
25250.1850063457
22819.1399912463
24637.73500164
26663.8399954332
23674.4800041181
21729.0099952201
28451.790015096
30785.3350002714
24002.1500017575
25549.3750051826
27578.5699995442
19583.6349967693
19865.5650052934
22044.6649990915
24863.7599974858
24346.0799927898
24810.179991378
20549.3599994911
24994.0700039471
23118.0600054052
26090.1949954446
21462.0349991587
21608.714993511
22543.5850076522
23001.2200015398
25197.6150115678
27206.98499542
24842.4399903712
24374.2149951275
21787.0750081539
26529.6849951755
21247.499999189
24554.0700015432
23237.6250026625
23601.4599923379
23419.1200029973
24180.5399947566
25689.5699975903
23759.0549977712
22553.859999003
24428.5300019736
25388.4900072698
27736.715001923
22047.1849923297
25094.6850006559
24012.0450060703
22956.1550153258
25276.9600063572
26594.8950013731
22820.5499972359
27809.0699957774
24872.2800030153
24201.620000864
23553.3450011357
28474.9200047302
24060.5049935167
24984.4849935257
18703.0400033079
17175.1349990419
24064.0349924519
28693.7150039581
22856.6850000344
26782.5800099696
23196.6650033883
19192.6600024372
22889.8549972537
25188.3299993181
23885.6300110106
22028.5800092624
28060.9599974544
23938.0749876809
25965.5499964683
23628.8199875667
25534.585003485
22246.3249866317
30650.0350061145
25357.8500016103
29725.7399951905
25129.7399959257
24509.0699936496
24155.0200044469
22254.1849944441
24207.2499975177
24670.1950036936
24874.2850005733
22058.8000012113
18830.7800052281
24683.4099973441
23413.8900063802
27325.9499950031
24542.2949934298
24850.1999982881
27323.2649938958
25622.8749983583
23798.1100004115
27236.5999977248
27200.9650062165
22622.205002457
27021.7900023337
25268.4549921266
24048.440008537
23284.5300112251
23783.5050004426
28643.8450065743
22730.0200058423
25680.8349947887
21253.5900039423
25283.0899932456
21293.2000012598
24050.4950031957
25816.4950019354
24410.4250072169
22776.3450032821
24815.184993132
24743.3699984917
25135.1350019155
25348.5099967914
20765.9600109033
21141.7850016718
22851.7900020345
20374.3450095134
20800.8600047793
25272.7400044885
24055.5050044557
22760.8900033412
32030.3999995766
22407.7099899185
27265.1550078194
21702.5999975732
23298.3550004221
23381.3399890114
26283.8399964086
29561.4600024357
22925.7350016874
23501.7850027
24810.0600052577
26055.4749961076
23413.0000027915
23215.2649947443
25171.374999708
25190.439992253
25474.1300020309
24384.7700048976
21926.949998271
23667.1549987493
21493.5749967611
24314.5050041034
20210.4050035173
25604.089996291
22966.4149992109
24872.8650103362
24089.2850028595
21798.6750031909
23449.7499993661
21406.6350015097
21731.3349987925
22573.9399998585
26432.4450038713
21860.7399951068
23331.5900024631
23844.2199915467
25975.7950025047
20891.1750057096
26379.9549998215
21976.1800036624
21025.6799939633
23793.5800019052
22561.1500076466
25163.8849969445
25721.9550091003
22971.4299985288
25094.7299948482
25054.3249990506
20591.435000975
23823.650000727
19580.5300049582
21842.5400012202
23436.0399950946
22022.1149858879
20169.9050036126
21377.1249987404
20289.6749990885
17827.495003158
22595.3600093425
26907.5700017217
25649.6299981327
22710.7649894156
23862.4850091006
22459.7199996077
23637.6000113249
24063.0299985564
29288.1549864533
22152.0099964823
25223.2450047658
23713.6499978431
27807.6099993307
21084.814986821
22241.9450065987
19422.3100040568
27168.3499947698
23636.1300071715
23854.3000024476
24601.694994716
25106.8599996559
21432.274998483
27215.7550004772
24652.9650074637
22585.3099989236
24369.7500027269
25735.3800029712
26271.4699973463
24964.8699992088
23968.3299980413
24015.4399914609
22897.8249955876
24691.989990518
23043.7899992584
26316.2149931585
22697.4999976405
24856.6750081957
25846.9299970134
23174.3400055423
24586.1500046633
26132.5249922345
26396.6400092238
26543.1399965632
25588.5749980145
22095.5500088432
20352.8350014742
23980.514991816
23637.9049983805
22307.7699995363
25538.3800009352
24421.1599932238
22746.2950061002
25166.3300026783
23491.9450004192
23870.550016224
24713.9500003324
19236.2700057179
24349.1949930361
22311.2949918083
25826.7099982966
21564.6899985991
27048.8249996899
25303.3200078453
24345.6050028137
22229.3650054663
26614.1099918202
24083.3000045043
25337.9300041695
28529.7899981945
24074.0800105743
22565.3550044969
22804.4349902265
23097.0050078104
24337.5250092726
25717.4749977577
22343.0549955864
22879.2599966915
23851.8649980507
24050.220006065
20794.4249977802
24780.0900024349
23930.6699963103
27521.7750048922
26149.9499975807
20604.109995513
27695.420001009
28075.1800016999
26826.510008887
21447.6149927147
24332.4450022065
24049.2649974499
24298.3900013007
26813.7650040356
24381.1050011526
26981.5300000517
20971.775005239
16183.0699984963
28420.7399976461
27981.0799904718
25737.7350031864
23022.2000043424
23670.6349951556
23788.3200012945
23831.2149980798
24319.7550036999
28037.4949927491
25760.405013622
23944.0499979982
24271.6999929098
25214.0850099911
26058.5000013952
22038.2600052544
22712.1550071049
24140.1949913326
21652.9800054166
22225.8499991183
27255.5100071408
23155.5750001473
26542.4400025097
25920.8099937784
22118.1299968529
23909.9750048436
18883.8750032365
21828.4050039478
28069.2500005089
21614.1349958926
29216.1149988354
26935.7100072093
19676.129994107
25270.7749928986
23932.3000148272
20212.2350052168
23887.2200043199
23570.4800062683
26639.2850023212
22968.2300035356
24555.759996635
22001.2749934938
24285.9099975042
26938.8799932605
22861.0800027335
23103.5799985182
22321.1449963601
23151.2099979541
27708.634997007
27454.6699992977
18837.2100053288
20653.1750067811
24118.6550015135
24108.4800109479
25157.6250018474
23050.1050053083
25197.5150018466
22982.0350032586
25550.0749955408
23876.0300041527
25713.9449972062
25337.3600071798
17598.9650015112
23845.395003326
21713.2400061855
20553.6300001512
23423.255002294
29814.4249966692
19875.7350047772
21292.5700163674
25202.3500000892
22466.1999898206
22143.7049904266
24243.1299966131
24730.6800005917
24337.2800031584
23219.1300006119
25340.5000012252
26954.7900000873
24644.5749943241
25199.5600043918
25712.0700020143
22891.9600015889
19672.9750011552
24001.919996687
26457.5000045284
21486.9499981324
23895.2399986067
23899.6349964479
24494.3499957561
24463.6299940588
23220.6499981045
25437.5649947345
25060.0249994359
25267.4049998893
28265.8399969143
23803.4600068394
21967.1099990134
21455.7700021692
28053.1450046233
22217.2400034352
21389.6149936684
25183.1250019893
24535.5449904394
20968.8250018399
24004.8649951755
27692.9049994336
26499.1199979105
25138.274993413
29596.7199967061
21573.625012141
23955.8850031353
23692.4549980575
31071.8099979184
21616.2400031615
27584.3050030017
20454.8100013016
22873.700004565
23755.8700064144
25686.2850052768
24069.7000014625
27415.1999923039
20749.4850073436
23556.8849918018
22271.72000046
20799.9849976879
23661.1300009513
21685.5750047627
25761.3150012198
25808.5749962372
25605.254995126
26018.71498886
25742.5549984475
21919.5750063426
23649.8349931438
28189.080011228
27363.294996697
26297.2450070023
23990.3849975792
23929.609994934
24859.7900023542
25198.7099992073
25781.9349964044
21369.1100018464
24864.134998907
22324.1749973571
24152.5600002714
22513.0800085042
26108.0700102117
23456.175000971
24903.9400035317
27596.6199996918
19579.5800039913
26041.545009959
23588.3050010801
22322.4449966107
23919.0450058926
22503.9350086916
23878.8949974802
23123.8299945472
25368.3600024542
24380.4849953659
27507.8349971352
25636.5749937765
20490.7899992281
24567.7750004391
25699.1549968682
23424.6549974534
23496.9399979545
23617.7200075549
28034.825006824
24630.2550003418
25725.8099953666
24284.9050042678
23364.2349950865
25145.5899951356
25297.020002279
25316.8050016116
25624.7249978784
28663.2300081677
26610.2900042417
20519.3549924728
22695.6750046406
27418.4449952303
21896.3199934883
26035.084992977
23256.7749975893
25380.4100042549
20725.389996174
27868.6499885986
21803.4200041107
23876.7000076214
25457.0450037825
23486.350000092
24926.4499983684
23056.1699952476
26636.5099960951
19978.6100163907
25511.9999966075
24470.6150022185
21631.8749904251
23481.6750017217
24213.385009275
28384.7299999705
28686.7900036749
24736.1549971323
21906.4250021118
26112.2650036564
20199.654994695
22581.8650000416
24005.8150106958
23401.0450018593
22012.685003372
23839.455004382
23316.1849954424
23870.2299977882
23414.1950057957
24327.7999873332
20559.4649973728
21902.6750013202
18373.2499936606
23418.1050042254
22142.5450154489
23460.3250028546
26696.8449966048
23131.2000028498
23283.6800115167
24717.1350008557
23743.6699974176
23939.4549907905
24797.9149838805
24583.2299974661
23839.5100050797
25259.275004712
23111.3949901541
24689.424997454
24709.8099999473
27926.0600024937
25760.1750025708
25793.9749937078
22230.944998146
22102.1800084815
26983.2849990579
24528.0449991098
26237.8349980849
22787.4300010721
21247.4149959577
27955.3449965784
26159.67500909
26553.3750051749
25774.1949933319
24004.0649995955
26093.7949957662
21989.8049970469
26691.0199983963
25480.1750043863
22992.4949995197
23885.1350033763
22961.2149990474
25382.7699965187
24736.5950022222
23310.5650028381
23007.3450039641
24775.6750014015
24694.0650134441
22131.6499884561
25377.8949901324
22099.730004661
24515.6250033214
21986.2299970976
23587.9599912808
24960.7949994938
24311.4500025312
24875.0950009987
22201.3600013209
21585.4450049943
25094.9449989107
25121.8049939403
21623.414998814
22318.5250008922
25512.7050039761
24205.7450092504
24681.7099989478
26798.8650004932
26970.9499951793
22629.4150019014
23867.4199930731
24061.290000886
25826.8199985083
24525.2000038928
23215.6799970979
23315.4300072871
24118.9050005977
26218.8300012129
25441.6800058948
29315.0399906607
23496.1650040813
24202.6049935504
25929.3899979605
24049.1450087276
19406.6649976484
26765.0949946453
21086.3999962246
22512.5599994765
22653.2899943097
22263.6500007252
22483.0699983329
23122.2300017474
24107.5649894447
29106.8800010335
26642.8650004061
23595.8699917356
27968.5749921683
21657.3449996758
21240.5999959295
23474.9700107197
24446.7349976879
23976.4849994219
29311.0249994586
24637.7600046089
25081.2550005232
26292.4100072327
27079.394989256
23156.3600032574
27005.130000477
25389.0649895273
25468.1349980965
20461.2400013889
22312.0900023984
21352.0400076811
20187.9700058897
23952.0800031636
28300.045006647
24417.3000068406
23771.3550032018
25274.6749946998
25197.6749993428
30407.3099971943
24643.5650095263
22964.7499983235
22640.1949928862
24099.3549994252
27652.3899977099
22022.109996027
21016.5350119473
27167.81999794
25003.9899898645
19997.1000047808
27011.2149961349
25939.6749962395
23969.0699989343
25337.355001845
23361.5200005221
21603.4399943046
22628.6050079965
28978.2700049938
26166.0099993544
21776.2900047874
25181.3450072408
24337.4499962373
22344.4300201677
25887.0099989991
23840.930003423
22596.7900044986
21833.0850027134
26878.2350010888
23362.0150105302
29125.8549954885
28919.8300041761
25073.5599980293
23717.3700124219
25252.5599929827
26465.4149971553
20575.8350005428
25544.9950036767
25023.9449931366
23243.6749957564
25838.6099943965
27663.0899954188
22469.9550004286
26209.1449937571
25574.9350052613
22980.9999995847
27165.2050010863
22764.5000030831
19380.3950014292
24070.5600026635
23624.9349998697
22493.3499932089
25487.5150025045
20686.4150052035
22659.8700034489
24479.7199971541
26983.3849956964
24681.3999970808
24722.4399988601
22973.320003473
22992.7250048717
24393.2449997189
23981.1600012195
22156.9649867546
26884.0400000083
21640.1700020351
27579.7600009753
24903.0200007567
23231.1350037702
26127.5549999397
24119.304995853
23325.9149978058
23629.8050052719
25907.2099964778
25509.4649966202
25413.52999858
25794.4149889949
23089.249996402
28211.9300043128
23593.5200023144
24761.3149984814
25757.5350004862
23862.6449966948
22861.7749943228
24137.4049931614
24449.0999974108
23598.3400006049
26324.6350031195
21870.679999105
24821.3950022807
23878.3750047364
26693.7049913758
24338.3949899076
21980.7250056339
25408.8550031062
20805.680009239
22436.2399892116
23821.6949974111
22431.0850002863
25028.2200006623
23580.6850087773
21959.0800080106
26195.9500026016
24992.244995422
23332.4500032914
27099.8849970184
27260.7350066493
25146.2400034519
22927.8050033131
24753.9749981888
28117.5149948903
21202.1749999016
25387.3099884812
24331.4500031595
24660.1300026582
25445.1699946625
24323.3100052691
24891.4100009281
23674.8200179676
24910.7299985429
25997.5399946722
20326.2700023556
27570.9149983581
26976.9349977716
25258.5000017955
20764.8349996908
21734.9149896451
27227.2550024112
23837.1900049555
21954.210001521
27098.2150054355
25867.8400037472
23867.8749894628
21573.4449982691
24106.325001456
24291.4099919662
25236.4750045133
22909.8150068661
24631.1950043437
27728.020009651
23547.1800036263
16872.8550035033
24503.0899945193
26403.5499987752
25112.0349994483
26119.3700030525
23631.1149994407
23468.9249940634
26645.88500936
24570.8750033732
24326.6900042435
24019.0300022565
24711.6799983011
22386.8850028838
24824.1799967145
24197.6999983065
24525.9949956352
23728.6599991898
26829.874998895
27054.5599991485
24660.9499941804
24930.6299971751
24565.7050029365
26626.0000033574
22890.9899988565
25531.9899881559
25922.3000015488
20609.9150054574
27448.3400012619
21964.924999588
21545.5100003511
25688.8349987337
26503.7900012257
23953.9149950059
21120.9249981529
26410.6649957898
23973.4900007182
24475.8899972583
25779.4850024288
21610.7750012184
22821.394999309
29620.5600020312
24011.9150052019
24891.8599989002
27092.1699971688
21344.7600044479
22746.604998878
20788.3800026694
24746.9599920008
23395.889995525
21283.7399973638
24528.6599930405
24507.9500024553
23171.4950004939
23267.7550009391
26500.3399924654
22294.8949973999
24395.2149911244
21236.689995774
24427.2600089248
23065.8800073448
25577.8899991894
23143.0900071067
24049.2300023646
24783.6999993988
22262.2950078351
21347.7349979299
21522.1449954978
24339.7250009514
23146.8550061233
24727.2349959451
19262.4949992641
23267.1700005796
23420.9949961097
23848.0699998444
25906.4599919386
24774.0549960097
25097.6549939147
20836.8450003555
21477.3900023395
24992.175010027
23879.1350000841
23933.2249930406
24838.8549998908
26024.2299971888
21235.3300128651
23733.8600086314
25349.6500028809
26213.7750031183
21884.055004637
26728.5349976442
22492.3050013329
23406.7200016053
29339.0300014472
28724.3449986581
23274.9499913658
26702.8249938711
21240.9800003456
27323.1949942163
25976.4950058108
22693.4050024325
24413.1599975345
26632.4899985946
26938.7049909891
25817.4099970072
25812.7150001372
25685.2099990781
23728.3300034023
21756.3950014544
23346.009996067
20714.9300010368
23700.379996495
27855.4799945335
23317.2850054758
21275.2650012505
19935.6350016803
24142.7950044129
26874.6000025197
22346.2399998087
21432.6400021464
21756.9800046808
25276.7099864852
27449.8250000442
22226.8550035618
27341.4199984241
24056.3599924915
24398.1799977778
23364.9050020505
24767.4850019196
26345.0099979542
24226.9850050233
24095.7799924956
24197.2250000442
24235.184996095
24937.3649994143
23018.7050014617
23191.634997649
26857.0699969438
23242.404998753
27367.5249969866
23499.8099935955
27514.0000000859
23938.1500019479
26057.1100006936
25008.9899992089
24899.3099958915
25886.1100088537
24196.8500000224
21855.5249996304
24127.794994713
24482.3850066931
23819.3899997449
24832.2099937802
24281.5149988335
22726.7199957765
23895.5400008807
25582.7300101462
23803.8949972378
21539.9800049975
24513.8400044907
26143.4749978139
22934.714988932
28268.4150096992
20588.5699988151
24168.7699996758
26830.2600007073
21799.8499963109
27624.8849994686
21418.804999981
20911.6650000981
23593.2649969866
28485.5949998058
22682.7250044744
25778.0649993447
25135.1050044075
23571.4650001949
23877.489998251
27101.9399968347
21696.7700048864
24605.864999464
24020.2349972542
23954.169990059
20312.8499971199
24254.1150002611
25644.2200015162
21623.2199998159
23147.0850028315
21315.9600085952
25540.7999977479
24602.309998239
25161.4449944285
26136.0100066679
21293.6249956965
24655.90000009
21529.2899985324
21293.0649931232
23564.7600049928
21676.9700060035
22651.7400017528
24205.5050010624
23819.0949977266
22453.4050160378
23263.9750019561
24646.6949980788
23308.4349986441
24445.3649955112
21110.3499989663
23668.2999982486
24444.8250087291
24443.5600026326
23115.6150129879
24337.2150003248
25732.994995953
24777.8850008614
23671.0099907576
24281.2500062226
24148.7950002846
27821.7199957665
28143.8699969288
22276.4200087329
23953.3000074976
22597.8650113217
23210.4849936882
23719.1550077155
24633.9650044491
21594.1249995294
24620.9200010345
23200.6700051268
19065.4049914081
26019.6349986303
25317.6199977918
25943.1249961657
23083.5350037254
25635.9399938067
22243.7199938006
24176.5000017224
22074.5399955085
25544.120001793
25268.1650028083
24993.6100006249
29347.0349959182
22551.0750024521
22809.1300004753
24175.8699996479
21303.6799884688
27122.0949998244
21061.8200079254
23309.8250066958
26837.1300060842
21658.6050076704
20481.5649954254
25254.7300124839
25942.3499997771
26558.3450008193
27902.1300015256
24502.1500014545
23301.8550032994
24564.5750033402
26613.2200073767
23434.7549998183
21647.3750011091
25197.1050051471
26463.6850003811
22719.7250073649
27152.1000042434
25974.1249976978
20788.0250038962
23764.375005522
24121.4800015434
24671.4700107748
22599.1899874617
25933.1199989276
26278.8699966429
20629.03999991
22976.7500048894
25429.5450018942
23330.4699964647
26134.5600068385
25428.6799934504
26290.5699912296
21890.8849963573
24507.1650011409
20880.5099921309
22057.8950054733
24767.1750048425
24736.700000811
26549.324993612
27800.9899956409
25552.2249956454
23492.1399989829
20399.2149981665
26308.3449926043
25670.1799962692
23700.0749993021
22833.8449933164
24843.0900003917
24753.7650033814
23053.1250024363
21277.6450061289
24448.8300070394
26981.9299988372
26089.0000039272
25568.4650005987
23293.1299988872
24528.654995569
23137.9300004779
24722.265003441
24020.5749988394
31293.6249989343
25099.5150069285
23133.2800094149
23205.0000045385
23673.6249921289
23395.1999996775
23867.2999923662
21363.4400022456
24122.0549946778
22940.6250069782
20932.2349981226
25787.1299964605
26091.3400049371
22940.590001181
24616.8049962739
26725.0850084704
24432.7950067405
23225.1849962165
25457.454996985
27508.7899961099
22260.3450054209
23254.5799983296
24814.3649931501
23215.2950061262
23745.0999951047
23217.1800020373
24569.8199886106
21604.9950014962
21569.9600014453
23784.7250026607
23347.9900016595
23433.8399963379
19631.1699997743
24311.8600071925
25378.0699966189
20452.5649923965
24741.3199999901
22677.7450078671
21567.9800085888
24281.7899991226
25410.0000019702
19283.7000027176
21517.5250052218
25769.5600001517
22971.8000033484
23513.549999865
22292.3350009558
23820.394999983
25075.2350049383
20628.3899957821
26876.2699936437
24259.0000017423
22783.2950097045
26506.8499945605
25165.390001483
24224.9149944926
23902.8600089531
23045.650006834
23288.0249984706
21289.8199998448
20895.5899956321
24612.6049991384
20514.2700025525
27487.1549957033
23123.2499995157
23353.2499997458
25649.8249989076
24459.0199969262
23748.2800066496
30120.0799966804
24765.6000000185
21652.8100036698
27466.9899943029
24553.46500273
23574.6799949289
25073.6000054354
26829.1049915967
23281.0149988482
26322.7250010088
25545.9549988962
23103.9850065986
25381.1300006751
25185.0250017829
25405.3999888893
24946.8349949591
26807.9650094962
24560.2050046333
25104.9050026347
26206.2100028634
22332.2900039379
23372.3200108428
21304.0500079918
24477.4499938498
27036.4650011089
22713.2050067937
23107.5749976725
20672.7600036223
25383.0900084393
22149.8899920133
24384.5650015288
29190.4149962876
23790.974997442
28240.3400024241
22261.9850023873
24768.3350051991
22602.4199995665
22429.4600005036
25208.3849927772
25855.729994893
24788.7900077205
26383.0950036897
22650.8549941227
23550.6550139145
22274.5749932654
26205.5349965564
23740.1200014563
27640.9600101141
24633.4850087081
24855.3250082762
23620.2999947553
25161.5250019817
25138.4750031576
24181.9799940353
20497.1449986814
25773.7549960645
21954.5500033173
21763.0250071827
23602.080000796
24813.3900007172
25723.699997458
23980.6299928233
27653.6900088644
22958.8800038497
25830.0349929131
26166.2250046857
23089.1649982291
27612.9700104926
25163.2149964249
20835.4599937811
25767.7250016685
28288.0899973558
20162.9449959677
23894.6299973065
22142.4199968779
23051.3750024028
28618.8800089148
21134.0900002671
23356.9250047952
22190.6450013691
22292.9099993853
21225.5700093247
25519.6000067134
25994.8499957775
26349.8250003452
22196.0299995272
25314.5599953958
25172.4249996395
26591.0050054413
27406.6699964626
22703.9949947144
23231.7449960132
28342.8500013907
27215.8599979975
26285.429998925
25765.8550100196
24609.7999977418
28129.4400020213
23633.8550018269
23171.0900065307
25373.525000106
26195.4250036565
22897.9750095475
23074.4900000249
24081.3300081735
21896.7300008257
26647.5950159121
21949.4349953794
23114.6050068638
23211.3250024642
26657.0349936427
24001.6749937945
23451.2149999363
22303.4900076929
22417.0050044489
27558.9149992656
22618.9099933635
26408.1550044484
21925.2349940392
26419.664998255
22565.9100008456
24369.629995381
24293.6899955036
22899.0550119892
25419.0650009612
28254.680015763
23825.149995145
29868.3249964774
24956.7899939637
23917.0200069535
22057.7199975533
19724.3000043293
25127.150002547
22578.2199980868
20622.8799979901
27509.0800073613
23921.8800059182
21866.6249968891
25943.1099977863
24179.0449989723
21109.3950038527
24747.9549937678
22082.9700029368
22499.8900012004
24046.7700055733
23295.5799952229
26489.279994325
23389.4199976791
25267.5849980273
26629.789999807
26326.7000067095
22268.5749907787
24347.5599973027
27150.9250019882
17657.0400004691
25343.1700007973
23299.4400070847
24021.7900020428
23578.8550044817
22803.0049972085
26584.270006668
23794.5450001101
21259.5899950009
20255.1999925374
24947.054988224
21014.0649978884
24210.8300047926
24348.0100037128
22691.9499985708
20355.210005197
24601.5549998838
25660.4099986609
25355.674999386
24606.3799908012
23737.2999880185
25915.859998126
22520.0750064302
20830.0650065198
24282.884996982
23125.3150027393
24150.8950014286
22830.1349964915
24726.0800036431
25473.7650132899
25168.3000025967
25635.0250080768
26245.9049919078
26425.9600123697
23109.3300058522
22495.7950011145
18579.4299971517
21828.3799987945
25023.0800010008
25518.575001538
21972.0449968299
22752.8349990662
20686.8099962806
26100.1500028959
21925.9249931163
21096.0349991145
24587.9849941673
23919.2150025877
22667.0450021063
24392.7000144967
23537.7250015832
26429.2749945628
24798.41500723
22243.3000014388
25542.2650123066
24591.2050060887
26710.7750047484
25247.6349931115
25950.1849857848
21965.5949923875
25054.8499923947
22097.9299969615
22858.6350040014
26238.4499954081
29237.9449941321
23211.4549984855
24451.9500071307
25397.2750026362
25856.4750094321
21882.4699995651
22097.7749935288
25183.7749927541
25409.2449924836
23478.0900164595
20705.4250108976
24773.3950009763
25460.0649953519
24314.7350003399
19456.8449911381
27057.0499951437
22654.0800015323
20593.6950022847
23513.4949843297
27613.5600080685
22846.3249953676
26582.4800031623
24955.1349972952
27501.5750076988
23369.5649986161
21937.8599997377
26107.2800062302
20966.985000234
26838.5499966302
24677.3350034804
25722.3849944412
24757.0499987053
23394.0600094387
25496.4350059056
22065.0599894229
23164.1000000366
23243.289987943
25556.8650005326
23833.1449956435
23669.6699935617
21791.5300013668
20109.7400003903
24337.8899926553
27904.6249953227
21987.5949983679
23148.985003454
25229.1250088552
22495.5699950765
23762.3650037656
25506.609994804
25421.5349944644
21183.8799936028
23266.5649983779
20224.2549990589
28434.3600074691
24385.750002257
23911.8000045898
26234.9949995427
25200.3250046205
19775.9199948814
21519.8549975952
25269.3799961863
23171.9900015575
23116.2450039758
26206.9649968407
24299.1400032065
26928.9599959176
26183.3500084375
23774.3249998917
24679.5599958866
23106.5199914933
22355.5349959347
25160.5449980553
26652.3699970825
27515.9149901435
19867.0700008719
22948.4300009095
19729.7850036044
24796.9499964623
20463.9550023918
27033.0549986496
23607.5050009093
20869.7999948998
23898.650002446
23240.3750107178
25108.8850011247
25274.8250085895
20347.8050034321
24563.5499956057
24831.545007375
21568.379999114
23373.7650008741
24347.9950025798
23729.0849891265
22725.8849981409
26969.0849925295
26296.5000052158
21866.7499963682
23702.1249968973
27018.8500067137
24100.3500048235
20153.34500051
25009.9549981896
23377.7149946525
23252.7100012647
20840.8999971792
28324.2049914725
24518.8200056496
22771.2399949797
28279.760003483
27914.7899979379
24763.7200086991
22328.2200012223
23175.1600018602
24753.4600015105
26272.7550023725
21821.5249913288
23878.6900007135
20279.050006295
23461.4000106264
24876.025000938
26386.6450002007
24674.7799936133
25305.4549951798
23673.1550057835
25623.0750094806
25392.234999552
26946.2950057297
23134.979994737
23797.5250030729
25616.3650007274
22673.6200042987
25807.2550059261
21689.1749956581
23678.3100061442
27702.9649987008
22417.0800024865
21048.9749982667
22447.3900102284
23821.7649923771
23774.4000048457
21875.5950019999
25787.1849993963
23262.37499977
25576.3450064469
24853.2499922708
29088.9750026584
21933.5500026234
24524.0500094676
27143.2949932687
24451.4450033003
25834.5349912009
21774.4649956484
21623.7900013364
26315.699998811
20146.0250024081
23005.7049998915
24426.3649996284
21592.8349908938
21744.5800060013
27081.6400059038
26917.2149992358
25004.2600034263
21244.4350093668
24386.6699921169
20863.6850008849
24564.105007243
23355.069995202
24444.1949938528
27955.684988441
26794.4899954773
21970.9200091325
26011.6649984484
24691.9200012365
22267.1900004633
22840.2249960216
25155.2349981834
23374.9749907412
21406.1750027229
20827.8199972278
22690.450001559
24044.4200079277
21964.5549946147
25462.4100059944
22390.8400003192
25018.925007019
22080.3200073079
27938.4149967383
25063.7500041238
25968.1300077651
22517.2749979559
24926.664996966
22638.0299959281
26368.7249969837
24689.4300083776
21900.2599968111
24189.2899952007
19416.2000034526
22323.5099969693
26902.09499767
21119.4099956509
26084.2400069031
24865.4700054717
24705.5500096604
26268.5449950132
23093.1850076021
21203.6099955709
23232.8750054635
23394.8250044731
19842.8399985722
19826.9499973818
21606.2149948144
22784.290005431
26303.8450001875
23815.1549989409
23870.6950024861
23072.9499905903
21388.0899931123
25242.6900028901
23636.6100012684
20868.1050100045
24416.9650055717
25945.0849972783
20899.2300017225
26304.0000020158
23107.4400004978
23768.1749986944
23529.8050026312
24895.9149835017
25977.654994323
27211.1000014795
24288.1799950241
23219.099996164
26303.0900003061
22037.2900159543
23865.2099958984
21737.3499932659
26324.1150089167
22603.4050041478
23055.7899964708
24396.6899997661
28008.1450043999
24570.7549941914
25824.3199964783
24409.9099945923
23290.9449952193
23034.9850065039
23124.9249941812
23334.0749979466
24572.7200071681
27153.6400024422
21653.8649990652
25912.8950033403
27199.6700069301
23449.8149952509
21303.150000345
25513.6550025027
25501.6849959111
22788.1049976187
21444.5549907433
21541.5549986381
20307.4299990532
26562.5750038238
23618.9400065445
22844.0650071687
23075.280001355
22186.4899961033
22338.7799968412
28230.9600001069
24343.2699985211
24854.8900053217
21799.5899989409
23131.5499997562
23147.5950015893
25441.6749929197
21507.6050011389
25448.394992271
20180.5699988677
27204.5650001752
22218.8750029704
25100.6150033876
20788.0450124395
23174.1449957981
22206.4900007482
25156.6500038466
25680.9399969873
21763.0450042117
20323.830002638
22345.6900016123
25043.3800119681
23398.9150038075
23680.9649961577
21280.0650016707
26412.4000106993
24361.7550043522
23501.5700071761
22190.7100103886
23842.714996143
23279.9049943241
24637.3049963606
25989.3549975394
26574.9950080902
26644.7949900704
20494.5549872729
24106.8199933063
22400.4599918723
26145.0249973274
21161.9949911298
22306.4749909987
22766.4400050012
21256.2499925632
25796.8000112183
25092.609994612
22970.4050024033
21311.6000099336
21804.7650002079
21986.6000002364
24523.9050069933
23458.4299886338
23518.5049976507
20327.2899958735
20948.0500016016
22444.3200024777
21991.6499936888
25022.0100055926
26099.9800050163
25222.8650047517
23436.9750073621
24893.1999960437
25676.319984141
23524.9499997196
22335.2650000667
24665.4149974921
24518.9799936713
23464.6549971204
22541.5400000893
24864.0750053834
26321.4650069972
21240.3850069661
21371.4749921215
25004.8899953004
26084.7200010371
29456.2149975809
25235.6199984465
22271.6250073969
22407.494998375
26040.8399977786
24951.1150015513
26967.4150075283
22657.5950025194
26438.2199949531
21127.6500019777
26094.9399917276
26887.7100043379
26847.5550011765
24718.1299909354
24028.4100023128
22931.9149922428
26068.5750046772
27851.7400028465
23172.1750001748
24262.5150024561
25211.5999990322
26241.5150076932
25521.8149985155
25964.6400081706
23878.6350056962
21071.5499967483
22881.9549971211
21858.710002751
31187.0650005093
27163.6150017914
27556.1149988895
28338.5250055998
24556.4199962417
26709.954982729
25131.6499999838
24095.1799888363
26304.3150000263
18302.2700049675
26850.5350075836
26230.3849995706
23164.740001669
26419.1200017747
23546.5599901719
24504.9300000471
22224.1799960924
23514.6199997459
20000.0100014857
26377.215004042
22025.5100002004
25199.0899990537
26231.650001148
22100.9950079999
22937.5749971071
23667.6400108947
19464.0650039252
25316.5100014567
21646.7949971349
26296.6699942556
22946.8699952198
21609.6199971442
24748.8049977811
22039.7100000706
28240.3999920955
22225.7600032101
22825.9800058124
24487.129996026
20374.4849991293
24059.0399922656
24124.3300011088
21587.920006073
20629.1099959067
23714.9249974778
24999.23999225
25927.6299946588
22375.4799910857
23976.8649943086
22773.840001958
26426.2649876134
28090.6550066579
20238.4950071864
24484.9650082366
23645.5800039407
27237.959999449
26123.1900051184
24357.6349976588
23778.2749993448
25229.6200034735
28937.6750127323
24534.4699991884
22814.3849975175
24930.4950037493
28951.3350066009
24534.6100112213
23123.4300054113
24033.7399928528
22791.9149994127
23990.7550054105
25903.8199811411
27281.8350040303
22377.6550053167
23923.8499973243
25082.5499981878
23481.3500081272
26323.425001659
22013.4899991626
26547.5949970609
24121.6799952276
24773.5049930699
24417.4400026995
26266.9000074911
21277.2699944205
25433.0099995467
24949.4650000368
21806.5249987199
23383.0150080367
25156.075015054
22991.0449976805
22052.2999964434
23598.5150026642
24106.1050052397
23499.3149976443
24775.9699992373
21296.5700003746
26811.8100031869
18647.445004924
24154.7550043899
23132.2049995968
22579.3149949724
24535.9799985265
21460.4699918136
22306.199992667
27576.405009696
25051.4799991557
26893.2950011718
23783.0249995069
23675.2649978491
26622.6500055025
26115.3500097141
20768.1050035094
21289.9799955538
22341.7249976282
26917.7549942524
23145.6249987844
21114.8050013194
23494.6349991172
25550.0699976005
22554.2149950785
27634.9999945706
24393.4600017666
24183.0799989576
22029.0550102268
27409.9349974337
22713.6749974957
25539.0149937709
21129.0299975078
24989.1600069904
25284.4450098779
24022.4699990728
27540.2799938868
23391.4250011918
22439.280003918
24672.3849992004
26046.7899922812
26609.3249991683
25727.2100027475
24034.1800036337
24954.1850052082
27189.9849959462
28809.660005686
22793.370000326
25330.2649966609
23791.9949915399
24178.7899984684
26319.9700051482
24268.3100038365
22865.1249961975
26209.7099978774
25593.6000002034
27388.8600009128
26187.3849950295
20752.0899936904
24566.0449993336
20869.4649966435
23000.9099965847
23286.8799989207
25466.8099966116
21512.6499942528
23735.6199971687
29969.190006537
23451.3300127446
21961.950002706
27127.8600113599
26750.7649992668
21176.1950097517
25308.4999931975
22283.6399977749
23349.3000019004
25867.6050064885
24431.4899963475
24917.1999985111
21342.6650015336
21358.9149997474
25429.2350086363
26542.8749994212
25183.340005026
21931.5149981751
24790.6399977398
29285.4699982063
24424.3200025048
19430.0500042357
23131.3050044315
25990.0150105918
25576.6800054051
22077.8049977344
25156.1750048205
21732.9600000013
23438.7700058039
23141.7749995037
21706.5850033034
25144.3499973645
23807.7200014116
20257.7899990508
23735.6950036168
24324.780005567
22941.3000022431
26264.2650052672
25070.4299943902
25466.4400003128
20958.0699962096
21327.4749984767
22637.8800015697
22468.8450026662
23787.840002283
19936.7149900378
23149.6199957561
26441.640004969
24980.1000001752
21671.2350007384
22897.3899999379
25089.4549930961
24702.3300024502
25398.1999977221
26288.8249964413
21757.9949945554
23896.4199978891
23552.8049996371
24419.6749990917
24838.1249964142
19397.1349979803
24294.9150007359
24098.6299965549
23580.3000001465
21650.2349976995
20242.1350046635
19539.0750081174
25333.1449971735
23135.1399981603
21123.7800051474
26184.1099924797
22954.4200003333
24472.8849993841
24160.5350009417
24333.21000042
22675.4300032064
20524.4399970087
24593.4849979292
22748.0750056371
22292.2199919781
27090.1900006803
27734.1699948757
23022.0899978988
23537.1249978503
25600.3899897455
22939.1499918024
24220.9949932482
22708.3849979707
26141.0749963038
24240.629995463
29050.1950042785
26923.0600019189
23997.2599979412
24814.8499939693
24525.7950071485
20087.6100003392
21910.655001555
23385.8000023763
27941.9599924572
23394.8799923365
24215.9949967027
23628.809995115
21688.8050006101
26383.6699965575
24544.6099966831
21843.1749982073
24223.8950082295
22287.2849956791
22064.7299918479
25241.5649994302
23000.8199955931
22836.1150009776
21462.1849938452
23223.8599948136
23697.7949869614
24033.2549927599
24175.0650055929
22462.9299959587
23195.6299993802
27170.5749979505
24519.8100089536
21931.1099987053
25127.0550042631
25812.1650080007
23220.2299986775
21698.9600002941
22783.1149992538
23991.3999978688
26440.4700032057
22100.2049967085
23808.3649977499
25541.110011722
26042.0499964191
23798.3850054712
25998.4300005424
22164.9150115041
22755.09499786
23992.4050061948
26441.8899937568
20392.3100044378
23708.6750006293
22980.9450004161
21491.6299927432
25220.7450014834
22913.9299994005
24765.4900003551
23536.6200016463
21584.9549922561
21297.7850063223
26361.0049942841
25030.8599948043
22256.0150029701
24611.2800034248
27007.8799966676
21637.8599976861
25952.2799977205
22763.5049982006
24639.1600043696
19292.4649981219
26835.3450050106
24203.4250086667
25704.6599929181
22560.9299945309
24137.0599971947
27013.9100012764
24798.8800047942
24277.810002018
24446.1599908538
26268.2599950889
26446.8200051634
24310.0600036914
24276.870004248
25405.8499982015
24230.8299964198
25350.4650007357
27367.820003333
22975.9150045651
28245.3450058293
25172.279997178
23446.619998692
21460.9550034871
24453.0499963049
23402.3450005297
33638.7900003078
27759.5850011676
24819.1950018259
20547.3000061951
25856.1850014011
26343.7049973338
23544.8900015433
25119.9400000619
27873.4349947762
23888.7300062102
24976.5699871731
24164.4950002839
24634.7050002617
23171.6350106262
19074.5450072331
25811.9950012474
23700.1349956314
24316.4599957671
23493.7749993199
26883.5100010099
21435.7599936438
26474.0600091689
23709.8200026664
22896.1799963354
28076.2699930702
22534.3999983456
22285.0200019457
25972.4700021493
23207.1899928941
22713.364993092
27179.1849965155
21704.0100000346
27945.4049930314
22985.9099957913
21773.5750005131
26702.6599994511
23899.0099983462
22692.0999963279
24777.9400046521
21618.5049975929
23981.3800024705
26747.5899974768
22685.1749995895
26857.4750076784
25241.9949994415
24539.2849976403
22151.539996121
22391.3999953166
24672.1149994072
23025.0750038383
21859.1250018327
21557.1049981474
31530.7799962632
22467.7699986009
24890.4800026617
24438.0200081002
24232.4150064033
23127.7350091357
24600.8299926924
25726.859994566
21789.1999986056
24241.740002071
26146.8849976262
25783.1600073424
27512.6399975358
26473.6499972725
24295.3450009165
21937.9949908354
24551.6599933475
26142.9949958185
23124.4300056847
24305.0950067262
22818.0150072727
20843.0000142527
24665.5500030224
18414.0649952142
21246.4600012012
24572.900003718
23005.3250030823
22339.7949997159
24732.0700088497
25657.7699947499
24162.0399937964
25636.4699958294
25857.4599973544
19082.3399958615
22997.4000032623
23584.8299902522
24885.7049979151
22941.6999990376
23595.860000233
20900.4849991704
24553.8900038833
26334.3799983522
24225.9749912804
20789.6300040984
26553.4050018879
25520.9549943734
26268.9650034064
24266.0699982651
22435.0299985512
24201.2850000252
23248.6700059625
20838.2199944074
25717.0549925592
24656.1349979972
21766.7600017998
24791.2000002046
26028.9450025945
26012.7099963425
24040.879994401
20606.1050031948
19793.9549959986
25135.2599957726
24718.7950101859
25712.9449930213
25258.1499939595
25377.2050024376
24173.679993731
21228.9750032913
25112.3349995653
24180.649998444
27113.840009251
23078.9899980938
27838.6000090886
24386.2849996164
28117.0449923636
22363.5649989856
22379.3750005816
23853.9850025868
23735.794995531
21252.8800043617
23188.829999248
26613.0300029938
21586.560000968
25944.8399994228
24460.0399984433
25365.1249991212
25241.2049988471
22462.1749949057
21973.770005377
22200.4750016285
24746.430004483
25950.6250084304
22911.6049993727
23332.5750060454
23674.2750044502
26232.2349940912
27232.2750106403
26356.4449973978
24103.8050035046
27095.0850008689
24395.1899977587
24713.6499961159
21460.7400024271
27245.6100079549
26174.4499996351
24740.9599973114
23295.6550074003
25676.3049986138
22331.179997045
25647.2349975976
24641.5099979863
20934.3250016967
26264.5399917236
24553.0300009606
25574.994987777
22747.3549962709
20826.1300015522
22252.2000080284
24595.7049937292
25979.8200064062
21703.7350021651
21743.76499532
26976.8600036383
27244.1350044491
26199.199999575
26302.4399986158
25277.184996061
23822.2949946477
26270.8899929414
25847.2599993318
23767.9749925308
23508.0150039851
25468.9299973561
20130.1050027285
23648.2149970704
22689.309993039
20148.5849996349
23856.5050003661
22763.155001273
22699.7950037003
20025.344997226
25919.995007404
25701.2150008362
26548.3650020604
25917.634997713
23721.7050041762
22543.8949964233
25499.5149939246
21134.4699994787
25343.899993225
24227.1850004849
26543.4849977456
19364.1500024071
21818.2050028634
24391.8400070155
24559.6300011335
23431.8699957435
23123.4350014137
25483.1249897139
23234.3150008664
25296.5400062394
23576.6849938506
24758.6499893574
25971.7699963359
23829.5849912626
25772.6950048338
19390.9400040242
21749.9999886352
21893.3449951521
21397.8799887244
20251.655002911
25495.684999515
24648.0399931014
22869.4100012206
27311.1550091307
22177.9350011854
24499.1150108403
21495.3550033129
19628.6550085321
26379.7400017357
22093.6500051524
24253.7999965181
23023.2099973718
26354.6100093524
24341.0549915322
26044.3499900514
22392.2650005529
23157.4549967942
25001.5400006003
22065.0999903977
27609.9400081088
23240.8199940443
22745.3350050385
26811.6350078261
25821.8650030083
21733.9249881839
26516.8199945081
22540.0199932643
25565.0650024817
22271.9350014139
19003.0400053026
21891.7649956928
28522.3399990761
27231.5950028669
22287.5200006251
25007.5300001921
23226.7350110096
23547.0300070216
26075.7250005196
23613.0199998849
20905.885000243
27123.0800039158
24125.8649990953
26009.6800062147
23366.9950025342
21448.9800008798
25723.3949978484
19909.0499986245
21368.4349996982
24943.7699959033
26510.9050066746
24487.8300021794
24995.1850028995
23221.724996454
24282.7500056134
23086.5350006079
24407.7799961851
24594.2150068223
21127.0200032975
27234.6199942186
23046.8449964046
23894.1450038264
21704.9199994122
24310.0900105735
25438.5649973014
23194.6150053038
24234.6200068063
22803.6049980194
28789.5699981809
25285.8050083046
26913.6750026155
28912.4399968739
21631.9399992365
28716.5850023252
22580.8049990018
26001.3949993637
24171.7149967185
23586.5749942726
25140.8850020811
23743.2099910864
23733.7699950594
24495.1999994684
25532.7499986175
22407.4349926033
22765.5850044949
25063.2949955455
23364.6850032537
19754.1450048489
25209.3049973024
20625.2100047292
26532.3500031328
25627.6900095506
23232.7800022889
23955.6600041373
22577.7899990508
24982.5350021832
22609.2899927092
25304.964987388
23886.5749972397
24786.935005334
22765.6200006051
22006.1949978874
22230.369999191
23400.9500006859
24062.7400024427
24299.5500012076
26509.7799899325
24206.584999487
24329.8950034633
26615.9000030266
24741.340002386
24072.4650018803
25294.3249948372
22285.1700024219
24722.3549983403
25327.9300095539
23430.3550019211
26960.6199961149
22031.8100028508
21388.8150031854
21573.8699984878
19907.8049954518
24823.7199935885
22344.9649962062
23431.9850022702
25696.9700003036
23915.6850022738
23270.8249993217
24098.1699931152
21963.0699923051
24312.3699997695
23006.1100086419
25269.2500016775
22271.3399971025
25073.3250029278
24838.1750089515
22703.7050011243
21983.8600063054
20110.6949989562
26289.615000936
23248.6349934735
22721.2749878719
26217.2050045088
25816.6750032831
23578.9150043373
24226.1599936745
24688.4350001892
22094.7650035915
18680.2600013225
24830.9749879
23623.210003967
21812.3200042036
25802.6450040005
25242.8050005838
26151.2550029015
24185.1900001721
24519.2100042898
22781.7800057117
24081.939991779
25016.5150031156
23481.6149950402
23419.2300009244
22033.9999968091
24351.4100068292
26573.8799850331
22819.2700032533
22464.4749989311
22865.8199894952
23166.1050071716
22552.2599999354
19491.7599971417
22820.4950005964
22054.7299952228
26378.9700012345
24419.5050035436
22469.1750051456
27935.894999173
22914.7350054944
20244.8850017543
25581.1950046493
27999.2850009724
23424.915002397
17151.2600053533
21797.7450049391
23670.834993584
28927.03999812
25568.4099918097
27724.8799965376
27384.6249935974
24402.4650039148
23690.7350013945
21119.680006429
23736.6049989118
24802.180000764
22082.7000122738
25471.8549986599
26451.0299992897
26231.9850084861
25989.2999999521
22222.2000013983
25159.4049941175
24904.4450010234
28008.090004353
24481.9649971272
24995.384999022
21646.7599995597
24851.0800016552
23387.2650048166
23715.930008238
23940.0699987366
24473.6900046285
25850.1399951377
24888.5900002666
28098.1150045656
25989.4899995485
20901.7250077508
21826.8649939859
21164.7500086671
22282.3550001046
26393.5750017432
26644.9700006765
27636.1900052387
22185.940001374
22516.6749947535
23859.889998683
22099.8100051848
24222.7650042791
23249.5200001709
26443.9699935752
21549.7550063386
24198.419995089
24998.6749998141
22996.7100054508
22221.5900064567
26051.8449968614
22519.8199880242
19486.0900020978
28233.3250128488
26655.6499987291
21354.9850035712
23340.4499963873
24013.9299968911
24536.8449860278
24484.0249941731
24636.8549981107
27595.5400023005
22961.8900017989
21235.5949915795
23151.8850057329
22598.6500003208
22562.7399957211
23813.27999967
22548.4099964772
24462.7400061244
22199.2050083067
23642.2550054324
25841.9150038159
24741.3699885813
26257.3950001905
23466.4950002957
27644.974996127
25902.2500048932
21194.2849967555
25557.5549946363
21805.4399973961
22395.5500007994
24450.3449972107
23237.4300025101
27352.5299965647
22372.9349994326
24484.8700066884
23968.3300037205
28276.1899938256
21417.5850008645
24507.0699962951
24431.1700012495
25155.34000118
20540.1799984894
25469.2349969638
22663.1550109182
24708.00999708
23156.8300026485
19701.2799946166
20357.7999956801
25233.690004976
21904.1999908905
20895.9000038358
20919.6300025558
21630.57001208
23660.8900052604
22301.5900033055
23319.0650009648
24592.3600031726
19909.2899972179
21910.3599906235
22703.6100054081
24597.9950072305
24658.0599902239
21173.9000030522
26067.4599926436
26167.1900056076
24283.8050014872
23124.2499893729
22783.229998813
24256.1549966369
25703.1050109855
21998.770003694
28082.8449987739
24151.8300068341
22029.7950023197
23845.8299907523
25456.1700067624
24792.9649916987
24032.5149935725
18668.3050041504
27092.2549992044
27275.0700038181
24970.684994861
27556.9400040493
25743.499993658
20884.1100011
22008.4999962738
22872.4950018413
21127.6399985329
25653.9249966912
25393.9149980997
25995.6650053014
23185.7699983866
26946.9600084226
22907.9849944953
18633.9950018585
23067.3450008556
26703.8549916192
27319.2499999155
28007.6450040781
25074.5450041397
23785.8249951757
26913.1199967844
21060.5050030986
24461.8099961908
25524.8950040317
27601.220000688
21633.2599970172
28086.6000035229
24503.0250031197
23537.7349958266
23426.9700042322
28048.1849995781
27257.8849954496
25042.4649980338
27822.0799909011
25109.0500140918
24474.7050056283
24480.8350029047
28736.860003661
25616.3999961179
22833.8299927143
25464.1399992208
23822.0200031441
22554.3700055028
28606.4000027118
23113.080003429
25584.8349948786
23240.7100075627
24381.5900073783
23128.6699948336
26508.3049998059
23897.6050032905
19520.1549989424
22178.6600081493
21277.1949989228
21470.3400019493
24856.1950008167
23500.0200008837
23832.990006525
22533.0749945818
26398.1949962634
25973.8900031641
25675.379997871
21935.6949995138
25460.8949938106
23954.6850082446
22235.8149989521
20931.984997164
25404.6700062355
23887.0549992266
22835.6500025775
22542.9099985613
24616.554994027
25614.9549931242
25383.2050088941
23985.7349950988
22514.5199982616
23472.6750011293
25627.0450010217
21834.2649975448
25820.8650059658
23563.4099913109
22506.6800007783
24955.8649887216
23786.8649958126
23389.1249999519
28360.3949957291
28163.604992812
21981.8600032229
23076.2049997081
24480.1149880058
19955.3549979612
22422.4550023773
24184.3699934888
20848.0750052168
22473.6700052393
24629.8699989899
26371.4649992691
21849.7200161577
21213.7450062177
20903.0199904753
28240.5699989699
24860.8050049221
24415.984995041
23893.4850037494
24029.2750107446
22274.6850005466
22931.9850042246
25381.7349935911
27968.9700023464
27148.82999295
24574.6650009317
22016.3250064678
21915.354993445
25592.66498664
22253.5799923427
22623.6550092172
21347.2500074768
23053.0949889814
22684.075012192
23219.5600008114
27472.3000054642
20898.5849948502
24382.2799961781
23598.8999965111
24011.2250042377
23125.5200038315
25168.6499964576
21393.3849949909
25858.6899934084
23238.3800062049
21624.5600053247
20747.5899985202
21930.0949930595
22910.5549952106
24914.9599936373
21830.0150019231
26303.3099969001
23530.4649926234
19376.9350038985
22378.9000066706
19836.3850007327
23267.0450040396
27275.159994222
29225.3549957587
20943.9649977267
24521.5850046966
25655.1249966635
25655.0899935079
24642.6799894774
24767.1150044243
24900.7500002347
24676.8799956634
23942.4849910157
26627.454994765
23877.5650038122
21770.2850083412
22837.2850041147
23974.0999958828
21541.4450048334
24664.3099996533
21080.5500123567
24335.040001735
24946.6449942029
24083.5200108805
23327.2299976132
24953.1349950163
21565.8950064383
26217.5199958411
17933.6499934685
23724.9550049896
28184.5950024768
26658.7099914018
22822.9000069201
24578.9150079442
26201.9700004203
23936.9950060147
22022.6549940944
20821.01999961
24520.7000079754
23706.7749942511
24088.614993751
23781.389998677
24708.629999981
24740.4000020944
22813.5899979663
21345.0999932438
20046.8049980195
22666.8850044548
27768.4149959545
22559.2699963697
24037.2800000988
27726.5100098999
22056.5549956621
20848.8949969869
23513.9100083194
21965.014999049
23778.340005453
23888.170002046
22433.5300050172
25902.2299939542
24806.9799983447
25906.3849986491
24175.3950093815
26210.8849996892
24735.8799933154
24070.2899927346
26780.7049926669
26284.0700084998
19858.405006287
22311.945004193
24376.3000070762
23882.0600035773
23079.0649916825
23384.195000438
22254.4950003679
29343.6999963915
25795.5800055143
26613.9350002133
23583.0450026934
23395.9700015373
24778.7700035584
25497.6800042919
21774.664994358
24373.2100070137
25739.1300047835
24607.8050004258
24984.5249995096
24524.8099982957
23175.0599976094
24410.6449946887
21832.5699922382
27053.1650012097
28101.7150007797
23741.7650062367
25824.7549822968
21028.8300016909
25089.9050054364
29245.7650036155
25797.1299991621
24719.8899922966
25039.4999939929
28360.424990516
23262.3799964616
25355.4149979886
27155.9200025742
22795.2199917036
25390.6650027572
25731.0099946873
20245.894992566
24384.4500075168
25225.7600066634
21561.2900017396
24802.9350013483
24104.6400012153
22930.6200076581
23774.4799920431
24568.2449981153
25710.3949923558
24862.5750089231
30754.9849987291
23179.5400021038
20954.9299987072
21903.6850068639
25641.9750031359
26818.0250023121
26098.8699936229
22065.4250041114
22436.5500038499
23923.2749925924
23717.9249965134
24621.8400078863
27559.2200043258
25404.7800031605
22142.7750014772
24049.4300076022
20688.2299971206
24867.6850008021
26932.5700007625
23904.6599970574
23935.1050100595
24735.8949925235
21415.9700066724
26335.1150084035
20638.2499953668
25561.9050085503
21379.8899981072
21724.4299967616
24597.1549973934
27391.5649977239
22961.0200031967
26414.5549955008
24758.4949982304
24993.11000405
25481.4249983979
25272.6349980746
24684.6799918953
23265.1750000175
21804.2049999669
21178.8550043838
26094.2199961953
23100.2350043878
22710.2500012155
24663.0899937905
23295.3049970166
24896.9100002754
27900.7549989269
20423.6400045585
24211.284998195
27220.2250001598
21500.4699997837
26630.6200092942
23698.3799954048
26846.54000023
25931.9650001474
23416.484998846
25068.6800027187
23351.315004059
22404.2350011935
24274.9649985498
26443.8299888168
28655.9150026697
26647.6749967443
21893.3750042872
18513.7149972845
23346.1900046169
22666.8250081164
28036.6350008545
22750.2449931736
21414.9200026671
28568.445017146
27437.480008406
22983.210002157
24458.7799977232
24221.7750044425
25255.2449986908
21965.145003714
24335.5199991815
29817.7899943064
26242.3100017576
25464.8299936825
22422.6149999545
27082.5249985261
24465.3800060546
22365.6150067311
25597.2600029618
23725.1950022532
26216.0049978744
22402.2150027272
25135.3600107915
27169.1499955461
23668.1449926166
22623.8300018247
23773.6900101553
21981.8599843252
21581.7750025599
25249.5499990744
25739.0999954153
22455.3449968121
25512.435001085
21298.9600031886
24606.1250065443
24438.409994418
28758.4850036995
26320.8900044188
22806.2149944122
23048.0099967421
21680.7999967327
24141.0300072947
22894.1699932611
28442.7649990563
27251.2450070539
25438.7550062026
26750.7000047337
25555.0550000228
22036.5999997628
23978.5400045756
24651.1999984691
22582.6999926808
20635.6250025522
24665.9200005131
20671.0999968018
29131.4550009131
22879.7849987579
25633.2900023469
27236.569992357
25012.0750090354
24577.9500007266
23829.5800053098
25842.8799997312
23924.9800023595
27423.1149909857
24013.635010809
22264.3650049374
26158.4600021611
20658.930004451
24847.0600011464
24428.2199979074
27854.6000038491
25146.4399979968
26988.5099919598
23513.6900023797
25448.8000041357
23074.0350083336
25496.4499931653
25780.4300038359
24615.0449955913
27513.8849990455
22683.2899911059
26595.0050009386
25773.3249998916
19611.3699993867
25835.1399972719
24876.4750000388
27225.3600044232
24904.9900012611
22386.674999707
22444.1699983063
27085.2650058451
20151.0100001297
22417.9350025832
26398.8900084185
22441.0650028504
19253.7600050891
23490.3849927215
24868.074991804
24401.1099972138
25455.9050014963
25069.3200028591
25940.2149977714
24900.4500084951
21862.6400016731
26609.9849961436
26113.1150013491
24850.0850088979
18635.3000002824
23494.1599935287
23754.2200041195
25646.6449951445
26809.450002751
25075.6799976772
25276.75998776
24065.6950075069
22866.9949951823
24385.6949994916
22841.3750073977
25180.3300078395
25908.0050039442
23503.5699997649
25837.875002071
19960.5149954468
22413.0250022362
23845.7050042976
22812.2199990219
25630.5350056408
26984.7750118569
22586.2999917313
25210.0499989484
25593.8300043617
25410.4550006237
21945.015004789
22303.8099950446
25022.6999985648
22268.9200006276
23425.359999373
23475.6399990245
23122.9200074762
22077.8449983123
25714.4400062665
23432.3550029062
24394.3899994859
23333.4849994963
24431.3950062714
23308.1200060582
21058.1849961787
21730.3200031513
24942.9799888848
25558.2600035004
19367.9250056787
24732.5400002161
21591.845005542
23873.9500075848
23836.0400048177
22063.5849974536
21363.0449989687
22556.1499980699
24956.7900050711
22392.7850083069
23457.51500262
24262.4999911901
22407.8549941131
19186.3150037579
21009.7650050002
26829.6849983365
23349.7049940566
22599.4850117692
23473.965001245
26956.5550053945
24406.4699968217
23119.6749860712
27776.0649958278
21895.2599986345
24295.4150013817
25196.4500080461
25110.6599901415
26274.6550033828
25966.2699992681
22610.9949936079
24678.2400075756
30195.3049887633
23345.3450008619
26806.7549958036
21880.6650007939
23161.6849994311
23012.1199971979
20211.6899979129
25439.2400023522
23200.5650032205
22520.689998812
26659.7749986649
25311.1899973467
24932.5649896902
22699.9549908835
21148.3649959938
24377.3249942779
20874.0949967573
25022.4399916332
26108.004996513
30570.4600012641
21825.2649971847
21208.4300048749
25799.8999980387
19461.1399975504
20858.3050070399
18550.1699984231
25623.7249932475
23587.1350004701
27450.5649914948
22326.6200053179
23835.7550026127
24283.4999965269
22093.4049946633
20942.6449973494
24350.1950028219
25363.7199894436
24072.5049959524
25434.5949973231
24585.4200020132
25630.6900012847
20917.5750010716
26675.7350040058
26930.0449911425
25483.9550032684
25805.9750051261
24039.4549982889
24738.9699925945
23460.1800006859
26493.9199996276
22452.5849979685
25349.4199905724
21398.0300035183
22895.1399910722
21154.6749926609
26004.8700099583
22542.1199904296
22694.5350015239
25232.4599931476
24915.9649990317
23954.0749979328
23920.9599961361
22353.2099970747
24574.9949981946
24699.9550021528
24419.3500042152
22246.1950055978
21921.4149995193
22263.3949899465
26127.0250015612
23202.614997738
23404.7650037091
28342.2800055791
27605.1700005245
23884.4850143243
27587.495003894
22940.3499956487
24588.3499912555
26612.759993901
24355.3350025922
26096.559994944
26155.7250039615
25017.6250074125
24569.2650043613
23892.6099954764
23639.3949977451
24573.7800027553
24104.9900044387
22529.2800102673
21769.6999991139
24672.284997269
21716.7349993314
27026.879998214
21937.3999992621
24434.5649857591
24675.4749972068
24164.8850032224
24519.5350024115
23421.6399912102
21411.9050010353
26943.114999041
19257.5250038303
23344.2350116903
22734.9550010771
23973.0299908754
24499.0000000212
23148.9099936065
22563.9299906397
21207.1499964632
23463.9149975355
21239.335007947
23812.1550071458
25067.2399996339
26965.8150049298
21702.4199973786
24096.0150041836
20544.4499964437
23809.5600058956
21793.7600001994
27453.4699980946
22747.8949978085
21220.534999738
22332.5650019683
23693.4500052208
27660.7449894605
22979.3750070335
21026.6749916036
24529.1150059171
20224.7500062363
26984.2900023639
26501.4649929786
26194.0199962307
26245.7850011601
25113.0700028419
21107.5299992923
22148.3500043543
24063.604994408
26370.8999945888
24684.610000075
21657.9049957027
20785.1099994845
24269.395002255
27988.8899929998
24196.6600068363
24908.8549929105
25188.8150043035
27076.7750078209
27027.3300023442
24292.0350087324
24097.8550021277
22384.1100032091
24916.2349988688
22335.4349999842
23139.08500283
25041.1599930732
24658.6449982969
25509.7350041039
23040.009999074
23407.3849985655
25876.9349966666
23799.3299953193
26601.7499995535
24548.9550011349
23199.4549987698
26934.3799967141
22781.3850056494
24844.6299990114
25942.4649909637
26601.879995405
24701.9300041216
23195.1450019457
23894.6849961669
21801.4949953805
24911.854999125
24765.0749998216
24655.6900005981
22753.4700054288
25197.2349999048
24167.6499983303
26806.6550136648
22960.3200085794
23197.2299966195
21542.5750012216
24368.9000045611
25384.044997515
23699.1949965949
19730.165002148
23905.185005299
21388.0150003866
23053.1399954048
26707.3550072775
24520.2650007305
24970.0599986174
25908.1999872379
23306.8550019237
24353.7100021795
25680.1299994336
24042.9799884621
26420.0549961749
23989.1149966695
23558.525009563
23819.0050011916
25685.0449959423
20465.3949967458
27328.4250022513
25568.0850025943
25518.7199913154
26954.1100020147
25754.4349984119
23317.2600025602
24724.3200002192
26220.8549983754
27070.5650041455
26816.3749867416
25541.8350077967
26144.3300006998
23103.6250068307
23984.9050000896
20654.5249981363
25580.8000023018
20589.9900023906
28944.9700054943
22712.7250043773
26792.7399898458
20858.0999976377
23158.6600037481
23899.169994108
23445.2650035341
24373.3000027649
25861.0050069423
24068.9199970015
22966.1549995199
23492.7549976503
22715.1900012682
23435.3099974003
24544.9250033237
24225.8200033194
26024.5349934998
24242.2549954827
28107.6649925082
23939.000002438
23653.1500035851
25757.2950037479
21650.5549971833
24909.3649952696
23573.7599985309
23223.2550097965
22705.0099978439
21935.4749940244
26375.7850025442
21435.6749947098
23093.7000112119
26062.0800091866
21169.0699996226
23005.5849994539
25759.530011063
23770.2450057011
23928.85000163
23886.8449875692
21082.1699959346
23208.7850017503
22216.1350002967
23123.3100043372
24271.0550049731
26083.4249976883
26123.6599949993
24597.7699982852
25563.2949972661
24807.4000083772
22032.1999995543
25538.2249946331
20421.0599910255
26657.9599963455
25728.8950065391
23614.5900028863
26508.1049975877
22893.1350032322
24823.3149988389
23698.9300002394
22604.5800024864
24780.6549898026
22323.5849945984
23964.4350037444
27736.7449984428
23499.564999688
25071.2000024464
23050.5999953514
27060.9300081978
25232.0499936041
22173.5499995048
25263.1949953847
21240.0250041409
21161.6649972802
24391.4449937779
24760.9899969252
21531.8400015122
24897.2050060655
23226.8850041102
24647.7849963125
25024.3700021655
25042.7800058372
23591.0749957393
21252.5500042899
20885.1250002296
25015.2850092162
23575.1350007093
22691.1649921632
23480.3950015853
21489.66999888
22070.4000059257
21146.2099989647
24596.6900020125
26330.4099968856
24160.9049957762
21611.2099987567
25224.6050005282
24756.7349884435
21302.6699998146
23007.1049962086
27359.404995885
24189.715005413
22606.9399929351
21567.2600036712
25975.2100041134
28052.9599988523
21194.6499975376
23259.8200042294
21608.8349963325
22177.5000019888
25652.8549903865
22271.1999963195
25147.6999966802
26288.6449989798
23654.2900088077
25130.6249958085
23390.6849969728
26014.4900009576
22599.1250038154
24463.4349990417
25264.0250072544
25357.2850022205
22815.0149892841
23829.8150092509
23664.1000055029
25373.2299981569
26610.2149925405
21234.4600013493
24213.4099965136
26649.4649913065
25361.679993064
25863.2949888643
28789.9850017303
23548.8550021036
25656.6050022135
25946.9000003281
22221.389991689
23690.1449998699
24268.7950011554
21942.5099970833
22203.4950025036
21571.8149938973
25996.4500051016
19957.0500088336
24588.1799957127
19636.5799972967
24322.9449994077
25555.5150032402
25025.1949980346
30338.2950022703
23281.5949976935
21673.48500487
24396.3049950546
23895.1399995266
25379.8750048813
29568.1549931503
24862.1100021402
23319.3600058029
21354.3150059883
25333.1950057854
27297.8900001578
21245.8150054057
25645.08000195
23275.6650034335
25787.6250066655
22357.2550075561
23882.5049984992
25983.8899970237
25746.1149993656
25071.3949949974
26973.9050069614
27446.909991539
24289.5699981377
25488.6399989037
24619.6849999086
20516.1849925022
23691.8349961141
21834.2549921661
26390.5700032086
25907.4649985363
27145.4300073705
19322.9149995146
22131.790010955
23011.9849994674
25609.6300056459
23124.9250010457
25422.2350029452
24491.6899963923
24017.6349926533
22387.9299975547
21988.609999058
24267.4049912994
20630.3049936411
27214.419988064
26863.4450007912
26061.8599971398
28637.1750072977
18798.5450026382
25019.9799903953
24347.7699993665
27079.725001786
25198.949990941
22280.9499983187
22422.3699991889
24739.6850028909
25849.8749974736
26570.9300033795
23433.9050013851
23495.1200019205
28957.2099973953
20881.734999584
26745.6000193047
23411.4650045479
23713.390000209
24115.3850121635
23632.515002768
24997.6249916333
25420.6799892567
25433.4849999667
23939.0349998844
25777.6100050821
25865.2999990977
20391.4050071044
22525.9150026842
22869.9050015707
21078.8550000296
21671.2300061357
27652.465004843
27024.9800123882
25004.2499875088
23487.2050024185
29459.3499968033
24142.0699983676
21922.9650001853
24386.3750037519
23956.7349959704
21853.5300048027
21211.9349950453
24175.7400073738
22420.6049908381
24854.1749981953
20305.385002115
21840.5900026645
23215.270000882
24580.7299968576
24836.5799988903
26842.7899994817
23284.6000001165
24662.6150067579
25310.3650063981
26487.8249982437
22782.8349972891
23774.8849970597
21457.4500048482
25006.7650033197
26583.8499938197
27199.5700016063
23187.4000033835
24990.0749912905
28151.3999964077
21751.2900048362
27222.7049991211
24428.984997889
23251.3000005677
26082.8649944852
26280.2550012473
25082.8550033158
25001.2800007577
20246.150003436
23337.5799962194
25364.0500062175
22138.0150000156
20363.4049922557
25152.2250008738
22609.7599994922
23634.900012871
22722.3399991935
26753.159998971
25413.1749882532
25248.2050052746
26823.5450024906
20238.4650012588
27148.6449982266
22518.2100045821
26104.9650070847
24222.2350038236
23429.2199977522
27654.7650005935
27177.9600156278
25487.1800001165
21229.210012561
24457.5299947148
26791.8850076057
23743.1150008058
23045.2599994526
27004.5149928382
25662.6300036036
29495.4849983055
23625.8100008913
23963.3700029635
22254.5299933265
26804.2499964688
25310.565000963
20333.6099949163
27141.2549965784
27864.0850021305
21181.4500005188
22463.4999989542
21800.2649977098
23222.0100098182
22244.3749930552
23111.4099990256
21999.7749987612
30767.3499893695
25790.4349958235
23917.3600122276
27418.5749831933
21459.6500014139
22826.5250048714
23551.3900022048
26147.6900000218
24534.0700021323
24261.4150005162
28689.2549922465
24490.6400022294
22131.2600085252
22966.6350046884
23116.4750019862
22113.0150043851
27758.3700007109
22867.3750081332
24333.3200037292
24007.1500043257
22764.8099945939
23507.9500120408
27935.2500031293
21104.8850018439
22037.0749983338
22807.9800048132
25198.5999980143
23713.1499973746
21320.5549953656
23801.8950167892
22844.434997066
25756.275010796
21899.6100064612
24795.6899999538
20693.0849971224
21508.8499929088
19827.9649979231
28257.3049961072
26185.0849836829
28443.7850095441
23304.3450026319
26503.7999921673
26010.2499949218
23920.1549910407
24987.3049957824
23622.1650048516
23529.3950017818
24476.1099942654
23591.7249975534
21893.4449904193
26366.2099967353
23813.0000019557
25564.9949911573
24617.4700072726
23280.5949893772
25393.3399903399
28568.8449944576
24897.7300029919
21600.9149930046
23006.2249951149
26378.104997427
20483.2150018465
22844.8650064254
26196.5900012559
20602.2350011442
26796.1499956769
26830.9800035399
25718.4800026128
24060.0299912221
26272.050007342
24490.6750020634
22033.8350015928
25076.9949984397
20225.7400033608
27855.0099982698
26042.5249911946
27425.1749977687
26447.4850006493
29765.424993448
25434.2749972794
26557.7300083347
25761.5800094015
28738.2849925493
21289.5000103044
23087.5999965332
22439.7600025721
20326.3000022061
24330.2649955944
23816.6250022879
21314.4149883111
22998.309994326
22043.8500099406
24892.8499934466
26779.9999913279
27492.5100011474
25489.1099984332
25232.8399949071
25488.180006904
23221.9099926293
26453.7499835933
28244.4449967712
20248.6500099757
23145.6949964633
27351.7099991343
23458.4599986149
24138.8899985489
25526.6800017035
25248.5449995412
26052.6150000879
22620.549998249
23135.629989693
22064.4349995974
21454.9350015508
22329.2700040608
23841.4400024334
26057.9850041784
23354.1949965548
25273.4850026327
23981.2750139399
23069.8300014045
20701.864995297
22096.2399947887
24364.3300024746
23203.6799949871
25032.6900063318
26747.9849971576
23751.6050020446
26143.9399943686
20051.0099982293
27046.3449980193
25441.354998988
25314.845003366
23515.9250060263
24133.769995921
21468.5649964846
20869.2749953612
21313.8750081343
22895.0249985736
23327.1949986945
25909.7249974823
25261.1349942353
28080.4250018002
25082.9599993346
23614.9249954224
23772.6849945678
25653.104999121
26577.699992938
24479.6000092807
26864.7499953667
25754.1450032219
23455.1350167364
22875.8399998075
23682.9849942247
22610.4299941452
23235.8599921623
22350.4949966145
25541.3300047074
21995.8349995918
23173.6199974231
23196.2249983635
24083.0350017311
21523.8100046779
25347.0699991679
26074.0049898622
24376.245008536
26830.7149857738
27876.6650022391
23665.2050004491
26309.074994423
23898.1950062706
23315.0099975888
22943.5199943367
25221.7199956598
22189.2099971211
22299.4300001993
27292.1750058362
24262.1249922717
21958.6449953941
24947.8949945557
25737.3599934978
22530.3950080468
23842.4399977264
26395.7500017931
25742.5099980859
25609.0699994132
25215.6350051484
18415.5300005017
25702.5800017639
22882.2599946868
21057.0249977396
20760.8400032717
24825.6050026393
27055.6850029227
24993.3849955504
22902.8749989225
25956.3649996789
24550.6450000383
22074.9099981615
22752.4950024256
23620.8999923313
26180.064994495
22898.8999979451
23535.8949961359
22977.6499994772
25347.2199955236
22638.1099886359
25236.8299988297
25878.2850054437
26193.6349945957
27587.8950023329
21215.7049963104
27674.6749975904
25132.9150056498
26350.3049922206
27792.2849938733
25828.3499887739
25914.9399996755
21641.2600053746
26504.1399967745
25011.0850100344
28037.0499988426
21891.1449942265
26764.3299949589
23326.3999947127
27970.0250019244
25555.7750044413
23393.8199966028
25433.1700000788
23820.6650086724
20748.1599946035
23936.935001388
23269.634997684
26765.8350053694
24676.5199975512
20125.7149993149
23644.9250002526
22918.1600006851
27018.0649968658
25334.679995615
27230.7250035267
26117.9649980704
22187.3599975326
25188.7899943274
26159.6149892479
23118.0200024149
25225.2750067117
21224.34000121
25252.2299993371
22350.4900031816
26694.5949954971
25409.214996957
27669.4899964517
27768.2149934411
24788.0549990314
25620.5450009935
30010.4100062305
28838.5799973625
23308.3299943627
24178.5799998699
24072.2799911349
27541.4649931598
25562.884995093
25248.5699921048
21110.1150010423
21478.4850114989
22958.399998498
26723.3549939074
22180.2399987202
22185.7150032771
23972.5299939352
28412.4649956942
24780.5649966969
24787.8250061031
22026.4999994751
24916.7499926894
24907.2900004543
24590.7350025274
24256.4900026675
24275.4849948834
21826.635001337
22824.7649991227
24319.5500042118
20138.3100029791
24085.1550055745
24613.510008849
24546.3549904302
21333.2600049364
21081.8350172639
26602.2700028056
22566.0799958069
28337.3000001528
24581.2749933432
24079.6150002457
25094.7199959806
23993.2649987997
24343.2800032736
22423.2900048826
21936.2600015138
23352.33999954
26039.9799991505
22276.1300053694
22530.2649934951
26895.8649994396
26546.4600050069
26335.4550116697
23531.8800036551
24263.8749988557
26843.6150018011
24153.2649940093
22948.8699959693
24593.1499981456
26151.7949972948
22419.1050001078
25329.0200006706
22439.9850154126
20331.4749901233
24618.7949965451
25340.4650059493
27167.080002344
21368.8650049057
26020.7249957705
21648.0249946139
22550.9249957809
25048.6099989074
26887.4800182127
24551.5950072549
28078.8050031512
20198.634997311
24110.7199920943
24895.0849952117
20564.6849967467
26883.9000026585
25122.445004024
25251.1999966779
27404.2050022771
24075.2800068394
25237.0500010257
27326.6650072818
23178.1549979229
23967.1849968662
22103.3400117391
23245.325001312
26517.5299904098
22253.0600004342
21970.4299964955
24041.5299952785
27522.7700080788
25058.1350062191
25519.2949955299
22299.5950021975
23406.1949992233
20560.7300010869
25869.8849965791
22387.0949962861
25393.8399901162
26509.1449975253
22667.5949987324
24656.5399998178
24906.1350045721
22402.1900076483
22518.9750029874
23062.6049961997
22448.8000064541
25331.7199998356
22840.9299967015
24556.9150005562
23634.3549986468
27429.1549986756
23088.0449998259
26936.2999978568
20623.3300033424
24452.8950044239
24997.5350021425
24769.3399950187
23405.574991821
22643.4200046314
24672.9349960821
20833.8600049253
27324.5900035116
24064.5400008246
24591.8700041255
25681.3349982986
21700.5249957929
22315.924996336
21871.9400036745
23828.6899982243
22718.9150027161
22855.7100006795
24074.4600000095
23402.9349947831
27459.7500055234
27014.7099940754
24505.1449947216
22869.3300030529
26176.9049926475
17459.315000216
24302.4250038004
25372.8150018423
23354.3749952702
26874.6199967754
23846.4799977788
22494.0050119674
22960.9650116473
26649.469997001
24065.0850085688
23966.5949960111
23978.07499675
24635.6350058007
24381.4800028502
27567.354993798
22766.4850026363
26600.8099968006
27195.6550030729
25977.2349971428
22324.2599962228
22465.7200001105
22601.7399976032
28607.5700005906
23223.2549970262
26428.6750048539
24615.8149980426
24412.1899939207
22931.8250002543
25600.9499946185
22222.1549992117
23003.2700019004
23913.3049980355
24406.4899985783
22893.4400085917
24949.7200038796
19902.0800030787
24409.7800023388
24481.5499902865
22414.724995425
21778.7600019164
21173.4700021173
22468.3999980106
21769.9399983308
25806.7749964157
23758.9850007555
28626.960001307
21165.7400082804
26786.1699952805
21912.2099985226
25221.7200099673
27993.5200056774
23322.5149988577
23883.33499655
23105.5199949173
24361.2599999995
28419.3050015855
26398.5999877195
25841.7649962902
24132.5600035751
23132.6900019436
21639.9949932704
18944.059993821
20570.865005467
24714.9999986879
23390.5199881007
24708.6099876894
28339.1850027146
25424.3899987408
25200.4999975443
21788.2300051651
23241.9650009604
24014.1000030722
21034.0200116609
27031.2850009789
21692.7799912995
26060.9649916802
26125.9800032472
21059.4000011965
24342.9000041379
21750.3449904546
24162.4349973084
24266.294994338
26213.3249998398
22269.860005576
23303.0149961114
25556.5950055578
23337.4449917759
23837.0349903245
25297.6300086133
24418.624993813
23707.1399960543
23859.485003504
27162.305005765
24005.875010092
25730.8499943005
25109.3700036762
24720.4799990263
24432.3700034937
23825.8999994519
25246.5800007532
24590.5300030473
26329.1150066968
25907.8349895142
23540.3950064257
22778.1550032434
20561.699996318
21147.0200081288
22871.9949991335
19612.2850072448
24672.2049928145
24001.1600031592
24527.864992099
24353.2350032261
27082.0499940147
23131.1800001796
25289.6899985532
23435.5500000436
21778.7750051445
24882.7549983324
24824.4349950751
27845.1849903573
25132.2350016816
24812.7100073366
22926.6799975373
21731.7199940804
20310.2700115865
26256.7299989535
24185.0249958106
23245.1299940324
23034.2649906286
26132.2449984995
26748.950002728
24065.820002121
26879.6849918641
22530.1300018985
25592.9849988341
23069.0200005184
21565.204994362
26274.2850028047
26324.6400007289
22357.1499983636
20629.7949948052
20743.3449932474
25268.9349955736
21478.7149989188
22699.25500529
26908.5099951757
24857.605001701
26935.849999226
24112.4049986363
22722.4050010538
26569.4850085415
22471.480000803
28953.0099969944
25939.944995118
22611.9100031511
23023.769999002
26042.2349966537
24830.2349971618
19661.0200035612
20791.1100027254
21329.1050078491
23864.9550020618
27106.8849951611
25157.3849905777
21842.7650022744
23251.9750053596
19968.4600016789
27626.615004543
24074.4100009251
25540.5650007115
23261.9750054742
20712.0100005691
22255.8500042887
22609.1099987209
20486.1100024811
22037.0749977056
26321.5800010697
25833.3649996081
24035.2449883912
22607.9499956593
24286.2650061038
22518.0399969321
26010.9900088155
23561.2500054529
26278.7399986538
24503.5599977189
22022.2149977087
21375.8350005845
23922.7399993874
26077.3650000935
21115.864997721
25152.2800083847
23092.2199962621
23855.1850045258
23015.6150029021
24218.2899966396
24149.7349959099
21487.9600042203
26268.6599965325
26319.8700025144
20840.9350009845
24767.5499981169
22744.2499975606
23951.7600035681
20019.6599997003
23775.0800010438
22666.2150005396
21786.579994816
22396.1650001793
21503.7399959829
24993.8449915547
20247.6100018853
24152.4199910325
23803.9550009565
25664.5599974093
23257.8400003983
22919.4149987536
23545.7750020439
19010.170003727
22288.744996098
23628.3349933476
27513.8899876436
24990.2950024771
22704.5849863936
21159.0199953601
27956.1950021485
23766.3950062188
22975.714999113
23606.4099973632
23033.9649968482
24641.4449910987
28873.3050040698
21855.2800037312
23496.2699977825
24291.4599920842
24081.5900071322
21057.4749966771
26821.1000063927
25910.5100012763
27637.6999970583
26975.235001571
24935.7049984609
27141.1800024669
26523.9899927119
19923.9499956577
23500.1150009085
27120.554987086
25242.4100055579
23393.5949934383
25654.275010838
23548.1649932099
23565.0399985285
23985.415000854
20502.0050006568
21141.8300024875
21531.9549995836
27026.8099913681
22910.5650110444
23306.9749945728
22120.5999986867
25352.4800005945
22714.7500025958
27024.6449989771
23593.3049952836
21439.8200071612
23557.2949940095
23216.1099977421
22592.6949940387
26330.9499907164
25673.3649993851
29874.9050057339
23964.8799992933
24077.1849897259
25135.5049996157
26895.4949914045
24187.9649969172
23548.6400048849
24336.7950010307
20861.5349903064
27260.5099895407
24730.0450017139
23946.099995367
25124.9400030349
24029.5050087326
25545.2700134441
24258.3649993998
25165.7450035457
25385.4549991773
25149.1650014369
26576.1649955191
23041.7950018905
24262.1150006859
27544.1599909771
22943.7299962551
22596.7700069369
25008.5200087464
24701.4899948458
22374.0500118134
28782.3900087238
24088.1299959952
27426.3350128848
23864.9850010441
29903.2299966441
23589.0600077551
21379.1449911667
27960.5750025219
23859.9849892632
20891.2700014949
28913.7799994103
23497.4400030805
22811.3549982915
23632.7600049886
26736.4899900357
20084.4150083693
26656.7799933315
21144.5050002947
22771.4850024203
23669.0899981412
26598.0150012546
23645.2250002223
24002.8899993846
27454.6149951187
23682.0500096893
24241.0449983468
25441.3949952085
24582.8950023713
25318.4750123056
23931.1099970436
26857.9049939635
28157.625000691
21530.92500513
25147.6249979064
22742.680000442
25393.4899956931
24404.8750018042
26131.0350058454
28866.6849950809
25580.3249970924
25679.9199966474
23833.7250070748
25743.0950145395
24052.9249948361
24204.1800113299
29239.8049973274
25574.7400010398
22379.670001329
23384.6599971328
25370.1999978184
23863.3349962794
21386.5450031511
22561.1249974186
22761.5650006263
26535.6100025677
23263.474996643
22371.944996198
22071.3300075747
24257.6550008743
23365.6549990511
24241.0300008417
21505.7250062444
23462.0999984736
25650.8849971655
22620.5099927475
26220.9099973727
21969.6849942855
22856.0750007789
26677.7349980096
27652.4450090574
24888.3800057387
20012.95500065
25467.225007306
27115.8149966217
21566.6900060974
26696.1149950285
25752.7349965698
24709.6999972498
25059.4750051571
25280.164996528
21774.8750040786
22700.405003374
22012.2500018236
25767.1850055033
23966.3449922889
25519.0500060262
20582.5950044894
24716.6149965234
25511.8949997061
22348.7549912068
23150.2750048646
26060.3150007813
28442.2099952095
22649.180000601
24031.4300034314
22070.5550049479
24947.3899897876
25518.4599992202
22276.2100080902
21234.0199935736
25729.9850002457
25890.9499997474
26223.1949993343
21644.1100016628
25428.8550020645
24736.9600025742
23352.3699933965
26786.6549962176
26377.5950029748
23520.2149950836
21508.3049993792
22738.3349936026
26984.1800060912
24172.2449957061
28162.0399998974
24921.200001255
23979.8099940151
23044.2849949542
25659.9600007827
25872.8249983932
25172.4000042758
24623.8349939678
26823.6749926052
26418.6149877863
27084.0300103542
23049.6600014374
22310.9049898755
26440.8550030647
21984.7400047263
25087.6999903181
21457.7700094746
27397.6399972033
24389.0349883934
22279.1100027662
25578.7050046531
23263.2050061666
21301.1500019166
21743.4100084156
23330.7100032751
29170.4699913863
22190.2999993723
24235.2450004569
26861.7349984947
23202.6950005288
24449.0850039422
25614.425001157
24248.0600010122
21283.6899871597
25987.1750056928
22493.45499643
23680.480005442
25425.6699983681
25467.1149968174
25679.3949989422
22599.7999986496
25657.6399931809
18996.309997745
24471.2099936382
22043.8349887891
28726.4850004458
22990.420005363
23668.6400070306
24582.2550099942
26160.5050021813
22183.6149942366
24155.9850033124
21283.1600040065
24784.805004487
28974.6900023625
24784.6499956459
25638.0350026295
25182.6400004191
26584.4549976781
25438.0199902387
25372.6299972002
19901.655003614
27280.7450018302
20248.7600036135
26714.3050049688
22984.6150039896
25367.8350010773
22925.3750094686
23989.7300024409
25403.7399977962
25934.8300023472
24537.3600086966
24384.880009496
28304.4000052749
25008.2550050874
24716.3749974119
23348.8450043414
23583.2749942089
25210.1749980904
20761.8400013451
25118.7049911434
20641.7049968775
23475.7599987745
21332.8200005993
21518.4849909493
23975.019992698
24622.7900046254
27109.2549950969
21828.8500036094
22864.3950036858
21761.4450044418
23768.0350042236
26477.4100018277
21650.4149994521
23774.905002659
27209.020004087
19244.1299912053
26423.2500074704
26761.2600008152
24498.8449954218
22469.5349997319
27670.5649992673
23845.4150026488
21472.5449925932
25816.5099945838
23155.1650002949
26037.7049989448
24625.6700086489
22601.035001353
24272.5349872094
23355.7549928587
25186.1100059936
26443.7550033784
21710.6800043184
23090.1649992391
24129.5200013408
24581.6800031966
20830.6349966594
24322.1050033273
24446.8100017585
25935.504990917
26558.3899965052
24653.2550078093
24302.270001116
21970.5200061504
26579.4250048245
22520.2200037587
25951.3949937957
23049.284991446
25673.0900019041
25040.7900033604
24540.1400014995
