# Supplementary material for: Intergenic, gene terminal, and intragenic CpG islands in the human genome
Source: BMC Genomics. 2010 Jan 19;11:48. doi: 10.1186/1471-2164-11-48 (PMC2817693; doi:10.1186/1471-2164-11-48)
Supplement: Additional file 4 — Monte Carlo Simulations. The archive contains Ruby scripts used to evaluate statistical significance of overlapping of gene segments and CGIs. Results of simulations with different "fixed" elements (see Methods) are also included. [file 1471-2164-11-48-S4.ZIP › result_exonspag_length/result_exonspag_lensh_10000.txt]

set_name	crossing	average	s.d.	crossing/average
../3intron_non_coding.txt	58186	103420.595449993	16782.9192806045	0.562615209734839
../internal_exons.txt	937042	63024.5875942315	3758.13399073358	14.8678799143109
../last_intron_coding_exon_200bp_5.txt	77896	24164.2323300437	2130.0500258965	3.22360747637535
../flank_regions_3000.txt	3663500	290825.405059977	19223.2987179733	12.5969050030016
../1coding_exon.txt	1255672	35469.612616473	4412.3503666188	35.4013451902441
../1intron_coding_exon_200bp_3.txt	474466	26289.1635077071	2293.67379732807	18.0479686948161
../5intron_non_coding_200bp_5.txt	353756	13356.2379435131	1621.35203610555	26.4862007921784
../internal_introns.txt	1235293	1589893.58641224	61245.8263368301	0.776965836303275
../1intron_coding_exon.txt	2318823	1363366.0958498	65271.1041984462	1.7008072938433
../last_intron_coding_exon_200bp_3.txt	66487	24044.166229884	2182.48085699472	2.76520297540468
../1intron_coding_exon_200bp_5.txt	574576	26389.0774849439	2273.35798487358	21.7732507067676
../last_intron_coding_exon.txt	329090	532149.661474924	35663.8036704284	0.618416253592801
../3intron_non_coding_200bp_3.txt	8067	3587.80038149292	813.636911243262	2.24845285195138
../last_coding_exon.txt	477506	40649.451303014	4674.27077726883	11.7469236285754
../internal_introns_200bp_3.txt	213862	75691.43008968	3901.45748553431	2.82544536081052
../internal_introns_200bp_5.txt	249061	76685.0487292353	3919.03720413317	3.24784301669288
../3intron_non_coding_200bp_5.txt	11754	3600.2793189983	802.240104148134	3.26474669284001
../5intron_non_coding_200bp_3.txt	280052	13293.2545904003	1637.30172121865	21.0672260954244
../3utr.txt	176915	97449.836225008	8611.73632917649	1.81544686839196
../5intron_non_coding.txt	1523856	693727.252363991	46355.497755097	2.19662121504843
../5utr.txt	1617322	25537.8935889974	2921.34327021022	63.3302818951677
