# Supplementary material for: Intergenic, gene terminal, and intragenic CpG islands in the human genome
Source: BMC Genomics. 2010 Jan 19;11:48. doi: 10.1186/1471-2164-11-48 (PMC2817693; doi:10.1186/1471-2164-11-48)
Supplement: Additional file 4 — Monte Carlo Simulations. The archive contains Ruby scripts used to evaluate statistical significance of overlapping of gene segments and CGIs. Results of simulations with different "fixed" elements (see Methods) are also included. [file 1471-2164-11-48-S4.ZIP › readme.txt]

1. Overview
All scripts are written using Ruby 1.8 (you can get an interpreter at http://www.ruby-lang.org).
Program was used on Windows (XP SP3,32bit) and Linux (Ubuntu, 8.04.1) environment 
with recent stable Ruby 1.8 builds. It performed much faster under Linux.

2. Installation
You can unpack source.tgz into any directory.
There you will get 'ytilib' directory (library code partially required by main scripts) and
three ruby files. Following file must be placed in the directory with scripts:
  cpgi.csv - tab separated list of stard-end pair for CpG islands 
             (chromosome mappings according to HG17 UCSC build)
Also you need to unpack *.txt files for differents exons sets into the separate subdirectories 
of the working directory (the directory with scripts).

3. Preparation
Run sleever.rb using name of the folder with required *.txt for some exon set.
This will create a merged .txt file with the data for concrete exon set.
This step should be repeated for all exon sets you need to test.

4. Running
Run go-go-go.rb
This will execute cpgexmc.rb with correct parameters for all merged .txt files
in the directory (be sure, that there is no other *.txt files in the working directory).
Full processing of all supplied exon groups can take up to a several days on a modern PC.
As result you will get two directories: 'result_cpgi_lensh' and 'result_exonspag_lensh'
(you can check .tgz with already processed data - result_cpgispag_lensh.tgz, result_exonspag_lensh.tgz).

5. Results
'result_cpgispag_length' corresponds to the case where exon set is fixed taken 'as is'
(spacers for CpG islands set are generated and lengths of CpG islands are shuffled).
'result_exonspag_length' corresponds to the opposite case.

Each resulting folder contains:
  1) .txt file (tab delimited) with the table where one can find real overlap ('crossing'), averaged result of all Monte Carlo simulations and standard deviation and real/mean('crossing/average') coefficient for different exons sets
  2) .hist files with overlap length distribution for each gene elements set separately
  3) .lengths files with all overlap length found during each of 10000 Monte Carlo simulations

It should be noted, that to generate values by distribution we are using floating point numbers,
but it doesn't have any affect on precision because of huge datasets for exons and CpG islands.
