# Supplementary material for: Intergenic, gene terminal, and intragenic CpG islands in the human genome
Source: BMC Genomics. 2010 Jan 19;11:48. doi: 10.1186/1471-2164-11-48 (PMC2817693; doi:10.1186/1471-2164-11-48)
Supplement: Additional file 4 — Monte Carlo Simulations. The archive contains Ruby scripts used to evaluate statistical significance of overlapping of gene segments and CGIs. Results of simulations with different "fixed" elements (see Methods) are also included. [file 1471-2164-11-48-S4.ZIP › Readme_Additional_file4_Monte_Carlo_simulations.txt]

Medvedeva_et_al_Additional file 4 – Monte Carlo Simulations.
The archive contains scripts used to evaluate statistical significance of overlapping of gene segments and CGIs. Results of simulations with different “fixed” elements (see Methods) are also included.

Folder “source” contain ruby scripts used to perform Monte Carlo simulations.

Folder  “result_cpgispag_length” corresponds to the case where exon set is fixed taken 'as is'
(spacers for CpG islands set are generated and lengths of CpG islands are shuffled).
Folder  “result_exonspag_length” corresponds to the case where CGI set is fixed taken 'as is'
(spacers for exon set are generated and lengths of exons are shuffled).

Each resulting folder contains:
  1) .txt file (tab delimited) with the table where one can find real overlap ('crossing'), averaged result of all Monte Carlo simulations and standard deviation and real/mean('crossing/average') coefficient for different exons sets
  2) .hist files with overlap length distribution for each gene elements set separately
  3) .lengths files with all overlap length found during each of 10000 Monte Carlo simulations
