# Supplementary material for: Intergenic, gene terminal, and intragenic CpG islands in the human genome
Source: BMC Genomics. 2010 Jan 19;11:48. doi: 10.1186/1471-2164-11-48 (PMC2817693; doi:10.1186/1471-2164-11-48)
Supplement: Additional file 5 — Comparative genomics. The archive contains row data and Perl scripts to perform substitution rates calculation. [file 1471-2164-11-48-S5.ZIP]

Archive with 36 entries (34 files):
- data_results/
- data_results/!R_total_70all.txt
- data_results/hum_mus_cpg_1exons_70all.csv
- data_results/hum_mus_cpg_ag_sub_1exons_70all.csv
- data_results/hum_mus_cpg_ag_sub_internal_70all.csv
- data_results/hum_mus_cpg_ag_sub_last_70all.csv
- data_results/hum_mus_cpg_at_sub_1exons_70all.csv
- data_results/hum_mus_cpg_at_sub_internal_70all.csv
- data_results/hum_mus_cpg_at_sub_last_70all.csv
- data_results/hum_mus_cpg_cg_1exons_70all.csv
- data_results/hum_mus_cpg_cg_internal_70all.csv
- data_results/hum_mus_cpg_cg_last_70all.csv
- data_results/hum_mus_cpg_cg_sub_1exons_70all.csv
- data_results/hum_mus_cpg_cg_sub_internal_70all.csv
- data_results/hum_mus_cpg_cg_sub_last_70all.csv
- data_results/hum_mus_cpg_internal_70all.csv
- data_results/hum_mus_cpg_last_70all.csv
- data_results/hum_mus_non_cpg_1exons_70all.csv
- data_results/hum_mus_non_cpg_ag_sub_1exons_70all.csv
- data_results/hum_mus_non_cpg_ag_sub_internal_70all.csv
- data_results/hum_mus_non_cpg_ag_sub_last_70all.csv
- data_results/hum_mus_non_cpg_at_sub_1exons_70all.csv
- data_results/hum_mus_non_cpg_at_sub_internal_70all.csv
- data_results/hum_mus_non_cpg_at_sub_last_70all.csv
- data_results/hum_mus_non_cpg_cg_1exons_70all.csv
- data_results/hum_mus_non_cpg_cg_internal_70all.csv
- data_results/hum_mus_non_cpg_cg_last_70all.csv
- data_results/hum_mus_non_cpg_cg_sub_1exons_70all.csv
- data_results/hum_mus_non_cpg_cg_sub_internal_70all.csv
- data_results/hum_mus_non_cpg_cg_sub_last_70all.csv
- data_results/hum_mus_non_cpg_internal_70all.csv
- data_results/hum_mus_non_cpg_last_70all.csv
- Perl_scripts_substitution_calculation/
- Perl_scripts_substitution_calculation/countR.pl
- Perl_scripts_substitution_calculation/LongIna.pl
- Readme_Additional_file5_Comparative_genomics.txt
