# Supplementary material for: Intergenic, gene terminal, and intragenic CpG islands in the human genome
Source: BMC Genomics. 2010 Jan 19;11:48. doi: 10.1186/1471-2164-11-48 (PMC2817693; doi:10.1186/1471-2164-11-48)
Supplement: Additional file 5 — Comparative genomics. The archive contains row data and Perl scripts to perform substitution rates calculation. [file 1471-2164-11-48-S5.ZIP › data_results/hum_mus_cpg_at_sub_1exons_70all.csv]

Human and mouse
>hum_cpg_at_sub_1exons_70all.csv
atggatgatatcatgatgcattcatcggaatctatgcagtccggatccgatgcaaccattcccttcaattatatcgataacgagacgcgctaccatatcattatggattatgatatggtaatgcatatctattcgtgcatggtccgtatgatcaaccacgaataccatcatatggcattcctaaagtgcatggacatcatgccatgtatctatcgccacatgatgtatatcatcatccatcgacccatgagtatgaattcggtgatgcatatgatgcatatgtatgagaccattatcatgatgataattatgatgaatgatcgcccggatccatctattgatatcatgcatattatcgcatgtgtatcccacgatatcaaatgcatgatacatatgatg…
*
>mus_cpg_at_sub_1exons_70all.csv
atggac---------atg------------------caatttggatccgatatgattgttccatttaatcctattgataatgatcatcgataccacattattatggac---------atgccacacatctactcatgcatgatcaatatgatcaattatcagttccat---atgacattcatgaaatgcatggatattatg---------taccatcat---atgtatatc---tggcatcgatccgtgatcgtaactatgatgatg---atgatgcatatgtacgatatcacgatg---atgataattatgatgaacgatcgatcggatccgtcaattgatatcctgcatattatcgcttgtgtttctcatgacatcaaatgcatgctgcatatgatg…
*
