# Supplementary material for: Intergenic, gene terminal, and intragenic CpG islands in the human genome
Source: BMC Genomics. 2010 Jan 19;11:48. doi: 10.1186/1471-2164-11-48 (PMC2817693; doi:10.1186/1471-2164-11-48)
Supplement: Additional file 5 — Comparative genomics. The archive contains row data and Perl scripts to perform substitution rates calculation. [file 1471-2164-11-48-S5.ZIP › Readme_Additional_file5_Comparative_genomics.txt]

Medvedeva_et_al_Additional file 5 – Comparative genomics

The archive contains row data and perl scripts to perform substitution calculation. 

Folder “Perl_scripts_substitution calculation” contains perl scripts to perform substitution calculation.

Folder “data_results” contains concatenated sequences for codons of one types in multifasta format. 
Abbreviation in file titles mean:
cpg – codons in CpG islands
non_cpg – codons out of CpG  islands 

cg – cg-containing codons separately 
gc – gc-containing codons separately 
ga – ga-containing codons separately 
ag - ag-containing codons separately 
Files with no codon specifications contain all codons. 

!R_total_70all – text file with transition/transvertion ratio for all codon types.
