# Supplementary material for: Intergenic, gene terminal, and intragenic CpG islands in the human genome
Source: BMC Genomics. 2010 Jan 19;11:48. doi: 10.1186/1471-2164-11-48 (PMC2817693; doi:10.1186/1471-2164-11-48)
Supplement: Additional file 6 — Sp1. This folder contains the data used for Sp1 binding sites prediction and detailed description of the procedure. [file 1471-2164-11-48-S6.ZIP]

Archive with 25 entries (23 files):
- SP1/
- SP1/filelist.txt
- SP1/sp1_motif_extraction.txt
- SP1/sp1_site_extraction/
- SP1/sp1_site_extraction/9.fasta
- SP1/sp1_site_extraction/9.log
- SP1/sp1_site_extraction/9.pwm
- SP1/sp1_site_extraction/9_pwm.pat
- SP1/sp1_site_extraction/9r.fasta
- SP1/sp1_site_extraction/9r.log
- SP1/sp1_site_extraction/9r.png
- SP1/sp1_site_extraction/9r.pwm
- SP1/sp1_site_extraction/9r_pwm.pat
- SP1/sp1_site_extraction/motif_length_distribution.xls
- SP1/sp1_site_extraction/PV_3prime.dat
- SP1/sp1_site_extraction/PV_3prime_best.dat
- SP1/sp1_site_extraction/PV_5prime.dat
- SP1/sp1_site_extraction/PV_5prime_best.dat
- SP1/sp1_site_extraction/PV_inter.dat
- SP1/sp1_site_extraction/PV_inter_best.dat
- SP1/sp1_site_extraction/PV_intra.dat
- SP1/sp1_site_extraction/PV_intra_best.dat
- SP1/sp1_site_extraction/sp1transfac_HG17_100ref.fasta
- SP1/sp1_site_extraction/sp1transfac_HG17_100ref_refined9.fasta
- SP1/StatSign_final.xls
