# Supplementary material for: Intergenic, gene terminal, and intragenic CpG islands in the human genome
Source: BMC Genomics. 2010 Jan 19;11:48. doi: 10.1186/1471-2164-11-48 (PMC2817693; doi:10.1186/1471-2164-11-48)
Supplement: Additional file 6 — Sp1. This folder contains the data used for Sp1 binding sites prediction and detailed description of the procedure. [file 1471-2164-11-48-S6.ZIP › SP1/filelist.txt]

sp1_site_extraction\PV_*.dat
	- sorted list of P-values calculated by AhoPro using 'AhoPro -kocc 1 9r_pwm.pat 1 7.2 -seq file.seq -complement' 
	  and full list of sequences for each CGi set.
sp1_site_extraction\sp1transfac2HG17_100ref.fasta
	- multifasta file; TRANSFAC (Release July, 2007) data mapped on Human Genome (UCSC build 35 (HG17)) 
	with flanking chromosome sequences of 100bp. Original sites are marked by CAPITAL letters.
sp1_site_extraction\sp1transfac2HG17_100ref_refined9.fasta
	- multifasta file; this one was used by refinement procedure.
	There are original TRANSFAC sites and best hits of 9.pwm marked by capital letters.
sp1_site_extraction\9.fasta
	- multifasta file; containing sites, obtanied by SeSiMCMC run on sp1transfac2HG17_100ref.fasta
sp1_site_extraction\9r.fasta
	- multifasta file; containing sites, obtanied by SeSiMCMC run on sp1transfac2HG17_100ref_refined9.fasta
sp1_site_extraction\9_pwm.pat
	- pat-file, for usage with AhoPro (corresponds to 9.pwm)
sp1_site_extraction\9r_pwm.pat
	- pat-file, for usage with AhoPro (corresponds to 9r.pwm)
sp1_site_extraction\9.pwm
	- PWM built using 9.fasta and HG17 as background
sp1_site_extraction\9r.pwm
	- PWM built using 9r.fasta and HG17 as background
sp1_site_extraction\9r.png
	- motif logo for 9.fasta
sp1_site_extraction\motif_length_distribution.xls
	- resulting motif length distribution for SeSiMCMC runs with different flank length

SEQ_control.zip
	- zipped set of sequences, corresponding to generated control sequence set.
sp1_motif_extraction.txt
	- computational Sp1 motif extraction protocol
