# Supplementary material for: Intergenic, gene terminal, and intragenic CpG islands in the human genome
Source: BMC Genomics. 2010 Jan 19;11:48. doi: 10.1186/1471-2164-11-48 (PMC2817693; doi:10.1186/1471-2164-11-48)
Supplement: Additional file 6 — Sp1. This folder contains the data used for Sp1 binding sites prediction and detailed description of the procedure. [file 1471-2164-11-48-S6.ZIP › SP1/sp1_motif_extraction.txt]

1. Collecting the learning set
Sequences, containing binding sites for human Sp1 (mostly footprints), were obtained from TRANSFAC database (release July 2007). 
TRANSFAC sequences were mapped on the UCSC build 35 of human genome [http://genome.ucsc.edu] in a 5000bp 
downstream and 5000bp upstream region of the corresponding gene, with 100% unabmbiguous matching required within the selected window. 
Many short TRANSFAC sequences with length less than 9 matched to several window positions and were discarded. 
The resulting set included 233 experimental sequences with lengths from 9 to 60 unambigously referred to the human genome sequence.

2. Indentifying the appropriate motif length
Lengths of extracted experimental sequences varied dramatically and thus we used genomic sequences containing TRANSFAC sequences 
as the set used for motif identification. Sequences from the learning set were extended with the flanks taken from human 
genome chromosome sequences. The lengths of flanking sequences varied from 5 to 24bp making 20 datasets, 
each dataset for each flank length. Sequence from each dataset were additionally extended with random sequences 
100bp length with uniform nucleotide distribution from both sides. 
We generated 10 samples for each of 20 datasets creating 200 sequence sets, 
each of which was supplied to SeSiMCMC Gibbs sampler as an input. The random flanks were used to stabilize the convergence 
of the Gibbs sampling algorithm by stabilizing the background nucleotide frequency distribution.
We ran SeSiMCMC Gibbs sampler with –fp parameter, which allows one to get an alignment, where each sequence 
is required to overlap the initial data (initial experimental sequences marked with capital letters in the input multifasta file). 
SeSiMCMC estimated the motif length at each run. Surprizingly, the estimated motif length was different even 
when different random flanks with the same lengths and nucleotide frequency distribution were added to the 
same genome sequence fragments. To select the appropriate motif length we plotted the estimated motif length 
versus the number of SeSiMCMC runs in which such length was resulted (with different chromosome flank lengths and 
different random flank content). It was found that the most frequent length between different SeSiMCMC 
runs was equal to 9. Having found the appropriate motif length (9 in our case) we used SeSiMCMC to find 
the motif of length 9 over the learing set of real chromosome fragments in which TRANSFAC sequences 
were extended with 100bp of corresponding chromosome segments at each side. PWM was constructed from 
the alignment made by SeSiMCMC using the formula described in 
(A.P. Lifanov, V.J. Makeev, A.G. Nazina, and D.A. Papatsenko, “Homotypic Regulatory Clusters in Drosophila”, Genome Res., 
Cold Spring Harbor Laboratory Press, Stanford, April 2003, 13-4, pp. 579-588.)

3. Refining the Sp1 binding motif
It was found that there were some sequences in TRANSFAC where the corresponding genome 100bp flanks contained a 
motif occurrence scoring stronger with the resulting PWM than any position overlapping with the initial experimental sequence. 
We believed that such sequence could appear due to experimental errors. To refine the alignment we scanned final 
learning set with the evaluated PWM. For each experimental sequence we identified the best scoring position 
and additionally marked all positions scoring better within 100bp chromosome flanks. 
Then SeSiMCMC was used again with -fp key and the fixed motif length to create the refined alignment. 
Since SeSiMCMC discarded some sequence as garbage sequences that do not contain the significant motif, 
the resulting alignment included 221 sequence out of 233 sequences in the initial learning set.

4. Threshold selection
The threshold value for PWM scanning was selected at the level of 7.2, 
which corresponded to 90% of the initial learning set containing scoring Sp1 motifs
(i.e. 198 from 221 sequences are containing sites scoring better than 7.2)
