# Supplementary material for: Intergenic, gene terminal, and intragenic CpG islands in the human genome
Source: BMC Genomics. 2010 Jan 19;11:48. doi: 10.1186/1471-2164-11-48 (PMC2817693; doi:10.1186/1471-2164-11-48)
Supplement: Additional file 6 — Sp1. This folder contains the data used for Sp1 binding sites prediction and detailed description of the procedure. [file 1471-2164-11-48-S6.ZIP › SP1/sp1_site_extraction/9.fasta]

> 
tGGGCGGGG
> 
gGAGTGGGG
> 
gAGGAGGGA
> 
gAGGAGGGA
> 
gGGGCGGAG
> 
gAGGCGGGG
> 
tGGGTGGAG
> 
tGGGAGGGT
> 
gGTGAGGGG
> 
tGGGAGGAG
> 
gGGGCGGGC
> 
gGGGCGGGG
> 
tGGGTGTGG
> 
gGGGAGGGG
> 
gGGGCAGGG
> 
gGGGAGGGG
> 
gGGGTGGGG
> 
gGGGAGGGA
> 
gAGGCGGAG
> 
tGGGCTGAG
> 
gGGGCGGGA
> 
aGGGCGGGA
> 
gGGGAGGGG
> 
cGGGCGGGG
> 
tGGGCGGGT
> 
tGGGCGGGT
> 
cGGGCGGGG
> 
tGGGCGGGC
> 
gGGGTGGAG
> 
tGGGAGGAG
> 
tGGGAGGGG
> 
gGGGAGGGC
> 
gGTGAGGAA
> 
tGGGAGGAG
> 
gGGGCGGGG
> 
tGGGCTGGC
> 
cGGGCGGGG
> 
gGGGAGGGG
> 
gAGGAGGGA
> 
gAGGAGGGA
> 
gGGGAGGAG
> 
aGGGTGGGG
> 
gGGGAGGGA
> 
gGGAAGGGG
> 
aGGGCGGGG
> 
gGGGCGGGC
> 
gGGGTGGGG
> 
aGGGCGGAG
> 
gGGGCGTGG
> 
gGGGCGGGG
> 
aGGGCGGGC
> 
gAGGCGGGG
> 
gGGGCGGGG
> 
aGGGCGGGA
> 
gGGGCGGGG
> 
tGGGTGGAG
> 
gGGGCGGGC
> 
tGGGTGGAG
> 
gGGGCGGGG
> 
gGGGCGGGG
> 
aGGGTGGGA
> 
aAGGCGGGA
> 
gGGGAGGGG
> 
gAGGCTGGG
> 
tGGGTGGAC
> 
aGGGAGGGA
> 
aGGGCGGAG
> 
gGGGTGGGT
> 
tGGGTGGGG
> 
gAGGCGGGA
> 
tGGGCGTGG
> 
tGGGGAGGG
> 
gGGGCGGGC
> 
gGGGCGGGG
> 
cGGGCGGGC
> 
tGGGCGGGG
> 
gGGGTGGGG
> 
gGGGCGTGG
> 
gGGGCGGGG
> 
tGGGCGGGG
> 
gGGGTGGGG
> 
aGGGCGGAG
> 
gGGGCTGGG
> 
gGGGCGGGG
> 
gGGGCGGGG
> 
gGGGCGGGG
> 
gGGGCGGGG
> 
aGGGCGGAC
> 
gGGGCGCGG
> 
gGGGCGGGG
> 
gGGGAGGGG
> 
aGGGCGGGG
> 
aGGGCGGAG
> 
aGGGCGGGA
> 
gGGGAGGGC
> 
gAGGTGGGG
> 
gGGGCGGGG
> 
gGGGAGGAG
> 
cGGGCGGGG
> 
aGGGTGGGG
> 
gGGGCGGGG
> 
gGGGCGGGG
> 
gGGGCGGAG
> 
gAGGTGGGA
> 
gAGGCGGAG
> 
cGGGCGGGG
> 
cGGGCGGGG
> 
cGGGCGGGG
> 
cGGGCGGGG
> 
cGGGCGGGG
> 
gAGGTGGAG
> 
gGGGCGGGG
> 
gGGGCGGGG
> 
gTGGCGGGG
> 
gGGGCGGAG
> 
aGGGAGGGG
> 
gGGGCGGGG
> 
gAGGCGGGG
> 
gGGGCGGGC
> 
gGGGAGTGG
> 
tGGGAGGGG
> 
gGGGCGGGG
> 
tGGGTGGTC
> 
gGGGTGGGA
> 
aGGGCGGGG
> 
gGGGTGGGG
> 
tGGGAGGGG
> 
gGGGCGGGG
> 
gGGGCGGGA
> 
gGGGCGGGA
> 
tCGGAGGGG
> 
gGGGAGGAG
> 
gGGGCGGAG
> 
tGGGCGGTG
> 
gGGGCGGAC
> 
tGGGCGGGG
> 
gGGGCGGGG
> 
aAGGCGGAG
> 
tGGGAGGGC
> 
gAGGCGGGG
> 
tGGGAGGGC
> 
gGGGCGGGG
> 
gAGGCGGAG
> 
tGGGAGGGG
> 
tGGGAGGGA
> 
gGGGAGGTG
> 
gGGGCGGGC
> 
aGGGCGGGG
> 
gGGGCGGAG
> 
aGGGTGGGG
> 
gAGGCGGAG
> 
gGGGCGGGG
> 
tGGGCCGGG
> 
gGGGAGGGG
> 
aGGGCGGGG
> 
gCGGTGGGC
> 
tAGGCGGAA
> 
tAGGCGGAA
> 
tAGGTGGGA
> 
gGGGCGGGG
> 
gGGGCGGAG
> 
gGGGCGGGC
> 
gGGGCGGGG
> 
gGGGCGGGG
> 
gAGGCGGGG
> 
cGGGAGGAG
> 
tGGGCGGGG
> 
gGGGCGGGG
> 
gGGGTGGGG
> 
aAGGCGGAG
> 
gGGGAGGGC
> 
tGGGCGGGT
> 
tGGGAGGAG
> 
gGGGCGGGA
> 
gGGCCGGAG
> 
aAGGCGGGG
> 
gGGGCGGGG
> 
gAGGCGGGG
> 
gGGGTGGAG
> 
gGGGTGGAG
> 
tGGGCGGGG
> 
gCGGCGGGG
> 
gGGGAGGGA
> 
cGGGCGGGC
> 
gGGGAGGGG
> 
gGGGCGGGG
> 
gGGGAGGAG
> 
gGGGCGGGC
> 
gGGGCGGGG
> 
gGGGAGGGG
> 
gGGGCAGGG
> 
aGGGCGGGA
> 
gGGGCGGGC
> 
gGGGCGGAG
> 
gGGGCGGGG
> 
tGGGTGTGG
> 
gGGGCGCGG
> 
cGGGAGGAG
> 
gGGGCGGGC
> 
gGGGAAGGG
> 
tGGGAGGAG
> 
gGGGCGGGA
> 
tGGGCGGGG
> 
tGGGTGGGG
> 
gGGGCGGGG
> 
gGGGCGGGG
> 
gAGGAGGAG
