# Supplementary material for: Intergenic, gene terminal, and intragenic CpG islands in the human genome
Source: BMC Genomics. 2010 Jan 19;11:48. doi: 10.1186/1471-2164-11-48 (PMC2817693; doi:10.1186/1471-2164-11-48)
Supplement: Additional file 6 — Sp1. This folder contains the data used for Sp1 binding sites prediction and detailed description of the procedure. [file 1471-2164-11-48-S6.ZIP › SP1/sp1_site_extraction/9.log]

*Looking for DNA motifs Gibbs sampler (SeSiMCMC)
#Input FastA file name:
$sp1transfac2HG17_100ref_0raf_.fasta
#The sampler was looking for  sites on both strands of 233 sequences of length from 209 through 260.
#the site length found is 9
#the sampler has tested the lengths in [9,9]
#!!! The found motif length is the minimal tested length.
#!!! It possibly means that the result is almost garbage.
#!!! Try to shift the band of to use slow mode.
#The motif is formed by 207 sites
#3246 motif sites
#3039 were added by post-sampling processing.
#They are marked with "*" at line end.
/Position are based on 0
#the output below is sites list. Every string is:
#gene_id position length score direction site site-as-is
 R00287  	  111	    9	      10.2	<	CCCCGCCCa	tGGGCGGGG
 R00374  	  106	    9	     4.741	<	CCCCACTCc	gGAGTGGGG
 R00377  	  101	    9	     7.157	<	TCCCTCCTc	gAGGAGGGA
 R00378  	  101	    9	     7.157	<	TCCCTCCTc	gAGGAGGGA
 R00381  	   99	    9	     9.918	<	CTCCGCCCc	gGGGCGGAG
 R00385  	  111	    9	      9.13	<	CCCCGCCTc	gAGGCGGGG
 R00560  	  106	    9	     8.138	>	tGGGTGGAG	tGGGTGGAG
 R00565  	   99	    9	     6.259	>	tGGGAGGGT	tGGGAGGGT
 R00570  	  120	    9	     5.733	<	CCCCTCACc	gGTGAGGGG
 R00610  	  112	    9	      8.79	<	CTCCTCCCa	tGGGAGGAG
 R00955  	  102	    9	     8.483	>	gGGGCGGGC	gGGGCGGGC
 R01039  	  100	    9	     10.82	>	gGGGCGGGG	gGGGCGGGG
 R01696  	  101	    9	     5.387	<	CCACACCCa	tGGGTGTGG
 R01754  	  100	    9	     10.31	<	CCCCTCCCc	gGGGAGGGG
 R01755  	  106	    9	     6.809	>	gGGGCAGGG	gGGGCAGGG
 R01756  	  101	    9	     10.31	>	gGGGAGGGG	gGGGAGGGG
 R01762  	  107	    9	     9.657	>	gGGGTGGGG	gGGGTGGGG
 R02423  	  105	    9	     8.845	<	TCCCTCCCc	gGGGAGGGA
 R02424  	  106	    9	     8.229	>	gAGGCGGAG	gAGGCGGAG
 R02426  	  104	    9	     5.277	<	CTCAGCCCa	tGGGCTGAG
 R02432  	  106	    9	     9.354	>	gGGGCGGGA	gGGGCGGGA
 R02433  	  103	    9	     8.032	>	aGGGCGGGA	aGGGCGGGA
 R02439  	  103	    9	     10.31	<	CCCCTCCCc	gGGGAGGGG
 R02440  	  107	    9	     7.986	<	CCCCGCCCg	cGGGCGGGG
 R02444  	  109	    9	     6.768	>	tGGGCGGGT	tGGGCGGGT
 R02717  	  105	    9	     6.768	>	tGGGCGGGT	tGGGCGGGT
 R02858  	  104	    9	     7.986	>	cGGGCGGGG	cGGGCGGGG
 R02859  	  100	    9	     7.865	>	tGGGCGGGC	tGGGCGGGC
 R03118  	  102	    9	     8.756	>	gGGGTGGAG	gGGGTGGAG
 R03189  	  117	    9	      8.79	<	CTCCTCCCa	tGGGAGGAG
 R03354  	  119	    9	     9.691	>	tGGGAGGGG	tGGGAGGGG
 R03445  	  106	    9	     7.974	<	GCCCTCCCc	gGGGAGGGC
 R03666  	  106	    9	     3.368	<	TTCCTCACc	gGTGAGGAA
 R03957  	  112	    9	      8.79	<	CTCCTCCCa	tGGGAGGAG
 R04034  	  105	    9	     10.82	<	CCCCGCCCc	gGGGCGGGG
 R04124  	  113	    9	     3.843	<	GCCAGCCCa	tGGGCTGGC
 R04376  	  125	    9	     7.986	>	cGGGCGGGG	cGGGCGGGG
 R04421  	  110	    9	     10.31	>	gGGGAGGGG	gGGGAGGGG
 R04422  	  106	    9	     7.157	>	gAGGAGGGA	gAGGAGGGA
 R04426  	   93	    9	     7.157	>	gAGGAGGGA	gAGGAGGGA
 R04493  	  109	    9	     9.409	<	CTCCTCCCc	gGGGAGGAG
 R04621  	  113	    9	     8.335	<	CCCCACCCt	aGGGTGGGG
 R04625  	  144	    9	     8.845	>	gGGGAGGGA	gGGGAGGGA
 R04626  	  106	    9	     5.386	<	CCCCTTCCc	gGGAAGGGG
 R04668  	  112	    9	     9.496	>	aGGGCGGGG	aGGGCGGGG
 R04674  	  100	    9	     8.483	<	GCCCGCCCc	gGGGCGGGC
 R04675  	  107	    9	     9.657	>	gGGGTGGGG	gGGGTGGGG
 R04716  	  120	    9	     8.595	<	CTCCGCCCt	aGGGCGGAG
 R04734  	  107	    9	     7.167	<	CCACGCCCc	gGGGCGTGG
 R04829  	  105	    9	     10.82	<	CCCCGCCCc	gGGGCGGGG
 R04830  	  104	    9	     7.161	<	GCCCGCCCt	aGGGCGGGC
 R04831  	  108	    9	      9.13	<	CCCCGCCTc	gAGGCGGGG
 R04834  	  105	    9	     10.82	>	gGGGCGGGG	gGGGCGGGG
 R04873  	  134	    9	     8.032	>	aGGGCGGGA	aGGGCGGGA
 R04883  	  109	    9	     10.82	>	gGGGCGGGG	gGGGCGGGG
 R04897  	  122	    9	     8.138	>	tGGGTGGAG	tGGGTGGAG
 R04915  	  103	    9	     8.483	>	gGGGCGGGC	gGGGCGGGC
 R04918  	  108	    9	     8.138	>	tGGGTGGAG	tGGGTGGAG
 R04930  	  102	    9	     10.82	>	gGGGCGGGG	gGGGCGGGG
 R04966  	  103	    9	     10.82	>	gGGGCGGGG	gGGGCGGGG
 R04995  	  104	    9	      6.87	>	aGGGTGGGA	aGGGTGGGA
 R04996  	  105	    9	     6.343	<	TCCCGCCTt	aAGGCGGGA
 R04997  	  106	    9	     10.31	<	CCCCTCCCc	gGGGAGGGG
 R04998  	  103	    9	     5.109	<	CCCAGCCTc	gAGGCTGGG
 R05001  	  102	    9	     5.803	>	tGGGTGGAC	tGGGTGGAC
 R08503  	  101	    9	     7.522	>	aGGGAGGGA	aGGGAGGGA
 R09461  	  111	    9	     8.595	>	aGGGCGGAG	aGGGCGGAG
 R09522  	  106	    9	     6.226	<	ACCCACCCc	gGGGTGGGT
 R09714  	  108	    9	     9.039	>	tGGGTGGGG	tGGGTGGGG
 R10055  	  103	    9	     7.666	<	TCCCGCCTc	gAGGCGGGA
 R11274  	  120	    9	     6.548	>	tGGGCGTGG	tGGGCGTGG
 R12093  	   92	    9	     1.688	<	CCCTCCCCa	tGGGGAGGG
 R12741  	  109	    9	     8.483	>	gGGGCGGGC	gGGGCGGGC
 R12758  	  109	    9	     10.82	<	CCCCGCCCc	gGGGCGGGG
 R12769  	  101	    9	      5.65	>	cGGGCGGGC	cGGGCGGGC
 R13050  	  104	    9	      10.2	<	CCCCGCCCa	tGGGCGGGG
 R13166  	  105	    9	     9.657	<	CCCCACCCc	gGGGTGGGG
 R13258  	  102	    9	     7.167	>	gGGGCGTGG	gGGGCGTGG
 R13261  	   99	    9	     10.82	>	gGGGCGGGG	gGGGCGGGG
 R13304  	  100	    9	      10.2	<	CCCCGCCCa	tGGGCGGGG
 R13413  	  109	    9	     9.657	>	gGGGTGGGG	gGGGTGGGG
 R13584  	  104	    9	     8.595	>	aGGGCGGAG	aGGGCGGAG
 R13586  	  105	    9	     6.797	>	gGGGCTGGG	gGGGCTGGG
 R14212  	   95	    9	     10.82	>	gGGGCGGGG	gGGGCGGGG
 R14213  	  105	    9	     10.82	>	gGGGCGGGG	gGGGCGGGG
 R14285  	  117	    9	     10.82	>	gGGGCGGGG	gGGGCGGGG
 R14423  	  102	    9	     10.82	<	CCCCGCCCc	gGGGCGGGG
 R14428  	  103	    9	      6.26	>	aGGGCGGAC	aGGGCGGAC
 R14539  	  106	    9	      5.97	<	CCGCGCCCc	gGGGCGCGG
 R14556  	  105	    9	     10.82	>	gGGGCGGGG	gGGGCGGGG
 R14613  	  101	    9	     10.31	<	CCCCTCCCc	gGGGAGGGG
 R14622  	  108	    9	     9.496	<	CCCCGCCCt	aGGGCGGGG
 R14638  	  103	    9	     8.595	<	CTCCGCCCt	aGGGCGGAG
 R14726  	  118	    9	     8.032	>	aGGGCGGGA	aGGGCGGGA
 R14729  	  103	    9	     7.974	<	GCCCTCCCc	gGGGAGGGC
 R14779  	  106	    9	     7.969	>	gAGGTGGGG	gAGGTGGGG
 R14805  	  106	    9	     10.82	<	CCCCGCCCc	gGGGCGGGG
 R14806  	  105	    9	     9.409	<	CTCCTCCCc	gGGGAGGAG
 R14807  	  106	    9	     7.986	>	cGGGCGGGG	cGGGCGGGG
 R15112  	  115	    9	     8.335	>	aGGGTGGGG	aGGGTGGGG
 R15113  	  116	    9	     10.82	>	gGGGCGGGG	gGGGCGGGG
 R15185  	  107	    9	     10.82	>	gGGGCGGGG	gGGGCGGGG
 R15186  	  107	    9	     9.918	>	gGGGCGGAG	gGGGCGGAG
 R15434  	  108	    9	     6.505	>	gAGGTGGGA	gAGGTGGGA
 R15637  	  109	    9	     8.229	>	gAGGCGGAG	gAGGCGGAG
 R15702  	  107	    9	     7.986	<	CCCCGCCCg	cGGGCGGGG
 R15704  	  107	    9	     7.986	<	CCCCGCCCg	cGGGCGGGG
 R15730  	   98	    9	     7.986	<	CCCCGCCCg	cGGGCGGGG
 R15731  	   98	    9	     7.986	<	CCCCGCCCg	cGGGCGGGG
 R15732  	   98	    9	     7.986	<	CCCCGCCCg	cGGGCGGGG
 R16052  	  109	    9	     7.068	<	CTCCACCTc	gAGGTGGAG
 R16218  	  110	    9	     10.82	>	gGGGCGGGG	gGGGCGGGG
 R16219  	  103	    9	     10.82	<	CCCCGCCCc	gGGGCGGGG
 R16222  	  114	    9	     6.104	>	gTGGCGGGG	gTGGCGGGG
 R16224  	  100	    9	     9.918	>	gGGGCGGAG	gGGGCGGAG
 R16236  	  105	    9	     8.987	<	CCCCTCCCt	aGGGAGGGG
 R16614  	  102	    9	     10.82	>	gGGGCGGGG	gGGGCGGGG
 R16615  	  117	    9	      9.13	<	CCCCGCCTc	gAGGCGGGG
 R16622  	  108	    9	     8.483	>	gGGGCGGGC	gGGGCGGGC
 R16623  	  100	    9	     6.658	>	gGGGAGTGG	gGGGAGTGG
 R16625  	  107	    9	     9.691	<	CCCCTCCCa	tGGGAGGGG
 R16626  	  102	    9	     10.82	>	gGGGCGGGG	gGGGCGGGG
 R16629  	  117	    9	     2.747	<	GACCACCCa	tGGGTGGTC
 R16659  	  129	    9	     8.193	<	TCCCACCCc	gGGGTGGGA
 R16660  	  111	    9	     9.496	<	CCCCGCCCt	aGGGCGGGG
 R16676  	  110	    9	     9.657	<	CCCCACCCc	gGGGTGGGG
 R16683  	  106	    9	     9.691	>	tGGGAGGGG	tGGGAGGGG
 R16933  	  100	    9	     10.82	>	gGGGCGGGG	gGGGCGGGG
 R16952  	  106	    9	     9.354	<	TCCCGCCCc	gGGGCGGGA
 R16953  	  120	    9	     9.354	<	TCCCGCCCc	gGGGCGGGA
 R16954  	  104	    9	     5.211	>	tCGGAGGGG	tCGGAGGGG
 R16956  	  113	    9	     9.409	>	gGGGAGGAG	gGGGAGGAG
 R16958  	  109	    9	     9.918	>	gGGGCGGAG	gGGGCGGAG
 R16959  	  109	    9	     6.244	<	CACCGCCCa	tGGGCGGTG
 R16967  	  105	    9	     7.582	<	GTCCGCCCc	gGGGCGGAC
 R17014  	   95	    9	      10.2	<	CCCCGCCCa	tGGGCGGGG
 R17070  	  106	    9	     10.82	<	CCCCGCCCc	gGGGCGGGG
 R17081  	  107	    9	     6.907	<	CTCCGCCTt	aAGGCGGAG
 R17082  	  100	    9	     7.356	>	tGGGAGGGC	tGGGAGGGC
 R17101  	  109	    9	      9.13	>	gAGGCGGGG	gAGGCGGGG
 R17102  	  104	    9	     7.356	>	tGGGAGGGC	tGGGAGGGC
 R17110  	  119	    9	     10.82	<	CCCCGCCCc	gGGGCGGGG
 R17156  	  106	    9	     8.229	<	CTCCGCCTc	gAGGCGGAG
 R17170  	  106	    9	     9.691	>	tGGGAGGGG	tGGGAGGGG
 R17172  	  106	    9	     8.226	>	tGGGAGGGA	tGGGAGGGA
 R17193  	  112	    9	     6.353	<	CACCTCCCc	gGGGAGGTG
 R17208  	   94	    9	     8.483	>	gGGGCGGGC	gGGGCGGGC
 R18660  	  109	    9	     9.496	>	aGGGCGGGG	aGGGCGGGG
 R18684  	  132	    9	     9.918	>	gGGGCGGAG	gGGGCGGAG
 R18806  	   92	    9	     8.335	<	CCCCACCCt	aGGGTGGGG
 R18822  	  110	    9	     8.229	>	gAGGCGGAG	gAGGCGGAG
 R18823  	  108	    9	     10.82	>	gGGGCGGGG	gGGGCGGGG
 R18824  	  110	    9	     5.133	>	tGGGCCGGG	tGGGCCGGG
 R18825  	  102	    9	     10.31	>	gGGGAGGGG	gGGGAGGGG
 R18826  	  105	    9	     9.496	>	aGGGCGGGG	aGGGCGGGG
 R18828  	   99	    9	     2.842	>	gCGGTGGGC	gCGGTGGGC
 R18885  	  121	    9	     6.146	<	TTCCGCCTa	tAGGCGGAA
 R18887  	  121	    9	     6.146	<	TTCCGCCTa	tAGGCGGAA
 R18888  	  121	    9	     5.886	<	TCCCACCTa	tAGGTGGGA
 R19132  	  100	    9	     10.82	>	gGGGCGGGG	gGGGCGGGG
 R19433  	  106	    9	     9.918	>	gGGGCGGAG	gGGGCGGAG
 R19434  	   95	    9	     8.483	>	gGGGCGGGC	gGGGCGGGC
 R19435  	  105	    9	     10.82	<	CCCCGCCCc	gGGGCGGGG
 R19464  	  111	    9	     10.82	>	gGGGCGGGG	gGGGCGGGG
 R19517  	  113	    9	      9.13	>	gAGGCGGGG	gAGGCGGGG
 R19540  	  110	    9	     6.575	>	cGGGAGGAG	cGGGAGGAG
 R19548  	   99	    9	      10.2	>	tGGGCGGGG	tGGGCGGGG
 R19551  	  120	    9	     10.82	<	CCCCGCCCc	gGGGCGGGG
 R19583  	  103	    9	     9.657	<	CCCCACCCc	gGGGTGGGG
 R19586  	  119	    9	     6.907	<	CTCCGCCTt	aAGGCGGAG
 R19606  	  110	    9	     7.974	>	gGGGAGGGC	gGGGAGGGC
 R19626  	  103	    9	     6.768	>	tGGGCGGGT	tGGGCGGGT
 R19629  	  105	    9	      8.79	>	tGGGAGGAG	tGGGAGGAG
 R19632  	  134	    9	     9.354	<	TCCCGCCCc	gGGGCGGGA
 R19634  	  111	    9	     4.801	>	gGGCCGGAG	gGGCCGGAG
 R19637  	  105	    9	     7.808	>	aAGGCGGGG	aAGGCGGGG
 R19641  	  108	    9	     10.82	>	gGGGCGGGG	gGGGCGGGG
 R19658  	  111	    9	      9.13	<	CCCCGCCTc	gAGGCGGGG
 R19699  	  114	    9	     8.756	>	gGGGTGGAG	gGGGTGGAG
 R19700  	  114	    9	     8.756	>	gGGGTGGAG	gGGGTGGAG
 R20180  	  108	    9	      10.2	<	CCCCGCCCa	tGGGCGGGG
 R20181  	  104	    9	     6.338	>	gCGGCGGGG	gCGGCGGGG
 R20195  	  111	    9	     8.845	>	gGGGAGGGA	gGGGAGGGA
 R20196  	  109	    9	      5.65	>	cGGGCGGGC	cGGGCGGGC
 R20198  	  105	    9	     10.31	>	gGGGAGGGG	gGGGAGGGG
 R20257  	  113	    9	     10.82	<	CCCCGCCCc	gGGGCGGGG
 R20400  	  108	    9	     9.409	>	gGGGAGGAG	gGGGAGGAG
 R20418  	  108	    9	     8.483	<	GCCCGCCCc	gGGGCGGGC
 R20421  	  109	    9	     10.82	>	gGGGCGGGG	gGGGCGGGG
 R20423  	  107	    9	     10.31	>	gGGGAGGGG	gGGGAGGGG
 R20425  	  126	    9	     6.809	<	CCCTGCCCc	gGGGCAGGG
 R20426  	  103	    9	     8.032	<	TCCCGCCCt	aGGGCGGGA
 R20427  	  104	    9	     8.483	<	GCCCGCCCc	gGGGCGGGC
 R20479  	  106	    9	     9.918	<	CTCCGCCCc	gGGGCGGAG
 R20480  	  104	    9	     10.82	<	CCCCGCCCc	gGGGCGGGG
 R20481  	  105	    9	     5.387	<	CCACACCCa	tGGGTGTGG
 R20501  	  106	    9	      5.97	>	gGGGCGCGG	gGGGCGCGG
 R20535  	  119	    9	     6.575	<	CTCCTCCCg	cGGGAGGAG
 R20536  	  114	    9	     8.483	<	GCCCGCCCc	gGGGCGGGC
 R20550  	  108	    9	       6.3	<	CCCTTCCCc	gGGGAAGGG
 R20551  	  106	    9	      8.79	<	CTCCTCCCa	tGGGAGGAG
 R20618  	  106	    9	     9.354	>	gGGGCGGGA	gGGGCGGGA
 R20640  	  114	    9	      10.2	<	CCCCGCCCa	tGGGCGGGG
 R20654  	  134	    9	     9.039	>	tGGGTGGGG	tGGGTGGGG
 R20655  	   94	    9	     10.82	>	gGGGCGGGG	gGGGCGGGG
 R20659  	  118	    9	     10.82	>	gGGGCGGGG	gGGGCGGGG
 R20673  	  106	    9	      7.72	>	gAGGAGGAG	gAGGAGGAG
 R00287  	  195	    9	      1.88	>	gGAGCTGGG	gGAGCTGGG	*
 R00287  	  207	    9	     2.604	<	CTCCTGCTc	gAGCAGGAG	*
 R00287  	  151	    9	     10.82	<	CCCCGCCCc	gGGGCGGGG	*
 R00287  	  146	    9	     2.734	<	GTGCGCCCc	gGGGCGCAC	*
 R00287  	  106	    9	     10.82	<	CCCCGCCCc	gGGGCGGGG	*
 R00287  	  101	    9	     10.82	<	CCCCGCCCc	gGGGCGGGG	*
 R00287  	   87	    9	     3.141	<	GCTCGCCCc	gGGGCGAGC	*
 R00287  	   70	    9	     4.832	<	CTCCTCACc	gGTGAGGAG	*
 R00287  	   67	    9	     1.814	<	TCTCTCCTc	gAGGAGAGA	*
 R00287  	   54	    9	     1.779	<	ACCCTCCGa	tCGGAGGGT	*
 R00287  	   21	    9	     5.441	<	CCCCGCGCc	gGCGCGGGG	*
 R00374  	   37	    9	     2.853	>	gGGGCAGTG	gGGGCAGTG	*
 R00374  	  202	    9	      7.72	<	CTCCTCCTc	gAGGAGGAG	*
 R00374  	  199	    9	     7.157	<	TCCCTCCTc	gAGGAGGGA	*
 R00374  	  195	    9	     8.086	<	CTCCTCCCt	aGGGAGGAG	*
 R00374  	  151	    9	     5.174	<	CACCGCCTc	gAGGCGGTG	*
 R00374  	  148	    9	     1.941	<	GTCCACCGc	gCGGTGGAC	*
 R00374  	  112	    9	     2.041	<	TCCCGCCGg	cCGGCGGGA	*
 R00374  	  108	    9	     3.825	<	CCACTCCCg	cGGGAGTGG	*
 R00374  	  101	    9	     5.782	<	CGCCGCCCc	gGGGCGGCG	*
 R00374  	   90	    9	     9.691	<	CCCCTCCCa	tGGGAGGGG	*
 R00374  	   85	    9	     5.461	<	CCGCTCCCc	gGGGAGCGG	*
 R00374  	   83	    9	      2.47	<	ACCCGCTCc	gGAGCGGGT	*
 R00374  	   55	    9	      2.56	<	CCCCTCTCg	cGAGAGGGG	*
 R00377  	  151	    9	     2.017	<	CTCGGCCCg	cGGGCCGAG	*
 R00377  	  145	    9	     4.282	<	CCGCGCCTc	gAGGCGCGG	*
 R00377  	  143	    9	     5.441	<	CCCCGCGCc	gGCGCGGGG	*
 R00377  	  138	    9	     3.808	<	TGCCTCCCc	gGGGAGGCA	*
 R00377  	  135	    9	     5.121	<	CCCTGCCTc	gAGGCAGGG	*
 R00377  	  130	    9	     8.032	<	TCCCGCCCt	aGGGCGGGA	*
 R00377  	  126	    9	     6.575	<	CTCCTCCCg	cGGGAGGAG	*
 R00377  	  123	    9	      7.72	<	CTCCTCCTc	gAGGAGGAG	*
 R00377  	  120	    9	     7.157	<	TCCCTCCTc	gAGGAGGGA	*
 R00377  	  107	    9	     5.437	<	CTCCGCCGc	gCGGCGGAG	*
 R00377  	  104	    9	     4.928	<	CTCCTCCGc	gCGGAGGAG	*
 R00377  	   91	    9	     6.575	<	CTCCTCCCg	cGGGAGGAG	*
 R00377  	   88	    9	     2.872	<	CTGCTCCTc	gAGGAGCAG	*
 R00377  	   80	    9	      7.72	<	CTCCTCCTc	gAGGAGGAG	*
 R00377  	   77	    9	      7.72	<	CTCCTCCTc	gAGGAGGAG	*
 R00377  	   66	    9	     3.412	<	CTCCTCGCa	tGCGAGGAG	*
 R00377  	   63	    9	      7.72	<	CTCCTCCTc	gAGGAGGAG	*
 R00377  	   60	    9	     7.157	<	TCCCTCCTc	gAGGAGGGA	*
 R00377  	   56	    9	     8.086	<	CTCCTCCCt	aGGGAGGAG	*
 R00377  	   12	    9	     5.174	<	CACCGCCTc	gAGGCGGTG	*
 R00377  	    9	    9	     1.941	<	GTCCACCGc	gCGGTGGAC	*
 R00378  	  197	    9	     3.409	<	CCCCGCACg	cGTGCGGGG	*
 R00378  	  190	    9	     9.918	<	CTCCGCCCc	gGGGCGGAG	*
 R00378  	  132	    9	     2.017	<	CTCGGCCCg	cGGGCCGAG	*
 R00378  	  126	    9	     4.282	<	CCGCGCCTc	gAGGCGCGG	*
 R00378  	  124	    9	     5.441	<	CCCCGCGCc	gGCGCGGGG	*
 R00378  	  119	    9	     3.808	<	TGCCTCCCc	gGGGAGGCA	*
 R00378  	  116	    9	     5.121	<	CCCTGCCTc	gAGGCAGGG	*
 R00378  	  111	    9	     8.032	<	TCCCGCCCt	aGGGCGGGA	*
 R00378  	  107	    9	     6.575	<	CTCCTCCCg	cGGGAGGAG	*
 R00378  	  104	    9	      7.72	<	CTCCTCCTc	gAGGAGGAG	*
 R00378  	   88	    9	     5.437	<	CTCCGCCGc	gCGGCGGAG	*
 R00378  	   85	    9	     4.928	<	CTCCTCCGc	gCGGAGGAG	*
 R00378  	   82	    9	     7.157	<	TCCCTCCTc	gAGGAGGGA	*
 R00378  	   72	    9	     6.575	<	CTCCTCCCg	cGGGAGGAG	*
 R00378  	   69	    9	     2.872	<	CTGCTCCTc	gAGGAGCAG	*
 R00378  	   61	    9	      7.72	<	CTCCTCCTc	gAGGAGGAG	*
 R00378  	   58	    9	      7.72	<	CTCCTCCTc	gAGGAGGAG	*
 R00378  	   47	    9	     3.412	<	CTCCTCGCa	tGCGAGGAG	*
 R00378  	   44	    9	      7.72	<	CTCCTCCTc	gAGGAGGAG	*
 R00378  	   41	    9	     7.157	<	TCCCTCCTc	gAGGAGGGA	*
 R00378  	   37	    9	     8.086	<	CTCCTCCCt	aGGGAGGAG	*
 R00381  	  136	    9	     1.758	>	gAGGCGGCC	gAGGCGGCC	*
 R00381  	  140	    9	     1.968	>	cGGCCGGAG	cGGCCGGAG	*
 R00381  	  173	    9	     5.163	<	CGCCGCCCa	tGGGCGGCG	*
 R00381  	  106	    9	     3.409	<	CCCCGCACg	cGTGCGGGG	*
 R00381  	   41	    9	     2.017	<	CTCGGCCCg	cGGGCCGAG	*
 R00381  	   35	    9	     4.282	<	CCGCGCCTc	gAGGCGCGG	*
 R00381  	   33	    9	     5.441	<	CCCCGCGCc	gGCGCGGGG	*
 R00381  	   28	    9	     3.808	<	TGCCTCCCc	gGGGAGGCA	*
 R00381  	   25	    9	     5.121	<	CCCTGCCTc	gAGGCAGGG	*
 R00381  	   20	    9	     8.032	<	TCCCGCCCt	aGGGCGGGA	*
 R00381  	   16	    9	     6.575	<	CTCCTCCCg	cGGGAGGAG	*
 R00381  	   13	    9	      7.72	<	CTCCTCCTc	gAGGAGGAG	*
 R00381  	   10	    9	     7.157	<	TCCCTCCTc	gAGGAGGGA	*
 R00385  	   26	    9	     1.758	>	gAGGCGGCC	gAGGCGGCC	*
 R00385  	   30	    9	     1.968	>	cGGCCGGAG	cGGCCGGAG	*
 R00385  	  179	    9	     3.113	>	gAGCCGGAG	gAGCCGGAG	*
 R00385  	  198	    9	      4.56	>	gGGGAGCAG	gGGGAGCAG	*
 R00385  	  157	    9	     4.376	<	CTCCGTCCa	tGGACGGAG	*
 R00385  	  144	    9	     1.795	<	CACGGCCCc	gGGGCCGTG	*
 R00385  	   99	    9	     4.749	<	GTCCGCCCg	cGGGCGGAC	*
 R00385  	   63	    9	     5.163	<	CGCCGCCCa	tGGGCGGCG	*
 R00560  	  156	    9	     3.759	>	aGTGTGGGG	aGTGTGGGG	*
 R00560  	  161	    9	       6.3	>	gGGGAAGGG	gGGGAAGGG	*
 R00560  	  162	    9	     5.386	>	gGGAAGGGG	gGGAAGGGG	*
 R00560  	   97	    9	     2.682	<	GCCAACCCa	tGGGTTGGC	*
 R00560  	   17	    9	     3.416	<	GCCGGCCCc	gGGGCCGGC	*
 R00565  	  103	    9	     8.335	>	aGGGTGGGG	aGGGTGGGG	*
 R00565  	  171	    9	     3.027	>	gGAGAGGAA	gGAGAGGAA	*
 R00565  	  201	    9	     1.874	<	CCCAGTCCc	gGGACTGGG	*
 R00565  	  195	    9	     1.984	<	CCAAACCCc	gGGGTTTGG	*
 R00565  	  149	    9	     2.049	<	CAACACCCc	gGGGTGTTG	*
 R00565  	   14	    9	     2.872	<	CTGCTCCTc	gAGGAGCAG	*
 R00565  	   12	    9	     1.893	<	CCCTGCTCc	gGAGCAGGG	*
 R00570  	   18	    9	     3.027	>	gGAGAGGAA	gGAGAGGAA	*
 R00570  	  184	    9	     5.896	>	gGGGCTGAG	gGGGCTGAG	*
 R00570  	  155	    9	      1.88	<	CCCAGCTCc	gGAGCTGGG	*
 R00570  	  115	    9	     10.31	<	CCCCTCCCc	gGGGAGGGG	*
 R00570  	  100	    9	     5.701	<	CACCACCCc	gGGGTGGTG	*
 R00570  	   48	    9	     1.874	<	CCCAGTCCc	gGGACTGGG	*
 R00570  	   42	    9	     1.984	<	CCAAACCCc	gGGGTTTGG	*
 R00610  	  213	    9	     3.618	<	TACCACCCa	tGGGTGGTA	*
 R00610  	  162	    9	      2.39	<	TCCCACCGt	aCGGTGGGA	*
 R00610  	  158	    9	     5.681	<	CCCTTCCCa	tGGGAAGGG	*
 R00610  	  157	    9	     3.922	<	TCCCTTCCc	gGGAAGGGA	*
 R00610  	  133	    9	     1.693	<	TCATGCCCc	gGGGCATGA	*
 R00610  	  116	    9	     2.998	<	TCCCACACa	tGTGTGGGA	*
 R00610  	   42	    9	     5.136	<	CCCCACCTg	cAGGTGGGG	*
 R00610  	   26	    9	     2.883	<	TCTCTCCCa	tGGGAGAGA	*
 R00610  	   21	    9	     3.698	<	CCCCTTCTc	gAGAAGGGG	*
 R00610  	   15	    9	     1.693	<	CCCTGGCCc	gGGCCAGGG	*
 R00955  	  171	    9	     2.554	>	cGGGATGAG	cGGGATGAG	*
 R00955  	  193	    9	     5.667	<	GCCCTCCTa	tAGGAGGGC	*
 R00955  	  130	    9	     7.434	<	CTCCACCCt	aGGGTGGAG	*
 R00955  	  109	    9	      5.65	<	GCCCGCCCg	cGGGCGGGC	*
 R00955  	   72	    9	     3.346	<	GCCTTCCCa	tGGGAAGGC	*
 R00955  	   35	    9	     2.399	<	GTCAACCCc	gGGGTTGAC	*
 R00955  	    3	    9	     2.499	<	TCCAGCCCg	cGGGCTGGA	*
 R01039  	   69	    9	     4.118	>	aGCGCGGGG	aGCGCGGGG	*
 R01039  	   74	    9	     3.735	>	gGGGCGTGT	gGGGCGTGT	*
 R01039  	   95	    9	     2.869	>	cGGCCGGGG	cGGCCGGGG	*
 R01039  	  174	    9	     4.075	<	CTCCTCCAa	tTGGAGGAG	*
 R01039  	  171	    9	     3.584	<	CGCCTCCTc	gAGGAGGCG	*
 R01039  	  168	    9	     5.479	<	CCACGCCTc	gAGGCGTGG	*
 R01039  	  163	    9	     4.042	<	CTCCACCAc	gTGGTGGAG	*
 R01039  	  121	    9	      2.55	<	TCCCGGCTc	gAGCCGGGA	*
 R01039  	   18	    9	     5.133	<	CCCGGCCCa	tGGGCCGGG	*
 R01039  	   17	    9	     3.367	<	GCCCGGCCc	gGGCCGGGC	*
 R01753  	    7	    9	     6.006	>	gGGGTGTGG	gGGGTGTGG	*
 R01753  	   89	    9	     3.346	>	tGGGAAGGC	tGGGAAGGC	*
 R01753  	  135	    9	     1.693	>	gGGCCAGGG	gGGCCAGGG	*
 R01753  	  149	    9	     3.096	>	gGGGAGCAA	gGGGAGCAA	*
 R01753  	  104	    9	     5.486	<	CCCTGCCCt	aGGGCAGGG	*
 R01753  	  103	    9	     2.858	<	GCCCTGCCc	gGGCAGGGC	*
 R01753  	   53	    9	     2.239	<	GCCCTGCCa	tGGCAGGGC	*
 R01753  	   43	    9	     2.593	<	GTCCTCCGc	gCGGAGGAC	*
 R01754  	    3	    9	     10.31	>	gGGGAGGGG	gGGGAGGGG	*
 R01754  	   20	    9	     3.952	>	gGGGATGGC	gGGGATGGC	*
 R01754  	   36	    9	      1.88	>	gGAGCTGGG	gGAGCTGGG	*
 R01754  	   37	    9	     2.853	>	gAGCTGGGG	gAGCTGGGG	*
 R01754  	   41	    9	     1.688	>	tGGGGAGGG	tGGGGAGGG	*
 R01754  	   42	    9	     10.31	>	gGGGAGGGG	gGGGAGGGG	*
 R01754  	   47	    9	     4.474	>	gGGGCAGGC	gGGGCAGGC	*
 R01754  	   61	    9	     4.325	>	aGGGTAGGG	aGGGTAGGG	*
 R01754  	   62	    9	     4.925	>	gGGTAGGGG	gGGTAGGGG	*
 R01754  	   68	    9	     6.809	>	gGGGCAGGG	gGGGCAGGG	*
 R01754  	   69	    9	     5.193	>	gGGCAGGGG	gGGCAGGGG	*
 R01754  	   74	    9	     3.064	>	gGGGAAGAC	gGGGAAGAC	*
 R01754  	  115	    9	     6.006	>	gGGGTGTGG	gGGGTGTGG	*
 R01754  	  197	    9	     3.346	>	tGGGAAGGC	tGGGAAGGC	*
 R01754  	  161	    9	     2.239	<	GCCCTGCCa	tGGCAGGGC	*
 R01754  	  151	    9	     2.593	<	GTCCTCCGc	gCGGAGGAC	*
 R01754  	  103	    9	     2.405	<	CTCCCCCTt	aAGGGGGAG	*
 R01754  	  101	    9	     2.307	<	CCCTCCCCc	gGGGGAGGG	*
 R01754  	   95	    9	     7.322	<	GCCCACCCc	gGGGTGGGC	*
 R01754  	   91	    9	     3.843	<	GCCAGCCCa	tGGGCTGGC	*
 R01755  	   35	    9	     3.289	>	aAGGAAGGG	aAGGAAGGG	*
 R01755  	   36	    9	     4.063	>	aGGAAGGGG	aGGAAGGGG	*
 R01755  	   41	    9	     10.31	>	gGGGAGGGG	gGGGAGGGG	*
 R01755  	   58	    9	     3.952	>	gGGGATGGC	gGGGATGGC	*
 R01755  	   74	    9	      1.88	>	gGAGCTGGG	gGAGCTGGG	*
 R01755  	   75	    9	     2.853	>	gAGCTGGGG	gAGCTGGGG	*
 R01755  	   79	    9	     1.688	>	tGGGGAGGG	tGGGGAGGG	*
 R01755  	   80	    9	     10.31	>	gGGGAGGGG	gGGGAGGGG	*
 R01755  	   85	    9	     4.474	>	gGGGCAGGC	gGGGCAGGC	*
 R01755  	   99	    9	     4.325	>	aGGGTAGGG	aGGGTAGGG	*
 R01755  	  100	    9	     4.925	>	gGGTAGGGG	gGGTAGGGG	*
 R01755  	  107	    9	     5.193	>	gGGCAGGGG	gGGCAGGGG	*
 R01755  	  112	    9	     3.064	>	gGGGAAGAC	gGGGAAGAC	*
 R01755  	  153	    9	     6.006	>	gGGGTGTGG	gGGGTGTGG	*
 R01755  	  199	    9	     2.239	<	GCCCTGCCa	tGGCAGGGC	*
 R01755  	  189	    9	     2.593	<	GTCCTCCGc	gCGGAGGAC	*
 R01755  	  141	    9	     2.405	<	CTCCCCCTt	aAGGGGGAG	*
 R01755  	  139	    9	     2.307	<	CCCTCCCCc	gGGGGAGGG	*
 R01755  	  138	    9	     10.31	<	CCCCTCCCc	gGGGAGGGG	*
 R01755  	  133	    9	     7.322	<	GCCCACCCc	gGGGTGGGC	*
 R01755  	  129	    9	     3.843	<	GCCAGCCCa	tGGGCTGGC	*
 R01756  	   14	    9	     5.486	>	aGGGCAGGG	aGGGCAGGG	*
 R01756  	   15	    9	     5.193	>	gGGCAGGGG	gGGCAGGGG	*
 R01756  	   20	    9	     4.967	>	gGGGAGAGG	gGGGAGAGG	*
 R01756  	   56	    9	     3.289	>	aAGGAAGGG	aAGGAAGGG	*
 R01756  	   57	    9	     4.063	>	aGGAAGGGG	aGGAAGGGG	*
 R01756  	   62	    9	     10.31	>	gGGGAGGGG	gGGGAGGGG	*
 R01756  	   79	    9	     3.952	>	gGGGATGGC	gGGGATGGC	*
 R01756  	   95	    9	      1.88	>	gGAGCTGGG	gGAGCTGGG	*
 R01756  	   96	    9	     2.853	>	gAGCTGGGG	gAGCTGGGG	*
 R01756  	  100	    9	     1.688	>	tGGGGAGGG	tGGGGAGGG	*
 R01756  	  106	    9	     4.474	>	gGGGCAGGC	gGGGCAGGC	*
 R01756  	  120	    9	     4.325	>	aGGGTAGGG	aGGGTAGGG	*
 R01756  	  121	    9	     4.925	>	gGGTAGGGG	gGGTAGGGG	*
 R01756  	  127	    9	     6.809	>	gGGGCAGGG	gGGGCAGGG	*
 R01756  	  128	    9	     5.193	>	gGGCAGGGG	gGGCAGGGG	*
 R01756  	  133	    9	     3.064	>	gGGGAAGAC	gGGGAAGAC	*
 R01756  	  174	    9	     6.006	>	gGGGTGTGG	gGGGTGTGG	*
 R01756  	  162	    9	     2.405	<	CTCCCCCTt	aAGGGGGAG	*
 R01756  	  160	    9	     2.307	<	CCCTCCCCc	gGGGGAGGG	*
 R01756  	  159	    9	     10.31	<	CCCCTCCCc	gGGGAGGGG	*
 R01756  	  154	    9	     7.322	<	GCCCACCCc	gGGGTGGGC	*
 R01756  	  150	    9	     3.843	<	GCCAGCCCa	tGGGCTGGC	*
 R01761  	    3	    9	     4.031	>	gGCGAGGAG	gGCGAGGAG	*
 R01761  	    6	    9	     3.505	>	gAGGAGTGA	gAGGAGTGA	*
 R01761  	   17	    9	     3.494	>	gCGGAGGGC	gCGGAGGGC	*
 R01761  	   21	    9	     4.429	>	aGGGCCGGG	aGGGCCGGG	*
 R01761  	   22	    9	     3.367	>	gGGCCGGGC	gGGCCGGGC	*
 R01761  	   43	    9	      5.72	>	tCGGCGGGG	tCGGCGGGG	*
 R01761  	   48	    9	     7.387	>	gGGGCGGGT	gGGGCGGGT	*
 R01761  	   98	    9	     3.453	>	cAGGAGGGC	cAGGAGGGC	*
 R01761  	  150	    9	     6.809	>	gGGGCAGGG	gGGGCAGGG	*
 R01761  	  151	    9	     5.193	>	gGGCAGGGG	gGGCAGGGG	*
 R01761  	  156	    9	     9.657	>	gGGGTGGGG	gGGGTGGGG	*
 R01761  	  158	    9	     1.741	>	gGTGGGGGG	gGTGGGGGG	*
 R01762  	   49	    9	     3.453	>	cAGGAGGGC	cAGGAGGGC	*
 R01762  	  101	    9	     6.809	>	gGGGCAGGG	gGGGCAGGG	*
 R01762  	  102	    9	     5.193	>	gGGCAGGGG	gGGCAGGGG	*
 R01762  	  109	    9	     1.741	>	gGTGGGGGG	gGTGGGGGG	*
 R01762  	  190	    9	     5.486	>	aGGGCAGGG	aGGGCAGGG	*
 R01762  	  191	    9	     5.193	>	gGGCAGGGG	gGGCAGGGG	*
 R01762  	  196	    9	     4.967	>	gGGGAGAGG	gGGGAGAGG	*
 R01770  	   94	    9	     3.505	>	gAGCAGGGG	gAGCAGGGG	*
 R01770  	  100	    9	     4.317	>	gGGGCGGCA	gGGGCGGCA	*
 R01770  	  133	    9	     3.786	>	aAGGCTGGG	aAGGCTGGG	*
 R01770  	  134	    9	     3.218	>	aGGCTGGGG	aGGCTGGGG	*
 R01770  	  141	    9	     5.344	>	gGGGCAGGA	gGGGCAGGA	*
 R01770  	  142	    9	     1.957	>	gGGCAGGAC	gGGCAGGAC	*
 R01770  	  146	    9	     3.108	>	aGGACGGGA	aGGACGGGA	*
 R01770  	  150	    9	      2.44	>	cGGGAGGCG	cGGGAGGCG	*
 R01770  	  174	    9	     2.647	<	TCCCGACCt	aGGTCGGGA	*
 R01770  	   57	    9	     2.762	<	CCCCTCCAg	cTGGAGGGG	*
 R01770  	   51	    9	     1.886	<	CCCTGTCCc	gGGACAGGG	*
 R01770  	   38	    9	     2.409	<	TTCCTCTCa	tGAGAGGAA	*
 R01770  	   35	    9	     4.612	<	CCCTTCCTc	gAGGAAGGG	*
 R01770  	   34	    9	     4.063	<	CCCCTTCCt	aGGAAGGGG	*
 R01770  	   31	    9	     2.405	<	CTCCCCCTt	aAGGGGGAG	*
 R01770  	   28	    9	     6.658	<	CCACTCCCc	gGGGAGTGG	*
 R01770  	   23	    9	     2.148	<	CACCGCCAc	gTGGCGGTG	*
 R01770  	   20	    9	     3.713	<	TCCCACCGc	gCGGTGGGA	*
 R01770  	   16	    9	     5.681	<	CCCTTCCCa	tGGGAAGGG	*
 R01770  	   15	    9	     1.954	<	ACCCTTCCc	gGGAAGGGT	*
 R02423  	   43	    9	      9.13	>	gAGGCGGGG	gAGGCGGGG	*
 R02423  	   62	    9	     2.008	>	tAGGTGAGG	tAGGTGAGG	*
 R02423  	   75	    9	     5.273	>	gGGGAGGCG	gGGGAGGCG	*
 R02423  	   78	    9	     8.229	>	gAGGCGGAG	gAGGCGGAG	*
 R02423  	  123	    9	     4.463	<	CCCCACACa	tGTGTGGGG	*
 R02423  	  110	    9	     4.976	<	CCCCTCCAa	tTGGAGGGG	*
 R02423  	  101	    9	     4.965	<	CCCATCCCt	aGGGATGGG	*
 R02423  	  100	    9	     2.399	<	GCCCATCCc	gGGATGGGC	*
 R02423  	   16	    9	     7.322	<	GCCCACCCc	gGGGTGGGC	*
 R02423  	   12	    9	     5.277	<	CTCAGCCCa	tGGGCTGAG	*
 R02424  	    6	    9	     3.341	>	tAGGTAGGG	tAGGTAGGG	*
 R02424  	    7	    9	     2.138	>	aGGTAGGGA	aGGTAGGGA	*
 R02424  	   11	    9	      5.03	>	aGGGAGGTG	aGGGAGGTG	*
 R02424  	   14	    9	     4.537	>	gAGGTGGGT	gAGGTGGGT	*
 R02424  	   71	    9	      9.13	>	gAGGCGGGG	gAGGCGGGG	*
 R02424  	   90	    9	     2.008	>	tAGGTGAGG	tAGGTGAGG	*
 R02424  	  103	    9	     5.273	>	gGGGAGGCG	gGGGAGGCG	*
 R02424  	  151	    9	     4.463	<	CCCCACACa	tGTGTGGGG	*
 R02424  	  138	    9	     4.976	<	CCCCTCCAa	tTGGAGGGG	*
 R02424  	  133	    9	     8.845	<	TCCCTCCCc	gGGGAGGGA	*
 R02424  	  129	    9	     4.965	<	CCCATCCCt	aGGGATGGG	*
 R02424  	  128	    9	     2.399	<	GCCCATCCc	gGGATGGGC	*
 R02424  	   44	    9	     7.322	<	GCCCACCCc	gGGGTGGGC	*
 R02424  	   40	    9	     5.277	<	CTCAGCCCa	tGGGCTGAG	*
 R02426  	    5	    9	     1.766	>	cAGGATGGG	cAGGATGGG	*
 R02426  	   70	    9	     3.341	>	tAGGTAGGG	tAGGTAGGG	*
 R02426  	   71	    9	     2.138	>	aGGTAGGGA	aGGTAGGGA	*
 R02426  	   75	    9	      5.03	>	aGGGAGGTG	aGGGAGGTG	*
 R02426  	   78	    9	     4.537	>	gAGGTGGGT	gAGGTGGGT	*
 R02426  	  135	    9	      9.13	>	gAGGCGGGG	gAGGCGGGG	*
 R02426  	  154	    9	     2.008	>	tAGGTGAGG	tAGGTGAGG	*
 R02426  	  167	    9	     5.273	>	gGGGAGGCG	gGGGAGGCG	*
 R02426  	  170	    9	     8.229	>	gAGGCGGAG	gAGGCGGAG	*
 R02426  	  202	    9	     4.976	<	CCCCTCCAa	tTGGAGGGG	*
 R02426  	  197	    9	     8.845	<	TCCCTCCCc	gGGGAGGGA	*
 R02426  	  193	    9	     4.965	<	CCCATCCCt	aGGGATGGG	*
 R02426  	  192	    9	     2.399	<	GCCCATCCc	gGGATGGGC	*
 R02426  	  108	    9	     7.322	<	GCCCACCCc	gGGGTGGGC	*
 R02426  	   57	    9	     1.725	<	CACTTCCCa	tGGGAAGTG	*
 R02426  	   23	    9	     6.797	<	CCCAGCCCc	gGGGCTGGG	*
 R02426  	   22	    9	     2.206	<	GCCCAGCCc	gGGCTGGGC	*
 R02426  	   13	    9	     1.974	<	GTCCTCCGa	tCGGAGGAC	*
 R02432  	    3	    9	     4.376	>	aAGGCGGGT	aAGGCGGGT	*
 R02432  	   14	    9	      1.71	>	tCGGCAGGG	tCGGCAGGG	*
 R02432  	   19	    9	     6.064	>	aGGGCGGGT	aGGGCGGGT	*
 R02432  	   23	    9	     1.914	>	cGGGTAGAG	cGGGTAGAG	*
 R02432  	   31	    9	     5.242	>	gGGGACGGG	gGGGACGGG	*
 R02432  	   32	    9	      3.56	>	gGGACGGGC	gGGACGGGC	*
 R02432  	   84	    9	     8.032	>	aGGGCGGGA	aGGGCGGGA	*
 R02432  	  100	    9	     2.762	>	cTGGAGGGG	cTGGAGGGG	*
 R02432  	  181	    9	     1.861	>	cTGGAGGAG	cTGGAGGAG	*
 R02432  	  184	    9	     6.286	>	gAGGAGGGC	gAGGAGGGC	*
 R02432  	  188	    9	     4.648	>	aGGGCGCGG	aGGGCGCGG	*
 R02432  	  190	    9	     2.009	>	gGCGCGGGT	gGCGCGGGT	*
 R02432  	  203	    9	     2.382	>	gCGGCGGTG	gCGGCGGTG	*
 R02432  	  208	    9	     1.724	>	gGTGAAGGG	gGTGAAGGG	*
 R02433  	   22	    9	     4.376	>	aAGGCGGGT	aAGGCGGGT	*
 R02433  	   33	    9	      1.71	>	tCGGCAGGG	tCGGCAGGG	*
 R02433  	   38	    9	     6.064	>	aGGGCGGGT	aGGGCGGGT	*
 R02433  	   42	    9	     1.914	>	cGGGTAGAG	cGGGTAGAG	*
 R02433  	   50	    9	     5.242	>	gGGGACGGG	gGGGACGGG	*
 R02433  	   51	    9	      3.56	>	gGGACGGGC	gGGACGGGC	*
 R02433  	  119	    9	     2.762	>	cTGGAGGGG	cTGGAGGGG	*
 R02433  	  125	    9	     9.354	>	gGGGCGGGA	gGGGCGGGA	*
 R02433  	  200	    9	     1.861	>	cTGGAGGAG	cTGGAGGAG	*
 R02433  	  203	    9	     6.286	>	gAGGAGGGC	gAGGAGGGC	*
 R02433  	  207	    9	     4.648	>	aGGGCGCGG	aGGGCGCGG	*
 R02435  	   33	    9	     1.803	>	aGGGAGCGC	aGGGAGCGC	*
 R02435  	   79	    9	     4.376	>	aAGGCGGGT	aAGGCGGGT	*
 R02435  	   90	    9	      1.71	>	tCGGCAGGG	tCGGCAGGG	*
 R02435  	   95	    9	     6.064	>	aGGGCGGGT	aGGGCGGGT	*
 R02435  	   99	    9	     1.914	>	cGGGTAGAG	cGGGTAGAG	*
 R02435  	  107	    9	     5.242	>	gGGGACGGG	gGGGACGGG	*
 R02435  	  108	    9	      3.56	>	gGGACGGGC	gGGACGGGC	*
 R02435  	  160	    9	     8.032	>	aGGGCGGGA	aGGGCGGGA	*
 R02435  	  176	    9	     2.762	>	cTGGAGGGG	cTGGAGGGG	*
 R02435  	  182	    9	     9.354	>	gGGGCGGGA	gGGGCGGGA	*
 R02435  	   12	    9	     2.375	<	CCCCTTCTt	aAGAAGGGG	*
 R02435  	    7	    9	     3.735	<	ACACGCCCc	gGGGCGTGT	*
 R02436  	   60	    9	     1.803	>	aGGGAGCGC	aGGGAGCGC	*
 R02436  	  106	    9	     4.376	>	aAGGCGGGT	aAGGCGGGT	*
 R02436  	  117	    9	      1.71	>	tCGGCAGGG	tCGGCAGGG	*
 R02436  	  122	    9	     6.064	>	aGGGCGGGT	aGGGCGGGT	*
 R02436  	  126	    9	     1.914	>	cGGGTAGAG	cGGGTAGAG	*
 R02436  	  134	    9	     5.242	>	gGGGACGGG	gGGGACGGG	*
 R02436  	  135	    9	      3.56	>	gGGACGGGC	gGGACGGGC	*
 R02436  	  187	    9	     8.032	>	aGGGCGGGA	aGGGCGGGA	*
 R02436  	  203	    9	     2.762	>	cTGGAGGGG	cTGGAGGGG	*
 R02436  	  209	    9	     9.354	>	gGGGCGGGA	gGGGCGGGA	*
 R02436  	   39	    9	     2.375	<	CCCCTTCTt	aAGAAGGGG	*
 R02436  	   34	    9	     3.735	<	ACACGCCCc	gGGGCGTGT	*
 R02436  	   26	    9	     2.795	<	CTTCACCCa	tGGGTGAAG	*
 R02436  	   24	    9	     1.724	<	CCCTTCACc	gGTGAAGGG	*
 R02436  	   18	    9	     10.31	<	CCCCTCCCc	gGGGAGGGG	*
 R02438  	  127	    9	     1.803	>	aGGGAGCGC	aGGGAGCGC	*
 R02438  	  173	    9	     4.376	>	aAGGCGGGT	aAGGCGGGT	*
 R02438  	  184	    9	      1.71	>	tCGGCAGGG	tCGGCAGGG	*
 R02438  	  189	    9	     6.064	>	aGGGCGGGT	aGGGCGGGT	*
 R02438  	  193	    9	     1.914	>	cGGGTAGAG	cGGGTAGAG	*
 R02438  	  201	    9	     5.242	>	gGGGACGGG	gGGGACGGG	*
 R02438  	  202	    9	      3.56	>	gGGACGGGC	gGGACGGGC	*
 R02438  	  106	    9	     2.375	<	CCCCTTCTt	aAGAAGGGG	*
 R02438  	  101	    9	     3.735	<	ACACGCCCc	gGGGCGTGT	*
 R02438  	   93	    9	     2.795	<	CTTCACCCa	tGGGTGAAG	*
 R02438  	   91	    9	     1.724	<	CCCTTCACc	gGTGAAGGG	*
 R02438  	   85	    9	     10.31	<	CCCCTCCCc	gGGGAGGGG	*
 R02438  	   66	    9	     6.646	<	CCCCACCTt	aAGGTGGGG	*
 R02438  	   53	    9	     2.628	<	CCGCTCCCg	cGGGAGCGG	*
 R02438  	   51	    9	     5.902	<	CCCCGCTCc	gGAGCGGGG	*
 R02438  	   46	    9	     3.141	<	GCTCGCCCc	gGGGCGAGC	*
 R02438  	   38	    9	     7.986	<	CCCCGCCCg	cGGGCGGGG	*
 R02438  	    6	    9	     2.089	<	TCCGTCCTc	gAGGACGGA	*
 R02438  	    5	    9	     2.207	<	TTCCGTCCt	aGGACGGAA	*
 R02439  	  145	    9	     1.803	>	aGGGAGCGC	aGGGAGCGC	*
 R02439  	  191	    9	     4.376	>	aAGGCGGGT	aAGGCGGGT	*
 R02439  	  202	    9	      1.71	>	tCGGCAGGG	tCGGCAGGG	*
 R02439  	  207	    9	     6.064	>	aGGGCGGGT	aGGGCGGGT	*
 R02439  	  124	    9	     2.375	<	CCCCTTCTt	aAGAAGGGG	*
 R02439  	  119	    9	     3.735	<	ACACGCCCc	gGGGCGTGT	*
 R02439  	  111	    9	     2.795	<	CTTCACCCa	tGGGTGAAG	*
 R02439  	  109	    9	     1.724	<	CCCTTCACc	gGTGAAGGG	*
 R02439  	   84	    9	     6.646	<	CCCCACCTt	aAGGTGGGG	*
 R02439  	   71	    9	     2.628	<	CCGCTCCCg	cGGGAGCGG	*
 R02439  	   69	    9	     5.902	<	CCCCGCTCc	gGAGCGGGG	*
 R02439  	   64	    9	     3.141	<	GCTCGCCCc	gGGGCGAGC	*
 R02439  	   56	    9	     7.986	<	CCCCGCCCg	cGGGCGGGG	*
 R02439  	   24	    9	     2.089	<	TCCGTCCTc	gAGGACGGA	*
 R02439  	   23	    9	     2.207	<	TTCCGTCCt	aGGACGGAA	*
 R02440  	  196	    9	     1.803	>	aGGGAGCGC	aGGGAGCGC	*
 R02440  	  175	    9	     2.375	<	CCCCTTCTt	aAGAAGGGG	*
 R02440  	  170	    9	     3.735	<	ACACGCCCc	gGGGCGTGT	*
 R02440  	  162	    9	     2.795	<	CTTCACCCa	tGGGTGAAG	*
 R02440  	  160	    9	     1.724	<	CCCTTCACc	gGTGAAGGG	*
 R02440  	  154	    9	     10.31	<	CCCCTCCCc	gGGGAGGGG	*
 R02440  	  135	    9	     6.646	<	CCCCACCTt	aAGGTGGGG	*
 R02440  	  122	    9	     2.628	<	CCGCTCCCg	cGGGAGCGG	*
 R02440  	  120	    9	     5.902	<	CCCCGCTCc	gGAGCGGGG	*
 R02440  	  115	    9	     3.141	<	GCTCGCCCc	gGGGCGAGC	*
 R02440  	   75	    9	     2.089	<	TCCGTCCTc	gAGGACGGA	*
 R02440  	   74	    9	     2.207	<	TTCCGTCCt	aGGACGGAA	*
 R02444  	  139	    9	     7.292	>	gGGGTGGAA	gGGGTGGAA	*
 R02444  	  209	    9	     10.31	<	CCCCTCCCc	gGGGAGGGG	*
 R02444  	  149	    9	      2.11	<	CCCCACCAg	cTGGTGGGG	*
 R02717  	  113	    9	     3.094	>	tCGGTGGGA	tCGGTGGGA	*
 R02717  	  117	    9	     6.259	>	tGGGAGGGT	tGGGAGGGT	*
 R02717  	  131	    9	     6.646	>	aAGGTGGGG	aAGGTGGGG	*
 R02717  	  170	    9	     4.324	>	cAGGAGGGA	cAGGAGGGA	*
 R02717  	  174	    9	      2.63	>	aGGGATGGC	aGGGATGGC	*
 R02717  	  179	    9	     3.923	>	tGGCTGGGG	tGGCTGGGG	*
 R02717  	   10	    9	     3.289	<	CCCTTCCTt	aAGGAAGGG	*
 R02717  	    9	    9	     2.599	<	TCCCTTCCt	aGGAAGGGA	*
 R02857  	   12	    9	     8.229	>	gAGGCGGAG	gAGGCGGAG	*
 R02857  	   57	    9	     2.375	>	aAGAAGGGG	aAGAAGGGG	*
 R02857  	   88	    9	     2.949	>	cGGGCGGCG	cGGGCGGCG	*
 R02857  	   95	    9	     2.869	>	cGGCCGGGG	cGGCCGGGG	*
 R02857  	  100	    9	     5.782	>	gGGGCGGCG	gGGGCGGCG	*
 R02857  	  110	    9	     3.453	>	cAGGAGGGC	cAGGAGGGC	*
 R02857  	  114	    9	     7.161	>	aGGGCGGGC	aGGGCGGGC	*
 R02857  	  118	    9	     7.986	>	cGGGCGGGG	cGGGCGGGG	*
 R02857  	  125	    9	     6.809	>	gGGGCAGGG	gGGGCAGGG	*
 R02857  	  126	    9	     2.858	>	gGGCAGGGC	gGGCAGGGC	*
 R02857  	  140	    9	     1.874	>	gGGACTGGG	gGGACTGGG	*
 R02857  	  145	    9	     7.865	>	tGGGCGGGC	tGGGCGGGC	*
 R02857  	  155	    9	     3.881	>	aTGGCGGAG	aTGGCGGAG	*
 R02857  	  158	    9	     2.593	>	gCGGAGGAC	gCGGAGGAC	*
 R02857  	  167	    9	     4.031	>	gGCGAGGAG	gGCGAGGAG	*
 R02857  	  170	    9	     3.584	>	gAGGAGGCG	gAGGAGGCG	*
 R02857  	  173	    9	     8.229	>	gAGGCGGAG	gAGGCGGAG	*
 R02857  	   31	    9	     3.746	<	CCCCGACTc	gAGTCGGGG	*
 R02857  	   25	    9	     1.949	<	CCGAGCCCc	gGGGCTCGG	*
 R02858  	   43	    9	     2.375	>	aAGAAGGGG	aAGAAGGGG	*
 R02858  	   74	    9	     2.949	>	cGGGCGGCG	cGGGCGGCG	*
 R02858  	   81	    9	     2.869	>	cGGCCGGGG	cGGCCGGGG	*
 R02858  	   86	    9	     5.782	>	gGGGCGGCG	gGGGCGGCG	*
 R02858  	   96	    9	     3.453	>	cAGGAGGGC	cAGGAGGGC	*
 R02858  	  100	    9	     7.161	>	aGGGCGGGC	aGGGCGGGC	*
 R02858  	  111	    9	     6.809	>	gGGGCAGGG	gGGGCAGGG	*
 R02858  	  112	    9	     2.858	>	gGGCAGGGC	gGGCAGGGC	*
 R02858  	  126	    9	     1.874	>	gGGACTGGG	gGGACTGGG	*
 R02858  	  131	    9	     7.865	>	tGGGCGGGC	tGGGCGGGC	*
 R02858  	  141	    9	     3.881	>	aTGGCGGAG	aTGGCGGAG	*
 R02858  	  144	    9	     2.593	>	gCGGAGGAC	gCGGAGGAC	*
 R02858  	  153	    9	     4.031	>	gGCGAGGAG	gGCGAGGAG	*
 R02858  	  156	    9	     3.584	>	gAGGAGGCG	gAGGAGGCG	*
 R02858  	  159	    9	     8.229	>	gAGGCGGAG	gAGGCGGAG	*
 R02858  	  194	    9	     2.234	>	tGGGCAGTG	tGGGCAGTG	*
 R02858  	   17	    9	     3.746	<	CCCCGACTc	gAGTCGGGG	*
 R02858  	   11	    9	     1.949	<	CCGAGCCCc	gGGGCTCGG	*
 R02859  	   12	    9	     2.375	>	aAGAAGGGG	aAGAAGGGG	*
 R02859  	   43	    9	     2.949	>	cGGGCGGCG	cGGGCGGCG	*
 R02859  	   50	    9	     2.869	>	cGGCCGGGG	cGGCCGGGG	*
 R02859  	   55	    9	     5.782	>	gGGGCGGCG	gGGGCGGCG	*
 R02859  	   65	    9	     3.453	>	cAGGAGGGC	cAGGAGGGC	*
 R02859  	   69	    9	     7.161	>	aGGGCGGGC	aGGGCGGGC	*
 R02859  	   73	    9	     7.986	>	cGGGCGGGG	cGGGCGGGG	*
 R02859  	   80	    9	     6.809	>	gGGGCAGGG	gGGGCAGGG	*
 R02859  	   81	    9	     2.858	>	gGGCAGGGC	gGGCAGGGC	*
 R02859  	   95	    9	     1.874	>	gGGACTGGG	gGGACTGGG	*
 R02859  	  110	    9	     3.881	>	aTGGCGGAG	aTGGCGGAG	*
 R02859  	  113	    9	     2.593	>	gCGGAGGAC	gCGGAGGAC	*
 R02859  	  122	    9	     4.031	>	gGCGAGGAG	gGCGAGGAG	*
 R02859  	  125	    9	     3.584	>	gAGGAGGCG	gAGGAGGCG	*
 R02859  	  128	    9	     8.229	>	gAGGCGGAG	gAGGCGGAG	*
 R02859  	  163	    9	     2.234	>	tGGGCAGTG	tGGGCAGTG	*
 R03118  	  119	    9	     1.961	>	gGAGAGGGT	gGAGAGGGT	*
 R03118  	  195	    9	     3.144	<	CTCCTCATc	gATGAGGAG	*
 R03189  	  218	    9	     8.138	<	CTCCACCCa	tGGGTGGAG	*
 R03189  	  162	    9	     2.233	<	TCCCTTCTc	gAGAAGGGA	*
 R03189  	  138	    9	     1.693	<	TCATGCCCc	gGGGCATGA	*
 R03189  	  121	    9	     2.998	<	TCCCACACa	tGTGTGGGA	*
 R03189  	   47	    9	     5.136	<	CCCCACCTg	cAGGTGGGG	*
 R03189  	   32	    9	     2.179	<	TCTCTCCCt	aGGGAGAGA	*
 R03445  	   10	    9	     3.447	>	gGGGCGGCC	gGGGCGGCC	*
 R03445  	   40	    9	     4.654	>	tGGGAGGCG	tGGGAGGCG	*
 R03445  	  158	    9	     2.275	>	cAGGCTGGG	cAGGCTGGG	*
 R03445  	  159	    9	     3.218	>	aGGCTGGGG	aGGCTGGGG	*
 R03445  	  180	    9	     6.652	>	aGGGAGGGC	aGGGAGGGC	*
 R03445  	  227	    9	     2.665	>	gGGGGGTGG	gGGGGGTGG	*
 R03445  	  228	    9	     2.295	>	gGGGGTGGG	gGGGGTGGG	*
 R03445  	  229	    9	     9.657	>	gGGGTGGGG	gGGGTGGGG	*
 R03445  	  233	    9	     1.688	>	tGGGGAGGG	tGGGGAGGG	*
 R03445  	  234	    9	     8.845	>	gGGGAGGGA	gGGGAGGGA	*
 R03445  	  107	    9	     2.307	<	CCCTCCCCc	gGGGGAGGG	*
 R03445  	  102	    9	     7.131	<	TTCCGCCCt	aGGGCGGAA	*
 R03445  	   92	    9	     2.343	<	CACTTCCCc	gGGGAAGTG	*
 R03445  	   91	    9	     1.734	<	CCACTTCCc	gGGAAGTGG	*
 R03445  	   89	    9	     2.152	<	CTCCACTTc	gAAGTGGAG	*
 R03445  	   86	    9	     2.359	<	GTCCTCCAc	gTGGAGGAC	*
 R03666  	   57	    9	     3.993	>	tAGGAAGGG	tAGGAAGGG	*
 R03666  	   58	    9	     4.063	>	aGGAAGGGG	aGGAAGGGG	*
 R03666  	   64	    9	     8.756	>	gGGGTGGAG	gGGGTGGAG	*
 R03666  	  212	    9	     10.82	<	CCCCGCCCc	gGGGCGGGG	*
 R03666  	  207	    9	     2.307	<	CCCTCCCCc	gGGGGAGGG	*
 R03666  	  206	    9	     8.845	<	TCCCTCCCc	gGGGAGGGA	*
 R03666  	  202	    9	     4.977	<	CCCTTCCCt	aGGGAAGGG	*
 R03666  	  201	    9	     3.922	<	TCCCTTCCc	gGGAAGGGA	*
 R03666  	  108	    9	     2.992	<	CCTCACCCt	aGGGTGAGG	*
 R03957  	  213	    9	     8.138	<	CTCCACCCa	tGGGTGGAG	*
 R03957  	  157	    9	     2.233	<	TCCCTTCTc	gAGAAGGGA	*
 R03957  	  133	    9	     1.693	<	TCATGCCCc	gGGGCATGA	*
 R03957  	  116	    9	     2.998	<	TCCCACACa	tGTGTGGGA	*
 R03957  	   42	    9	     5.136	<	CCCCACCTg	cAGGTGGGG	*
 R03957  	   27	    9	     2.179	<	TCTCTCCCt	aGGGAGAGA	*
 R04034  	   19	    9	     4.014	>	gAGCCGGGG	gAGCCGGGG	*
 R04034  	   67	    9	      5.97	>	gGGGCGCGG	gGGGCGCGG	*
 R04034  	   69	    9	     5.441	>	gGCGCGGGG	gGCGCGGGG	*
 R04034  	   75	    9	     9.409	>	gGGGAGGAG	gGGGAGGAG	*
 R04034  	   78	    9	     1.814	>	gAGGAGAGA	gAGGAGAGA	*
 R04034  	  127	    9	      5.65	<	GCCCGCCCg	cGGGCGGGC	*
 R04034  	  123	    9	      5.65	<	GCCCGCCCg	cGGGCGGGC	*
 R04034  	  119	    9	     4.554	<	ACCCGCCCg	cGGGCGGGT	*
 R04034  	  115	    9	     6.824	<	CCCCACCCg	cGGGTGGGG	*
 R04034  	  110	    9	     9.657	<	CCCCACCCc	gGGGTGGGG	*
 R04034  	  100	    9	     10.82	<	CCCCGCCCc	gGGGCGGGG	*
 R04034  	   47	    9	     9.354	<	TCCCGCCCc	gGGGCGGGA	*
 R04034  	   43	    9	     7.476	<	CCCCTCCCg	cGGGAGGGG	*
 R04124  	    5	    9	     2.293	>	gAGGGGGGC	gAGGGGGGC	*
 R04124  	    9	    9	     6.797	>	gGGGCTGGG	gGGGCTGGG	*
 R04124  	   10	    9	     4.541	>	gGGCTGGGG	gGGCTGGGG	*
 R04124  	   15	    9	     4.809	>	gGGGTGCGG	gGGGTGCGG	*
 R04124  	   20	    9	     4.874	>	gCGGCGGGA	gCGGCGGGA	*
 R04124  	   91	    9	     2.804	>	gAAGAGGAG	gAAGAGGAG	*
 R04124  	  107	    9	     3.447	>	gGGGCGGCC	gGGGCGGCC	*
 R04124  	  168	    9	     2.853	<	CCCCAGCTc	gAGCTGGGG	*
 R04124  	  163	    9	     9.409	<	CTCCTCCCc	gGGGAGGAG	*
 R04124  	  160	    9	      2.12	<	TGCCTCCTc	gAGGAGGCA	*
 R04124  	  157	    9	     1.884	<	GTCTGCCTc	gAGGCAGAC	*
 R04124  	   41	    9	     7.322	<	GCCCACCCc	gGGGTGGGC	*
 R04376  	   62	    9	     7.974	>	gGGGAGGGC	gGGGAGGGC	*
 R04376  	   66	    9	     3.204	>	aGGGCGGTC	aGGGCGGTC	*
 R04376  	   76	    9	     2.949	>	cGGGCGGCG	cGGGCGGCG	*
 R04376  	   84	    9	     2.842	>	gCGGTGGGC	gCGGTGGGC	*
 R04376  	   88	    9	     4.232	>	tGGGCCGAG	tGGGCCGAG	*
 R04376  	  115	    9	     6.795	>	gAGGCGGGC	gAGGCGGGC	*
 R04376  	  130	    9	     3.431	>	gGGGCGGTT	gGGGCGGTT	*
 R04376  	  171	    9	     2.853	>	gAGGTGTGA	gAGGTGTGA	*
 R04376  	  206	    9	     3.113	>	gAGCCGGAG	gAGCCGGAG	*
 R04376  	  211	    9	      1.88	>	gGAGCTGGG	gGAGCTGGG	*
 R04376  	  216	    9	     5.352	>	tGGGCGCGG	tGGGCGCGG	*
 R04376  	  106	    9	     2.262	<	CGCCTCCTt	aAGGAGGCG	*
 R04376  	  103	    9	     7.666	<	TCCCGCCTc	gAGGCGGGA	*
 R04421  	   14	    9	     6.288	>	gGGGATGGG	gGGGATGGG	*
 R04421  	   15	    9	     4.734	>	gGGATGGGG	gGGATGGGG	*
 R04421  	   81	    9	     7.157	>	gAGGAGGGA	gAGGAGGGA	*
 R04421  	   95	    9	     2.755	>	gAGGCAGAA	gAGGCAGAA	*
 R04421  	  105	    9	     4.774	>	tGAGAGGGG	tGAGAGGGG	*
 R04421  	  183	    9	     3.092	>	tAGGAAGAG	tAGGAAGAG	*
 R04421  	  196	    9	     4.585	>	aGGGCAGAG	aGGGCAGAG	*
 R04421  	  203	    9	     6.621	>	aGGGAGGAA	aGGGAGGAA	*
 R04421  	  206	    9	     3.147	>	gAGGAAGGA	gAGGAAGGA	*
 R04421  	  175	    9	     4.022	<	TCCTGCCCt	aGGGCAGGA	*
 R04421  	  174	    9	     4.292	<	CTCCTGCCc	gGGCAGGAG	*
 R04421  	  141	    9	     5.387	<	CCACACCCa	tGGGTGTGG	*
 R04421  	   28	    9	     2.314	<	ATCCACCTt	aAGGTGGAT	*
 R04421  	    5	    9	     6.455	<	GTCCTCCCa	tGGGAGGAC	*
 R04422  	   16	    9	     3.064	>	gGGGAAGAC	gGGGAAGAC	*
 R04422  	   39	    9	     6.288	>	gGGGATGGG	gGGGATGGG	*
 R04422  	   40	    9	     4.734	>	gGGATGGGG	gGGATGGGG	*
 R04422  	  120	    9	     2.755	>	gAGGCAGAA	gAGGCAGAA	*
 R04422  	  130	    9	     4.774	>	tGAGAGGGG	tGAGAGGGG	*
 R04422  	  135	    9	     10.31	>	gGGGAGGGG	gGGGAGGGG	*
 R04422  	  208	    9	     3.092	>	tAGGAAGAG	tAGGAAGAG	*
 R04422  	  200	    9	     4.022	<	TCCTGCCCt	aGGGCAGGA	*
 R04422  	  199	    9	     4.292	<	CTCCTGCCc	gGGCAGGAG	*
 R04422  	  166	    9	     5.387	<	CCACACCCa	tGGGTGTGG	*
 R04422  	   53	    9	     2.314	<	ATCCACCTt	aAGGTGGAT	*
 R04422  	   30	    9	     6.455	<	GTCCTCCCa	tGGGAGGAC	*
 R04426  	   57	    9	     5.555	>	aGGGAGGGT	aGGGAGGGT	*
 R04426  	   61	    9	     4.313	>	aGGGTTGGG	aGGGTTGGG	*
 R04426  	   62	    9	     4.273	>	gGGTTGGGG	gGGTTGGGG	*
 R04426  	   97	    9	      3.95	>	aGGGAGGCG	aGGGAGGCG	*
 R04426  	  100	    9	     3.788	>	gAGGCGAGG	gAGGCGAGG	*
 R04426  	  171	    9	     1.947	<	GCGCGCCTc	gAGGCGCGC	*
 R04493  	   40	    9	     3.139	>	aGGGCTGGC	aGGGCTGGC	*
 R04493  	  184	    9	     2.432	>	tGGAAGGGC	tGGAAGGGC	*
 R04493  	  192	    9	     9.496	<	CCCCGCCCt	aGGGCGGGG	*
 R04493  	  116	    9	     9.039	<	CCCCACCCa	tGGGTGGGG	*
 R04493  	  114	    9	     1.741	<	CCCCCCACc	gGTGGGGGG	*
 R04493  	  112	    9	     4.797	<	CTCCCCCCa	tGGGGGGAG	*
 R04493  	   11	    9	     6.226	<	ACCCACCCc	gGGGTGGGT	*
 R04621  	  165	    9	     5.844	>	aGGGCGTGG	aGGGCGTGG	*
 R04621  	  167	    9	      4.28	>	gGCGTGGGG	gGCGTGGGG	*
 R04621  	  212	    9	     1.746	<	CACCGGCCc	gGGCCGGTG	*
 R04621  	  205	    9	     9.299	<	CTCCGCCCa	tGGGCGGAG	*
 R04621  	  142	    9	     7.476	<	CCCCTCCCg	cGGGAGGGG	*
 R04621  	  127	    9	     1.688	<	CCCTCCCCa	tGGGGAGGG	*
 R04621  	  126	    9	     6.878	<	ACCCTCCCc	gGGGAGGGT	*
 R04621  	  122	    9	     8.335	<	CCCCACCCt	aGGGTGGGG	*
 R04621  	  118	    9	     1.688	<	CCCTCCCCa	tGGGGAGGG	*
 R04621  	  117	    9	     6.878	<	ACCCTCCCc	gGGGAGGGT	*
 R04621  	  108	    9	     2.868	<	ACCTTCCCc	gGGGAAGGT	*
 R04621  	  104	    9	     6.646	<	CCCCACCTt	aAGGTGGGG	*
 R04621  	   99	    9	     9.409	<	CTCCTCCCc	gGGGAGGAG	*
 R04625  	  103	    9	     4.573	>	aGGGCTGAG	aGGGCTGAG	*
 R04625  	  133	    9	     3.976	>	gGCGCGGGA	gGCGCGGGA	*
 R04625  	  137	    9	     3.467	>	cGGGAAGGG	cGGGAAGGG	*
 R04625  	  138	    9	     5.386	>	gGGAAGGGG	gGGAAGGGG	*
 R04625  	  141	    9	     2.405	>	aAGGGGGAG	aAGGGGGAG	*
 R04625  	  143	    9	     2.307	>	gGGGGAGGG	gGGGGAGGG	*
 R04625  	  148	    9	     2.612	>	aGGGAAGAA	aGGGAAGAA	*
 R04625  	  221	    9	     2.845	>	tCGGAGGAA	tCGGAGGAA	*
 R04625  	  224	    9	     4.612	>	gAGGAAGGG	gAGGAAGGG	*
 R04625  	  225	    9	     2.599	>	aGGAAGGGA	aGGAAGGGA	*
 R04625  	  198	    9	     7.131	<	TTCCGCCCt	aGGGCGGAA	*
 R04625  	  182	    9	       6.3	<	CCCTTCCCc	gGGGAAGGG	*
 R04625  	  181	    9	     5.386	<	CCCCTTCCc	gGGAAGGGG	*
 R04625  	  176	    9	     5.476	<	CCTCGCCCc	gGGGCGAGG	*
 R04626  	   28	    9	     4.573	>	aGGGCTGAG	aGGGCTGAG	*
 R04626  	   58	    9	     3.976	>	gGCGCGGGA	gGCGCGGGA	*
 R04626  	   62	    9	     3.467	>	cGGGAAGGG	cGGGAAGGG	*
 R04626  	   63	    9	     5.386	>	gGGAAGGGG	gGGAAGGGG	*
 R04626  	   66	    9	     2.405	>	aAGGGGGAG	aAGGGGGAG	*
 R04626  	   68	    9	     2.307	>	gGGGGAGGG	gGGGGAGGG	*
 R04626  	   69	    9	     8.845	>	gGGGAGGGA	gGGGAGGGA	*
 R04626  	   73	    9	     2.612	>	aGGGAAGAA	aGGGAAGAA	*
 R04626  	  146	    9	     2.845	>	tCGGAGGAA	tCGGAGGAA	*
 R04626  	  149	    9	     4.612	>	gAGGAAGGG	gAGGAAGGG	*
 R04626  	  150	    9	     2.599	>	aGGAAGGGA	aGGAAGGGA	*
 R04626  	  210	    9	     2.872	>	gAGGAGCAG	gAGGAGCAG	*
 R04626  	  226	    9	     1.803	<	GCGCTCCCt	aGGGAGCGC	*
 R04626  	  123	    9	     7.131	<	TTCCGCCCt	aGGGCGGAA	*
 R04626  	  107	    9	       6.3	<	CCCTTCCCc	gGGGAAGGG	*
 R04626  	  101	    9	     5.476	<	CCTCGCCCc	gGGGCGAGG	*
 R04668  	  117	    9	     6.809	>	gGGGCAGGG	gGGGCAGGG	*
 R04668  	  118	    9	     1.761	>	gGGCAGGGT	gGGCAGGGT	*
 R04668  	  124	    9	     1.711	>	gGTGATGGG	gGTGATGGG	*
 R04668  	  179	    9	     4.325	>	aGGGTAGGG	aGGGTAGGG	*
 R04668  	  180	    9	     4.925	>	gGGTAGGGG	gGGTAGGGG	*
 R04668  	  185	    9	     10.82	>	gGGGCGGGG	gGGGCGGGG	*
 R04668  	  190	    9	     9.657	>	gGGGTGGGG	gGGGTGGGG	*
 R04668  	  192	    9	     1.741	>	gGTGGGGGG	gGTGGGGGG	*
 R04668  	  194	    9	     2.462	>	tGGGGGGAC	tGGGGGGAC	*
 R04668  	  206	    9	     8.226	>	tGGGAGGGA	tGGGAGGGA	*
 R04668  	  144	    9	     9.657	<	CCCCACCCc	gGGGTGGGG	*
 R04668  	   76	    9	     3.393	<	CCCCACATc	gATGTGGGG	*
 R04668  	   70	    9	     4.835	<	TCCTTCCCc	gGGGAAGGA	*
 R04668  	   59	    9	     2.701	<	CAACTCCCc	gGGGAGTTG	*
 R04668  	   42	    9	     5.733	<	CCCCTCACc	gGTGAGGGG	*
 R04668  	   37	    9	     5.332	<	TCCAGCCCc	gGGGCTGGA	*
 R04668  	   36	    9	      3.64	<	CTCCAGCCc	gGGCTGGAG	*
 R04668  	   31	    9	     5.902	<	CCCCGCTCc	gGAGCGGGG	*
 R04668  	   26	    9	     4.621	<	CGCCACCCc	gGGGTGGCG	*
 R04674  	   44	    9	     1.742	>	tGGGGGGTG	tGGGGGGTG	*
 R04674  	   45	    9	     2.665	>	gGGGGGTGG	gGGGGGTGG	*
 R04674  	   46	    9	     2.295	>	gGGGGTGGG	gGGGGTGGG	*
 R04674  	   47	    9	     9.657	>	gGGGTGGGG	gGGGTGGGG	*
 R04674  	   53	    9	     3.735	>	gGGGCGTGT	gGGGCGTGT	*
 R04674  	   61	    9	     2.319	>	tGGGAGGCC	tGGGAGGCC	*
 R04674  	   64	    9	     3.162	>	gAGGCCGAG	gAGGCCGAG	*
 R04674  	  152	    9	      5.29	<	CTCTGCCCa	tGGGCAGAG	*
 R04674  	  134	    9	     4.835	<	TCCTTCCCc	gGGGAAGGA	*
 R04674  	  133	    9	     3.021	<	TTCCTTCCc	gGGAAGGAA	*
 R04674  	   96	    9	     3.075	<	CTCTGCCCg	cGGGCAGAG	*
 R04675  	   25	    9	     9.691	>	tGGGAGGGG	tGGGAGGGG	*
 R04675  	   30	    9	     6.809	>	gGGGCAGGG	gGGGCAGGG	*
 R04675  	   31	    9	     2.858	>	gGGCAGGGC	gGGCAGGGC	*
 R04675  	   35	    9	     5.486	>	aGGGCAGGG	aGGGCAGGG	*
 R04675  	   36	    9	     3.729	>	gGGCAGGGA	gGGCAGGGA	*
 R04675  	  104	    9	     1.742	>	tGGGGGGTG	tGGGGGGTG	*
 R04675  	  105	    9	     2.665	>	gGGGGGTGG	gGGGGGTGG	*
 R04675  	  106	    9	     2.295	>	gGGGGTGGG	gGGGGTGGG	*
 R04675  	  113	    9	     3.735	>	gGGGCGTGT	gGGGCGTGT	*
 R04675  	  121	    9	     2.319	>	tGGGAGGCC	tGGGAGGCC	*
 R04675  	  124	    9	     3.162	>	gAGGCCGAG	gAGGCCGAG	*
 R04675  	  212	    9	      5.29	<	CTCTGCCCa	tGGGCAGAG	*
 R04675  	  194	    9	     4.835	<	TCCTTCCCc	gGGGAAGGA	*
 R04675  	  193	    9	     3.021	<	TTCCTTCCc	gGGAAGGAA	*
 R04675  	  160	    9	     8.483	<	GCCCGCCCc	gGGGCGGGC	*
 R04675  	  156	    9	     3.075	<	CTCTGCCCg	cGGGCAGAG	*
 R04716  	   49	    9	     7.944	>	gGGGAGGAA	gGGGAGGAA	*
 R04716  	   52	    9	     4.612	>	gAGGAAGGG	gAGGAAGGG	*
 R04716  	   57	    9	     5.999	>	aGGGTGGGC	aGGGTGGGC	*
 R04716  	   61	    9	     3.855	>	tGGGCAGGC	tGGGCAGGC	*
 R04716  	   82	    9	     7.835	>	tGGGCGGAA	tGGGCGGAA	*
 R04716  	   94	    9	     2.288	>	cAGGCAGGG	cAGGCAGGG	*
 R04716  	  173	    9	     3.121	<	TTCTGCCCt	aGGGCAGAA	*
 R04716  	  152	    9	     2.755	<	TTCTGCCTc	gAGGCAGAA	*
 R04716  	  127	    9	     2.388	<	CTCTTCCTt	aAGGAAGAG	*
 R04734  	  162	    9	     2.918	<	CCCGGCCCg	cGGGCCGGG	*
 R04734  	  161	    9	     4.238	<	TCCCGGCCc	gGGCCGGGA	*
 R04734  	  157	    9	     1.727	<	CTGCTCCCg	cGGGAGCAG	*
 R04734  	  124	    9	     4.726	<	TCCTGCCCa	tGGGCAGGA	*
 R04734  	  123	    9	     2.828	<	TTCCTGCCc	gGGCAGGAA	*
 R04734  	  105	    9	     1.944	<	GCCCACGCc	gGCGTGGGC	*
 R04734  	  101	    9	     5.277	<	CTCAGCCCa	tGGGCTGAG	*
 R04829  	   41	    9	     2.918	>	cGGGCCGGG	cGGGCCGGG	*
 R04829  	   42	    9	     3.367	>	gGGCCGGGC	gGGCCGGGC	*
 R04829  	  207	    9	     1.704	<	ACCCACCTg	cAGGTGGGT	*
 R04829  	  165	    9	     3.385	<	GCCCGCCGa	tCGGCGGGC	*
 R04829  	  161	    9	     2.643	<	CCTCGCCCg	cGGGCGAGG	*
 R04829  	  159	    9	     1.695	<	GTCCTCGCc	gGCGAGGAC	*
 R04829  	  110	    9	     7.986	<	CCCCGCCCg	cGGGCGGGG	*
 R04829  	   85	    9	     7.161	<	GCCCGCCCt	aGGGCGGGC	*
 R04829  	   66	    9	     4.003	<	GCCCGCCGc	gCGGCGGGC	*
 R04829  	   62	    9	     7.986	<	CCCCGCCCg	cGGGCGGGG	*
 R04829  	   57	    9	     9.354	<	TCCCGCCCc	gGGGCGGGA	*
 R04829  	   53	    9	      2.44	<	CGCCTCCCg	cGGGAGGCG	*
 R04829  	   50	    9	      9.13	<	CCCCGCCTc	gAGGCGGGG	*
 R04830  	   60	    9	     2.918	>	cGGGCCGGG	cGGGCCGGG	*
 R04830  	   61	    9	     3.367	>	gGGCCGGGC	gGGCCGGGC	*
 R04830  	  184	    9	     3.385	<	GCCCGCCGa	tCGGCGGGC	*
 R04830  	  180	    9	     2.643	<	CCTCGCCCg	cGGGCGAGG	*
 R04830  	  178	    9	     1.695	<	GTCCTCGCc	gGCGAGGAC	*
 R04830  	  129	    9	     7.986	<	CCCCGCCCg	cGGGCGGGG	*
 R04830  	  124	    9	     10.82	<	CCCCGCCCc	gGGGCGGGG	*
 R04830  	   85	    9	     4.003	<	GCCCGCCGc	gCGGCGGGC	*
 R04830  	   81	    9	     7.986	<	CCCCGCCCg	cGGGCGGGG	*
 R04830  	   76	    9	     9.354	<	TCCCGCCCc	gGGGCGGGA	*
 R04830  	   72	    9	      2.44	<	CGCCTCCCg	cGGGAGGCG	*
 R04830  	   69	    9	      9.13	<	CCCCGCCTc	gAGGCGGGG	*
 R04831  	   99	    9	     2.918	>	cGGGCCGGG	cGGGCCGGG	*
 R04831  	  100	    9	     3.367	>	gGGCCGGGC	gGGCCGGGC	*
 R04831  	  219	    9	     2.643	<	CCTCGCCCg	cGGGCGAGG	*
 R04831  	  217	    9	     1.695	<	GTCCTCGCc	gGCGAGGAC	*
 R04831  	  168	    9	     7.986	<	CCCCGCCCg	cGGGCGGGG	*
 R04831  	  163	    9	     10.82	<	CCCCGCCCc	gGGGCGGGG	*
 R04831  	  143	    9	     7.161	<	GCCCGCCCt	aGGGCGGGC	*
 R04831  	  124	    9	     4.003	<	GCCCGCCGc	gCGGCGGGC	*
 R04831  	  120	    9	     7.986	<	CCCCGCCCg	cGGGCGGGG	*
 R04831  	  115	    9	     9.354	<	TCCCGCCCc	gGGGCGGGA	*
 R04831  	  111	    9	      2.44	<	CGCCTCCCg	cGGGAGGCG	*
 R04831  	    6	    9	     5.437	<	CTCCGCCGc	gCGGCGGAG	*
 R04831  	    3	    9	     4.365	<	TCCCTCCGc	gCGGAGGGA	*
 R04834  	    7	    9	     5.476	>	gGGGCGAGG	gGGGCGAGG	*
 R04834  	    9	    9	     4.031	>	gGCGAGGAG	gGCGAGGAG	*
 R04834  	   12	    9	     6.286	>	gAGGAGGGC	gAGGAGGGC	*
 R04834  	   16	    9	     2.312	>	aGGGCGCGC	aGGGCGCGC	*
 R04834  	   77	    9	     1.693	>	gGGCCAGGG	gGGCCAGGG	*
 R04834  	   82	    9	     4.429	>	aGGGCCGGG	aGGGCCGGG	*
 R04834  	   83	    9	     5.702	>	gGGCCGGGG	gGGCCGGGG	*
 R04834  	   88	    9	      4.85	>	gGGGCCGAG	gGGGCCGAG	*
 R04834  	   94	    9	     4.063	>	gAGGCCGGG	gAGGCCGGG	*
 R04834  	   95	    9	      4.38	>	aGGCCGGGG	aGGCCGGGG	*
 R04834  	  100	    9	     10.82	>	gGGGCGGGG	gGGGCGGGG	*
 R04834  	  111	    9	     10.82	>	gGGGCGGGG	gGGGCGGGG	*
 R04834  	  117	    9	     3.635	>	gGGGCGCGC	gGGGCGCGC	*
 R04834  	  153	    9	     2.907	>	gCGGCGGGT	gCGGCGGGT	*
 R04834  	  157	    9	     1.976	>	cGGGTGCGG	cGGGTGCGG	*
 R04834  	  175	    9	     2.236	>	cGGGCGCAG	cGGGCGCAG	*
 R04834  	  188	    9	     2.949	>	cGGGCGGCG	cGGGCGGCG	*
 R04834  	  191	    9	     5.437	>	gCGGCGGAG	gCGGCGGAG	*
 R04834  	  203	    9	      5.65	>	cGGGCGGGC	cGGGCGGGC	*
 R04834  	  145	    9	     2.161	<	CTCCGTCCg	cGGACGGAG	*
 R04834  	  132	    9	     4.822	<	CCCCGCGCa	tGCGCGGGG	*
 R04834  	  127	    9	      2.24	<	GTTCGCCCc	gGGGCGAAC	*
 R04834  	   41	    9	     2.585	<	GCCCGCACt	aGTGCGGGC	*
 R04834  	   37	    9	     3.976	<	CCCTGCCCg	cGGGCAGGG	*
 R04834  	   36	    9	     3.729	<	TCCCTGCCc	gGGCAGGGA	*
 R04873  	   15	    9	     7.666	>	gAGGCGGGA	gAGGCGGGA	*
 R04873  	  124	    9	     9.496	>	aGGGCGGGG	aGGGCGGGG	*
 R04873  	  129	    9	     2.307	>	gGGGGAGGG	gGGGGAGGG	*
 R04873  	  130	    9	     7.974	>	gGGGAGGGC	gGGGAGGGC	*
 R04873  	  138	    9	     3.144	>	cGGGAGGAT	cGGGAGGAT	*
 R04873  	  144	    9	     3.653	>	gATGCGGAG	gATGCGGAG	*
 R04873  	  147	    9	     3.494	>	gCGGAGGGC	gCGGAGGGC	*
 R04873  	  151	    9	     8.595	>	aGGGCGGAG	aGGGCGGAG	*
 R04873  	   62	    9	     3.825	<	TTCTGCCCa	tGGGCAGAA	*
 R04883  	   21	    9	     5.352	>	tGGGCGCGG	tGGGCGCGG	*
 R04883  	   36	    9	     4.822	>	tGCGCGGGG	tGCGCGGGG	*
 R04883  	   41	    9	     10.82	>	gGGGCGGGG	gGGGCGGGG	*
 R04883  	   46	    9	     9.918	>	gGGGCGGAG	gGGGCGGAG	*
 R04883  	   51	    9	     5.902	>	gGAGCGGGG	gGAGCGGGG	*
 R04883  	   56	    9	       2.1	>	gGGGCCTGG	gGGGCCTGG	*
 R04883  	   67	    9	      10.2	>	tGGGCGGGG	tGGGCGGGG	*
 R04883  	  102	    9	     7.986	>	cGGGCGGGG	cGGGCGGGG	*
 R04883  	  114	    9	     5.701	>	gGGGTGGTG	gGGGTGGTG	*
 R04883  	  172	    9	     5.133	<	CCCGGCCCa	tGGGCCGGG	*
 R04883  	  171	    9	     3.367	<	GCCCGGCCc	gGGCCGGGC	*
 R04883  	  145	    9	     4.874	<	TCCCGCCGc	gCGGCGGGA	*
 R04883  	  132	    9	     3.664	<	CCGCGCCTa	tAGGCGCGG	*
 R04897  	    7	    9	     1.841	>	gGGGAGGCT	gGGGAGGCT	*
 R04897  	   26	    9	     2.485	>	aGGGAGGCA	aGGGAGGCA	*
 R04897  	   29	    9	     2.785	>	gAGGCAGGC	gAGGCAGGC	*
 R04897  	   54	    9	     4.887	>	cAGGAGGAG	cAGGAGGAG	*
 R04897  	   57	    9	     2.377	>	gAGGAGAAG	gAGGAGAAG	*
 R04897  	  101	    9	     2.233	>	gAGAAGGGA	gAGAAGGGA	*
 R04897  	  118	    9	     4.537	>	gAGGTGGGT	gAGGTGGGT	*
 R04897  	  164	    9	     5.788	>	cAGGAGGGG	cAGGAGGGG	*
 R04897  	  167	    9	     4.628	>	gAGGGGGGG	gAGGGGGGG	*
 R04897  	  168	    9	     4.994	>	aGGGGGGGG	aGGGGGGGG	*
 R04897  	  169	    9	     4.852	>	gGGGGGGGA	gGGGGGGGA	*
 R04897  	  170	    9	      3.08	>	gGGGGGGAC	gGGGGGGAC	*
 R04897  	  176	    9	     2.288	>	gACGCGGGA	gACGCGGGA	*
 R04897  	  182	    9	      1.88	>	gGAGCTGGG	gGAGCTGGG	*
 R04897  	  183	    9	     2.853	>	gAGCTGGGG	gAGCTGGGG	*
 R04897  	  188	    9	     2.307	>	gGGGGAGGG	gGGGGAGGG	*
 R04897  	  189	    9	     7.974	>	gGGGAGGGC	gGGGAGGGC	*
 R04897  	  193	    9	     1.823	>	aGGGCTTGG	aGGGCTTGG	*
 R04897  	  201	    9	     1.693	>	gGGCCAGGG	gGGCCAGGG	*
 R04897  	  206	    9	     9.496	>	aGGGCGGGG	aGGGCGGGG	*
 R04897  	   84	    9	     2.014	<	TTCCGGCCt	aGGCCGGAA	*
 R04897  	   67	    9	     1.833	<	TGCCACCCt	aGGGTGGCA	*
 R04897  	   41	    9	     2.628	<	CCGCTCCCg	cGGGAGCGG	*
 R04915  	  172	    9	     2.554	>	cGGGATGAG	cGGGATGAG	*
 R04915  	  194	    9	     5.667	<	GCCCTCCTa	tAGGAGGGC	*
 R04915  	  131	    9	     7.434	<	CTCCACCCt	aGGGTGGAG	*
 R04915  	  110	    9	      5.65	<	GCCCGCCCg	cGGGCGGGC	*
 R04915  	   73	    9	     3.346	<	GCCTTCCCa	tGGGAAGGC	*
 R04915  	   36	    9	     2.399	<	GTCAACCCc	gGGGTTGAC	*
 R04915  	    4	    9	     2.499	<	TCCAGCCCg	cGGGCTGGA	*
 R04918  	   67	    9	     3.942	>	tGGGAGCAG	tGGGAGCAG	*
 R04918  	   73	    9	     2.866	>	cAGGCGGGT	cAGGCGGGT	*
 R04918  	   77	    9	     6.824	>	cGGGTGGGG	cGGGTGGGG	*
 R04918  	   82	    9	     5.344	>	gGGGCAGGA	gGGGCAGGA	*
 R04918  	   87	    9	      2.51	>	aGGATGGAG	aGGATGGAG	*
 R04918  	   90	    9	     4.272	>	aTGGAGGGG	aTGGAGGGG	*
 R04918  	   95	    9	     6.226	>	gGGGTGGGT	gGGGTGGGT	*
 R04918  	   99	    9	     9.039	>	tGGGTGGGG	tGGGTGGGG	*
 R04918  	  104	    9	     6.226	>	gGGGTGGGT	gGGGTGGGT	*
 R04918  	  174	    9	      3.52	>	cGGGAGGTG	cGGGAGGTG	*
 R04918  	  177	    9	     4.013	>	gAGGTGGTG	gAGGTGGTG	*
 R04918  	  180	    9	     4.042	>	gTGGTGGAG	gTGGTGGAG	*
 R04918  	  166	    9	     5.109	<	CCCAGCCTc	gAGGCTGGG	*
 R04918  	  165	    9	     3.218	<	CCCCAGCCt	aGGCTGGGG	*
 R04918  	  150	    9	     4.217	<	TCCTTCCCa	tGGGAAGGA	*
 R04918  	  149	    9	      2.15	<	GTCCTTCCc	gGGAAGGAC	*
 R04918  	   51	    9	     3.956	<	CTTCGCCCa	tGGGCGAAG	*
 R04930  	   36	    9	     4.153	>	aGGGCGAGG	aGGGCGAGG	*
 R04930  	   41	    9	     4.282	>	gAGGCGCGG	gAGGCGCGG	*
 R04930  	   43	    9	     3.106	>	gGCGCGGGC	gGCGCGGGC	*
 R04930  	  189	    9	     3.654	<	CCCCAACCa	tGGTTGGGG	*
 R04930  	  184	    9	     5.332	<	TCCAGCCCc	gGGGCTGGA	*
 R04930  	  183	    9	     2.175	<	TTCCAGCCc	gGGCTGGAA	*
 R04930  	  160	    9	     1.693	<	CCCTGGCCc	gGGCCAGGG	*
 R04930  	   92	    9	     7.434	<	CTCCACCCt	aGGGTGGAG	*
 R04930  	   78	    9	     4.809	<	CCGCACCCc	gGGGTGCGG	*
 R04930  	   76	    9	     2.811	<	ACCCGCACc	gGTGCGGGT	*
 R04930  	   72	    9	     6.824	<	CCCCACCCg	cGGGTGGGG	*
 R04930  	   67	    9	     6.006	<	CCACACCCc	gGGGTGTGG	*
 R04930  	   65	    9	     5.081	<	CCCCACACc	gGTGTGGGG	*
 R04951  	    9	    9	     4.502	>	tAGGCAGGG	tAGGCAGGG	*
 R04951  	   10	    9	     2.406	>	aGGCAGGGA	aGGCAGGGA	*
 R04951  	  209	    9	     3.252	<	CTTCGCCCt	aGGGCGAAG	*
 R04951  	  204	    9	     3.053	<	CCCCACTTc	gAAGTGGGG	*
 R04951  	  199	    9	     4.888	<	TACCTCCCc	gGGGAGGTA	*
 R04951  	  122	    9	     2.801	<	GCCCACCTg	cAGGTGGGC	*
 R04966  	    1	    9	     3.921	>	tGCGCGGAG	tGCGCGGAG	*
 R04966  	    4	    9	     3.494	>	gCGGAGGGC	gCGGAGGGC	*
 R04966  	    8	    9	     4.648	>	aGGGCGCGG	aGGGCGCGG	*
 R04966  	   10	    9	     5.441	>	gGCGCGGGG	gGCGCGGGG	*
 R04966  	   15	    9	     2.295	>	gGGGGTGGG	gGGGGTGGG	*
 R04966  	   16	    9	     9.657	>	gGGGTGGGG	gGGGTGGGG	*
 R04966  	   28	    9	     9.918	>	gGGGCGGAG	gGGGCGGAG	*
 R04966  	   43	    9	     9.918	>	gGGGCGGAG	gGGGCGGAG	*
 R04966  	   46	    9	     3.494	>	gCGGAGGGC	gCGGAGGGC	*
 R04966  	   50	    9	     4.648	>	aGGGCGCGG	aGGGCGCGG	*
 R04966  	   52	    9	     3.106	>	gGCGCGGGC	gGCGCGGGC	*
 R04966  	  109	    9	     10.82	>	gGGGCGGGG	gGGGCGGGG	*
 R04966  	  199	    9	     3.502	<	TCTCTCCCc	gGGGAGAGA	*
 R04966  	   81	    9	      1.79	<	CTCCGGCTt	aAGCCGGAG	*
 R04966  	   69	    9	       1.9	<	GTCCACCTg	cAGGTGGAC	*
 R04995  	   11	    9	      3.26	>	gTGGAGGGC	gTGGAGGGC	*
 R04995  	  108	    9	     2.017	>	tGGGATTGG	tGGGATTGG	*
 R04995  	  140	    9	     3.053	>	gAAGTGGGG	gAAGTGGGG	*
 R04995  	  146	    9	     3.414	>	gGGGTGAAG	gGGGTGAAG	*
 R04995  	  173	    9	      2.25	<	GTCTGCCCt	aGGGCAGAC	*
 R04995  	   57	    9	     6.343	<	TCCCGCCTt	aAGGCGGGA	*
 R04995  	   25	    9	     10.31	<	CCCCTCCCc	gGGGAGGGG	*
 R04996  	    7	    9	     9.691	>	tGGGAGGGG	tGGGAGGGG	*
 R04996  	   12	    9	     4.474	>	gGGGCAGGC	gGGGCAGGC	*
 R04996  	   59	    9	      3.26	>	gTGGAGGGC	gTGGAGGGC	*
 R04996  	  152	    9	      6.87	>	aGGGTGGGA	aGGGTGGGA	*
 R04996  	  156	    9	     2.017	>	tGGGATTGG	tGGGATTGG	*
 R04996  	  188	    9	     3.053	>	gAAGTGGGG	gAAGTGGGG	*
 R04996  	  194	    9	     3.414	>	gGGGTGAAG	gGGGTGAAG	*
 R04996  	   73	    9	     10.31	<	CCCCTCCCc	gGGGAGGGG	*
 R04996  	   33	    9	     5.109	<	CCCAGCCTc	gAGGCTGGG	*
 R04997  	    2	    9	     5.803	>	tGGGTGGAC	tGGGTGGAC	*
 R04997  	   40	    9	     9.691	>	tGGGAGGGG	tGGGAGGGG	*
 R04997  	   45	    9	     4.474	>	gGGGCAGGC	gGGGCAGGC	*
 R04997  	   92	    9	      3.26	>	gTGGAGGGC	gTGGAGGGC	*
 R04997  	  185	    9	      6.87	>	aGGGTGGGA	aGGGTGGGA	*
 R04997  	  189	    9	     2.017	>	tGGGATTGG	tGGGATTGG	*
 R04997  	  138	    9	     6.343	<	TCCCGCCTt	aAGGCGGGA	*
 R04997  	   66	    9	     5.109	<	CCCAGCCTc	gAGGCTGGG	*
 R04998  	   39	    9	     5.803	>	tGGGTGGAC	tGGGTGGAC	*
 R04998  	   77	    9	     9.691	>	tGGGAGGGG	tGGGAGGGG	*
 R04998  	   82	    9	     4.474	>	gGGGCAGGC	gGGGCAGGC	*
 R04998  	  129	    9	      3.26	>	gTGGAGGGC	gTGGAGGGC	*
 R04998  	  175	    9	     6.343	<	TCCCGCCTt	aAGGCGGGA	*
 R04998  	  143	    9	     10.31	<	CCCCTCCCc	gGGGAGGGG	*
 R05001  	   48	    9	     4.575	>	tGGCAGGGG	tGGCAGGGG	*
 R05001  	   55	    9	     2.856	>	gGGGATGGT	gGGGATGGT	*
 R05001  	  140	    9	     9.691	>	tGGGAGGGG	tGGGAGGGG	*
 R05001  	  145	    9	     4.474	>	gGGGCAGGC	gGGGCAGGC	*
 R05001  	  192	    9	      3.26	>	gTGGAGGGC	gTGGAGGGC	*
 R05001  	  206	    9	     10.31	<	CCCCTCCCc	gGGGAGGGG	*
 R05001  	  166	    9	     5.109	<	CCCAGCCTc	gAGGCTGGG	*
 R05001  	   14	    9	     2.641	<	GCCCTCCAa	tTGGAGGGC	*
 R05003  	   38	    9	     1.833	>	aGGGTGGCA	aGGGTGGCA	*
 R05003  	   99	    9	     4.575	>	tGGCAGGGG	tGGCAGGGG	*
 R05003  	  106	    9	     2.856	>	gGGGATGGT	gGGGATGGT	*
 R05003  	  153	    9	     5.803	>	tGGGTGGAC	tGGGTGGAC	*
 R05003  	  191	    9	     9.691	>	tGGGAGGGG	tGGGAGGGG	*
 R05003  	  196	    9	     4.474	>	gGGGCAGGC	gGGGCAGGC	*
 R05003  	   65	    9	     2.641	<	GCCCTCCAa	tTGGAGGGC	*
 R05003  	   14	    9	     6.178	<	CCCAGCCCa	tGGGCTGGG	*
 R05003  	   13	    9	     4.541	<	CCCCAGCCc	gGGCTGGGG	*
 R08503  	   61	    9	     5.486	>	aGGGCAGGG	aGGGCAGGG	*
 R08503  	   62	    9	     2.858	>	gGGCAGGGC	gGGCAGGGC	*
 R08503  	   82	    9	     4.021	>	tTGGCGGGA	tTGGCGGGA	*
 R08503  	   97	    9	     3.042	>	aCGGAGGGA	aCGGAGGGA	*
 R08503  	  173	    9	      4.22	>	gAGGCAGAG	gAGGCAGAG	*
 R08503  	  180	    9	     2.674	>	aGGGAGCGA	aGGGAGCGA	*
 R08503  	   48	    9	     3.656	<	TCCTGCCTc	gAGGCAGGA	*
 R08503  	   47	    9	     2.969	<	CTCCTGCCt	aGGCAGGAG	*
 R08503  	   44	    9	     5.788	<	CCCCTCCTg	cAGGAGGGG	*
 R08503  	   26	    9	     2.869	<	CCCCGGCCg	cGGCCGGGG	*
 R09461  	   78	    9	     2.897	>	aAGGCAGAG	aAGGCAGAG	*
 R09461  	   83	    9	     1.735	>	aGAGAGGGC	aGAGAGGGC	*
 R09461  	   94	    9	      8.79	>	tGGGAGGAG	tGGGAGGAG	*
 R09461  	   97	    9	      2.12	>	gAGGAGGCA	gAGGAGGCA	*
 R09461  	  107	    9	     7.356	>	tGGGAGGGC	tGGGAGGGC	*
 R09461  	  114	    9	     3.494	>	gCGGAGGGC	gCGGAGGGC	*
 R09461  	  118	    9	     9.496	>	aGGGCGGGG	aGGGCGGGG	*
 R09461  	  133	    9	     7.322	>	gGGGTGGGC	gGGGTGGGC	*
 R09461  	  146	    9	     4.325	>	aGGGTAGGG	aGGGTAGGG	*
 R09461  	  147	    9	      2.59	>	gGGTAGGGC	gGGTAGGGC	*
 R09461  	  151	    9	     2.055	>	aGGGCAGGT	aGGGCAGGT	*
 R09461  	  164	    9	     2.687	>	gCGGCGTGG	gCGGCGTGG	*
 R09461  	  166	    9	     3.379	>	gGCGTGGAG	gGCGTGGAG	*
 R09461  	  172	    9	     5.121	>	gAGGCAGGG	gAGGCAGGG	*
 R09461  	  173	    9	     2.406	>	aGGCAGGGA	aGGCAGGGA	*
 R09461  	   12	    9	     8.756	<	CTCCACCCc	gGGGTGGAG	*
 R09522  	    7	    9	     6.286	>	gAGGAGGGC	gAGGAGGGC	*
 R09522  	   37	    9	     3.605	>	gGGGCGCAA	gGGGCGCAA	*
 R09522  	   51	    9	     8.226	>	tGGGAGGGA	tGGGAGGGA	*
 R09522  	  139	    9	     3.671	>	cAGGTGGGA	cAGGTGGGA	*
 R09522  	  198	    9	     5.751	<	CCCGGCCCc	gGGGCCGGG	*
 R09522  	  197	    9	     3.367	<	GCCCGGCCc	gGGCCGGGC	*
 R09522  	  170	    9	     7.161	<	GCCCGCCCt	aGGGCGGGC	*
 R09522  	  160	    9	     3.923	<	CCCCAGCCa	tGGCTGGGG	*
 R09522  	  155	    9	     1.979	<	GCTCACCCc	gGGGTGAGC	*
 R09714  	   47	    9	     2.606	>	aGAGAGGGA	aGAGAGGGA	*
 R09714  	   51	    9	      5.03	>	aGGGAGGTG	aGGGAGGTG	*
 R09714  	  113	    9	     5.332	>	gGGGCTGGA	gGGGCTGGA	*
 R09714  	  114	    9	     2.175	>	gGGCTGGAA	gGGCTGGAA	*
 R09714  	  139	    9	     4.726	<	TCCTGCCCa	tGGGCAGGA	*
 R09714  	  138	    9	     2.828	<	TTCCTGCCc	gGGCAGGAA	*
 R10055  	   62	    9	     7.974	>	gGGGAGGGC	gGGGAGGGC	*
 R10055  	   66	    9	     3.204	>	aGGGCGGTC	aGGGCGGTC	*
 R10055  	   76	    9	     2.949	>	cGGGCGGCG	cGGGCGGCG	*
 R10055  	   84	    9	     2.842	>	gCGGTGGGC	gCGGTGGGC	*
 R10055  	   88	    9	     4.232	>	tGGGCCGAG	tGGGCCGAG	*
 R10055  	  115	    9	     6.795	>	gAGGCGGGC	gAGGCGGGC	*
 R10055  	  125	    9	     7.986	>	cGGGCGGGG	cGGGCGGGG	*
 R10055  	  130	    9	     3.431	>	gGGGCGGTT	gGGGCGGTT	*
 R10055  	  171	    9	     2.853	>	gAGGTGTGA	gAGGTGTGA	*
 R10055  	  206	    9	     3.113	>	gAGCCGGAG	gAGCCGGAG	*
 R10055  	  106	    9	     2.262	<	CGCCTCCTt	aAGGAGGCG	*
 R11274  	   72	    9	     2.885	>	aAGGCTGAG	aAGGCTGAG	*
 R11274  	   78	    9	     4.207	>	gAGACGGGG	gAGACGGGG	*
 R11274  	  122	    9	     1.944	>	gGCGTGGGC	gGCGTGGGC	*
 R11778  	   41	    9	     2.331	>	gGGGATGTG	gGGGATGTG	*
 R11778  	  101	    9	      3.15	>	tTGGCGGGC	tTGGCGGGC	*
 R11778  	  203	    9	     2.222	<	CACAGCCCa	tGGGCTGTG	*
 R11778  	  181	    9	     3.147	<	TCCTTCCTc	gAGGAAGGA	*
 R11778  	  180	    9	     1.698	<	TTCCTTCCt	aGGAAGGAA	*
 R11778  	  157	    9	     3.333	<	TTCCCCCCa	tGGGGGGAA	*
 R11778  	  139	    9	     2.762	<	CCCCTCCAg	cTGGAGGGG	*
 R11778  	  136	    9	     2.293	<	GCCCCCCTc	gAGGGGGGC	*
 R11778  	  132	    9	     6.862	<	CACCGCCCc	gGGGCGGTG	*
 R11778  	  126	    9	     2.082	<	CCCAGCCAc	gTGGCTGGG	*
 R11778  	  125	    9	     2.458	<	TCCCAGCCa	tGGCTGGGA	*
 R11778  	  121	    9	     8.226	<	TCCCTCCCa	tGGGAGGGA	*
 R11778  	   16	    9	     9.496	<	CCCCGCCCt	aGGGCGGGG	*
 R11778  	   11	    9	     3.126	<	GCGCTCCCc	gGGGAGCGC	*
 R12093  	  130	    9	     4.599	<	CCCATCCTc	gAGGATGGG	*
 R12093  	  129	    9	     1.947	<	TCCCATCCt	aGGATGGGA	*
 R12093  	  125	    9	     4.217	<	TCCTTCCCa	tGGGAAGGA	*
 R12093  	  124	    9	     3.021	<	TTCCTTCCc	gGGAAGGAA	*
 R12093  	   97	    9	     2.802	<	CCCAACCCg	cGGGTTGGG	*
 R12093  	   96	    9	     4.273	<	CCCCAACCc	gGGTTGGGG	*
 R12093  	   91	    9	     7.974	<	GCCCTCCCc	gGGGAGGGC	*
 R12093  	   53	    9	     2.815	<	CCCTACCCg	cGGGTAGGG	*
 R12093  	   52	    9	      3.46	<	TCCCTACCc	gGGTAGGGA	*
 R12093  	   48	    9	     8.987	<	CCCCTCCCt	aGGGAGGGG	*
 R12093  	   45	    9	     3.727	<	CTCCCCCTc	gAGGGGGAG	*
 R12093  	   42	    9	     4.066	<	CTTCTCCCc	gGGGAGAAG	*
 R12093  	   31	    9	     2.992	<	CCTCACCCt	aGGGTGAGG	*
 R12093  	   29	    9	     3.368	<	TTCCTCACc	gGTGAGGAA	*
 R12093  	   26	    9	     3.147	<	TCCTTCCTc	gAGGAAGGA	*
 R12093  	   25	    9	     3.162	<	CTCCTTCCt	aGGAAGGAG	*
 R12741  	   17	    9	     3.094	>	tCGGTGGGA	tCGGTGGGA	*
 R12741  	   21	    9	     2.507	>	tGGGAGCGC	tGGGAGCGC	*
 R12741  	  101	    9	     3.479	>	aGGCCGGAG	aGGCCGGAG	*
 R12741  	  104	    9	     2.996	>	cCGGAGGGG	cCGGAGGGG	*
 R12741  	  136	    9	      3.31	>	tGAGAGGGA	tGAGAGGGA	*
 R12741  	  140	    9	     8.987	>	aGGGAGGGG	aGGGAGGGG	*
 R12741  	  197	    9	     2.239	>	tGGCAGGGC	tGGCAGGGC	*
 R12741  	  201	    9	     2.238	>	aGGGCTGAC	aGGGCTGAC	*
 R12741  	  221	    9	     2.432	>	tGGAAGGGC	tGGAAGGGC	*
 R12741  	  128	    9	      5.03	<	CACCTCCCt	aGGGAGGTG	*
 R12741  	   72	    9	     2.409	<	TTCCTCTCa	tGAGAGGAA	*
 R12741  	   61	    9	     8.987	<	CCCCTCCCt	aGGGAGGGG	*
 R12741  	   55	    9	     5.636	<	CCCAACCCc	gGGGTTGGG	*
 R12741  	   54	    9	     2.808	<	TCCCAACCc	gGGTTGGGA	*
 R12758  	   17	    9	     3.151	>	aGGGCAGGC	aGGGCAGGC	*
 R12758  	   36	    9	      2.63	>	aGGGATGGC	aGGGATGGC	*
 R12758  	  122	    9	     4.843	<	CCGCTCCCa	tGGGAGCGG	*
 R12758  	  120	    9	     4.438	<	TCCCGCTCc	gGAGCGGGA	*
 R12758  	  116	    9	     7.476	<	CCCCTCCCg	cGGGAGGGG	*
 R12758  	  113	    9	     2.293	<	GCCCCCCTc	gAGGGGGGC	*
 R12758  	  103	    9	     8.483	<	GCCCGCCCc	gGGGCGGGC	*
 R12758  	   99	    9	     2.236	<	CTGCGCCCg	cGGGCGCAG	*
 R12758  	   91	    9	     2.307	<	CCCTCCCCc	gGGGGAGGG	*
 R12758  	   90	    9	     10.31	<	CCCCTCCCc	gGGGAGGGG	*
 R12758  	   84	    9	      5.97	<	CCGCGCCCc	gGGGCGCGG	*
 R12758  	   82	    9	     3.106	<	GCCCGCGCc	gGCGCGGGC	*
 R12758  	   64	    9	     1.727	<	CTGCTCCCg	cGGGAGCAG	*
 R12758  	   57	    9	     3.609	<	CCCCTCGCt	aGCGAGGGG	*
 R12758  	   52	    9	     5.908	<	CTCTGCCCc	gGGGCAGAG	*
 R12758  	    8	    9	     5.437	<	CTCCGCCGc	gCGGCGGAG	*
 R12769  	    4	    9	     2.312	>	aGGGCGCGC	aGGGCGCGC	*
 R12769  	   64	    9	     3.505	>	gAGCAGGGG	gAGCAGGGG	*
 R12769  	  113	    9	     8.987	>	aGGGAGGGG	aGGGAGGGG	*
 R12769  	  118	    9	     5.273	>	gGGGAGGCG	gGGGAGGCG	*
 R12769  	  121	    9	     3.788	>	gAGGCGAGG	gAGGCGAGG	*
 R12769  	  123	    9	     4.031	>	gGCGAGGAG	gGCGAGGAG	*
 R12769  	  126	    9	     8.621	>	gAGGAGGGG	gAGGAGGGG	*
 R12769  	  131	    9	     7.167	>	gGGGCGTGG	gGGGCGTGG	*
 R12769  	  151	    9	     6.652	>	aGGGAGGGC	aGGGAGGGC	*
 R12769  	  162	    9	      8.79	>	tGGGAGGAG	tGGGAGGAG	*
 R12769  	  165	    9	     8.621	>	gAGGAGGGG	gAGGAGGGG	*
 R12769  	  199	    9	     1.949	>	gGGGCTCGG	gGGGCTCGG	*
 R12769  	  229	    9	     3.393	>	tGGGCGAGA	tGGGCGAGA	*
 R12769  	   35	    9	     1.795	<	CACGGCCCc	gGGGCCGTG	*
 R12769  	   21	    9	     6.575	<	CTCCTCCCg	cGGGAGGAG	*
 R12769  	   18	    9	      7.72	<	CTCCTCCTc	gAGGAGGAG	*
 R12769  	   15	    9	     6.286	<	GCCCTCCTc	gAGGAGGGC	*
 R12769  	   11	    9	     2.312	<	GCGCGCCCt	aGGGCGCGC	*
 R13050  	  122	    9	     3.505	>	cCGGCGGGG	cCGGCGGGG	*
 R13050  	  171	    9	     8.756	<	CTCCACCCc	gGGGTGGAG	*
 R13050  	  154	    9	     10.31	<	CCCCTCCCc	gGGGAGGGG	*
 R13050  	  149	    9	     9.657	<	CCCCACCCc	gGGGTGGGG	*
 R13050  	  109	    9	      4.49	<	CCCAGCCTa	tAGGCTGGG	*
 R13166  	   60	    9	      3.41	>	aAGGTGGAC	aAGGTGGAC	*
 R13166  	  100	    9	     3.934	<	TTCTTCCCc	gGGGAAGAA	*
 R13166  	   37	    9	      4.22	<	CTCTGCCTc	gAGGCAGAG	*
 R13258  	   44	    9	     5.896	>	gGGGCTGAG	gGGGCTGAG	*
 R13258  	   87	    9	     4.022	>	aGGGCAGGA	aGGGCAGGA	*
 R13258  	   88	    9	     4.292	>	gGGCAGGAG	gGGCAGGAG	*
 R13258  	  154	    9	      1.69	>	gACGTGGAG	gACGTGGAG	*
 R13258  	  192	    9	     7.835	<	TTCCGCCCa	tGGGCGGAA	*
 R13258  	  128	    9	     3.808	<	TGCCTCCCc	gGGGAGGCA	*
 R13258  	   17	    9	     3.183	<	TCGCGCCCt	aGGGCGCGA	*
 R13261  	   12	    9	     1.931	>	tAGCCGGGA	tAGCCGGGA	*
 R13261  	   33	    9	     3.668	>	tGGGCCGGA	tGGGCCGGA	*
 R13261  	   79	    9	     5.352	>	tGGGCGCGG	tGGGCGCGG	*
 R13261  	   94	    9	     4.822	>	tGCGCGGGG	tGCGCGGGG	*
 R13261  	  104	    9	     9.918	>	gGGGCGGAG	gGGGCGGAG	*
 R13261  	  109	    9	     5.902	>	gGAGCGGGG	gGAGCGGGG	*
 R13261  	  114	    9	       2.1	>	gGGGCCTGG	gGGGCCTGG	*
 R13261  	  125	    9	      10.2	>	tGGGCGGGG	tGGGCGGGG	*
 R13261  	  160	    9	     7.986	>	cGGGCGGGG	cGGGCGGGG	*
 R13261  	  167	    9	     10.82	>	gGGGCGGGG	gGGGCGGGG	*
 R13261  	  172	    9	     5.701	>	gGGGTGGTG	gGGGTGGTG	*
 R13261  	  190	    9	     3.664	<	CCGCGCCTa	tAGGCGCGG	*
 R13304  	   78	    9	      1.71	>	gATGAGGGC	gATGAGGGC	*
 R13304  	   82	    9	     3.109	>	aGGGCTGAA	aGGGCTGAA	*
 R13304  	  125	    9	     9.409	>	gGGGAGGAG	gGGGAGGAG	*
 R13304  	  128	    9	     2.634	>	gAGGAGTGC	gAGGAGTGC	*
 R13304  	  138	    9	     1.688	>	tGGGGAGGG	tGGGGAGGG	*
 R13304  	  139	    9	     10.31	>	gGGGAGGGG	gGGGAGGGG	*
 R13304  	  144	    9	     3.447	>	gGGGCGGCC	gGGGCGGCC	*
 R13304  	  189	    9	     2.341	<	CACCGCCTg	cAGGCGGTG	*
 R13304  	  107	    9	     1.795	<	CACGGCCCc	gGGGCCGTG	*
 R13304  	  106	    9	     2.051	<	CCACGGCCc	gGGCCGTGG	*
 R13304  	   95	    9	     4.575	<	CTTCGCCCc	gGGGCGAAG	*
 R13318  	    9	    9	     2.608	>	cGCGCGGGG	cGCGCGGGG	*
 R13318  	   14	    9	     1.949	>	gGGGTGAAA	gGGGTGAAA	*
 R13318  	   30	    9	     5.273	>	gGGGAGGCG	gGGGAGGCG	*
 R13318  	   85	    9	     3.976	>	cGGGCAGGG	cGGGCAGGG	*
 R13318  	   86	    9	     1.761	>	gGGCAGGGT	gGGCAGGGT	*
 R13318  	  100	    9	     2.797	>	tGGGCCGGC	tGGGCCGGC	*
 R13318  	  146	    9	     2.608	>	cGCGCGGGG	cGCGCGGGG	*
 R13318  	  151	    9	     2.285	>	gGGGTGGCC	gGGGTGGCC	*
 R13318  	  108	    9	     2.626	<	CCTCACCTc	gAGGTGAGG	*
 R13318  	  103	    9	     1.728	<	GCCGGCCTc	gAGGCCGGC	*
 R13413  	  108	    9	     2.295	>	gGGGGTGGG	gGGGGTGGG	*
 R13413  	  183	    9	     1.707	>	gTGGTGGAC	gTGGTGGAC	*
 R13413  	   92	    9	     4.933	<	TTCCTCCTt	aAGGAGGAA	*
 R13584  	   77	    9	     9.496	>	aGGGCGGGG	aGGGCGGGG	*
 R13584  	   82	    9	     2.307	>	gGGGGAGGG	gGGGGAGGG	*
 R13584  	   83	    9	     7.974	>	gGGGAGGGC	gGGGAGGGC	*
 R13584  	   87	    9	     8.032	>	aGGGCGGGA	aGGGCGGGA	*
 R13584  	   91	    9	     3.144	>	cGGGAGGAT	cGGGAGGAT	*
 R13584  	   97	    9	     3.653	>	gATGCGGAG	gATGCGGAG	*
 R13584  	  100	    9	     3.494	>	gCGGAGGGC	gCGGAGGGC	*
 R13584  	  215	    9	       6.3	<	CCCTTCCCc	gGGGAAGGG	*
 R13584  	  214	    9	     3.922	<	TCCCTTCCc	gGGAAGGGA	*
 R13584  	  209	    9	     2.244	<	CCACGTCCc	gGGACGTGG	*
 R13584  	  196	    9	     4.462	<	GCCAGCCCc	gGGGCTGGC	*
 R13584  	   15	    9	     3.825	<	TTCTGCCCa	tGGGCAGAA	*
 R13586  	    5	    9	     3.747	>	aGGGCGCAG	aGGGCGCAG	*
 R13586  	   74	    9	     2.485	>	aGGGAGGCA	aGGGAGGCA	*
 R13586  	   77	    9	     3.656	>	gAGGCAGGA	gAGGCAGGA	*
 R13586  	  100	    9	     3.698	>	gAGAAGGGG	gAGAAGGGG	*
 R13586  	  106	    9	     2.206	>	gGGCTGGGC	gGGCTGGGC	*
 R13586  	  131	    9	     1.914	>	cGGGTAGAG	cGGGTAGAG	*
 R13586  	  162	    9	     9.039	>	tGGGTGGGG	tGGGTGGGG	*
 R13586  	  164	    9	     1.741	>	gGTGGGGGG	gGTGGGGGG	*
 R13586  	  176	    9	     5.669	>	tGGGATGGG	tGGGATGGG	*
 R13586  	  177	    9	     4.734	>	gGGATGGGG	gGGATGGGG	*
 R13586  	  181	    9	     4.797	>	tGGGGGGAG	tGGGGGGAG	*
 R13586  	  184	    9	     3.808	>	gGGGAGGCA	gGGGAGGCA	*
 R13586  	  195	    9	     8.193	>	gGGGTGGGA	gGGGTGGGA	*
 R13586  	  199	    9	     7.356	>	tGGGAGGGC	tGGGAGGGC	*
 R13586  	   66	    9	     2.797	<	GCCGGCCCa	tGGGCCGGC	*
 R13586  	   57	    9	     2.499	<	TCCAGCCCg	cGGGCTGGA	*
 R14157  	  104	    9	     2.747	>	tGGGCTGGT	tGGGCTGGT	*
 R14157  	  175	    9	     3.453	>	cAGGAGGGC	cAGGAGGGC	*
 R14157  	  192	    9	     2.596	>	gGCGAGGGC	gGCGAGGGC	*
 R14157  	  196	    9	     6.064	>	aGGGCGGGT	aGGGCGGGT	*
 R14157  	  130	    9	     2.097	<	TTCCACACa	tGTGTGGAA	*
 R14157  	   92	    9	       3.2	<	TACCTCCTc	gAGGAGGTA	*
 R14212  	    1	    9	     6.398	>	aAGGAGGAG	aAGGAGGAG	*
 R14212  	    4	    9	     8.621	>	gAGGAGGGG	gAGGAGGGG	*
 R14212  	   27	    9	     5.908	>	gGGGCAGAG	gGGGCAGAG	*
 R14212  	   34	    9	     8.086	>	aGGGAGGAG	aGGGAGGAG	*
 R14212  	   88	    9	     3.971	>	tGGGTCGGG	tGGGTCGGG	*
 R14212  	   89	    9	     5.434	>	gGGTCGGGG	gGGTCGGGG	*
 R14212  	  100	    9	     2.307	>	gGGGGAGGG	gGGGGAGGG	*
 R14212  	  101	    9	     7.974	>	gGGGAGGGC	gGGGAGGGC	*
 R14212  	  105	    9	     4.459	>	aGGGCGGCG	aGGGCGGCG	*
 R14212  	  192	    9	     3.126	>	gGGGAGCGC	gGGGAGCGC	*
 R14212  	  136	    9	      2.51	<	CTCCATCCt	aGGATGGAG	*
 R14212  	  123	    9	     4.022	<	TCCTGCCCt	aGGGCAGGA	*
 R14212  	  122	    9	     4.292	<	CTCCTGCCc	gGGCAGGAG	*
 R14212  	   81	    9	     1.832	<	CACCTCCTg	cAGGAGGTG	*
 R14212  	   78	    9	     7.068	<	CTCCACCTc	gAGGTGGAG	*
 R14213  	    7	    9	     3.513	>	aGGGAAGGA	aGGGAAGGA	*
 R14213  	    8	    9	     4.485	>	gGGAAGGAG	gGGAAGGAG	*
 R14213  	   11	    9	     6.398	>	aAGGAGGAG	aAGGAGGAG	*
 R14213  	   14	    9	     8.621	>	gAGGAGGGG	gAGGAGGGG	*
 R14213  	   37	    9	     5.908	>	gGGGCAGAG	gGGGCAGAG	*
 R14213  	   44	    9	     8.086	>	aGGGAGGAG	aGGGAGGAG	*
 R14213  	   98	    9	     3.971	>	tGGGTCGGG	tGGGTCGGG	*
 R14213  	   99	    9	     5.434	>	gGGTCGGGG	gGGTCGGGG	*
 R14213  	  110	    9	     2.307	>	gGGGGAGGG	gGGGGAGGG	*
 R14213  	  111	    9	     7.974	>	gGGGAGGGC	gGGGAGGGC	*
 R14213  	  115	    9	     4.459	>	aGGGCGGCG	aGGGCGGCG	*
 R14213  	  202	    9	     3.126	>	gGGGAGCGC	gGGGAGCGC	*
 R14213  	  146	    9	      2.51	<	CTCCATCCt	aGGATGGAG	*
 R14213  	  133	    9	     4.022	<	TCCTGCCCt	aGGGCAGGA	*
 R14213  	  132	    9	     4.292	<	CTCCTGCCc	gGGCAGGAG	*
 R14213  	   91	    9	     1.832	<	CACCTCCTg	cAGGAGGTG	*
 R14213  	   88	    9	     7.068	<	CTCCACCTc	gAGGTGGAG	*
 R14285  	   49	    9	     3.475	>	tAGGCGGCG	tAGGCGGCG	*
 R14285  	   52	    9	     5.437	>	gCGGCGGAG	gCGGCGGAG	*
 R14285  	   57	    9	     5.001	>	gGAGCGGAG	gGAGCGGAG	*
 R14285  	  122	    9	     3.965	>	gGGGAAGGC	gGGGAAGGC	*
 R14285  	  126	    9	     2.321	>	aAGGCTGGA	aAGGCTGGA	*
 R14285  	  127	    9	     2.317	>	aGGCTGGAG	aGGCTGGAG	*
 R14285  	  133	    9	     5.109	>	gAGGCTGGG	gAGGCTGGG	*
 R14285  	  134	    9	     3.218	>	aGGCTGGGG	aGGCTGGGG	*
 R14423  	   37	    9	     1.893	>	gGAGCAGGG	gGAGCAGGG	*
 R14423  	   38	    9	      2.04	>	gAGCAGGGA	gAGCAGGGA	*
 R14423  	   42	    9	     4.654	>	aGGGAGGAT	aGGGAGGAT	*
 R14423  	   45	    9	     4.599	>	gAGGATGGG	gAGGATGGG	*
 R14423  	   46	    9	     3.411	>	aGGATGGGG	aGGATGGGG	*
 R14423  	   51	    9	     3.226	>	gGGGAGTGT	gGGGAGTGT	*
 R14423  	   57	    9	     5.115	>	tGTGAGGGG	tGTGAGGGG	*
 R14423  	  138	    9	     2.233	>	gGTGCAGGG	gGTGCAGGG	*
 R14423  	  183	    9	     3.423	<	CTCCACCAa	tTGGTGGAG	*
 R14428  	   37	    9	     5.999	>	aGGGTGGGC	aGGGTGGGC	*
 R14428  	   41	    9	     2.222	>	tGGGCTGTG	tGGGCTGTG	*
 R14428  	   48	    9	     2.409	>	tGAGAGGAA	tGAGAGGAA	*
 R14428  	  122	    9	     4.933	<	TTCCTCCTt	aAGGAGGAA	*
 R14428  	  111	    9	     4.208	<	CTCAGCCTc	gAGGCTGAG	*
 R14485  	   29	    9	     1.704	>	cAGGTGGGT	cAGGTGGGT	*
 R14485  	   33	    9	     3.696	>	tGGGTGAGG	tGGGTGAGG	*
 R14485  	   35	    9	     4.269	>	gGTGAGGGA	gGTGAGGGA	*
 R14485  	   39	    9	     4.076	>	aGGGAAGAG	aGGGAAGAG	*
 R14485  	   42	    9	     3.705	>	gAAGAGGGG	gAAGAGGGG	*
 R14485  	  112	    9	     5.121	>	gAGGCAGGG	gAGGCAGGG	*
 R14485  	  146	    9	     2.458	>	tGGCTGGGA	tGGCTGGGA	*
 R14485  	  189	    9	     1.705	<	TTCCTCTCt	aGAGAGGAA	*
 R14539  	   59	    9	     4.235	>	cAGGTGGAG	cAGGTGGAG	*
 R14539  	  204	    9	     4.002	<	CGCCACCCa	tGGGTGGCG	*
 R14539  	  194	    9	     1.834	<	CCACGCCAa	tTGGCGTGG	*
 R14539  	  152	    9	     3.942	<	CTGCTCCCa	tGGGAGCAG	*
 R14539  	  117	    9	     5.474	<	CCCAGCCCt	aGGGCTGGG	*
 R14539  	  116	    9	     4.541	<	CCCCAGCCc	gGGCTGGGG	*
 R14539  	  111	    9	     10.82	<	CCCCGCCCc	gGGGCGGGG	*
 R14539  	  104	    9	     3.106	<	GCCCGCGCc	gGCGCGGGC	*
 R14539  	   52	    9	     5.352	<	CCGCGCCCa	tGGGCGCGG	*
 R14539  	   45	    9	     2.566	<	TTCCTCGCc	gGCGAGGAA	*
 R14539  	    6	    9	     8.483	<	GCCCGCCCc	gGGGCGGGC	*
 R14556  	   17	    9	     8.335	>	aGGGTGGGG	aGGGTGGGG	*
 R14556  	   22	    9	     2.631	>	gGGGAGAGC	gGGGAGAGC	*
 R14556  	   26	    9	     2.244	>	aGAGCGGGC	aGAGCGGGC	*
 R14556  	   31	    9	     1.693	>	gGGCCAGGG	gGGCCAGGG	*
 R14556  	   67	    9	     2.196	>	tGCGTGGGA	tGCGTGGGA	*
 R14556  	   86	    9	     9.657	>	gGGGTGGGG	gGGGTGGGG	*
 R14556  	  100	    9	     6.297	>	cAGGCGGGG	cAGGCGGGG	*
 R14556  	  110	    9	     4.575	>	gGGGCGAAG	gGGGCGAAG	*
 R14556  	  169	    9	     3.907	<	GCCCGCACc	gGTGCGGGC	*
 R14556  	  146	    9	     4.967	<	CCTCTCCCc	gGGGAGAGG	*
 R14556  	  141	    9	     5.109	<	CCCAGCCTc	gAGGCTGGG	*
 R14556  	  140	    9	     3.218	<	CCCCAGCCt	aGGCTGGGG	*
 R14613  	    9	    9	     2.056	>	aGCGTGGAG	aGCGTGGAG	*
 R14613  	   36	    9	     3.289	>	aAGGAAGGG	aAGGAAGGG	*
 R14613  	   37	    9	     4.063	>	aGGAAGGGG	aGGAAGGGG	*
 R14613  	   42	    9	     5.701	>	gGGGTGGTG	gGGGTGGTG	*
 R14613  	   63	    9	     3.997	>	gGGGAGCGA	gGGGAGCGA	*
 R14613  	   67	    9	     3.609	>	aGCGAGGGG	aGCGAGGGG	*
 R14613  	   70	    9	     3.727	>	gAGGGGGAG	gAGGGGGAG	*
 R14613  	  191	    9	     5.476	>	gGGGCGAGG	gGGGCGAGG	*
 R14613  	  193	    9	     2.566	>	gGCGAGGAA	gGCGAGGAA	*
 R14613  	  107	    9	     7.476	<	CCCCTCCCg	cGGGAGGGG	*
 R14613  	  104	    9	     3.727	<	CTCCCCCTc	gAGGGGGAG	*
 R14613  	  102	    9	     2.307	<	CCCTCCCCc	gGGGGAGGG	*
 R14613  	   95	    9	     2.044	<	ACTCGCCCc	gGGGCGAGT	*
 R14613  	   89	    9	     2.946	<	TCCCTCACt	aGTGAGGGA	*
 R14622  	   24	    9	     2.233	>	gGTGCAGGG	gGTGCAGGG	*
 R14622  	  206	    9	     2.179	>	aGGGAGAGA	aGGGAGAGA	*
 R14622  	  152	    9	     3.052	<	GCACACCCa	tGGGTGTGC	*
 R14622  	  119	    9	     4.011	<	TCTCGCCCc	gGGGCGAGA	*
 R14622  	  112	    9	     6.286	<	GCCCTCCTc	gAGGAGGGC	*
 R14622  	   69	    9	     3.423	<	CTCCACCAa	tTGGTGGAG	*
 R14638  	  137	    9	      4.22	>	gAGGCAGAG	gAGGCAGAG	*
 R14638  	  166	    9	     4.208	>	gAGGCTGAG	gAGGCTGAG	*
 R14638  	  118	    9	     3.075	<	CTCTGCCCg	cGGGCAGAG	*
 R14638  	  111	    9	     2.179	<	TCTCTCCCt	aGGGAGAGA	*
 R14638  	  107	    9	     1.735	<	GCCCTCTCt	aGAGAGGGC	*
 R14638  	   89	    9	     4.887	<	CTCCTCCTg	cAGGAGGAG	*
 R14638  	   86	    9	     7.157	<	TCCCTCCTc	gAGGAGGGA	*
 R14726  	  216	    9	     3.964	>	cGGGCTGGG	cGGGCTGGG	*
 R14726  	  217	    9	     3.076	>	gGGCTGGGA	gGGCTGGGA	*
 R14726  	  221	    9	      4.78	>	tGGGAAGAG	tGGGAAGAG	*
 R14726  	  149	    9	     2.886	<	CCCCTGCTa	tAGCAGGGG	*
 R14726  	   38	    9	     4.683	<	CCACACCCt	aGGGTGTGG	*
 R14726  	   36	    9	     3.617	<	TCCCACACc	gGTGTGGGA	*
 R14726  	    5	    9	     1.903	<	ACACTCCCt	aGGGAGTGT	*
 R14729  	  223	    9	     3.965	>	gGGGAAGGC	gGGGAAGGC	*
 R14729  	  125	    9	      8.79	<	CTCCTCCCa	tGGGAGGAG	*
 R14729  	  122	    9	     8.621	<	CCCCTCCTc	gAGGAGGGG	*
 R14729  	   87	    9	     3.786	<	CCCAGCCTt	aAGGCTGGG	*
 R14729  	   86	    9	     1.754	<	TCCCAGCCt	aGGCTGGGA	*
 R14729  	   82	    9	      8.79	<	CTCCTCCCa	tGGGAGGAG	*
 R14729  	   79	    9	       3.2	<	TACCTCCTc	gAGGAGGTA	*
 R14729  	   76	    9	     3.959	<	CCCTACCTc	gAGGTAGGG	*
 R14729  	   75	    9	     2.138	<	TCCCTACCt	aGGTAGGGA	*
 R14729  	   71	    9	     8.086	<	CTCCTCCCt	aGGGAGGAG	*
 R14729  	   51	    9	     2.432	<	GCCCTTCCa	tGGAAGGGC	*
 R14729  	   47	    9	     5.474	<	CCCAGCCCt	aGGGCTGGG	*
 R14729  	   46	    9	     4.541	<	CCCCAGCCc	gGGCTGGGG	*
 R14729  	   42	    9	     4.797	<	CTCCCCCCa	tGGGGGGAG	*
 R14729  	   39	    9	     4.066	<	CTTCTCCCc	gGGGAGAAG	*
 R14779  	   19	    9	     3.698	>	gAGAAGGGG	gAGAAGGGG	*
 R14779  	  103	    9	      5.03	>	aGGGAGGTG	aGGGAGGTG	*
 R14779  	  111	    9	     2.515	>	gGGGCCGAC	gGGGCCGAC	*
 R14779  	  213	    9	     4.214	<	CTCCTCACa	tGTGAGGAG	*
 R14787  	   45	    9	     2.885	>	aAGGCTGAG	aAGGCTGAG	*
 R14787  	  100	    9	     3.965	>	gGGGAAGGC	gGGGAAGGC	*
 R14787  	  104	    9	     7.808	>	aAGGCGGGG	aAGGCGGGG	*
 R14787  	  190	    9	     3.813	<	TTCAGCCCa	tGGGCTGAA	*
 R14787  	  173	    9	      3.51	<	CTCCTCACt	aGTGAGGAG	*
 R14787  	  163	    9	     3.812	<	TCCCGTCCa	tGGACGGGA	*
 R14787  	  153	    9	      2.36	<	TCACTCCCg	cGGGAGTGA	*
 R14787  	  112	    9	     5.667	<	GCCCTCCTa	tAGGAGGGC	*
 R14787  	   71	    9	     4.171	<	TCCAACCCc	gGGGTTGGA	*
 R14787  	   70	    9	     3.372	<	CTCCAACCc	gGGTTGGAG	*
 R14805  	   30	    9	     5.867	>	tGGGCGGAT	tGGGCGGAT	*
 R14805  	   44	    9	     5.136	>	cAGGTGGGG	cAGGTGGGG	*
 R14805  	   49	    9	     3.965	>	gGGGAAGGC	gGGGAAGGC	*
 R14805  	   58	    9	     4.235	>	cAGGTGGAG	cAGGTGGAG	*
 R14805  	   96	    9	     3.479	>	aGGCCGGAG	aGGCCGGAG	*
 R14805  	  142	    9	     2.797	>	tGGGCCGGC	tGGGCCGGC	*
 R14805  	  185	    9	     2.302	>	gGTGAGGGT	gGTGAGGGT	*
 R14805  	  197	    9	     7.986	>	cGGGCGGGG	cGGGCGGGG	*
 R14805  	  202	    9	       2.1	>	gGGGCCTGG	gGGGCCTGG	*
 R14805  	  134	    9	     3.606	<	CTCCTCCGt	aCGGAGGAG	*
 R14805  	  131	    9	     8.621	<	CCCCTCCTc	gAGGAGGGG	*
 R14805  	  126	    9	     9.409	<	CTCCTCCCc	gGGGAGGAG	*
 R14805  	  116	    9	     3.423	<	TTCCTCCTg	cAGGAGGAA	*
 R14805  	  113	    9	     4.612	<	CCCTTCCTc	gAGGAAGGG	*
 R14805  	  112	    9	     4.063	<	CCCCTTCCt	aGGAAGGGG	*
 R14805  	   73	    9	      1.73	<	GTTCTCCCc	gGGGAGAAC	*
 R14806  	    9	    9	     5.867	>	tGGGCGGAT	tGGGCGGAT	*
 R14806  	   23	    9	     5.136	>	cAGGTGGGG	cAGGTGGGG	*
 R14806  	   28	    9	     3.965	>	gGGGAAGGC	gGGGAAGGC	*
 R14806  	   37	    9	     4.235	>	cAGGTGGAG	cAGGTGGAG	*
 R14806  	   75	    9	     3.479	>	aGGCCGGAG	aGGCCGGAG	*
 R14806  	  121	    9	     2.797	>	tGGGCCGGC	tGGGCCGGC	*
 R14806  	  164	    9	     2.302	>	gGTGAGGGT	gGTGAGGGT	*
 R14806  	  176	    9	     7.986	>	cGGGCGGGG	cGGGCGGGG	*
 R14806  	  181	    9	       2.1	>	gGGGCCTGG	gGGGCCTGG	*
 R14806  	  113	    9	     3.606	<	CTCCTCCGt	aCGGAGGAG	*
 R14806  	  110	    9	     8.621	<	CCCCTCCTc	gAGGAGGGG	*
 R14806  	   95	    9	     3.423	<	TTCCTCCTg	cAGGAGGAA	*
 R14806  	   92	    9	     4.612	<	CCCTTCCTc	gAGGAAGGG	*
 R14806  	   91	    9	     4.063	<	CCCCTTCCt	aGGAAGGGG	*
 R14806  	   85	    9	     10.82	<	CCCCGCCCc	gGGGCGGGG	*
 R14806  	   52	    9	      1.73	<	GTTCTCCCc	gGGGAGAAC	*
 R14807  	    5	    9	     3.479	>	aGGCCGGAG	aGGCCGGAG	*
 R14807  	   51	    9	     2.797	>	tGGGCCGGC	tGGGCCGGC	*
 R14807  	   94	    9	     2.302	>	gGTGAGGGT	gGTGAGGGT	*
 R14807  	  111	    9	       2.1	>	gGGGCCTGG	gGGGCCTGG	*
 R14807  	  175	    9	     2.402	>	tGGAAGGAA	tGGAAGGAA	*
 R14807  	   43	    9	     3.606	<	CTCCTCCGt	aCGGAGGAG	*
 R14807  	   40	    9	     8.621	<	CCCCTCCTc	gAGGAGGGG	*
 R14807  	   35	    9	     9.409	<	CTCCTCCCc	gGGGAGGAG	*
 R14807  	   25	    9	     3.423	<	TTCCTCCTg	cAGGAGGAA	*
 R14807  	   22	    9	     4.612	<	CCCTTCCTc	gAGGAAGGG	*
 R14807  	   21	    9	     4.063	<	CCCCTTCCt	aGGAAGGGG	*
 R14807  	   15	    9	     10.82	<	CCCCGCCCc	gGGGCGGGG	*
 R15112  	   91	    9	     1.698	>	aGGAAGGAA	aGGAAGGAA	*
 R15112  	  150	    9	     3.964	>	cGGGCTGGG	cGGGCTGGG	*
 R15112  	  151	    9	     2.206	>	gGGCTGGGC	gGGCTGGGC	*
 R15112  	  220	    9	     2.574	<	ACACACCCc	gGGGTGTGT	*
 R15112  	  206	    9	       2.1	<	CCAGGCCCc	gGGGCCTGG	*
 R15112  	  200	    9	     5.082	<	CACCACCCa	tGGGTGGTG	*
 R15112  	  195	    9	     3.398	<	GCCCTCACc	gGTGAGGGC	*
 R15112  	  191	    9	     5.486	<	CCCTGCCCt	aGGGCAGGG	*
 R15112  	  190	    9	     5.193	<	CCCCTGCCc	gGGCAGGGG	*
 R15112  	  177	    9	     2.918	<	TTCCGCTCa	tGAGCGGAA	*
 R15112  	   72	    9	     2.231	<	CCCGTCCTt	aAGGACGGG	*
 R15112  	   67	    9	     6.824	<	CCCCACCCg	cGGGTGGGG	*
 R15112  	   62	    9	     5.461	<	CCGCTCCCc	gGGGAGCGG	*
 R15112  	   60	    9	     5.902	<	CCCCGCTCc	gGAGCGGGG	*
 R15112  	   50	    9	     5.834	<	TCCCTCCTt	aAGGAGGGA	*
 R15112  	   46	    9	     4.977	<	CCCTTCCCt	aGGGAAGGG	*
 R15112  	   45	    9	     3.922	<	TCCCTTCCc	gGGAAGGGA	*
 R15112  	   41	    9	      3.95	<	CGCCTCCCt	aGGGAGGCG	*
 R15112  	   38	    9	     7.666	<	TCCCGCCTc	gAGGCGGGA	*
 R15112  	   34	    9	     1.727	<	CTGCTCCCg	cGGGAGCAG	*
 R15112  	   25	    9	     2.134	<	CCTCTCCCg	cGGGAGAGG	*
 R15112  	   23	    9	     5.393	<	CCCCTCTCc	gGAGAGGGG	*
 R15112  	   18	    9	     10.82	<	CCCCGCCCc	gGGGCGGGG	*
 R15112  	   13	    9	      4.56	<	CTGCTCCCc	gGGGAGCAG	*
 R15113  	   49	    9	     4.334	>	cGGGCGTGG	cGGGCGTGG	*
 R15113  	   51	    9	     3.379	>	gGCGTGGAG	gGCGTGGAG	*
 R15113  	  121	    9	     5.476	>	gGGGCGAGG	gGGGCGAGG	*
 R15113  	  123	    9	     2.596	>	gGCGAGGGC	gGCGAGGGC	*
 R15113  	  180	    9	     3.092	<	CTCTTCCTa	tAGGAAGAG	*
 R15113  	  177	    9	      2.24	<	TCCCTCTTc	gAAGAGGGA	*
 R15113  	  173	    9	     8.987	<	CCCCTCCCt	aGGGAGGGG	*
 R15113  	  159	    9	     8.621	<	CCCCTCCTc	gAGGAGGGG	*
 R15113  	  153	    9	     2.853	<	CACTGCCCc	gGGGCAGTG	*
 R15113  	  146	    9	     9.691	<	CCCCTCCCa	tGGGAGGGG	*
 R15113  	   31	    9	     8.335	<	CCCCACCCt	aGGGTGGGG	*
 R15113  	   29	    9	     1.741	<	CCCCCCACc	gGTGGGGGG	*
 R15113  	   24	    9	     4.287	<	TCCGGCCCc	gGGGCCGGA	*
 R15113  	   23	    9	     2.466	<	GTCCGGCCc	gGGCCGGAC	*
 R15113  	    1	    9	     1.878	<	GTCCTCACa	tGTGAGGAC	*
 R15185  	   17	    9	     2.566	>	cGGGAAGAG	cGGGAAGAG	*
 R15185  	   27	    9	     9.039	>	tGGGTGGGG	tGGGTGGGG	*
 R15185  	   32	    9	     3.447	>	gGGGCGGCC	gGGGCGGCC	*
 R15185  	  163	    9	     4.965	>	aGGGATGGG	aGGGATGGG	*
 R15185  	  164	    9	     4.734	>	gGGATGGGG	gGGATGGGG	*
 R15185  	  169	    9	     10.82	>	gGGGCGGGG	gGGGCGGGG	*
 R15185  	  174	    9	     2.255	>	gGGGTCGGC	gGGGTCGGC	*
 R15185  	  205	    9	     3.385	>	tCGGCGGGC	tCGGCGGGC	*
 R15185  	  189	    9	     6.398	<	CTCCTCCTt	aAGGAGGAG	*
 R15185  	  186	    9	     2.329	<	GACCTCCTc	gAGGAGGTC	*
 R15185  	   70	    9	     10.82	<	CCCCGCCCc	gGGGCGGGG	*
 R15185  	   65	    9	       2.1	<	CCAGGCCCc	gGGGCCTGG	*
 R15185  	   57	    9	     5.702	<	TCACGCCCc	gGGGCGTGA	*
 R15186  	  119	    9	     2.599	>	aGGGATGAA	aGGGATGAA	*
 R15186  	  162	    9	     2.566	>	cGGGAAGAG	cGGGAAGAG	*
 R15186  	  172	    9	     9.039	>	tGGGTGGGG	tGGGTGGGG	*
 R15186  	  177	    9	     3.447	>	gGGGCGGCC	gGGGCGGCC	*
 R15186  	  215	    9	     10.82	<	CCCCGCCCc	gGGGCGGGG	*
 R15186  	  210	    9	       2.1	<	CCAGGCCCc	gGGGCCTGG	*
 R15186  	  202	    9	     5.702	<	TCACGCCCc	gGGGCGTGA	*
 R15186  	   74	    9	     7.944	<	TTCCTCCCc	gGGGAGGAA	*
 R15186  	   66	    9	     7.299	<	CCCCTCCTt	aAGGAGGGG	*
 R15186  	   63	    9	     3.727	<	CTCCCCCTc	gAGGGGGAG	*
 R15186  	   60	    9	     1.841	<	AGCCTCCCc	gGGGAGGCT	*
 R15186  	    9	    9	     2.755	<	TTCTGCCTc	gAGGCAGAA	*
 R15434  	   65	    9	     2.234	>	gAGGATGAA	gAGGATGAA	*
 R15434  	  112	    9	     6.039	>	tGGGAGTGG	tGGGAGTGG	*
 R15434  	  216	    9	     1.878	>	tGTGAGGAC	tGTGAGGAC	*
 R15637  	   74	    9	      4.58	>	aGAGCGGGG	aGAGCGGGG	*
 R15637  	  116	    9	     2.654	>	aGCGCGGGA	aGCGCGGGA	*
 R15637  	  144	    9	     1.819	>	gCGGAAGGG	gCGGAAGGG	*
 R15637  	  145	    9	     2.553	>	cGGAAGGGG	cGGAAGGGG	*
 R15637  	  213	    9	     4.874	<	TCCCGCCGc	gCGGCGGGA	*
 R15637  	  208	    9	     4.994	<	CTCCGTCCc	gGGACGGAG	*
 R15637  	  202	    9	     2.785	<	GCCTGCCTc	gAGGCAGGC	*
 R15637  	  185	    9	     4.874	<	TCCCGCCGc	gCGGCGGGA	*
 R15637  	  180	    9	     4.994	<	CTCCGTCCc	gGGACGGAG	*
 R15637  	  174	    9	     2.785	<	GCCTGCCTc	gAGGCAGGC	*
 R15637  	   93	    9	      5.72	<	CCCCGCCGa	tCGGCGGGG	*
 R15637  	   31	    9	     3.173	<	CCACACCCg	cGGGTGTGG	*
 R15638  	   23	    9	     3.747	>	aGGGCGCAG	aGGGCGCAG	*
 R15638  	  155	    9	      4.58	>	aGAGCGGGG	aGAGCGGGG	*
 R15638  	  190	    9	     8.229	>	gAGGCGGAG	gAGGCGGAG	*
 R15638  	  197	    9	     2.654	>	aGCGCGGGA	aGCGCGGGA	*
 R15638  	  174	    9	      5.72	<	CCCCGCCGa	tCGGCGGGG	*
 R15638  	  112	    9	     3.173	<	CCACACCCg	cGGGTGTGG	*
 R15638  	   43	    9	     2.286	<	CACCGCACc	gGTGCGGTG	*
 R15638  	   37	    9	     2.082	<	CCCAGCCAc	gTGGCTGGG	*
 R15638  	   36	    9	     2.458	<	TCCCAGCCa	tGGCTGGGA	*
 R15638  	   32	    9	     4.217	<	TCCTTCCCa	tGGGAAGGA	*
 R15638  	   31	    9	      2.15	<	GTCCTTCCc	gGGAAGGAC	*
 R15702  	  136	    9	     7.974	>	gGGGAGGGC	gGGGAGGGC	*
 R15702  	  140	    9	     6.064	>	aGGGCGGGT	aGGGCGGGT	*
 R15702  	  152	    9	     9.299	>	tGGGCGGAG	tGGGCGGAG	*
 R15702  	  206	    9	     2.885	<	CTCAGCCTt	aAGGCTGAG	*
 R15702  	  200	    9	      4.97	<	CCACTCCTc	gAGGAGTGG	*
 R15702  	  198	    9	     4.741	<	CCCCACTCc	gGAGTGGGG	*
 R15702  	  184	    9	     9.354	<	TCCCGCCCc	gGGGCGGGA	*
 R15702  	  101	    9	     6.862	<	CACCGCCCc	gGGGCGGTG	*
 R15702  	   62	    9	     6.177	<	GCCCGCCTa	tAGGCGGGC	*
 R15702  	   58	    9	      5.65	<	GCCCGCCCg	cGGGCGGGC	*
 R15702  	   54	    9	     7.986	<	CCCCGCCCg	cGGGCGGGG	*
 R15702  	   49	    9	      1.76	<	CGCAGCCCc	gGGGCTGCG	*
 R15702  	   27	    9	     3.365	<	ACCAGCCCc	gGGGCTGGT	*
 R15704  	  136	    9	     7.974	>	gGGGAGGGC	gGGGAGGGC	*
 R15704  	  140	    9	     6.064	>	aGGGCGGGT	aGGGCGGGT	*
 R15704  	  152	    9	     9.299	>	tGGGCGGAG	tGGGCGGAG	*
 R15704  	  206	    9	     2.885	<	CTCAGCCTt	aAGGCTGAG	*
 R15704  	  200	    9	      4.97	<	CCACTCCTc	gAGGAGTGG	*
 R15704  	  198	    9	     4.741	<	CCCCACTCc	gGAGTGGGG	*
 R15704  	  184	    9	     9.354	<	TCCCGCCCc	gGGGCGGGA	*
 R15704  	  101	    9	     6.862	<	CACCGCCCc	gGGGCGGTG	*
 R15704  	   62	    9	     6.177	<	GCCCGCCTa	tAGGCGGGC	*
 R15704  	   58	    9	      5.65	<	GCCCGCCCg	cGGGCGGGC	*
 R15704  	   54	    9	     7.986	<	CCCCGCCCg	cGGGCGGGG	*
 R15704  	   49	    9	      1.76	<	CGCAGCCCc	gGGGCTGCG	*
 R15704  	   27	    9	     3.365	<	ACCAGCCCc	gGGGCTGGT	*
 R15730  	  180	    9	     7.974	>	gGGGAGGGC	gGGGAGGGC	*
 R15730  	  184	    9	     6.064	>	aGGGCGGGT	aGGGCGGGT	*
 R15730  	  196	    9	     9.299	>	tGGGCGGAG	tGGGCGGAG	*
 R15730  	  250	    9	     2.885	<	CTCAGCCTt	aAGGCTGAG	*
 R15730  	  244	    9	      4.97	<	CCACTCCTc	gAGGAGTGG	*
 R15730  	  242	    9	     4.741	<	CCCCACTCc	gGAGTGGGG	*
 R15730  	  228	    9	     9.354	<	TCCCGCCCc	gGGGCGGGA	*
 R15730  	  151	    9	     7.986	<	CCCCGCCCg	cGGGCGGGG	*
 R15730  	  145	    9	     6.862	<	CACCGCCCc	gGGGCGGTG	*
 R15730  	  106	    9	     6.177	<	GCCCGCCTa	tAGGCGGGC	*
 R15730  	  102	    9	      5.65	<	GCCCGCCCg	cGGGCGGGC	*
 R15730  	   93	    9	      1.76	<	CGCAGCCCc	gGGGCTGCG	*
 R15730  	   71	    9	     3.365	<	ACCAGCCCc	gGGGCTGGT	*
 R15730  	   30	    9	     1.772	<	CGCTGCCCc	gGGGCAGCG	*
 R15730  	    4	    9	     3.962	<	GCCCGCCTg	cAGGCGGGC	*
 R15731  	  180	    9	     7.974	>	gGGGAGGGC	gGGGAGGGC	*
 R15731  	  184	    9	     6.064	>	aGGGCGGGT	aGGGCGGGT	*
 R15731  	  196	    9	     9.299	>	tGGGCGGAG	tGGGCGGAG	*
 R15731  	  250	    9	     2.885	<	CTCAGCCTt	aAGGCTGAG	*
 R15731  	  244	    9	      4.97	<	CCACTCCTc	gAGGAGTGG	*
 R15731  	  242	    9	     4.741	<	CCCCACTCc	gGAGTGGGG	*
 R15731  	  228	    9	     9.354	<	TCCCGCCCc	gGGGCGGGA	*
 R15731  	  151	    9	     7.986	<	CCCCGCCCg	cGGGCGGGG	*
 R15731  	  145	    9	     6.862	<	CACCGCCCc	gGGGCGGTG	*
 R15731  	  106	    9	     6.177	<	GCCCGCCTa	tAGGCGGGC	*
 R15731  	  102	    9	      5.65	<	GCCCGCCCg	cGGGCGGGC	*
 R15731  	   93	    9	      1.76	<	CGCAGCCCc	gGGGCTGCG	*
 R15731  	   71	    9	     3.365	<	ACCAGCCCc	gGGGCTGGT	*
 R15731  	   30	    9	     1.772	<	CGCTGCCCc	gGGGCAGCG	*
 R15731  	    4	    9	     3.962	<	GCCCGCCTg	cAGGCGGGC	*
 R15732  	  180	    9	     7.974	>	gGGGAGGGC	gGGGAGGGC	*
 R15732  	  184	    9	     6.064	>	aGGGCGGGT	aGGGCGGGT	*
 R15732  	  196	    9	     9.299	>	tGGGCGGAG	tGGGCGGAG	*
 R15732  	  250	    9	     2.885	<	CTCAGCCTt	aAGGCTGAG	*
 R15732  	  244	    9	      4.97	<	CCACTCCTc	gAGGAGTGG	*
 R15732  	  242	    9	     4.741	<	CCCCACTCc	gGAGTGGGG	*
 R15732  	  228	    9	     9.354	<	TCCCGCCCc	gGGGCGGGA	*
 R15732  	  151	    9	     7.986	<	CCCCGCCCg	cGGGCGGGG	*
 R15732  	  145	    9	     6.862	<	CACCGCCCc	gGGGCGGTG	*
 R15732  	  106	    9	     6.177	<	GCCCGCCTa	tAGGCGGGC	*
 R15732  	  102	    9	      5.65	<	GCCCGCCCg	cGGGCGGGC	*
 R15732  	   93	    9	      1.76	<	CGCAGCCCc	gGGGCTGCG	*
 R15732  	   71	    9	     3.365	<	ACCAGCCCc	gGGGCTGGT	*
 R15732  	   30	    9	     1.772	<	CGCTGCCCc	gGGGCAGCG	*
 R15732  	    4	    9	     3.962	<	GCCCGCCTg	cAGGCGGGC	*
 R16052  	  214	    9	     4.066	<	CTTCTCCCc	gGGGAGAAG	*
 R16052  	  211	    9	     2.233	<	TCCCTTCTc	gAGAAGGGA	*
 R16052  	  115	    9	     5.745	<	CTCCACCTt	aAGGTGGAG	*
 R16218  	  115	    9	      1.76	>	gGGGCTGCG	gGGGCTGCG	*
 R16218  	  139	    9	     1.978	>	aGGGTTGGC	aGGGTTGGC	*
 R16218  	  162	    9	     6.012	<	TCCCTCCCg	cGGGAGGGA	*
 R16218  	  158	    9	     8.987	<	CCCCTCCCt	aGGGAGGGG	*
 R16218  	  153	    9	     2.631	<	GCTCTCCCc	gGGGAGAGC	*
 R16218  	   57	    9	     2.099	<	CCCCTCGCg	cGCGAGGGG	*
 R16218  	   52	    9	     10.82	<	CCCCGCCCc	gGGGCGGGG	*
 R16218  	   15	    9	     2.949	<	CGCCGCCCg	cGGGCGGCG	*
 R16218  	   12	    9	     4.003	<	GCCCGCCGc	gCGGCGGGC	*
 R16218  	    8	    9	      5.65	<	GCCCGCCCg	cGGGCGGGC	*
 R16218  	    4	    9	     3.964	<	CCCAGCCCg	cGGGCTGGG	*
 R16218  	    3	    9	     4.541	<	CCCCAGCCc	gGGCTGGGG	*
 R16219  	    7	    9	     4.118	>	aGCGCGGGG	aGCGCGGGG	*
 R16219  	   12	    9	      5.97	>	gGGGCGCGG	gGGGCGCGG	*
 R16219  	   14	    9	     2.009	>	gGCGCGGGT	gGCGCGGGT	*
 R16219  	   45	    9	     2.006	>	gCGGCGGAT	gCGGCGGAT	*
 R16219  	  161	    9	     10.82	>	gGGGCGGGG	gGGGCGGGG	*
 R16219  	  166	    9	      1.76	>	gGGGCTGCG	gGGGCTGCG	*
 R16219  	  190	    9	     1.978	>	aGGGTTGGC	aGGGTTGGC	*
 R16219  	  213	    9	     6.012	<	TCCCTCCCg	cGGGAGGGA	*
 R16219  	  209	    9	     8.987	<	CCCCTCCCt	aGGGAGGGG	*
 R16219  	  204	    9	     2.631	<	GCTCTCCCc	gGGGAGAGC	*
 R16219  	  108	    9	     2.099	<	CCCCTCGCg	cGCGAGGGG	*
 R16219  	   66	    9	     2.949	<	CGCCGCCCg	cGGGCGGCG	*
 R16219  	   63	    9	     4.003	<	GCCCGCCGc	gCGGCGGGC	*
 R16219  	   59	    9	      5.65	<	GCCCGCCCg	cGGGCGGGC	*
 R16219  	   55	    9	     3.964	<	CCCAGCCCg	cGGGCTGGG	*
 R16219  	   54	    9	     4.541	<	CCCCAGCCc	gGGCTGGGG	*
 R16222  	   24	    9	     3.121	>	aGGGCAGAA	aGGGCAGAA	*
 R16222  	   85	    9	      4.01	>	aGGGCTGGA	aGGGCTGGA	*
 R16222  	   90	    9	     3.214	>	tGGATGGAG	tGGATGGAG	*
 R16222  	   93	    9	     2.808	>	aTGGAGGGA	aTGGAGGGA	*
 R16222  	   97	    9	     3.644	>	aGGGAGAGG	aGGGAGAGG	*
 R16222  	   99	    9	     5.393	>	gGAGAGGGG	gGAGAGGGG	*
 R16222  	  104	    9	     9.657	>	gGGGTGGGG	gGGGTGGGG	*
 R16222  	  106	    9	     1.741	>	gGTGGGGGG	gGTGGGGGG	*
 R16222  	  108	    9	     1.742	>	tGGGGGGTG	tGGGGGGTG	*
 R16222  	  109	    9	     2.665	>	gGGGGGTGG	gGGGGGTGG	*
 R16222  	  111	    9	     4.621	>	gGGGTGGCG	gGGGTGGCG	*
 R16222  	  138	    9	     3.971	>	tGGGTCGGG	tGGGTCGGG	*
 R16222  	  139	    9	     3.099	>	gGGTCGGGC	gGGTCGGGC	*
 R16222  	  170	    9	      2.56	>	cGAGAGGGG	cGAGAGGGG	*
 R16222  	  181	    9	     5.834	>	aAGGAGGGA	aAGGAGGGA	*
 R16222  	  185	    9	     7.522	>	aGGGAGGGA	aGGGAGGGA	*
 R16222  	  189	    9	     7.522	>	aGGGAGGGA	aGGGAGGGA	*
 R16222  	  193	    9	     2.179	>	aGGGAGAGA	aGGGAGAGA	*
 R16222  	  206	    9	     6.398	>	aAGGAGGAG	aAGGAGGAG	*
 R16222  	  209	    9	     8.621	>	gAGGAGGGG	gAGGAGGGG	*
 R16222  	  214	    9	     7.073	>	gGGGAGGAC	gGGGAGGAC	*
 R16224  	   27	    9	     9.354	>	gGGGCGGGA	gGGGCGGGA	*
 R16224  	   44	    9	     9.409	>	gGGGAGGAG	gGGGAGGAG	*
 R16224  	  124	    9	     2.182	>	aAGCAGGGG	aAGCAGGGG	*
 R16224  	  129	    9	     10.82	>	gGGGCGGGG	gGGGCGGGG	*
 R16224  	  159	    9	     3.094	>	tCGGTGGGA	tCGGTGGGA	*
 R16224  	  163	    9	     4.654	>	tGGGAGGCG	tGGGAGGCG	*
 R16224  	  166	    9	     2.629	>	gAGGCGGCA	gAGGCGGCA	*
 R16224  	   66	    9	     4.014	<	CCCCGGCTc	gAGCCGGGG	*
 R16224  	   59	    9	     3.141	<	GCTCGCCCc	gGGGCGAGC	*
 R16236  	    1	    9	     5.276	>	tAGGCGGAC	tAGGCGGAC	*
 R16236  	  117	    9	      10.2	>	tGGGCGGGG	tGGGCGGGG	*
 R16236  	  131	    9	     3.698	>	gAGAAGGGG	gAGAAGGGG	*
 R16236  	  136	    9	     10.82	>	gGGGCGGGG	gGGGCGGGG	*
 R16236  	  147	    9	     3.329	>	tAGGTTGGG	tAGGTTGGG	*
 R16236  	  188	    9	     8.987	<	CCCCTCCCt	aGGGAGGGG	*
 R16236  	  185	    9	     4.628	<	CCCCCCCTc	gAGGGGGGG	*
 R16236  	  184	    9	     4.994	<	CCCCCCCCt	aGGGGGGGG	*
 R16236  	  183	    9	     2.885	<	ACCCCCCCc	gGGGGGGGT	*
 R16236  	  174	    9	     6.398	<	CTCCTCCTt	aAGGAGGAG	*
 R16236  	  171	    9	     7.157	<	TCCCTCCTc	gAGGAGGGA	*
 R16236  	  167	    9	     3.237	<	CTGCTCCCt	aGGGAGCAG	*
 R16236  	  102	    9	     2.263	<	TTCCCCCTc	gAGGGGGAA	*
 R16236  	   94	    9	     5.834	<	TCCCTCCTt	aAGGAGGGA	*
 R16614  	   21	    9	     3.377	>	gGGGCAGGT	gGGGCAGGT	*
 R16614  	   58	    9	     1.763	>	tCGGCGGTG	tCGGCGGTG	*
 R16614  	   64	    9	      4.64	>	gTGGCGGGA	gTGGCGGGA	*
 R16614  	   68	    9	     2.628	>	cGGGAGCGG	cGGGAGCGG	*
 R16614  	   70	    9	     3.567	>	gGAGCGGGC	gGAGCGGGC	*
 R16614  	   97	    9	     3.854	>	aCGGTGGGG	aCGGTGGGG	*
 R16614  	  107	    9	     9.354	>	gGGGCGGGA	gGGGCGGGA	*
 R16614  	  156	    9	     2.214	>	aGAGCGGAA	aGAGCGGAA	*
 R16615  	    8	    9	     10.82	>	gGGGCGGGG	gGGGCGGGG	*
 R16615  	   11	    9	     1.836	>	gCGGGGGGG	gCGGGGGGG	*
 R16615  	   12	    9	     3.484	>	cGGGGGGGG	cGGGGGGGG	*
 R16615  	   13	    9	     6.317	>	gGGGGGGGG	gGGGGGGGG	*
 R16615  	   14	    9	     6.317	>	gGGGGGGGG	gGGGGGGGG	*
 R16615  	   15	    9	     6.317	>	gGGGGGGGG	gGGGGGGGG	*
 R16615  	   16	    9	     3.981	>	gGGGGGGGC	gGGGGGGGC	*
 R16615  	   20	    9	     4.801	>	gGGGCGTAA	gGGGCGTAA	*
 R16615  	   47	    9	     8.987	>	aGGGAGGGG	aGGGAGGGG	*
 R16615  	   50	    9	     3.727	>	gAGGGGGAG	gAGGGGGAG	*
 R16615  	   53	    9	     5.977	>	gGGGAGGAT	gGGGAGGAT	*
 R16615  	   75	    9	     2.443	>	gGGGTGCAA	gGGGTGCAA	*
 R16615  	  144	    9	     7.522	>	aGGGAGGGA	aGGGAGGGA	*
 R16615  	  159	    9	      5.03	>	aGGGAGGTG	aGGGAGGTG	*
 R16615  	  162	    9	     2.626	>	gAGGTGAGG	gAGGTGAGG	*
 R16615  	  164	    9	     5.733	>	gGTGAGGGG	gGTGAGGGG	*
 R16615  	  169	    9	     3.141	>	gGGGCGAGC	gGGGCGAGC	*
 R16615  	  177	    9	     2.566	>	cGGGAAGAG	cGGGAAGAG	*
 R16615  	  123	    9	     3.698	<	CTCATCCTc	gAGGATGAG	*
 R16615  	   95	    9	     3.698	<	CCCCTTCTc	gAGAAGGGG	*
 R16622  	   21	    9	     1.874	>	gGGACTGGG	gGGACTGGG	*
 R16622  	   83	    9	     8.483	>	gGGGCGGGC	gGGGCGGGC	*
 R16622  	   97	    9	     2.049	>	gGGGTGTTG	gGGGTGTTG	*
 R16622  	  175	    9	     1.688	<	CCCTCCCCa	tGGGGAGGG	*
 R16622  	  174	    9	     10.31	<	CCCCTCCCc	gGGGAGGGG	*
 R16622  	  168	    9	     3.156	<	TGCCACCCc	gGGGTGGCA	*
 R16622  	  149	    9	     1.888	<	CAACGCCCt	aGGGCGTTG	*
 R16622  	   62	    9	      2.04	<	TCCCTGCTc	gAGCAGGGA	*
 R16622  	   51	    9	     2.658	<	TCCCACTCa	tGAGTGGGA	*
 R16622  	   47	    9	     9.691	<	CCCCTCCCa	tGGGAGGGG	*
 R16622  	   42	    9	     5.908	<	CTCTGCCCc	gGGGCAGAG	*
 R16622  	   36	    9	      9.13	<	CCCCGCCTc	gAGGCGGGG	*
 R16622  	   31	    9	      2.32	<	ACCGGCCCc	gGGGCCGGT	*
 R16623  	   73	    9	     4.575	>	tGGCAGGGG	tGGCAGGGG	*
 R16623  	   80	    9	     10.82	>	gGGGCGGGG	gGGGCGGGG	*
 R16623  	   97	    9	     2.405	>	aAGGGGGAG	aAGGGGGAG	*
 R16623  	  156	    9	     1.874	>	gGGACTGGG	gGGACTGGG	*
 R16623  	  197	    9	      2.04	<	TCCCTGCTc	gAGCAGGGA	*
 R16623  	  186	    9	     2.658	<	TCCCACTCa	tGAGTGGGA	*
 R16623  	  182	    9	     9.691	<	CCCCTCCCa	tGGGAGGGG	*
 R16623  	  177	    9	     5.908	<	CTCTGCCCc	gGGGCAGAG	*
 R16623  	  171	    9	      9.13	<	CCCCGCCTc	gAGGCGGGG	*
 R16623  	  166	    9	      2.32	<	ACCGGCCCc	gGGGCCGGT	*
 R16623  	  130	    9	     3.106	<	GCCCGCGCc	gGCGCGGGC	*
 R16623  	  126	    9	     3.063	<	CTCAGCCCg	cGGGCTGAG	*
 R16623  	   56	    9	     2.134	<	CCTCTCCCg	cGGGAGAGG	*
 R16625  	    5	    9	     10.82	>	gGGGCGGGG	gGGGCGGGG	*
 R16625  	   22	    9	     2.405	>	aAGGGGGAG	aAGGGGGAG	*
 R16625  	   25	    9	     6.658	>	gGGGAGTGG	gGGGAGTGG	*
 R16625  	   81	    9	     1.874	>	gGGACTGGG	gGGACTGGG	*
 R16625  	  143	    9	     8.483	>	gGGGCGGGC	gGGGCGGGC	*
 R16625  	  157	    9	     2.049	>	gGGGTGTTG	gGGGTGTTG	*
 R16625  	  168	    9	     8.483	>	gGGGCGGGC	gGGGCGGGC	*
 R16625  	  209	    9	     1.888	<	CAACGCCCt	aGGGCGTTG	*
 R16625  	  122	    9	      2.04	<	TCCCTGCTc	gAGCAGGGA	*
 R16625  	  111	    9	     2.658	<	TCCCACTCa	tGAGTGGGA	*
 R16625  	  102	    9	     5.908	<	CTCTGCCCc	gGGGCAGAG	*
 R16625  	   96	    9	      9.13	<	CCCCGCCTc	gAGGCGGGG	*
 R16625  	   91	    9	      2.32	<	ACCGGCCCc	gGGGCCGGT	*
 R16625  	   55	    9	     3.106	<	GCCCGCGCc	gGCGCGGGC	*
 R16625  	   51	    9	     3.063	<	CTCAGCCCg	cGGGCTGAG	*
 R16626  	   95	    9	     4.575	>	tGGCAGGGG	tGGCAGGGG	*
 R16626  	  119	    9	     2.405	>	aAGGGGGAG	aAGGGGGAG	*
 R16626  	  122	    9	     6.658	>	gGGGAGTGG	gGGGAGTGG	*
 R16626  	  178	    9	     1.874	>	gGGACTGGG	gGGACTGGG	*
 R16626  	  208	    9	     2.658	<	TCCCACTCa	tGAGTGGGA	*
 R16626  	  204	    9	     9.691	<	CCCCTCCCa	tGGGAGGGG	*
 R16626  	  199	    9	     5.908	<	CTCTGCCCc	gGGGCAGAG	*
 R16626  	  193	    9	      9.13	<	CCCCGCCTc	gAGGCGGGG	*
 R16626  	  188	    9	      2.32	<	ACCGGCCCc	gGGGCCGGT	*
 R16626  	  152	    9	     3.106	<	GCCCGCGCc	gGCGCGGGC	*
 R16626  	  148	    9	     3.063	<	CTCAGCCCg	cGGGCTGAG	*
 R16626  	   78	    9	     2.134	<	CCTCTCCCg	cGGGAGAGG	*
 R16629  	   46	    9	     3.494	>	gCGGAGGGC	gCGGAGGGC	*
 R16629  	   50	    9	     3.121	>	aGGGCAGAA	aGGGCAGAA	*
 R16629  	  218	    9	     7.299	<	CCCCTCCTt	aAGGAGGGG	*
 R16629  	  215	    9	     3.727	<	CTCCCCCTc	gAGGGGGAG	*
 R16659  	  216	    9	     3.017	>	tGGGCGCGC	tGGGCGCGC	*
 R16659  	  196	    9	     7.974	<	GCCCTCCCc	gGGGAGGGC	*
 R16659  	  192	    9	     9.496	<	CCCCGCCCt	aGGGCGGGG	*
 R16659  	  187	    9	     2.307	<	CCCTCCCCc	gGGGGAGGG	*
 R16659  	  186	    9	     7.974	<	GCCCTCCCc	gGGGAGGGC	*
 R16659  	  182	    9	     3.183	<	TCGCGCCCt	aGGGCGCGA	*
 R16659  	  174	    9	     7.522	<	TCCCTCCCt	aGGGAGGGA	*
 R16659  	  170	    9	     8.987	<	CCCCTCCCt	aGGGAGGGG	*
 R16659  	  140	    9	     1.707	<	CTCCGCGCg	cGCGCGGAG	*
 R16659  	  137	    9	     5.829	<	CCCCTCCGc	gCGGAGGGG	*
 R16659  	  134	    9	     4.628	<	CCCCCCCTc	gAGGGGGGG	*
 R16659  	  132	    9	      2.36	<	CACCCCCCc	gGGGGGGTG	*
 R16659  	  131	    9	     2.665	<	CCACCCCCc	gGGGGGTGG	*
 R16659  	  130	    9	     2.295	<	CCCACCCCc	gGGGGTGGG	*
 R16659  	  125	    9	     4.624	<	CCCGTCCCa	tGGGACGGG	*
 R16659  	  124	    9	     4.431	<	TCCCGTCCc	gGGACGGGA	*
 R16659  	  120	    9	     6.012	<	TCCCTCCCg	cGGGAGGGA	*
 R16659  	  116	    9	     6.652	<	GCCCTCCCt	aGGGAGGGC	*
 R16659  	  112	    9	     7.161	<	GCCCGCCCt	aGGGCGGGC	*
 R16659  	  108	    9	     2.511	<	TCCTGCCCg	cGGGCAGGA	*
 R16659  	  107	    9	     4.292	<	CTCCTGCCc	gGGCAGGAG	*
 R16659  	  104	    9	     5.788	<	CCCCTCCTg	cAGGAGGGG	*
 R16659  	   98	    9	     6.006	<	CCACACCCc	gGGGTGTGG	*
 R16659  	   96	    9	     2.746	<	GCCCACACc	gGTGTGGGC	*
 R16659  	   92	    9	     6.191	<	CCCTGCCCa	tGGGCAGGG	*
 R16659  	   91	    9	     5.193	<	CCCCTGCCc	gGGCAGGGG	*
 R16659  	   86	    9	     2.665	<	CCACCCCCc	gGGGGGTGG	*
 R16659  	   85	    9	     2.295	<	CCCACCCCc	gGGGGTGGG	*
 R16659  	   84	    9	     9.657	<	CCCCACCCc	gGGGTGGGG	*
 R16659  	   78	    9	     10.82	<	CCCCGCCCc	gGGGCGGGG	*
 R16659  	   74	    9	     2.583	<	CTCCCCCCg	cGGGGGGAG	*
 R16659  	   72	    9	     2.307	<	CCCTCCCCc	gGGGGAGGG	*
 R16659  	   71	    9	     8.845	<	TCCCTCCCc	gGGGAGGGA	*
 R16659  	   20	    9	     3.881	<	CTCCGCCAt	aTGGCGGAG	*
 R16659  	   17	    9	     4.365	<	TCCCTCCGc	gCGGAGGGA	*
 R16659  	   13	    9	     7.522	<	TCCCTCCCt	aGGGAGGGA	*
 R16659  	    9	    9	     7.522	<	TCCCTCCCt	aGGGAGGGA	*
 R16659  	    5	    9	      5.03	<	CACCTCCCt	aGGGAGGTG	*
 R16660  	  135	    9	     3.017	>	tGGGCGCGC	tGGGCGCGC	*
 R16660  	  146	    9	     6.338	>	gCGGCGGGG	gCGGCGGGG	*
 R16660  	  152	    9	      4.85	>	gGGGCCGAG	gGGGCCGAG	*
 R16660  	  187	    9	     3.271	<	CCCCGCCAg	cTGGCGGGG	*
 R16660  	  182	    9	     10.82	<	CCCCGCCCc	gGGGCGGGG	*
 R16660  	  177	    9	     9.657	<	CCCCACCCc	gGGGTGGGG	*
 R16660  	  175	    9	     1.741	<	CCCCCCACc	gGTGGGGGG	*
 R16660  	  173	    9	     4.797	<	CTCCCCCCa	tGGGGGGAG	*
 R16660  	  170	    9	     3.997	<	TCGCTCCCc	gGGGAGCGA	*
 R16660  	  166	    9	     2.144	<	TCCCTCGCt	aGCGAGGGA	*
 R16660  	  162	    9	     3.237	<	CTGCTCCCt	aGGGAGCAG	*
 R16660  	  115	    9	     7.974	<	GCCCTCCCc	gGGGAGGGC	*
 R16660  	  106	    9	     2.307	<	CCCTCCCCc	gGGGGAGGG	*
 R16660  	  105	    9	     7.974	<	GCCCTCCCc	gGGGAGGGC	*
 R16660  	  101	    9	     3.183	<	TCGCGCCCt	aGGGCGCGA	*
 R16660  	   93	    9	     7.522	<	TCCCTCCCt	aGGGAGGGA	*
 R16660  	   89	    9	     8.987	<	CCCCTCCCt	aGGGAGGGG	*
 R16660  	   59	    9	     1.707	<	CTCCGCGCg	cGCGCGGAG	*
 R16660  	   56	    9	     5.829	<	CCCCTCCGc	gCGGAGGGG	*
 R16660  	   53	    9	     4.628	<	CCCCCCCTc	gAGGGGGGG	*
 R16660  	   51	    9	      2.36	<	CACCCCCCc	gGGGGGGTG	*
 R16660  	   50	    9	     2.665	<	CCACCCCCc	gGGGGGTGG	*
 R16660  	   49	    9	     2.295	<	CCCACCCCc	gGGGGTGGG	*
 R16660  	   48	    9	     8.193	<	TCCCACCCc	gGGGTGGGA	*
 R16660  	   44	    9	     4.624	<	CCCGTCCCa	tGGGACGGG	*
 R16660  	   43	    9	     4.431	<	TCCCGTCCc	gGGACGGGA	*
 R16660  	   39	    9	     6.012	<	TCCCTCCCg	cGGGAGGGA	*
 R16660  	   35	    9	     6.652	<	GCCCTCCCt	aGGGAGGGC	*
 R16660  	   31	    9	     7.161	<	GCCCGCCCt	aGGGCGGGC	*
 R16660  	   27	    9	     2.511	<	TCCTGCCCg	cGGGCAGGA	*
 R16660  	   26	    9	     4.292	<	CTCCTGCCc	gGGCAGGAG	*
 R16660  	   23	    9	     5.788	<	CCCCTCCTg	cAGGAGGGG	*
 R16660  	   17	    9	     6.006	<	CCACACCCc	gGGGTGTGG	*
 R16660  	   15	    9	     2.746	<	GCCCACACc	gGTGTGGGC	*
 R16660  	   11	    9	     6.191	<	CCCTGCCCa	tGGGCAGGG	*
 R16660  	   10	    9	     5.193	<	CCCCTGCCc	gGGCAGGGG	*
 R16660  	    5	    9	     2.665	<	CCACCCCCc	gGGGGGTGG	*
 R16660  	    4	    9	     2.295	<	CCCACCCCc	gGGGGTGGG	*
 R16660  	    3	    9	     9.657	<	CCCCACCCc	gGGGTGGGG	*
 R16676  	   68	    9	     3.017	>	tGGGCGCGC	tGGGCGCGC	*
 R16676  	   79	    9	     6.338	>	gCGGCGGGG	gCGGCGGGG	*
 R16676  	   85	    9	      4.85	>	gGGGCCGAG	gGGGCCGAG	*
 R16676  	  197	    9	     9.354	<	TCCCGCCCc	gGGGCGGGA	*
 R16676  	  180	    9	     5.751	<	CCCGGCCCc	gGGGCCGGG	*
 R16676  	  179	    9	     5.702	<	CCCCGGCCc	gGGCCGGGG	*
 R16676  	  174	    9	     5.751	<	CCCGGCCCc	gGGGCCGGG	*
 R16676  	  173	    9	     5.702	<	CCCCGGCCc	gGGCCGGGG	*
 R16676  	  167	    9	     10.82	<	CCCCGCCCc	gGGGCGGGG	*
 R16676  	  155	    9	     2.949	<	CGCCGCCCg	cGGGCGGCG	*
 R16676  	  120	    9	     3.271	<	CCCCGCCAg	cTGGCGGGG	*
 R16676  	  115	    9	     10.82	<	CCCCGCCCc	gGGGCGGGG	*
 R16676  	  108	    9	     1.741	<	CCCCCCACc	gGTGGGGGG	*
 R16676  	  106	    9	     4.797	<	CTCCCCCCa	tGGGGGGAG	*
 R16676  	  103	    9	     3.997	<	TCGCTCCCc	gGGGAGCGA	*
 R16676  	   99	    9	     2.144	<	TCCCTCGCt	aGCGAGGGA	*
 R16676  	   95	    9	     3.237	<	CTGCTCCCt	aGGGAGCAG	*
 R16676  	   48	    9	     7.974	<	GCCCTCCCc	gGGGAGGGC	*
 R16676  	   44	    9	     9.496	<	CCCCGCCCt	aGGGCGGGG	*
 R16676  	   39	    9	     2.307	<	CCCTCCCCc	gGGGGAGGG	*
 R16676  	   38	    9	     7.974	<	GCCCTCCCc	gGGGAGGGC	*
 R16676  	   34	    9	     3.183	<	TCGCGCCCt	aGGGCGCGA	*
 R16676  	   26	    9	     7.522	<	TCCCTCCCt	aGGGAGGGA	*
 R16676  	   22	    9	     8.987	<	CCCCTCCCt	aGGGAGGGG	*
 R16683  	  222	    9	     2.584	>	gAGTTGGGG	gAGTTGGGG	*
 R16683  	  192	    9	     1.965	<	ATCCGCCTg	cAGGCGGAT	*
 R16683  	  121	    9	     2.017	<	CCAATCCCa	tGGGATTGG	*
 R16683  	   39	    9	     3.237	<	CTGCTCCCt	aGGGAGCAG	*
 R16933  	   81	    9	      10.2	>	tGGGCGGGG	tGGGCGGGG	*
 R16933  	   95	    9	     3.698	>	gAGAAGGGG	gAGAAGGGG	*
 R16933  	  111	    9	     3.329	>	tAGGTTGGG	tAGGTTGGG	*
 R16933  	  152	    9	     8.987	<	CCCCTCCCt	aGGGAGGGG	*
 R16933  	  149	    9	     4.628	<	CCCCCCCTc	gAGGGGGGG	*
 R16933  	  148	    9	     4.994	<	CCCCCCCCt	aGGGGGGGG	*
 R16933  	  147	    9	     2.885	<	ACCCCCCCc	gGGGGGGGT	*
 R16933  	  138	    9	     6.398	<	CTCCTCCTt	aAGGAGGAG	*
 R16933  	  135	    9	     7.157	<	TCCCTCCTc	gAGGAGGGA	*
 R16933  	  131	    9	     3.237	<	CTGCTCCCt	aGGGAGCAG	*
 R16933  	   69	    9	     8.987	<	CCCCTCCCt	aGGGAGGGG	*
 R16933  	   66	    9	     2.263	<	TTCCCCCTc	gAGGGGGAA	*
 R16933  	   58	    9	     5.834	<	TCCCTCCTt	aAGGAGGGA	*
 R16937  	   88	    9	     7.085	>	cGGGCGGAG	cGGGCGGAG	*
 R16937  	   91	    9	     5.829	>	gCGGAGGGG	gCGGAGGGG	*
 R16937  	   97	    9	     2.014	>	gGGGCGCTG	gGGGCGCTG	*
 R16937  	  105	    9	     3.237	>	gAGTAGGGG	gAGTAGGGG	*
 R16937  	  234	    9	     2.295	<	CCCACCCCc	gGGGGTGGG	*
 R16937  	  233	    9	     9.657	<	CCCCACCCc	gGGGTGGGG	*
 R16937  	  231	    9	     1.741	<	CCCCCCACc	gGTGGGGGG	*
 R16937  	  229	    9	     5.698	<	CCCCCCCCa	tGGGGGGGG	*
 R16937  	  228	    9	     6.317	<	CCCCCCCCc	gGGGGGGGG	*
 R16937  	  227	    9	     6.317	<	CCCCCCCCc	gGGGGGGGG	*
 R16937  	  226	    9	     6.317	<	CCCCCCCCc	gGGGGGGGG	*
 R16937  	  225	    9	     6.317	<	CCCCCCCCc	gGGGGGGGG	*
 R16937  	  224	    9	     6.317	<	CCCCCCCCc	gGGGGGGGG	*
 R16937  	  223	    9	     6.317	<	CCCCCCCCc	gGGGGGGGG	*
 R16937  	  222	    9	     4.852	<	TCCCCCCCc	gGGGGGGGA	*
 R16937  	  221	    9	     3.951	<	TTCCCCCCc	gGGGGGGAA	*
 R16937  	  218	    9	     3.064	<	GTCTTCCCc	gGGGAAGAC	*
 R16937  	  205	    9	     5.273	<	CGCCTCCCc	gGGGAGGCG	*
 R16937  	  202	    9	     2.047	<	ACACGCCTc	gAGGCGTGT	*
 R16937  	  188	    9	     2.285	<	GGCCACCCc	gGGGTGGCC	*
 R16937  	  162	    9	     1.762	<	CCCCGCAGc	gCTGCGGGG	*
 R16937  	  156	    9	     7.387	<	ACCCGCCCc	gGGGCGGGT	*
 R16937  	   66	    9	     2.092	<	CCCCTACCg	cGGTAGGGG	*
 R16937  	   52	    9	     10.82	<	CCCCGCCCc	gGGGCGGGG	*
 R16937  	   47	    9	      4.56	<	CTGCTCCCc	gGGGAGCAG	*
 R16937  	   11	    9	     1.884	<	GTCTGCCTc	gAGGCAGAC	*
 R16952  	   36	    9	     4.159	>	tGTGCGGGA	tGTGCGGGA	*
 R16952  	   52	    9	     5.745	>	aAGGTGGAG	aAGGTGGAG	*
 R16952  	   73	    9	     1.841	>	aAGGGGGGA	aAGGGGGGA	*
 R16952  	   74	    9	     2.628	>	aGGGGGGAA	aGGGGGGAA	*
 R16952  	   77	    9	     5.399	>	gGGGAAGAG	gGGGAAGAG	*
 R16952  	  111	    9	     3.705	<	CCCCTCTTc	gAAGAGGGG	*
 R16952  	   93	    9	      5.65	<	GCCCGCCCg	cGGGCGGGC	*
 R16952  	   63	    9	     4.714	<	TCCAGCCCa	tGGGCTGGA	*
 R16952  	   62	    9	      3.64	<	CTCCAGCCc	gGGCTGGAG	*
 R16953  	    6	    9	     1.968	>	cGGCCGGAG	cGGCCGGAG	*
 R16953  	   50	    9	     4.159	>	tGTGCGGGA	tGTGCGGGA	*
 R16953  	   66	    9	     5.745	>	aAGGTGGAG	aAGGTGGAG	*
 R16953  	   87	    9	     1.841	>	aAGGGGGGA	aAGGGGGGA	*
 R16953  	   88	    9	     2.628	>	aGGGGGGAA	aGGGGGGAA	*
 R16953  	   91	    9	     5.399	>	gGGGAAGAG	gGGGAAGAG	*
 R16953  	  125	    9	     3.705	<	CCCCTCTTc	gAAGAGGGG	*
 R16953  	  107	    9	      5.65	<	GCCCGCCCg	cGGGCGGGC	*
 R16953  	   77	    9	     4.714	<	TCCAGCCCa	tGGGCTGGA	*
 R16953  	   76	    9	      3.64	<	CTCCAGCCc	gGGCTGGAG	*
 R16954  	   59	    9	     3.617	>	gGTGTGGGA	gGTGTGGGA	*
 R16954  	   63	    9	     7.356	>	tGGGAGGGC	tGGGAGGGC	*
 R16954  	   67	    9	      5.54	>	aGGGCGGTG	aGGGCGGTG	*
 R16954  	   72	    9	     5.733	>	gGTGAGGGG	gGTGAGGGG	*
 R16954  	  109	    9	     3.365	>	gGGGCTGGT	gGGGCTGGT	*
 R16954  	  152	    9	     5.332	>	gGGGCTGGA	gGGGCTGGA	*
 R16954  	  165	    9	     3.278	>	gAGGAGAGG	gAGGAGAGG	*
 R16954  	  167	    9	     3.928	>	gGAGAGGGA	gGAGAGGGA	*
 R16954  	  171	    9	     2.743	>	aGGGAGAAG	aGGGAGAAG	*
 R16954  	  185	    9	     7.085	>	cGGGCGGAG	cGGGCGGAG	*
 R16954  	  214	    9	     4.031	>	gGCGAGGAG	gGCGAGGAG	*
 R16954  	  199	    9	     4.726	<	TCCTGCCCa	tGGGCAGGA	*
 R16954  	  198	    9	     1.957	<	GTCCTGCCc	gGGCAGGAC	*
 R16956  	    9	    9	     2.957	>	aGCGTGGGG	aGCGTGGGG	*
 R16956  	   14	    9	     1.949	>	gGGGCTCGG	gGGGCTCGG	*
 R16956  	   37	    9	     1.976	>	cGGGTGCGG	cGGGTGCGG	*
 R16956  	   39	    9	     6.243	>	gGTGCGGGG	gGTGCGGGG	*
 R16956  	   44	    9	     9.918	>	gGGGCGGAG	gGGGCGGAG	*
 R16956  	   54	    9	      4.49	>	tAGGCTGGG	tAGGCTGGG	*
 R16956  	   55	    9	     1.754	>	aGGCTGGGA	aGGCTGGGA	*
 R16956  	   65	    9	     3.923	>	tGGCTGGGG	tGGCTGGGG	*
 R16956  	  185	    9	     3.137	>	cGGGCGCGG	cGGGCGCGG	*
 R16956  	  198	    9	     3.062	<	CCCCGTCCg	cGGACGGGG	*
 R16956  	  158	    9	     3.396	<	CCCCGGCTa	tAGCCGGGG	*
 R16956  	  103	    9	     3.416	<	GCCGGCCCc	gGGGCCGGC	*
 R16956  	   97	    9	      4.54	<	CTCCGCGCc	gGCGCGGAG	*
 R16956  	   78	    9	     7.986	<	CCCCGCCCg	cGGGCGGGG	*
 R16956  	   73	    9	     3.447	<	GGCCGCCCc	gGGGCGGCC	*
 R16956  	    1	    9	      3.65	<	TCCCTCACa	tGTGAGGGA	*
 R16958  	   74	    9	     2.957	>	aGCGTGGGG	aGCGTGGGG	*
 R16958  	   79	    9	     1.949	>	gGGGCTCGG	gGGGCTCGG	*
 R16958  	  102	    9	     1.976	>	cGGGTGCGG	cGGGTGCGG	*
 R16958  	  104	    9	     6.243	>	gGTGCGGGG	gGTGCGGGG	*
 R16958  	  119	    9	      4.49	>	tAGGCTGGG	tAGGCTGGG	*
 R16958  	  120	    9	     1.754	>	aGGCTGGGA	aGGCTGGGA	*
 R16958  	  130	    9	     3.923	>	tGGCTGGGG	tGGCTGGGG	*
 R16958  	  178	    9	     9.409	>	gGGGAGGAG	gGGGAGGAG	*
 R16958  	  168	    9	     3.416	<	GCCGGCCCc	gGGGCCGGC	*
 R16958  	  162	    9	      4.54	<	CTCCGCGCc	gGCGCGGAG	*
 R16958  	  143	    9	     7.986	<	CCCCGCCCg	cGGGCGGGG	*
 R16958  	  138	    9	     3.447	<	GGCCGCCCc	gGGGCGGCC	*
 R16958  	   66	    9	      3.65	<	TCCCTCACa	tGTGAGGGA	*
 R16958  	   54	    9	     3.217	<	CTCCGCGCt	aGCGCGGAG	*
 R16958  	   41	    9	     6.244	<	CACCGCCCa	tGGGCGGTG	*
 R16959  	   39	    9	     2.953	>	aCGGTGGAG	aCGGTGGAG	*
 R16959  	  142	    9	     2.957	>	aGCGTGGGG	aGCGTGGGG	*
 R16959  	  147	    9	     1.949	>	gGGGCTCGG	gGGGCTCGG	*
 R16959  	  170	    9	     1.976	>	cGGGTGCGG	cGGGTGCGG	*
 R16959  	  172	    9	     6.243	>	gGTGCGGGG	gGTGCGGGG	*
 R16959  	  177	    9	     9.918	>	gGGGCGGAG	gGGGCGGAG	*
 R16959  	  187	    9	      4.49	>	tAGGCTGGG	tAGGCTGGG	*
 R16959  	  188	    9	     1.754	>	aGGCTGGGA	aGGCTGGGA	*
 R16959  	  198	    9	     3.923	>	tGGCTGGGG	tGGCTGGGG	*
 R16959  	  211	    9	     7.986	<	CCCCGCCCg	cGGGCGGGG	*
 R16959  	  206	    9	     3.447	<	GGCCGCCCc	gGGGCGGCC	*
 R16959  	  134	    9	      3.65	<	TCCCTCACa	tGTGAGGGA	*
 R16959  	  122	    9	     3.217	<	CTCCGCGCt	aGCGCGGAG	*
 R16959  	   10	    9	     2.853	<	CCCCAGCTc	gAGCTGGGG	*
 R16959  	    4	    9	       6.3	<	CCCTTCCCc	gGGGAAGGG	*
 R16959  	    3	    9	     3.922	<	TCCCTTCCc	gGGAAGGGA	*
 R16967  	   91	    9	     5.636	>	gGGGTTGGG	gGGGTTGGG	*
 R16967  	   92	    9	     4.273	>	gGGTTGGGG	gGGTTGGGG	*
 R16967  	   97	    9	     3.145	>	gGGGCTTGG	gGGGCTTGG	*
 R16967  	  174	    9	     1.949	<	CCGAGCCCc	gGGGCTCGG	*
 R16967  	  110	    9	     4.313	<	CCCCTCGCa	tGCGAGGGG	*
 R17014  	    1	    9	     2.834	>	gGGGCGTAT	gGGGCGTAT	*
 R17014  	    9	    9	     3.661	>	tGCGTGGGG	tGCGTGGGG	*
 R17014  	   15	    9	     3.416	>	gGGGCCGGC	gGGGCCGGC	*
 R17014  	   19	    9	     3.505	>	cCGGCGGGG	cCGGCGGGG	*
 R17014  	   24	    9	     2.029	>	gGGGAGCGT	gGGGAGCGT	*
 R17014  	   32	    9	     4.822	>	tGCGCGGGG	tGCGCGGGG	*
 R17014  	   42	    9	     2.288	>	cAGGCAGGG	cAGGCAGGG	*
 R17014  	   43	    9	      3.87	>	aGGCAGGGG	aGGCAGGGG	*
 R17014  	   48	    9	     10.82	>	gGGGCGGGG	gGGGCGGGG	*
 R17014  	   53	    9	     2.014	>	gGGGCGCTG	gGGGCGCTG	*
 R17014  	   62	    9	     4.527	>	gGGGCGGTC	gGGGCGGTC	*
 R17014  	  112	    9	     2.302	>	gGTGAGGGT	gGTGAGGGT	*
 R17014  	  180	    9	     1.698	>	tCGGCTGGG	tCGGCTGGG	*
 R17014  	  199	    9	     2.631	<	GCTCTCCCc	gGGGAGAGC	*
 R17014  	  159	    9	     1.807	<	TCCCGCCAg	cTGGCGGGA	*
 R17014  	  155	    9	     7.476	<	CCCCTCCCg	cGGGAGGGG	*
 R17014  	  101	    9	     5.479	<	CCACGCCTc	gAGGCGTGG	*
 R17014  	   99	    9	     1.944	<	GCCCACGCc	gGCGTGGGC	*
 R17070  	   88	    9	     2.221	>	gGTGCTGGG	gGTGCTGGG	*
 R17070  	   94	    9	     4.462	>	gGGGCTGGC	gGGGCTGGC	*
 R17070  	  129	    9	      2.55	>	gAGCCGGGA	gAGCCGGGA	*
 R17070  	  144	    9	     2.918	>	cGGGCCGGG	cGGGCCGGG	*
 R17070  	  145	    9	     5.702	>	gGGCCGGGG	gGGCCGGGG	*
 R17070  	  150	    9	     6.797	>	gGGGCTGGG	gGGGCTGGG	*
 R17070  	  151	    9	     4.541	>	gGGCTGGGG	gGGCTGGGG	*
 R17070  	  178	    9	     2.029	>	gGGGAGCGT	gGGGAGCGT	*
 R17070  	  180	    9	     2.251	>	gGAGCGTGG	gGAGCGTGG	*
 R17070  	  182	    9	     2.957	>	aGCGTGGGG	aGCGTGGGG	*
 R17070  	  187	    9	     7.167	>	gGGGCGTGG	gGGGCGTGG	*
 R17070  	  168	    9	     6.797	<	CCCAGCCCc	gGGGCTGGG	*
 R17070  	  167	    9	     2.206	<	GCCCAGCCc	gGGCTGGGC	*
 R17070  	   60	    9	     4.429	<	CCCGGCCCt	aGGGCCGGG	*
 R17070  	   59	    9	     2.271	<	ACCCGGCCc	gGGCCGGGT	*
 R17070  	   55	    9	     1.914	<	CTCTACCCg	cGGGTAGAG	*
 R17070  	   43	    9	     1.955	<	ACACACCCa	tGGGTGTGT	*
 R17081  	   50	    9	     1.968	>	cGGCCGGAG	cGGCCGGAG	*
 R17081  	  213	    9	      5.65	>	cGGGCGGGC	cGGGCGGGC	*
 R17081  	  133	    9	      2.56	<	CCCCTCTCg	cGAGAGGGG	*
 R17081  	  127	    9	     5.751	<	CCCGGCCCc	gGGGCCGGG	*
 R17081  	  126	    9	     3.367	<	GCCCGGCCc	gGGCCGGGC	*
 R17081  	  111	    9	     2.642	<	GCCTTCCCt	aGGGAAGGC	*
 R17081  	    5	    9	     5.486	<	CCCTGCCCt	aGGGCAGGG	*
 R17081  	    4	    9	     5.193	<	CCCCTGCCc	gGGCAGGGG	*
 R17082  	   96	    9	     3.617	>	gGTGTGGGA	gGTGTGGGA	*
 R17082  	  104	    9	      5.54	>	aGGGCGGTG	aGGGCGGTG	*
 R17082  	  109	    9	     5.733	>	gGTGAGGGG	gGTGAGGGG	*
 R17082  	  141	    9	     5.211	>	tCGGAGGGG	tCGGAGGGG	*
 R17082  	  146	    9	     3.365	>	gGGGCTGGT	gGGGCTGGT	*
 R17082  	  189	    9	     5.332	>	gGGGCTGGA	gGGGCTGGA	*
 R17082  	  202	    9	     3.278	>	gAGGAGAGG	gAGGAGAGG	*
 R17082  	  204	    9	     3.928	>	gGAGAGGGA	gGAGAGGGA	*
 R17082  	  208	    9	     2.743	>	aGGGAGAAG	aGGGAGAAG	*
 R17101  	    5	    9	     7.167	>	gGGGCGTGG	gGGGCGTGG	*
 R17101  	   61	    9	     6.297	>	cAGGCGGGG	cAGGCGGGG	*
 R17101  	  101	    9	     6.338	>	gCGGCGGGG	gCGGCGGGG	*
 R17101  	  106	    9	     5.273	>	gGGGAGGCG	gGGGAGGCG	*
 R17101  	  114	    9	     3.416	>	gGGGCCGGC	gGGGCCGGC	*
 R17101  	  118	    9	     2.041	>	cCGGCGGGA	cCGGCGGGA	*
 R17101  	  168	    9	     2.964	>	aGGGCCGGA	aGGGCCGGA	*
 R17101  	  169	    9	     4.801	>	gGGCCGGAG	gGGCCGGAG	*
 R17101  	  197	    9	      5.03	>	aGGGAGGTG	aGGGAGGTG	*
 R17101  	  200	    9	     7.969	>	gAGGTGGGG	gAGGTGGGG	*
 R17101  	  205	    9	     5.476	>	gGGGCGAGG	gGGGCGAGG	*
 R17101  	  210	    9	     3.788	>	gAGGCGAGG	gAGGCGAGG	*
 R17101  	  149	    9	     1.974	<	GTCCTCCGa	tCGGAGGAC	*
 R17102  	  100	    9	     3.617	>	gGTGTGGGA	gGTGTGGGA	*
 R17102  	  108	    9	      5.54	>	aGGGCGGTG	aGGGCGGTG	*
 R17102  	  113	    9	     5.733	>	gGTGAGGGG	gGTGAGGGG	*
 R17102  	  145	    9	     5.211	>	tCGGAGGGG	tCGGAGGGG	*
 R17102  	  150	    9	     3.365	>	gGGGCTGGT	gGGGCTGGT	*
 R17102  	  193	    9	     5.332	>	gGGGCTGGA	gGGGCTGGA	*
 R17102  	  206	    9	     3.278	>	gAGGAGAGG	gAGGAGAGG	*
 R17102  	  208	    9	     3.928	>	gGAGAGGGA	gGAGAGGGA	*
 R17102  	  212	    9	     2.743	>	aGGGAGAAG	aGGGAGAAG	*
 R17110  	  189	    9	     2.312	>	aGGGCGCGC	aGGGCGCGC	*
 R17110  	  139	    9	     2.095	<	CTCCTCCGg	cCGGAGGAG	*
 R17110  	  136	    9	     3.773	<	CCGCTCCTc	gAGGAGCGG	*
 R17110  	  134	    9	      2.47	<	ACCCGCTCc	gGAGCGGGT	*
 R17110  	  130	    9	     2.815	<	CCCTACCCg	cGGGTAGGG	*
 R17110  	  129	    9	     4.925	<	CCCCTACCc	gGGTAGGGG	*
 R17110  	  124	    9	     10.82	<	CCCCGCCCc	gGGGCGGGG	*
 R17110  	  114	    9	     10.82	<	CCCCGCCCc	gGGGCGGGG	*
 R17110  	  108	    9	     4.527	<	GACCGCCCc	gGGGCGGTC	*
 R17110  	   97	    9	     7.322	<	GCCCACCCc	gGGGTGGGC	*
 R17110  	   88	    9	     6.297	<	CCCCGCCTg	cAGGCGGGG	*
 R17110  	   83	    9	     4.287	<	TCCGGCCCc	gGGGCCGGA	*
 R17110  	   82	    9	     4.801	<	CTCCGGCCc	gGGCCGGAG	*
 R17110  	   76	    9	     5.699	<	ACCCGCCTc	gAGGCGGGT	*
 R17110  	   72	    9	     6.824	<	CCCCACCCg	cGGGTGGGG	*
 R17110  	   67	    9	     4.809	<	CCGCACCCc	gGGGTGCGG	*
 R17110  	   65	    9	     4.778	<	TCCCGCACc	gGTGCGGGA	*
 R17110  	   61	    9	     3.467	<	CCCTTCCCg	cGGGAAGGG	*
 R17110  	   60	    9	     5.386	<	CCCCTTCCc	gGGAAGGGG	*
 R17110  	   55	    9	     10.82	<	CCCCGCCCc	gGGGCGGGG	*
 R17110  	   27	    9	     4.822	<	CCCCGCGCa	tGCGCGGGG	*
 R17110  	   22	    9	     4.809	<	CCGCACCCc	gGGGTGCGG	*
 R17110  	   16	    9	     2.869	<	CCCCGGCCg	cGGCCGGGG	*
 R17110  	   11	    9	      5.97	<	CCGCGCCCc	gGGGCGCGG	*
 R17156  	   42	    9	     3.306	>	gAGACGGAG	gAGACGGAG	*
 R17156  	   67	    9	     2.317	>	aGGCTGGAG	aGGCTGGAG	*
 R17156  	  211	    9	     4.207	>	gAGACGGGG	gAGACGGGG	*
 R17156  	  177	    9	     4.334	<	CCACGCCCg	cGGGCGTGG	*
 R17156  	  169	    9	     3.769	<	GCCCGCCAc	gTGGCGGGC	*
 R17156  	  138	    9	     4.208	<	CTCAGCCTc	gAGGCTGAG	*
 R17156  	  132	    9	     3.147	<	TCCTTCCTc	gAGGAAGGA	*
 R17156  	  131	    9	     3.162	<	CTCCTTCCt	aGGAAGGAG	*
 R17170  	   96	    9	     3.617	>	gGTGTGGGA	gGTGTGGGA	*
 R17170  	  100	    9	     6.039	>	tGGGAGTGG	tGGGAGTGG	*
 R17170  	  102	    9	     3.276	>	gGAGTGGGA	gGAGTGGGA	*
 R17170  	  127	    9	     8.226	>	tGGGAGGGA	tGGGAGGGA	*
 R17170  	   44	    9	      4.01	<	TCCAGCCCt	aGGGCTGGA	*
 R17170  	   43	    9	     2.175	<	TTCCAGCCc	gGGCTGGAA	*
 R17172  	   75	    9	     3.617	>	gGTGTGGGA	gGTGTGGGA	*
 R17172  	   79	    9	     6.039	>	tGGGAGTGG	tGGGAGTGG	*
 R17172  	   81	    9	     3.276	>	gGAGTGGGA	gGAGTGGGA	*
 R17172  	   85	    9	     9.691	>	tGGGAGGGG	tGGGAGGGG	*
 R17172  	  197	    9	     5.442	<	TTCCGCCTt	aAGGCGGAA	*
 R17172  	   23	    9	      4.01	<	TCCAGCCCt	aGGGCTGGA	*
 R17172  	   22	    9	     2.175	<	TTCCAGCCc	gGGCTGGAA	*
 R17193  	   60	    9	      9.13	>	gAGGCGGGG	gAGGCGGGG	*
 R17193  	   66	    9	     4.474	>	gGGGCAGGC	gGGGCAGGC	*
 R17193  	  137	    9	     8.335	>	aGGGTGGGG	aGGGTGGGG	*
 R17193  	  143	    9	     7.073	>	gGGGAGGAC	gGGGAGGAC	*
 R17193  	  194	    9	      2.58	>	gATGAGGGA	gATGAGGGA	*
 R17193  	  115	    9	     4.797	<	CTCCCCCCa	tGGGGGGAG	*
 R17193  	   53	    9	     2.223	<	GCCCACCGa	tCGGTGGGC	*
 R17193  	   26	    9	     2.869	<	CCCCGGCCg	cGGCCGGGG	*
 R17193  	   10	    9	     4.376	<	CTCCGTCCa	tGGACGGAG	*
 R17193  	    5	    9	     4.438	<	TCCCGCTCc	gGAGCGGGA	*
 R17194  	   75	    9	      1.88	>	gGAGCTGGG	gGAGCTGGG	*
 R17194  	   80	    9	     4.575	>	tGGGAGTGA	tGGGAGTGA	*
 R17194  	   87	    9	     4.094	>	gAGGCGGCG	gAGGCGGCG	*
 R17194  	   90	    9	     5.437	>	gCGGCGGAG	gCGGCGGAG	*
 R17194  	   93	    9	     4.928	>	gCGGAGGAG	gCGGAGGAG	*
 R17194  	  105	    9	     4.832	>	gGTGAGGAG	gGTGAGGAG	*
 R17194  	  108	    9	      7.72	>	gAGGAGGAG	gAGGAGGAG	*
 R17194  	  139	    9	     5.352	>	tGGGCGCGG	tGGGCGCGG	*
 R17194  	  141	    9	      4.54	>	gGCGCGGAG	gGCGCGGAG	*
 R17194  	  211	    9	     4.011	>	gGGGCGAGA	gGGGCGAGA	*
 R17194  	  199	    9	     2.317	<	CCCAGCCGc	gCGGCTGGG	*
 R17194  	  194	    9	     2.507	<	GCGCTCCCa	tGGGAGCGC	*
 R17194  	   45	    9	     2.329	<	CCCTGCCGc	gCGGCAGGG	*
 R17208  	   80	    9	      5.62	>	cGGGCGGAA	cGGGCGGAA	*
 R17208  	   89	    9	     2.853	>	gAGCTGGGG	gAGCTGGGG	*
 R17208  	   98	    9	     3.976	>	cGGGCAGGG	cGGGCAGGG	*
 R17208  	   99	    9	     5.193	>	gGGCAGGGG	gGGCAGGGG	*
 R17208  	  104	    9	     9.354	>	gGGGCGGGA	gGGGCGGGA	*
 R17208  	  160	    9	     3.423	<	CTCCACCAa	tTGGTGGAG	*
 R17208  	   66	    9	     3.358	<	TCCCGCGCa	tGCGCGGGA	*
 R17208  	   62	    9	     3.144	<	ATCCTCCCg	cGGGAGGAT	*
 R17208  	   15	    9	     4.774	<	CCCCTCTCa	tGAGAGGGG	*
 R17208  	   10	    9	      4.59	<	CCCGACCCc	gGGGTCGGG	*
 R17208  	    9	    9	     3.099	<	GCCCGACCc	gGGTCGGGC	*
 R18660  	   32	    9	     2.508	>	cGTGCGGAG	cGTGCGGAG	*
 R18660  	   64	    9	     6.795	>	gAGGCGGGC	gAGGCGGGC	*
 R18660  	   68	    9	     2.643	>	cGGGCGAGG	cGGGCGAGG	*
 R18660  	   70	    9	     2.596	>	gGCGAGGGC	gGCGAGGGC	*
 R18660  	   74	    9	     3.528	>	aGGGCCGAG	aGGGCCGAG	*
 R18660  	   91	    9	     1.803	>	aGGGAGCGC	aGGGAGCGC	*
 R18660  	  105	    9	     6.286	>	gAGGAGGGC	gAGGAGGGC	*
 R18660  	  188	    9	     1.746	>	gGGCCGGTG	gGGCCGGTG	*
 R18660  	  151	    9	     1.707	<	CTCCGCGCg	cGCGCGGAG	*
 R18660  	  116	    9	     3.447	<	GGCCGCCCc	gGGGCGGCC	*
 R18660  	   11	    9	      2.74	<	CCCGGCCTt	aAGGCCGGG	*
 R18660  	   10	    9	      4.38	<	CCCCGGCCt	aGGCCGGGG	*
 R18660  	    5	    9	     10.82	<	CCCCGCCCc	gGGGCGGGG	*
 R18684  	   11	    9	     6.521	>	cGGGCGGGA	cGGGCGGGA	*
 R18684  	   40	    9	     5.352	>	tGGGCGCGG	tGGGCGCGG	*
 R18684  	   42	    9	     3.106	>	gGCGCGGGC	gGCGCGGGC	*
 R18684  	   58	    9	     4.094	>	gAGGCGGCG	gAGGCGGCG	*
 R18684  	   71	    9	     2.598	>	gAGGCCGGA	gAGGCCGGA	*
 R18684  	   72	    9	     3.479	>	aGGCCGGAG	aGGCCGGAG	*
 R18684  	   78	    9	     6.795	>	gAGGCGGGC	gAGGCGGGC	*
 R18684  	   82	    9	     3.075	>	cGGGCAGAG	cGGGCAGAG	*
 R18684  	   88	    9	     3.162	>	gAGGCCGAG	gAGGCCGAG	*
 R18684  	  127	    9	     4.118	>	aGCGCGGGG	aGCGCGGGG	*
 R18684  	  211	    9	     2.598	>	gAGGCCGGA	gAGGCCGGA	*
 R18684  	  212	    9	     3.479	>	aGGCCGGAG	aGGCCGGAG	*
 R18684  	  219	    9	     2.674	>	aGGGAGCGA	aGGGAGCGA	*
 R18684  	  226	    9	     4.063	>	gAGGCCGGG	gAGGCCGGG	*
 R18684  	  227	    9	      4.38	>	aGGCCGGGG	aGGCCGGGG	*
 R18684  	  237	    9	     2.666	<	GTCCGCTCc	gGAGCGGAC	*
 R18684  	  169	    9	     5.902	<	CCCCGCTCc	gGAGCGGGG	*
 R18684  	  164	    9	     7.974	<	GCCCTCCCc	gGGGAGGGC	*
 R18684  	  114	    9	     7.292	<	TTCCACCCc	gGGGTGGAA	*
 R18722  	   59	    9	       6.3	>	gGGGAAGGG	gGGGAAGGG	*
 R18722  	   60	    9	     3.922	>	gGGAAGGGA	gGGAAGGGA	*
 R18722  	  106	    9	     4.726	>	tGGGCAGGA	tGGGCAGGA	*
 R18722  	  107	    9	     1.957	>	gGGCAGGAC	gGGCAGGAC	*
 R18722  	  201	    9	     3.424	>	aGGGTAGAG	aGGGTAGAG	*
 R18722  	  210	    9	     9.299	>	tGGGCGGAG	tGGGCGGAG	*
 R18722  	  117	    9	     1.832	<	CACCTCCTg	cAGGAGGTG	*
 R18722  	   96	    9	     3.386	<	TTCGGCCCc	gGGGCCGAA	*
 R18724  	   54	    9	       6.3	>	gGGGAAGGG	gGGGAAGGG	*
 R18724  	   55	    9	     3.922	>	gGGAAGGGA	gGGAAGGGA	*
 R18724  	  101	    9	     4.726	>	tGGGCAGGA	tGGGCAGGA	*
 R18724  	  102	    9	     1.957	>	gGGCAGGAC	gGGCAGGAC	*
 R18724  	  196	    9	     3.424	>	aGGGTAGAG	aGGGTAGAG	*
 R18724  	  205	    9	     9.299	>	tGGGCGGAG	tGGGCGGAG	*
 R18724  	  112	    9	     1.832	<	CACCTCCTg	cAGGAGGTG	*
 R18724  	   91	    9	     3.386	<	TTCGGCCCc	gGGGCCGAA	*
 R18806  	  108	    9	     6.907	>	aAGGCGGAG	aAGGCGGAG	*
 R18806  	  188	    9	     4.797	<	CTCCCCCCa	tGGGGGGAG	*
 R18806  	  186	    9	     2.307	<	CCCTCCCCc	gGGGGAGGG	*
 R18806  	  185	    9	     10.31	<	CCCCTCCCc	gGGGAGGGG	*
 R18806  	  180	    9	     2.255	<	GCCGACCCc	gGGGTCGGC	*
 R18806  	  146	    9	     5.441	<	CCCCGCGCc	gGCGCGGGG	*
 R18806  	   86	    9	      1.73	<	GTTCTCCCc	gGGGAGAAC	*
 R18822  	    3	    9	     3.278	>	gAGGAGAGG	gAGGAGAGG	*
 R18822  	    5	    9	     3.058	>	gGAGAGGGC	gGAGAGGGC	*
 R18822  	    9	    9	     9.496	>	aGGGCGGGG	aGGGCGGGG	*
 R18822  	   25	    9	     3.289	>	aAGGAAGGG	aAGGAAGGG	*
 R18822  	   26	    9	     4.063	>	aGGAAGGGG	aGGAAGGGG	*
 R18822  	   31	    9	     10.31	>	gGGGAGGGG	gGGGAGGGG	*
 R18822  	   36	    9	     6.797	>	gGGGCTGGG	gGGGCTGGG	*
 R18822  	   37	    9	     3.076	>	gGGCTGGGA	gGGCTGGGA	*
 R18822  	   41	    9	     7.356	>	tGGGAGGGC	tGGGAGGGC	*
 R18822  	   50	    9	     2.996	>	cCGGAGGGG	cCGGAGGGG	*
 R18822  	   56	    9	     6.797	>	gGGGCTGGG	gGGGCTGGG	*
 R18822  	   57	    9	     2.206	>	gGGCTGGGC	gGGCTGGGC	*
 R18822  	   61	    9	     5.133	>	tGGGCCGGG	tGGGCCGGG	*
 R18822  	   62	    9	     5.702	>	gGGCCGGGG	gGGCCGGGG	*
 R18822  	   74	    9	     7.476	>	cGGGAGGGG	cGGGAGGGG	*
 R18822  	   79	    9	      4.59	>	gGGGTCGGG	gGGGTCGGG	*
 R18822  	   80	    9	     3.969	>	gGGTCGGGA	gGGTCGGGA	*
 R18822  	   84	    9	     2.409	>	cGGGACGGG	cGGGACGGG	*
 R18822  	   85	    9	     5.895	>	gGGACGGGG	gGGACGGGG	*
 R18822  	   90	    9	     10.82	>	gGGGCGGGG	gGGGCGGGG	*
 R18822  	  101	    9	     1.707	>	cGCGCGGAG	cGCGCGGAG	*
 R18822  	  104	    9	     4.928	>	gCGGAGGAG	gCGGAGGAG	*
 R18822  	  107	    9	     3.584	>	gAGGAGGCG	gAGGAGGCG	*
 R18822  	  125	    9	     1.724	>	gGTGAAGGG	gGTGAAGGG	*
 R18822  	  131	    9	     5.344	>	gGGGCAGGA	gGGGCAGGA	*
 R18822  	  132	    9	     1.957	>	gGGCAGGAC	gGGCAGGAC	*
 R18822  	  217	    9	     2.044	<	GCCCGGCCt	aGGCCGGGC	*
 R18822  	  162	    9	     5.203	<	CTCCGCCAc	gTGGCGGAG	*
 R18822  	  159	    9	     4.365	<	TCCCTCCGc	gCGGAGGGA	*
 R18822  	  154	    9	     1.874	<	CCCAGTCCc	gGGACTGGG	*
 R18823  	   21	    9	     3.278	>	gAGGAGAGG	gAGGAGAGG	*
 R18823  	   23	    9	     3.058	>	gGAGAGGGC	gGAGAGGGC	*
 R18823  	   27	    9	     9.496	>	aGGGCGGGG	aGGGCGGGG	*
 R18823  	   43	    9	     3.289	>	aAGGAAGGG	aAGGAAGGG	*
 R18823  	   44	    9	     4.063	>	aGGAAGGGG	aGGAAGGGG	*
 R18823  	   49	    9	     10.31	>	gGGGAGGGG	gGGGAGGGG	*
 R18823  	   54	    9	     6.797	>	gGGGCTGGG	gGGGCTGGG	*
 R18823  	   55	    9	     3.076	>	gGGCTGGGA	gGGCTGGGA	*
 R18823  	   59	    9	     7.356	>	tGGGAGGGC	tGGGAGGGC	*
 R18823  	   68	    9	     2.996	>	cCGGAGGGG	cCGGAGGGG	*
 R18823  	   74	    9	     6.797	>	gGGGCTGGG	gGGGCTGGG	*
 R18823  	   75	    9	     2.206	>	gGGCTGGGC	gGGCTGGGC	*
 R18823  	   79	    9	     5.133	>	tGGGCCGGG	tGGGCCGGG	*
 R18823  	   80	    9	     5.702	>	gGGCCGGGG	gGGCCGGGG	*
 R18823  	   92	    9	     7.476	>	cGGGAGGGG	cGGGAGGGG	*
 R18823  	   97	    9	      4.59	>	gGGGTCGGG	gGGGTCGGG	*
 R18823  	   98	    9	     3.969	>	gGGTCGGGA	gGGTCGGGA	*
 R18823  	  102	    9	     2.409	>	cGGGACGGG	cGGGACGGG	*
 R18823  	  103	    9	     5.895	>	gGGACGGGG	gGGACGGGG	*
 R18823  	  119	    9	     1.707	>	cGCGCGGAG	cGCGCGGAG	*
 R18823  	  122	    9	     4.928	>	gCGGAGGAG	gCGGAGGAG	*
 R18823  	  125	    9	     3.584	>	gAGGAGGCG	gAGGAGGCG	*
 R18823  	  128	    9	     8.229	>	gAGGCGGAG	gAGGCGGAG	*
 R18823  	  143	    9	     1.724	>	gGTGAAGGG	gGTGAAGGG	*
 R18823  	  149	    9	     5.344	>	gGGGCAGGA	gGGGCAGGA	*
 R18823  	  150	    9	     1.957	>	gGGCAGGAC	gGGCAGGAC	*
 R18823  	  180	    9	     5.203	<	CTCCGCCAc	gTGGCGGAG	*
 R18823  	  177	    9	     4.365	<	TCCCTCCGc	gCGGAGGGA	*
 R18823  	  172	    9	     1.874	<	CCCAGTCCc	gGGACTGGG	*
 R18824  	   52	    9	     3.278	>	gAGGAGAGG	gAGGAGAGG	*
 R18824  	   54	    9	     3.058	>	gGAGAGGGC	gGAGAGGGC	*
 R18824  	   58	    9	     9.496	>	aGGGCGGGG	aGGGCGGGG	*
 R18824  	   74	    9	     3.289	>	aAGGAAGGG	aAGGAAGGG	*
 R18824  	   75	    9	     4.063	>	aGGAAGGGG	aGGAAGGGG	*
 R18824  	   80	    9	     10.31	>	gGGGAGGGG	gGGGAGGGG	*
 R18824  	   85	    9	     6.797	>	gGGGCTGGG	gGGGCTGGG	*
 R18824  	   86	    9	     3.076	>	gGGCTGGGA	gGGCTGGGA	*
 R18824  	   90	    9	     7.356	>	tGGGAGGGC	tGGGAGGGC	*
 R18824  	   99	    9	     2.996	>	cCGGAGGGG	cCGGAGGGG	*
 R18824  	  105	    9	     6.797	>	gGGGCTGGG	gGGGCTGGG	*
 R18824  	  106	    9	     2.206	>	gGGCTGGGC	gGGCTGGGC	*
 R18824  	  111	    9	     5.702	>	gGGCCGGGG	gGGCCGGGG	*
 R18824  	  123	    9	     7.476	>	cGGGAGGGG	cGGGAGGGG	*
 R18824  	  128	    9	      4.59	>	gGGGTCGGG	gGGGTCGGG	*
 R18824  	  129	    9	     3.969	>	gGGTCGGGA	gGGTCGGGA	*
 R18824  	  133	    9	     2.409	>	cGGGACGGG	cGGGACGGG	*
 R18824  	  134	    9	     5.895	>	gGGACGGGG	gGGACGGGG	*
 R18824  	  139	    9	     10.82	>	gGGGCGGGG	gGGGCGGGG	*
 R18824  	  150	    9	     1.707	>	cGCGCGGAG	cGCGCGGAG	*
 R18824  	  153	    9	     4.928	>	gCGGAGGAG	gCGGAGGAG	*
 R18824  	  156	    9	     3.584	>	gAGGAGGCG	gAGGAGGCG	*
 R18824  	  159	    9	     8.229	>	gAGGCGGAG	gAGGCGGAG	*
 R18824  	  174	    9	     1.724	>	gGTGAAGGG	gGTGAAGGG	*
 R18824  	  180	    9	     5.344	>	gGGGCAGGA	gGGGCAGGA	*
 R18824  	  181	    9	     1.957	>	gGGCAGGAC	gGGCAGGAC	*
 R18824  	  211	    9	     5.203	<	CTCCGCCAc	gTGGCGGAG	*
 R18824  	  208	    9	     4.365	<	TCCCTCCGc	gCGGAGGGA	*
 R18824  	  203	    9	     1.874	<	CCCAGTCCc	gGGACTGGG	*
 R18825  	    7	    9	     2.285	>	gGGGTGGCC	gGGGTGGCC	*
 R18825  	   11	    9	     5.084	>	tGGCCGGGG	tGGCCGGGG	*
 R18825  	   17	    9	     1.693	>	gGGCCAGGG	gGGCCAGGG	*
 R18825  	   74	    9	     3.278	>	gAGGAGAGG	gAGGAGAGG	*
 R18825  	   76	    9	     3.058	>	gGAGAGGGC	gGAGAGGGC	*
 R18825  	   80	    9	     9.496	>	aGGGCGGGG	aGGGCGGGG	*
 R18825  	   96	    9	     3.289	>	aAGGAAGGG	aAGGAAGGG	*
 R18825  	   97	    9	     4.063	>	aGGAAGGGG	aGGAAGGGG	*
 R18825  	  107	    9	     6.797	>	gGGGCTGGG	gGGGCTGGG	*
 R18825  	  108	    9	     3.076	>	gGGCTGGGA	gGGCTGGGA	*
 R18825  	  112	    9	     7.356	>	tGGGAGGGC	tGGGAGGGC	*
 R18825  	  121	    9	     2.996	>	cCGGAGGGG	cCGGAGGGG	*
 R18825  	  127	    9	     6.797	>	gGGGCTGGG	gGGGCTGGG	*
 R18825  	  128	    9	     2.206	>	gGGCTGGGC	gGGCTGGGC	*
 R18825  	  132	    9	     5.133	>	tGGGCCGGG	tGGGCCGGG	*
 R18825  	  133	    9	     5.702	>	gGGCCGGGG	gGGCCGGGG	*
 R18825  	  145	    9	     7.476	>	cGGGAGGGG	cGGGAGGGG	*
 R18825  	  150	    9	      4.59	>	gGGGTCGGG	gGGGTCGGG	*
 R18825  	  151	    9	     3.969	>	gGGTCGGGA	gGGTCGGGA	*
 R18825  	  155	    9	     2.409	>	cGGGACGGG	cGGGACGGG	*
 R18825  	  156	    9	     5.895	>	gGGACGGGG	gGGACGGGG	*
 R18825  	  161	    9	     10.82	>	gGGGCGGGG	gGGGCGGGG	*
 R18825  	  172	    9	     1.707	>	cGCGCGGAG	cGCGCGGAG	*
 R18825  	  175	    9	     4.928	>	gCGGAGGAG	gCGGAGGAG	*
 R18825  	  178	    9	     3.584	>	gAGGAGGCG	gAGGAGGCG	*
 R18825  	  181	    9	     8.229	>	gAGGCGGAG	gAGGCGGAG	*
 R18825  	  196	    9	     1.724	>	gGTGAAGGG	gGTGAAGGG	*
 R18825  	  202	    9	     5.344	>	gGGGCAGGA	gGGGCAGGA	*
 R18825  	  203	    9	     1.957	>	gGGCAGGAC	gGGCAGGAC	*
 R18826  	   12	    9	     3.126	>	gGGGAGCGC	gGGGAGCGC	*
 R18826  	   32	    9	     2.285	>	gGGGTGGCC	gGGGTGGCC	*
 R18826  	   36	    9	     5.084	>	tGGCCGGGG	tGGCCGGGG	*
 R18826  	   42	    9	     1.693	>	gGGCCAGGG	gGGCCAGGG	*
 R18826  	   99	    9	     3.278	>	gAGGAGAGG	gAGGAGAGG	*
 R18826  	  101	    9	     3.058	>	gGAGAGGGC	gGAGAGGGC	*
 R18826  	  121	    9	     3.289	>	aAGGAAGGG	aAGGAAGGG	*
 R18826  	  122	    9	     4.063	>	aGGAAGGGG	aGGAAGGGG	*
 R18826  	  127	    9	     10.31	>	gGGGAGGGG	gGGGAGGGG	*
 R18826  	  132	    9	     6.797	>	gGGGCTGGG	gGGGCTGGG	*
 R18826  	  133	    9	     3.076	>	gGGCTGGGA	gGGCTGGGA	*
 R18826  	  137	    9	     7.356	>	tGGGAGGGC	tGGGAGGGC	*
 R18826  	  146	    9	     2.996	>	cCGGAGGGG	cCGGAGGGG	*
 R18826  	  152	    9	     6.797	>	gGGGCTGGG	gGGGCTGGG	*
 R18826  	  153	    9	     2.206	>	gGGCTGGGC	gGGCTGGGC	*
 R18826  	  157	    9	     5.133	>	tGGGCCGGG	tGGGCCGGG	*
 R18826  	  158	    9	     5.702	>	gGGCCGGGG	gGGCCGGGG	*
 R18826  	  170	    9	     7.476	>	cGGGAGGGG	cGGGAGGGG	*
 R18826  	  175	    9	      4.59	>	gGGGTCGGG	gGGGTCGGG	*
 R18826  	  176	    9	     3.969	>	gGGTCGGGA	gGGTCGGGA	*
 R18826  	  180	    9	     2.409	>	cGGGACGGG	cGGGACGGG	*
 R18826  	  181	    9	     5.895	>	gGGACGGGG	gGGACGGGG	*
 R18826  	  186	    9	     10.82	>	gGGGCGGGG	gGGGCGGGG	*
 R18826  	  197	    9	     1.707	>	cGCGCGGAG	cGCGCGGAG	*
 R18826  	  200	    9	     4.928	>	gCGGAGGAG	gCGGAGGAG	*
 R18826  	  203	    9	     3.584	>	gAGGAGGCG	gAGGAGGCG	*
 R18826  	  206	    9	     8.229	>	gAGGCGGAG	gAGGCGGAG	*
 R18828  	  103	    9	     6.244	>	tGGGCGGTG	tGGGCGGTG	*
 R18828  	  205	    9	     3.113	<	CTCCGGCTc	gAGCCGGAG	*
 R18828  	  120	    9	     1.758	<	GGCCGCCTc	gAGGCGGCC	*
 R18828  	   67	    9	     2.653	<	CTCGTCCTc	gAGGACGAG	*
 R18828  	   59	    9	     6.338	<	CCCCGCCGc	gCGGCGGGG	*
 R18828  	   53	    9	     3.635	<	GCGCGCCCc	gGGGCGCGC	*
 R18828  	   45	    9	     2.918	<	CCCGGCCCg	cGGGCCGGG	*
 R18828  	   44	    9	     3.367	<	GCCCGGCCc	gGGCCGGGC	*
 R18828  	   34	    9	     2.608	<	CCCCGCGCg	cGCGCGGGG	*
 R18828  	   28	    9	     4.809	<	CCGCACCCc	gGGGTGCGG	*
 R18828  	   17	    9	     3.486	<	CCGCACCCt	aGGGTGCGG	*
 R18885  	  194	    9	     5.098	>	aGGGTGGAC	aGGGTGGAC	*
 R18885  	  201	    9	     3.365	<	ACCAGCCCc	gGGGCTGGT	*
 R18885  	   81	    9	     2.413	<	ACACGCCCt	aGGGCGTGT	*
 R18887  	  194	    9	     5.098	>	aGGGTGGAC	aGGGTGGAC	*
 R18887  	  208	    9	     2.648	<	CCATTCCCc	gGGGAATGG	*
 R18887  	  201	    9	     3.365	<	ACCAGCCCc	gGGGCTGGT	*
 R18887  	   81	    9	     2.413	<	ACACGCCCt	aGGGCGTGT	*
 R18888  	  195	    9	     5.098	>	aGGGTGGAC	aGGGTGGAC	*
 R18888  	  209	    9	     4.612	<	CCCTTCCTc	gAGGAAGGG	*
 R18888  	  208	    9	     4.063	<	CCCCTTCCt	aGGAAGGGG	*
 R18888  	  202	    9	     3.365	<	ACCAGCCCc	gGGGCTGGT	*
 R18888  	  117	    9	     1.982	<	TTTCTCCCa	tGGGAGAAA	*
 R18888  	   81	    9	     2.413	<	ACACGCCCt	aGGGCGTGT	*
 R19132  	   27	    9	     9.496	>	aGGGCGGGG	aGGGCGGGG	*
 R19132  	   32	    9	     6.809	>	gGGGCAGGG	gGGGCAGGG	*
 R19132  	   33	    9	     1.761	>	gGGCAGGGT	gGGCAGGGT	*
 R19132  	   39	    9	     1.711	>	gGTGATGGG	gGTGATGGG	*
 R19132  	   94	    9	     4.325	>	aGGGTAGGG	aGGGTAGGG	*
 R19132  	   95	    9	     4.925	>	gGGTAGGGG	gGGTAGGGG	*
 R19132  	  105	    9	     9.657	>	gGGGTGGGG	gGGGTGGGG	*
 R19132  	  107	    9	     1.741	>	gGTGGGGGG	gGTGGGGGG	*
 R19132  	  109	    9	     2.462	>	tGGGGGGAC	tGGGGGGAC	*
 R19132  	  121	    9	     8.226	>	tGGGAGGGA	tGGGAGGGA	*
 R19132  	   59	    9	     9.657	<	CCCCACCCc	gGGGTGGGG	*
 R19135  	  165	    9	     8.512	>	tAGGCGGGG	tAGGCGGGG	*
 R19135  	  171	    9	      5.97	>	gGGGCGCGG	gGGGCGCGG	*
 R19135  	  176	    9	     2.382	>	gCGGCGGTG	gCGGCGGTG	*
 R19135  	  188	    9	     2.134	<	CCTCTCCCg	cGGGAGAGG	*
 R19135  	  105	    9	     2.295	<	CCCACCCCc	gGGGGTGGG	*
 R19135  	  104	    9	     8.193	<	TCCCACCCc	gGGGTGGGA	*
 R19135  	   56	    9	     2.643	<	CCTCGCCCg	cGGGCGAGG	*
 R19135  	   54	    9	     1.695	<	GTCCTCGCc	gGCGAGGAC	*
 R19135  	   51	    9	     3.554	<	CCCGTCCTc	gAGGACGGG	*
 R19135  	   50	    9	     2.237	<	GCCCGTCCt	aGGACGGGC	*
 R19135  	   10	    9	     2.246	<	TTCTTCCTc	gAGGAAGAA	*
 R19433  	   45	    9	     2.432	>	tGGAAGGGC	tGGAAGGGC	*
 R19433  	   49	    9	     4.573	>	aGGGCTGAG	aGGGCTGAG	*
 R19433  	   79	    9	     8.483	>	gGGGCGGGC	gGGGCGGGC	*
 R19433  	   83	    9	     2.918	>	cGGGCCGGG	cGGGCCGGG	*
 R19433  	   84	    9	     5.702	>	gGGCCGGGG	gGGCCGGGG	*
 R19433  	   90	    9	     10.82	>	gGGGCGGGG	gGGGCGGGG	*
 R19433  	  101	    9	     3.505	>	cCGGCGGGG	cCGGCGGGG	*
 R19433  	  157	    9	     5.977	>	gGGGAGGAT	gGGGAGGAT	*
 R19433  	  123	    9	     3.306	<	CCCCCCCTt	aAGGGGGGG	*
 R19433  	  122	    9	     4.994	<	CCCCCCCCt	aGGGGGGGG	*
 R19433  	  121	    9	     3.981	<	GCCCCCCCc	gGGGGGGGC	*
 R19433  	   68	    9	     10.82	<	CCCCGCCCc	gGGGCGGGG	*
 R19434  	    1	    9	     4.003	>	gCGGCGGGC	gCGGCGGGC	*
 R19434  	   61	    9	     2.432	>	tGGAAGGGC	tGGAAGGGC	*
 R19434  	   65	    9	     4.573	>	aGGGCTGAG	aGGGCTGAG	*
 R19434  	   99	    9	     2.918	>	cGGGCCGGG	cGGGCCGGG	*
 R19434  	  100	    9	     5.702	>	gGGCCGGGG	gGGCCGGGG	*
 R19434  	  106	    9	     10.82	>	gGGGCGGGG	gGGGCGGGG	*
 R19434  	  117	    9	     3.505	>	cCGGCGGGG	cCGGCGGGG	*
 R19434  	  122	    9	     9.918	>	gGGGCGGAG	gGGGCGGAG	*
 R19434  	  173	    9	     5.977	>	gGGGAGGAT	gGGGAGGAT	*
 R19434  	  139	    9	     3.306	<	CCCCCCCTt	aAGGGGGGG	*
 R19434  	  138	    9	     4.994	<	CCCCCCCCt	aGGGGGGGG	*
 R19434  	  137	    9	     3.981	<	GCCCCCCCc	gGGGGGGGC	*
 R19434  	   84	    9	     10.82	<	CCCCGCCCc	gGGGCGGGG	*
 R19435  	   22	    9	     4.003	>	gCGGCGGGC	gCGGCGGGC	*
 R19435  	   82	    9	     2.432	>	tGGAAGGGC	tGGAAGGGC	*
 R19435  	   86	    9	     4.573	>	aGGGCTGAG	aGGGCTGAG	*
 R19435  	  116	    9	     8.483	>	gGGGCGGGC	gGGGCGGGC	*
 R19435  	  120	    9	     2.918	>	cGGGCCGGG	cGGGCCGGG	*
 R19435  	  121	    9	     5.702	>	gGGCCGGGG	gGGCCGGGG	*
 R19435  	  127	    9	     10.82	>	gGGGCGGGG	gGGGCGGGG	*
 R19435  	  138	    9	     3.505	>	cCGGCGGGG	cCGGCGGGG	*
 R19435  	  143	    9	     9.918	>	gGGGCGGAG	gGGGCGGAG	*
 R19435  	  194	    9	     5.977	>	gGGGAGGAT	gGGGAGGAT	*
 R19435  	  160	    9	     3.306	<	CCCCCCCTt	aAGGGGGGG	*
 R19435  	  159	    9	     4.994	<	CCCCCCCCt	aGGGGGGGG	*
 R19435  	  158	    9	     3.981	<	GCCCCCCCc	gGGGGGGGC	*
 R19464  	    6	    9	     4.003	>	gCGGCGGGC	gCGGCGGGC	*
 R19464  	   66	    9	     2.432	>	tGGAAGGGC	tGGAAGGGC	*
 R19464  	   70	    9	     4.573	>	aGGGCTGAG	aGGGCTGAG	*
 R19464  	  100	    9	     8.483	>	gGGGCGGGC	gGGGCGGGC	*
 R19464  	  104	    9	     2.918	>	cGGGCCGGG	cGGGCCGGG	*
 R19464  	  105	    9	     5.702	>	gGGCCGGGG	gGGCCGGGG	*
 R19464  	  122	    9	     3.505	>	cCGGCGGGG	cCGGCGGGG	*
 R19464  	  127	    9	     9.918	>	gGGGCGGAG	gGGGCGGAG	*
 R19464  	  178	    9	     5.977	>	gGGGAGGAT	gGGGAGGAT	*
 R19464  	  144	    9	     3.306	<	CCCCCCCTt	aAGGGGGGG	*
 R19464  	  143	    9	     4.994	<	CCCCCCCCt	aGGGGGGGG	*
 R19464  	  142	    9	     3.981	<	GCCCCCCCc	gGGGGGGGC	*
 R19464  	   89	    9	     10.82	<	CCCCGCCCc	gGGGCGGGG	*
 R19517  	   28	    9	     2.918	>	cGGGCCGGG	cGGGCCGGG	*
 R19517  	   29	    9	     3.367	>	gGGCCGGGC	gGGCCGGGC	*
 R19517  	   43	    9	     1.879	>	gAAGCGGGC	gAAGCGGGC	*
 R19517  	   47	    9	     7.986	>	cGGGCGGGG	cGGGCGGGG	*
 R19517  	   73	    9	     2.236	>	cGGGCGCAG	cGGGCGCAG	*
 R19517  	   81	    9	     6.338	>	gCGGCGGGG	gCGGCGGGG	*
 R19517  	   87	    9	     9.918	>	gGGGCGGAG	gGGGCGGAG	*
 R19517  	   93	    9	      9.13	>	gAGGCGGGG	gAGGCGGGG	*
 R19517  	   98	    9	     2.734	>	gGGGCGCAC	gGGGCGCAC	*
 R19517  	  110	    9	      2.44	>	cGGGAGGCG	cGGGAGGCG	*
 R19517  	   10	    9	     2.317	<	CCCAGCCGc	gCGGCTGGG	*
 R19517  	    5	    9	     4.843	<	CCGCTCCCa	tGGGAGCGG	*
 R19540  	   77	    9	     2.953	>	aCGGTGGAG	aCGGTGGAG	*
 R19540  	  106	    9	     8.736	>	tGGGCGGGA	tGGGCGGGA	*
 R19540  	  118	    9	     2.342	>	gACGAGGAG	gACGAGGAG	*
 R19540  	  121	    9	     6.286	>	gAGGAGGGC	gAGGAGGGC	*
 R19540  	  137	    9	     6.658	>	gGGGAGTGG	gGGGAGTGG	*
 R19540  	  149	    9	     2.753	>	tGGTTGGAG	tGGTTGGAG	*
 R19540  	  165	    9	     4.075	>	tTGGAGGAG	tTGGAGGAG	*
 R19540  	  168	    9	       3.2	>	gAGGAGGTA	gAGGAGGTA	*
 R19548  	   26	    9	     2.853	>	gAGCTGGGG	gAGCTGGGG	*
 R19548  	   53	    9	     7.387	>	gGGGCGGGT	gGGGCGGGT	*
 R19548  	   57	    9	     1.976	>	cGGGTGCGG	cGGGTGCGG	*
 R19548  	   59	    9	     4.778	>	gGTGCGGGA	gGTGCGGGA	*
 R19548  	   71	    9	     1.688	>	tGGGGAGGG	tGGGGAGGG	*
 R19548  	   72	    9	     10.31	>	gGGGAGGGG	gGGGAGGGG	*
 R19548  	   75	    9	     2.293	>	gAGGGGGGC	gAGGGGGGC	*
 R19548  	   94	    9	     2.082	>	gTGGCTGGG	gTGGCTGGG	*
 R19548  	  172	    9	     5.701	>	gGGGTGGTG	gGGGTGGTG	*
 R19548  	  175	    9	     3.478	>	gTGGTGGGA	gTGGTGGGA	*
 R19548  	  179	    9	     3.942	>	tGGGAGCAG	tGGGAGCAG	*
 R19548  	  200	    9	     3.619	>	tGGCCGGGA	tGGCCGGGA	*
 R19548  	  204	    9	     2.628	>	cGGGAGCGG	cGGGAGCGG	*
 R19548  	  206	    9	     5.902	>	gGAGCGGGG	gGAGCGGGG	*
 R19548  	  117	    9	     4.208	<	CTCAGCCTc	gAGGCTGAG	*
 R19548  	  111	    9	     3.147	<	TCCTTCCTc	gAGGAAGGA	*
 R19548  	  110	    9	     3.162	<	CTCCTTCCt	aGGAAGGAG	*
 R19548  	    9	    9	     5.782	<	CGCCGCCCc	gGGGCGGCG	*
 R19551  	  220	    9	     4.153	>	aGGGCGAGG	aGGGCGAGG	*
 R19551  	  192	    9	     1.745	<	ACCCACCGc	gCGGTGGGT	*
 R19551  	  153	    9	     6.505	<	TCCCACCTc	gAGGTGGGA	*
 R19551  	  115	    9	       2.1	<	CCAGGCCCc	gGGGCCTGG	*
 R19551  	  108	    9	     10.82	<	CCCCGCCCc	gGGGCGGGG	*
 R19551  	  103	    9	     10.82	<	CCCCGCCCc	gGGGCGGGG	*
 R19551  	   80	    9	     5.751	<	CCCGGCCCc	gGGGCCGGG	*
 R19551  	   79	    9	     5.702	<	CCCCGGCCc	gGGCCGGGG	*
 R19551  	   73	    9	     4.171	<	TCCAACCCc	gGGGTTGGA	*
 R19551  	   62	    9	     4.967	<	CCTCTCCCc	gGGGAGAGG	*
 R19551  	   60	    9	     3.928	<	TCCCTCTCc	gGAGAGGGA	*
 R19551  	   38	    9	     4.014	<	CCCCGGCTc	gAGCCGGGG	*
 R19551  	   33	    9	     3.416	<	GCCGGCCCc	gGGGCCGGC	*
 R19551  	   24	    9	      5.65	<	GCCCGCCCg	cGGGCGGGC	*
 R19551  	    8	    9	     2.093	<	GCCGGCCCt	aGGGCCGGC	*
 R19563  	  103	    9	      4.86	>	tAGGCGTGG	tAGGCGTGG	*
 R19563  	  152	    9	     2.612	>	aGGGAAGAA	aGGGAAGAA	*
 R19563  	   40	    9	     2.606	<	TCCCTCTCt	aGAGAGGGA	*
 R19583  	  149	    9	     6.288	>	gGGGATGGG	gGGGATGGG	*
 R19583  	  150	    9	     4.734	>	gGGATGGGG	gGGATGGGG	*
 R19583  	  155	    9	     3.226	>	gGGGAGTGT	gGGGAGTGT	*
 R19583  	   13	    9	     1.723	<	CCCCATCTt	aAGATGGGG	*
 R19583  	    7	    9	     5.332	<	TCCAGCCCc	gGGGCTGGA	*
 R19583  	    6	    9	      3.64	<	CTCCAGCCc	gGGCTGGAG	*
 R19586  	   63	    9	     3.447	>	tGGGAGAAG	tGGGAGAAG	*
 R19586  	  164	    9	     5.335	>	aGGGAGTGG	aGGGAGTGG	*
 R19586  	  175	    9	      4.01	>	aGGGCTGGA	aGGGCTGGA	*
 R19586  	  139	    9	     3.786	<	CCCAGCCTt	aAGGCTGGG	*
 R19586  	  134	    9	     5.277	<	CTCAGCCCa	tGGGCTGAG	*
 R19586  	   82	    9	     1.814	<	TCTCTCCTc	gAGGAGAGA	*
 R19606  	  104	    9	     9.496	>	aGGGCGGGG	aGGGCGGGG	*
 R19606  	  109	    9	     2.307	>	gGGGGAGGG	gGGGGAGGG	*
 R19606  	  114	    9	     8.032	>	aGGGCGGGA	aGGGCGGGA	*
 R19606  	  118	    9	     3.144	>	cGGGAGGAT	cGGGAGGAT	*
 R19606  	  124	    9	     3.653	>	gATGCGGAG	gATGCGGAG	*
 R19606  	  127	    9	     3.494	>	gCGGAGGGC	gCGGAGGGC	*
 R19606  	  131	    9	     8.595	>	aGGGCGGAG	aGGGCGGAG	*
 R19606  	   42	    9	     3.825	<	TTCTGCCCa	tGGGCAGAA	*
 R19625  	   49	    9	     7.808	>	aAGGCGGGG	aAGGCGGGG	*
 R19625  	   54	    9	     9.918	>	gGGGCGGAG	gGGGCGGAG	*
 R19625  	  109	    9	     5.476	>	gGGGCGAGG	gGGGCGAGG	*
 R19625  	  111	    9	     2.596	>	gGCGAGGGC	gGCGAGGGC	*
 R19625  	  234	    9	     3.617	<	TCCCACACc	gGTGTGGGA	*
 R19625  	  230	    9	     8.226	<	TCCCTCCCa	tGGGAGGGA	*
 R19625  	  210	    9	     2.949	<	CGCCGCCCg	cGGGCGGCG	*
 R19625  	  167	    9	     3.589	<	CCCCGTCTa	tAGACGGGG	*
 R19625  	  142	    9	     6.824	<	CCCCACCCg	cGGGTGGGG	*
 R19625  	    3	    9	     2.275	<	CCCAGCCTg	cAGGCTGGG	*
 R19625  	    2	    9	     3.218	<	CCCCAGCCt	aGGCTGGGG	*
 R19626  	    9	    9	      8.79	>	tGGGAGGAG	tGGGAGGAG	*
 R19626  	   12	    9	     2.308	>	gAGGAGCGA	gAGGAGCGA	*
 R19626  	   16	    9	     2.144	>	aGCGAGGGA	aGCGAGGGA	*
 R19626  	   20	    9	     2.674	>	aGGGAGCGA	aGGGAGCGA	*
 R19626  	   30	    9	     3.467	>	cGGGAAGGG	cGGGAAGGG	*
 R19626  	   31	    9	     5.386	>	gGGAAGGGG	gGGAAGGGG	*
 R19626  	  181	    9	     4.208	>	gAGGCTGAG	gAGGCTGAG	*
 R19626  	  187	    9	     5.634	>	gAGGTGGGC	gAGGTGGGC	*
 R19626  	  198	    9	     4.313	>	tGCGAGGGG	tGCGAGGGG	*
 R19626  	  203	    9	     3.416	>	gGGGCCGGC	gGGGCCGGC	*
 R19626  	  126	    9	      3.07	<	CTCGACCCa	tGGGTCGAG	*
 R19626  	   83	    9	     6.064	<	ACCCGCCCt	aGGGCGGGT	*
 R19626  	   60	    9	     1.688	<	CCCTCCCCa	tGGGGAGGG	*
 R19626  	   59	    9	     7.974	<	GCCCTCCCc	gGGGAGGGC	*
 R19626  	   55	    9	     3.528	<	CTCGGCCCt	aGGGCCGAG	*
 R19627  	   28	    9	      8.79	>	tGGGAGGAG	tGGGAGGAG	*
 R19627  	   31	    9	     2.308	>	gAGGAGCGA	gAGGAGCGA	*
 R19627  	   35	    9	     2.144	>	aGCGAGGGA	aGCGAGGGA	*
 R19627  	   39	    9	     2.674	>	aGGGAGCGA	aGGGAGCGA	*
 R19627  	   49	    9	     3.467	>	cGGGAAGGG	cGGGAAGGG	*
 R19627  	   50	    9	     5.386	>	gGGAAGGGG	gGGAAGGGG	*
 R19627  	  122	    9	     6.768	>	tGGGCGGGT	tGGGCGGGT	*
 R19627  	  200	    9	     4.208	>	gAGGCTGAG	gAGGCTGAG	*
 R19627  	  206	    9	     5.634	>	gAGGTGGGC	gAGGTGGGC	*
 R19627  	  145	    9	      3.07	<	CTCGACCCa	tGGGTCGAG	*
 R19627  	  102	    9	     6.064	<	ACCCGCCCt	aGGGCGGGT	*
 R19627  	   79	    9	     1.688	<	CCCTCCCCa	tGGGGAGGG	*
 R19627  	   78	    9	     7.974	<	GCCCTCCCc	gGGGAGGGC	*
 R19627  	   74	    9	     3.528	<	CTCGGCCCt	aGGGCCGAG	*
 R19627  	   17	    9	     2.288	<	TCCCGCGTc	gACGCGGGA	*
 R19627  	    2	    9	     3.928	<	TCCCTCTCc	gGAGAGGGA	*
 R19629  	   10	    9	      5.97	>	gGGGCGCGG	gGGGCGCGG	*
 R19629  	   12	    9	     5.441	>	gGCGCGGGG	gGCGCGGGG	*
 R19629  	   17	    9	     4.315	>	gGGGTGAGG	gGGGTGAGG	*
 R19629  	   19	    9	     4.832	>	gGTGAGGAG	gGTGAGGAG	*
 R19629  	   30	    9	     5.203	>	gTGGCGGAG	gTGGCGGAG	*
 R19629  	   43	    9	     4.816	>	tGGTCGGGG	tGGTCGGGG	*
 R19629  	  108	    9	     2.308	>	gAGGAGCGA	gAGGAGCGA	*
 R19629  	  112	    9	     2.144	>	aGCGAGGGA	aGCGAGGGA	*
 R19629  	  116	    9	     2.674	>	aGGGAGCGA	aGGGAGCGA	*
 R19629  	  126	    9	     3.467	>	cGGGAAGGG	cGGGAAGGG	*
 R19629  	  127	    9	     5.386	>	gGGAAGGGG	gGGAAGGGG	*
 R19629  	  199	    9	     6.768	>	tGGGCGGGT	tGGGCGGGT	*
 R19629  	  179	    9	     6.064	<	ACCCGCCCt	aGGGCGGGT	*
 R19629  	  156	    9	     1.688	<	CCCTCCCCa	tGGGGAGGG	*
 R19629  	  155	    9	     7.974	<	GCCCTCCCc	gGGGAGGGC	*
 R19629  	  151	    9	     3.528	<	CTCGGCCCt	aGGGCCGAG	*
 R19629  	   94	    9	     2.288	<	TCCCGCGTc	gACGCGGGA	*
 R19629  	   79	    9	     3.928	<	TCCCTCTCc	gGAGAGGGA	*
 R19632  	  162	    9	     3.668	>	tGGGCCGGA	tGGGCCGGA	*
 R19632  	  163	    9	     4.801	>	gGGCCGGAG	gGGCCGGAG	*
 R19632  	  166	    9	     2.095	>	cCGGAGGAG	cCGGAGGAG	*
 R19632  	  192	    9	     2.511	>	cGGGCAGGA	cGGGCAGGA	*
 R19632  	  193	    9	     4.292	>	gGGCAGGAG	gGGCAGGAG	*
 R19632  	  196	    9	     1.832	>	cAGGAGGTG	cAGGAGGTG	*
 R19632  	  199	    9	     2.932	>	gAGGTGGCG	gAGGTGGCG	*
 R19632  	  232	    9	     6.012	>	cGGGAGGGA	cGGGAGGGA	*
 R19632  	  236	    9	     3.237	>	aGGGAGCAG	aGGGAGCAG	*
 R19632  	  212	    9	     4.459	<	CGCCGCCCt	aGGGCGGCG	*
 R19632  	  140	    9	     3.053	<	CCCCACTTc	gAAGTGGGG	*
 R19632  	  122	    9	     5.751	<	CCCGGCCCc	gGGGCCGGG	*
 R19632  	  121	    9	     5.702	<	CCCCGGCCc	gGGCCGGGG	*
 R19632  	  116	    9	       3.3	<	GCCAACCCc	gGGGTTGGC	*
 R19632  	  112	    9	     5.486	<	CCCCGCCAa	tTGGCGGGG	*
 R19632  	  106	    9	     6.006	<	CCACACCCc	gGGGTGTGG	*
 R19632  	  104	    9	     3.617	<	TCCCACACc	gGTGTGGGA	*
 R19632  	  100	    9	     8.226	<	TCCCTCCCa	tGGGAGGGA	*
 R19632  	   80	    9	     2.949	<	CGCCGCCCg	cGGGCGGCG	*
 R19632  	   37	    9	     3.589	<	CCCCGTCTa	tAGACGGGG	*
 R19632  	   12	    9	     6.824	<	CCCCACCCg	cGGGTGGGG	*
 R19634  	  110	    9	     3.668	>	tGGGCCGGA	tGGGCCGGA	*
 R19634  	  114	    9	     2.095	>	cCGGAGGAG	cCGGAGGAG	*
 R19634  	  140	    9	     2.511	>	cGGGCAGGA	cGGGCAGGA	*
 R19634  	  141	    9	     4.292	>	gGGCAGGAG	gGGCAGGAG	*
 R19634  	  144	    9	     1.832	>	cAGGAGGTG	cAGGAGGTG	*
 R19634  	  147	    9	     2.932	>	gAGGTGGCG	gAGGTGGCG	*
 R19634  	  180	    9	     6.012	>	cGGGAGGGA	cGGGAGGGA	*
 R19634  	  184	    9	     3.237	>	aGGGAGCAG	aGGGAGCAG	*
 R19634  	  192	    9	     3.976	>	gGCGCGGGA	gGCGCGGGA	*
 R19634  	  196	    9	     2.628	>	cGGGAGCGG	cGGGAGCGG	*
 R19634  	  198	    9	     4.438	>	gGAGCGGGA	gGAGCGGGA	*
 R19634  	  202	    9	     6.575	>	cGGGAGGAG	cGGGAGGAG	*
 R19634  	  205	    9	     6.256	>	gAGGAGGAA	gAGGAGGAA	*
 R19634  	  216	    9	     2.566	>	cGGGAAGAG	cGGGAAGAG	*
 R19634  	  219	    9	      2.24	>	gAAGAGGGA	gAAGAGGGA	*
 R19634  	  223	    9	     2.642	>	aGGGAAGGC	aGGGAAGGC	*
 R19634  	  227	    9	     7.808	>	aAGGCGGGG	aAGGCGGGG	*
 R19634  	  160	    9	     4.459	<	CGCCGCCCt	aGGGCGGCG	*
 R19634  	   88	    9	     3.053	<	CCCCACTTc	gAAGTGGGG	*
 R19634  	   82	    9	     9.354	<	TCCCGCCCc	gGGGCGGGA	*
 R19634  	   70	    9	     5.751	<	CCCGGCCCc	gGGGCCGGG	*
 R19634  	   69	    9	     5.702	<	CCCCGGCCc	gGGCCGGGG	*
 R19634  	   64	    9	       3.3	<	GCCAACCCc	gGGGTTGGC	*
 R19634  	   60	    9	     5.486	<	CCCCGCCAa	tTGGCGGGG	*
 R19634  	   54	    9	     6.006	<	CCACACCCc	gGGGTGTGG	*
 R19634  	   52	    9	     3.617	<	TCCCACACc	gGTGTGGGA	*
 R19634  	   48	    9	     8.226	<	TCCCTCCCa	tGGGAGGGA	*
 R19634  	   28	    9	     2.949	<	CGCCGCCCg	cGGGCGGCG	*
 R19637  	   18	    9	     2.511	>	cGGGCAGGA	cGGGCAGGA	*
 R19637  	   19	    9	     4.292	>	gGGCAGGAG	gGGCAGGAG	*
 R19637  	   22	    9	     1.832	>	cAGGAGGTG	cAGGAGGTG	*
 R19637  	   25	    9	     2.932	>	gAGGTGGCG	gAGGTGGCG	*
 R19637  	   58	    9	     6.012	>	cGGGAGGGA	cGGGAGGGA	*
 R19637  	   62	    9	     3.237	>	aGGGAGCAG	aGGGAGCAG	*
 R19637  	   70	    9	     3.976	>	gGCGCGGGA	gGCGCGGGA	*
 R19637  	   74	    9	     2.628	>	cGGGAGCGG	cGGGAGCGG	*
 R19637  	   76	    9	     4.438	>	gGAGCGGGA	gGAGCGGGA	*
 R19637  	   80	    9	     6.575	>	cGGGAGGAG	cGGGAGGAG	*
 R19637  	   83	    9	     6.256	>	gAGGAGGAA	gAGGAGGAA	*
 R19637  	   94	    9	     2.566	>	cGGGAAGAG	cGGGAAGAG	*
 R19637  	   97	    9	      2.24	>	gAAGAGGGA	gAAGAGGGA	*
 R19637  	  101	    9	     2.642	>	aGGGAAGGC	aGGGAAGGC	*
 R19637  	  111	    9	      5.97	>	gGGGCGCGG	gGGGCGCGG	*
 R19637  	  193	    9	     2.017	>	cGGGCCGAG	cGGGCCGAG	*
 R19637  	  212	    9	     4.797	>	tGGGGGGAG	tGGGGGGAG	*
 R19637  	  215	    9	     2.937	>	gGGGAGGCC	gGGGAGGCC	*
 R19637  	  226	    9	     7.434	<	CTCCACCCt	aGGGTGGAG	*
 R19637  	  172	    9	     1.947	<	GCGCGCCTc	gAGGCGCGC	*
 R19637  	  168	    9	     2.608	<	CCCCGCGCg	cGCGCGGGG	*
 R19637  	  150	    9	     6.795	<	GCCCGCCTc	gAGGCGGGC	*
 R19637  	  146	    9	     3.964	<	CCCAGCCCg	cGGGCTGGG	*
 R19637  	  145	    9	     2.206	<	GCCCAGCCc	gGGCTGGGC	*
 R19637  	  141	    9	     6.768	<	ACCCGCCCa	tGGGCGGGT	*
 R19637  	  119	    9	      5.65	<	GCCCGCCCg	cGGGCGGGC	*
 R19637  	   38	    9	     4.459	<	CGCCGCCCt	aGGGCGGCG	*
 R19641  	  170	    9	     3.674	>	tGGCAGGAG	tGGCAGGAG	*
 R19641  	  175	    9	     3.928	>	gGAGAGGGA	gGAGAGGGA	*
 R19641  	   30	    9	      9.13	<	CCCCGCCTc	gAGGCGGGG	*
 R19641  	   25	    9	     10.31	<	CCCCTCCCc	gGGGAGGGG	*
 R19641  	   20	    9	     2.225	<	GTGCTCCCc	gGGGAGCAC	*
 R19641  	    7	    9	     5.681	<	CCCTTCCCa	tGGGAAGGG	*
 R19641  	    6	    9	     5.386	<	CCCCTTCCc	gGGAAGGGG	*
 R19641  	    3	    9	     3.306	<	CCCCCCCTt	aAGGGGGGG	*
 R19641  	    2	    9	     3.529	<	TCCCCCCCt	aGGGGGGGA	*
 R19641  	    1	    9	     5.416	<	CTCCCCCCc	gGGGGGGAG	*
 R19658  	  189	    9	     10.82	>	gGGGCGGGG	gGGGCGGGG	*
 R19658  	  106	    9	     10.31	<	CCCCTCCCc	gGGGAGGGG	*
 R19658  	  101	    9	     2.225	<	GTGCTCCCc	gGGGAGCAC	*
 R19658  	   88	    9	     5.681	<	CCCTTCCCa	tGGGAAGGG	*
 R19658  	   87	    9	     5.386	<	CCCCTTCCc	gGGAAGGGG	*
 R19658  	   84	    9	     3.306	<	CCCCCCCTt	aAGGGGGGG	*
 R19658  	   83	    9	     3.529	<	TCCCCCCCt	aGGGGGGGA	*
 R19658  	   82	    9	     5.416	<	CTCCCCCCc	gGGGGGGAG	*
 R19658  	   25	    9	     1.874	<	CCCAGTCCc	gGGACTGGG	*
 R19658  	   10	    9	     2.046	<	CCACCCCCa	tGGGGGTGG	*
 R19658  	    9	    9	     2.295	<	CCCACCCCc	gGGGGTGGG	*
 R19658  	    8	    9	     9.657	<	CCCCACCCc	gGGGTGGGG	*
 R19682  	   42	    9	     2.718	>	tGGCCGGAA	tGGCCGGAA	*
 R19682  	   81	    9	     2.285	>	gGGGTGGCC	gGGGTGGCC	*
 R19682  	  105	    9	       6.3	>	gGGGAAGGG	gGGGAAGGG	*
 R19682  	  106	    9	     3.922	>	gGGAAGGGA	gGGAAGGGA	*
 R19682  	  110	    9	     3.513	>	aGGGAAGGA	aGGGAAGGA	*
 R19682  	  111	    9	     4.485	>	gGGAAGGAG	gGGAAGGAG	*
 R19699  	   81	    9	     4.943	>	gTGGTGGGG	gTGGTGGGG	*
 R19699  	  117	    9	     3.229	>	gTGGAGGAA	gTGGAGGAA	*
 R19699  	  202	    9	      4.56	<	CTGCTCCCc	gGGGAGCAG	*
 R19699  	  172	    9	     3.058	<	GCCCTCTCc	gGAGAGGGC	*
 R19700  	  117	    9	     3.229	>	gTGGAGGAA	gTGGAGGAA	*
 R19715  	    2	    9	     2.596	>	gGCGAGGGC	gGCGAGGGC	*
 R19715  	  183	    9	     3.668	>	tGGGCCGGA	tGGGCCGGA	*
 R19715  	  184	    9	     4.801	>	gGGCCGGAG	gGGCCGGAG	*
 R19715  	  187	    9	     2.095	>	cCGGAGGAG	cCGGAGGAG	*
 R19715  	  161	    9	     3.053	<	CCCCACTTc	gAAGTGGGG	*
 R19715  	  155	    9	     9.354	<	TCCCGCCCc	gGGGCGGGA	*
 R19715  	  143	    9	     5.751	<	CCCGGCCCc	gGGGCCGGG	*
 R19715  	  142	    9	     5.702	<	CCCCGGCCc	gGGCCGGGG	*
 R19715  	  137	    9	       3.3	<	GCCAACCCc	gGGGTTGGC	*
 R19715  	  133	    9	     5.486	<	CCCCGCCAa	tTGGCGGGG	*
 R19715  	  127	    9	     6.006	<	CCACACCCc	gGGGTGTGG	*
 R19715  	  125	    9	     3.617	<	TCCCACACc	gGTGTGGGA	*
 R19715  	  121	    9	     8.226	<	TCCCTCCCa	tGGGAGGGA	*
 R19715  	  101	    9	     2.949	<	CGCCGCCCg	cGGGCGGCG	*
 R19715  	   58	    9	     3.589	<	CCCCGTCTa	tAGACGGGG	*
 R19715  	   33	    9	     6.824	<	CCCCACCCg	cGGGTGGGG	*
 R20180  	   33	    9	     2.785	>	gAGGCAGGC	gAGGCAGGC	*
 R20180  	  149	    9	     6.338	>	gCGGCGGGG	gCGGCGGGG	*
 R20180  	  154	    9	     6.862	>	gGGGCGGTG	gGGGCGGTG	*
 R20180  	   40	    9	     4.213	<	GCACGCCCa	tGGGCGTGC	*
 R20181  	  109	    9	     6.862	>	gGGGCGGTG	gGGGCGGTG	*
 R20181  	   63	    9	      10.2	<	CCCCGCCCa	tGGGCGGGG	*
 R20195  	   46	    9	     4.459	>	aGGGCGGCG	aGGGCGGCG	*
 R20195  	   49	    9	     5.437	>	gCGGCGGAG	gCGGCGGAG	*
 R20195  	   52	    9	     4.365	>	gCGGAGGGA	gCGGAGGGA	*
 R20195  	   56	    9	     5.335	>	aGGGAGTGG	aGGGAGTGG	*
 R20195  	   58	    9	     4.741	>	gGAGTGGGG	gGAGTGGGG	*
 R20195  	   62	    9	     2.266	>	tGGGGGGGT	tGGGGGGGT	*
 R20195  	   63	    9	      2.36	>	gGGGGGGTG	gGGGGGGTG	*
 R20195  	   66	    9	     4.315	>	gGGGTGAGG	gGGGTGAGG	*
 R20195  	   68	    9	     4.269	>	gGTGAGGGA	gGTGAGGGA	*
 R20195  	   73	    9	     1.734	>	gGGAAGTGG	gGGAAGTGG	*
 R20195  	   75	    9	     2.152	>	gAAGTGGAG	gAAGTGGAG	*
 R20195  	   80	    9	     3.928	>	gGAGAGGGA	gGAGAGGGA	*
 R20195  	   84	    9	      5.03	>	aGGGAGGTG	aGGGAGGTG	*
 R20195  	   87	    9	     4.317	>	gAGGTGTGG	gAGGTGTGG	*
 R20195  	   89	    9	     1.845	>	gGTGTGGAC	gGTGTGGAC	*
 R20195  	  122	    9	     2.507	>	tGGGAGCGC	tGGGAGCGC	*
 R20195  	  126	    9	     1.783	>	aGCGCGGGC	aGCGCGGGC	*
 R20195  	  130	    9	      5.65	>	cGGGCGGGC	cGGGCGGGC	*
 R20195  	  134	    9	      5.65	>	cGGGCGGGC	cGGGCGGGC	*
 R20195  	  146	    9	      2.44	>	cGGGAGGCG	cGGGAGGCG	*
 R20195  	  149	    9	      9.13	>	gAGGCGGGG	gAGGCGGGG	*
 R20195  	  154	    9	     10.31	>	gGGGAGGGG	gGGGAGGGG	*
 R20195  	  157	    9	     3.727	>	gAGGGGGAG	gAGGGGGAG	*
 R20195  	  160	    9	     4.967	>	gGGGAGAGG	gGGGAGAGG	*
 R20195  	  162	    9	     3.928	>	gGAGAGGGA	gGAGAGGGA	*
 R20195  	  166	    9	     2.179	>	aGGGAGAGA	aGGGAGAGA	*
 R20196  	   21	    9	     4.459	>	aGGGCGGCG	aGGGCGGCG	*
 R20196  	   24	    9	     5.437	>	gCGGCGGAG	gCGGCGGAG	*
 R20196  	   27	    9	     4.365	>	gCGGAGGGA	gCGGAGGGA	*
 R20196  	   31	    9	     5.335	>	aGGGAGTGG	aGGGAGTGG	*
 R20196  	   33	    9	     4.741	>	gGAGTGGGG	gGAGTGGGG	*
 R20196  	   37	    9	     2.266	>	tGGGGGGGT	tGGGGGGGT	*
 R20196  	   38	    9	      2.36	>	gGGGGGGTG	gGGGGGGTG	*
 R20196  	   41	    9	     4.315	>	gGGGTGAGG	gGGGTGAGG	*
 R20196  	   43	    9	     4.269	>	gGTGAGGGA	gGTGAGGGA	*
 R20196  	   48	    9	     1.734	>	gGGAAGTGG	gGGAAGTGG	*
 R20196  	   50	    9	     2.152	>	gAAGTGGAG	gAAGTGGAG	*
 R20196  	   55	    9	     3.928	>	gGAGAGGGA	gGAGAGGGA	*
 R20196  	   59	    9	      5.03	>	aGGGAGGTG	aGGGAGGTG	*
 R20196  	   62	    9	     4.317	>	gAGGTGTGG	gAGGTGTGG	*
 R20196  	   64	    9	     1.845	>	gGTGTGGAC	gGTGTGGAC	*
 R20196  	   86	    9	     8.845	>	gGGGAGGGA	gGGGAGGGA	*
 R20196  	   97	    9	     2.507	>	tGGGAGCGC	tGGGAGCGC	*
 R20196  	  101	    9	     1.783	>	aGCGCGGGC	aGCGCGGGC	*
 R20196  	  105	    9	      5.65	>	cGGGCGGGC	cGGGCGGGC	*
 R20196  	  121	    9	      2.44	>	cGGGAGGCG	cGGGAGGCG	*
 R20196  	  124	    9	      9.13	>	gAGGCGGGG	gAGGCGGGG	*
 R20196  	  129	    9	     10.31	>	gGGGAGGGG	gGGGAGGGG	*
 R20196  	  132	    9	     3.727	>	gAGGGGGAG	gAGGGGGAG	*
 R20196  	  135	    9	     4.967	>	gGGGAGAGG	gGGGAGAGG	*
 R20196  	  137	    9	     3.928	>	gGAGAGGGA	gGAGAGGGA	*
 R20196  	  141	    9	     2.179	>	aGGGAGAGA	aGGGAGAGA	*
 R20198  	    3	    9	     4.365	>	gCGGAGGGA	gCGGAGGGA	*
 R20198  	    7	    9	     5.335	>	aGGGAGTGG	aGGGAGTGG	*
 R20198  	    9	    9	     4.741	>	gGAGTGGGG	gGAGTGGGG	*
 R20198  	   13	    9	     2.266	>	tGGGGGGGT	tGGGGGGGT	*
 R20198  	   14	    9	      2.36	>	gGGGGGGTG	gGGGGGGTG	*
 R20198  	   17	    9	     4.315	>	gGGGTGAGG	gGGGTGAGG	*
 R20198  	   19	    9	     4.269	>	gGTGAGGGA	gGTGAGGGA	*
 R20198  	   24	    9	     1.734	>	gGGAAGTGG	gGGAAGTGG	*
 R20198  	   26	    9	     2.152	>	gAAGTGGAG	gAAGTGGAG	*
 R20198  	   31	    9	     3.928	>	gGAGAGGGA	gGAGAGGGA	*
 R20198  	   35	    9	      5.03	>	aGGGAGGTG	aGGGAGGTG	*
 R20198  	   38	    9	     4.317	>	gAGGTGTGG	gAGGTGTGG	*
 R20198  	   40	    9	     1.845	>	gGTGTGGAC	gGTGTGGAC	*
 R20198  	   62	    9	     8.845	>	gGGGAGGGA	gGGGAGGGA	*
 R20198  	   73	    9	     2.507	>	tGGGAGCGC	tGGGAGCGC	*
 R20198  	   77	    9	     1.783	>	aGCGCGGGC	aGCGCGGGC	*
 R20198  	   81	    9	      5.65	>	cGGGCGGGC	cGGGCGGGC	*
 R20198  	   85	    9	      5.65	>	cGGGCGGGC	cGGGCGGGC	*
 R20198  	   97	    9	      2.44	>	cGGGAGGCG	cGGGAGGCG	*
 R20198  	  100	    9	      9.13	>	gAGGCGGGG	gAGGCGGGG	*
 R20198  	  108	    9	     3.727	>	gAGGGGGAG	gAGGGGGAG	*
 R20198  	  111	    9	     4.967	>	gGGGAGAGG	gGGGAGAGG	*
 R20198  	  113	    9	     3.928	>	gGAGAGGGA	gGAGAGGGA	*
 R20198  	  117	    9	     2.179	>	aGGGAGAGA	aGGGAGAGA	*
 R20257  	   25	    9	     3.923	>	tGGGTGTGA	tGGGTGTGA	*
 R20257  	   45	    9	     2.872	>	gAGGAGCAG	gAGGAGCAG	*
 R20257  	   74	    9	     9.691	>	tGGGAGGGG	tGGGAGGGG	*
 R20257  	   79	    9	     2.631	>	gGGGAGAGC	gGGGAGAGC	*
 R20257  	  141	    9	     3.698	<	CCCCTTCTc	gAGAAGGGG	*
 R20257  	  108	    9	     7.167	<	CCACGCCCc	gGGGCGTGG	*
 R20257  	  106	    9	     1.944	<	GCCCACGCc	gGCGTGGGC	*
 R20257  	  102	    9	     6.244	<	CACCGCCCa	tGGGCGGTG	*
 R20400  	    6	    9	     4.003	>	gCGGCGGGC	gCGGCGGGC	*
 R20400  	   10	    9	     4.554	>	cGGGCGGGT	cGGGCGGGT	*
 R20400  	   14	    9	     4.489	>	cGGGTGGGC	cGGGTGGGC	*
 R20400  	   94	    9	     1.861	>	cTGGAGGAG	cTGGAGGAG	*
 R20400  	   97	    9	       3.2	>	gAGGAGGTA	gAGGAGGTA	*
 R20400  	  203	    9	     3.907	<	GCCCGCACc	gGTGCGGGC	*
 R20400  	  186	    9	     1.688	<	CCCTCCCCa	tGGGGAGGG	*
 R20400  	  185	    9	     6.878	<	ACCCTCCCc	gGGGAGGGT	*
 R20400  	  179	    9	     2.221	<	CCCAGCACc	gGTGCTGGG	*
 R20400  	  174	    9	     1.855	<	GCGCACCCa	tGGGTGCGC	*
 R20400  	  127	    9	     4.063	<	CCCGGCCTc	gAGGCCGGG	*
 R20400  	  126	    9	      4.38	<	CCCCGGCCt	aGGCCGGGG	*
 R20400  	   77	    9	     9.409	<	CTCCTCCCc	gGGGAGGAG	*
 R20400  	   74	    9	     3.278	<	CCTCTCCTc	gAGGAGAGG	*
 R20400  	   72	    9	     1.961	<	ACCCTCTCc	gGAGAGGGT	*
 R20400  	   68	    9	     3.267	<	CCCGACCCt	aGGGTCGGG	*
 R20400  	   67	    9	     5.434	<	CCCCGACCc	gGGTCGGGG	*
 R20400  	   44	    9	     5.276	<	GTCCGCCTa	tAGGCGGAC	*
 R20418  	   43	    9	     2.773	>	gAGGCTGGC	gAGGCTGGC	*
 R20418  	  224	    9	     7.986	>	cGGGCGGGG	cGGGCGGGG	*
 R20418  	  229	    9	     5.069	>	gGGGCGCAG	gGGGCGCAG	*
 R20418  	  194	    9	     8.756	<	CTCCACCCc	gGGGTGGAG	*
 R20418  	  191	    9	      3.26	<	GCCCTCCAc	gTGGAGGGC	*
 R20418  	  187	    9	     8.032	<	TCCCGCCCt	aGGGCGGGA	*
 R20418  	  166	    9	      4.07	<	CCCCTCTCt	aGAGAGGGG	*
 R20418  	  148	    9	     2.759	<	ACCTGCCCa	tGGGCAGGT	*
 R20418  	  142	    9	     3.907	<	GCCCGCACc	gGTGCGGGC	*
 R20418  	  131	    9	     2.239	<	GCCCTGCCa	tGGCAGGGC	*
 R20418  	  121	    9	     3.962	<	GCCCGCCTg	cAGGCGGGC	*
 R20418  	   77	    9	     6.809	<	CCCTGCCCc	gGGGCAGGG	*
 R20418  	   76	    9	     5.193	<	CCCCTGCCc	gGGCAGGGG	*
 R20418  	   70	    9	     3.447	<	GGCCGCCCc	gGGGCGGCC	*
 R20418  	   30	    9	     5.751	<	CCCGGCCCc	gGGGCCGGG	*
 R20418  	   29	    9	     3.367	<	GCCCGGCCc	gGGCCGGGC	*
 R20418  	    4	    9	     6.338	<	CCCCGCCGc	gCGGCGGGG	*
 R20421  	   19	    9	     8.086	>	aGGGAGGAG	aGGGAGGAG	*
 R20421  	   22	    9	     3.278	>	gAGGAGAGG	gAGGAGAGG	*
 R20421  	   24	    9	     5.393	>	gGAGAGGGG	gGAGAGGGG	*
 R20421  	   27	    9	     2.263	>	gAGGGGGAA	gAGGGGGAA	*
 R20421  	   40	    9	      2.66	>	tAGGAGAGG	tAGGAGAGG	*
 R20421  	   42	    9	     5.393	>	gGAGAGGGG	gGAGAGGGG	*
 R20421  	   78	    9	       6.3	>	gGGGAAGGG	gGGGAAGGG	*
 R20421  	   79	    9	     3.051	>	gGGAAGGGC	gGGAAGGGC	*
 R20421  	   83	    9	     2.124	>	aGGGCGGCC	aGGGCGGCC	*
 R20421  	  129	    9	     3.022	>	tGGGTGTAA	tGGGTGTAA	*
 R20421  	   51	    9	     6.658	<	CCACTCCCc	gGGGAGTGG	*
 R20421  	    1	    9	     4.857	<	CCTCGCCCa	tGGGCGAGG	*
 R20422  	   84	    9	      4.01	>	aGGGCTGGA	aGGGCTGGA	*
 R20422  	   85	    9	      3.64	>	gGGCTGGAG	gGGCTGGAG	*
 R20422  	   98	    9	     2.932	>	gAGGTGGCG	gAGGTGGCG	*
 R20422  	  104	    9	     4.003	>	gCGGCGGGC	gCGGCGGGC	*
 R20422  	  108	    9	      5.65	>	cGGGCGGGC	cGGGCGGGC	*
 R20422  	  131	    9	     4.348	>	tGGGAGAGG	tGGGAGAGG	*
 R20422  	  133	    9	     5.393	>	gGAGAGGGG	gGAGAGGGG	*
 R20422  	  145	    9	     2.803	>	tGGGAGTAC	tGGGAGTAC	*
 R20422  	   68	    9	     2.382	<	CACCGCCGc	gCGGCGGTG	*
 R20423  	   24	    9	      1.76	>	gGGGCTGCG	gGGGCTGCG	*
 R20423  	   53	    9	     4.833	>	cAGGCGGGA	cAGGCGGGA	*
 R20423  	   57	    9	     3.467	>	cGGGAAGGG	cGGGAAGGG	*
 R20423  	   58	    9	     1.954	>	gGGAAGGGT	gGGAAGGGT	*
 R20423  	  102	    9	     4.976	>	tTGGAGGGG	tTGGAGGGG	*
 R20423  	  125	    9	     3.381	>	gAGGCGCAG	gAGGCGCAG	*
 R20423  	  152	    9	     2.207	>	aGGACGGAA	aGGACGGAA	*
 R20423  	  167	    9	     8.226	>	tGGGAGGGA	tGGGAGGGA	*
 R20423  	  171	    9	     8.086	>	aGGGAGGAG	aGGGAGGAG	*
 R20423  	  174	    9	     7.157	>	gAGGAGGGA	gAGGAGGGA	*
 R20423  	  201	    9	     3.494	>	gCGGAGGGC	gCGGAGGGC	*
 R20423  	  205	    9	     4.153	>	aGGGCGAGG	aGGGCGAGG	*
 R20423  	  207	    9	     4.932	>	gGCGAGGGG	gGCGAGGGG	*
 R20423  	   76	    9	     10.31	<	CCCCTCCCc	gGGGAGGGG	*
 R20423  	   71	    9	     4.287	<	TCCGGCCCc	gGGGCCGGA	*
 R20423  	   70	    9	     4.801	<	CTCCGGCCc	gGGCCGGAG	*
 R20423  	   38	    9	     2.293	<	GCCCCCCTc	gAGGGGGGC	*
 R20423  	   34	    9	     1.772	<	CGCTGCCCc	gGGGCAGCG	*
 R20423  	    7	    9	     6.809	<	CCCTGCCCc	gGGGCAGGG	*
 R20423  	    6	    9	     5.193	<	CCCCTGCCc	gGGCAGGGG	*
 R20425  	  105	    9	     7.986	>	cGGGCGGGG	cGGGCGGGG	*
 R20425  	  110	    9	     5.069	>	gGGGCGCAG	gGGGCGCAG	*
 R20425  	  143	    9	      1.76	>	gGGGCTGCG	gGGGCTGCG	*
 R20425  	  172	    9	     4.833	>	cAGGCGGGA	cAGGCGGGA	*
 R20425  	  176	    9	     3.467	>	cGGGAAGGG	cGGGAAGGG	*
 R20425  	  177	    9	     1.954	>	gGGAAGGGT	gGGAAGGGT	*
 R20425  	  221	    9	     4.976	>	tTGGAGGGG	tTGGAGGGG	*
 R20425  	  226	    9	     10.31	>	gGGGAGGGG	gGGGAGGGG	*
 R20425  	  195	    9	     10.31	<	CCCCTCCCc	gGGGAGGGG	*
 R20425  	  190	    9	     4.287	<	TCCGGCCCc	gGGGCCGGA	*
 R20425  	  189	    9	     4.801	<	CTCCGGCCc	gGGCCGGAG	*
 R20425  	  157	    9	     2.293	<	GCCCCCCTc	gAGGGGGGC	*
 R20425  	  153	    9	     1.772	<	CGCTGCCCc	gGGGCAGCG	*
 R20425  	  125	    9	     5.193	<	CCCCTGCCc	gGGCAGGGG	*
 R20425  	   75	    9	     8.756	<	CTCCACCCc	gGGGTGGAG	*
 R20425  	   72	    9	      3.26	<	GCCCTCCAc	gTGGAGGGC	*
 R20425  	   68	    9	     8.032	<	TCCCGCCCt	aGGGCGGGA	*
 R20425  	   47	    9	      4.07	<	CCCCTCTCt	aGAGAGGGG	*
 R20425  	   29	    9	     2.759	<	ACCTGCCCa	tGGGCAGGT	*
 R20425  	   23	    9	     3.907	<	GCCCGCACc	gGTGCGGGC	*
 R20425  	   12	    9	     2.239	<	GCCCTGCCa	tGGCAGGGC	*
 R20425  	    2	    9	     3.962	<	GCCCGCCTg	cAGGCGGGC	*
 R20426  	  140	    9	     7.986	>	cGGGCGGGG	cGGGCGGGG	*
 R20426  	  145	    9	     5.069	>	gGGGCGCAG	gGGGCGCAG	*
 R20426  	  178	    9	      1.76	>	gGGGCTGCG	gGGGCTGCG	*
 R20426  	  207	    9	     4.833	>	cAGGCGGGA	cAGGCGGGA	*
 R20426  	  211	    9	     3.467	>	cGGGAAGGG	cGGGAAGGG	*
 R20426  	  212	    9	     1.954	>	gGGAAGGGT	gGGAAGGGT	*
 R20426  	  225	    9	     4.287	<	TCCGGCCCc	gGGGCCGGA	*
 R20426  	  224	    9	     4.801	<	CTCCGGCCc	gGGCCGGAG	*
 R20426  	  192	    9	     2.293	<	GCCCCCCTc	gAGGGGGGC	*
 R20426  	  188	    9	     1.772	<	CGCTGCCCc	gGGGCAGCG	*
 R20426  	  161	    9	     6.809	<	CCCTGCCCc	gGGGCAGGG	*
 R20426  	  160	    9	     5.193	<	CCCCTGCCc	gGGCAGGGG	*
 R20426  	  110	    9	     8.756	<	CTCCACCCc	gGGGTGGAG	*
 R20426  	  107	    9	      3.26	<	GCCCTCCAc	gTGGAGGGC	*
 R20426  	   82	    9	      4.07	<	CCCCTCTCt	aGAGAGGGG	*
 R20426  	   64	    9	     2.759	<	ACCTGCCCa	tGGGCAGGT	*
 R20426  	   58	    9	     3.907	<	GCCCGCACc	gGTGCGGGC	*
 R20426  	   47	    9	     2.239	<	GCCCTGCCa	tGGCAGGGC	*
 R20426  	   37	    9	     3.962	<	GCCCGCCTg	cAGGCGGGC	*
 R20426  	   24	    9	     8.483	<	GCCCGCCCc	gGGGCGGGC	*
 R20427  	   39	    9	     2.773	>	gAGGCTGGC	gAGGCTGGC	*
 R20427  	  190	    9	     8.756	<	CTCCACCCc	gGGGTGGAG	*
 R20427  	  187	    9	      3.26	<	GCCCTCCAc	gTGGAGGGC	*
 R20427  	  183	    9	     8.032	<	TCCCGCCCt	aGGGCGGGA	*
 R20427  	  162	    9	      4.07	<	CCCCTCTCt	aGAGAGGGG	*
 R20427  	  144	    9	     2.759	<	ACCTGCCCa	tGGGCAGGT	*
 R20427  	  138	    9	     3.907	<	GCCCGCACc	gGTGCGGGC	*
 R20427  	  127	    9	     2.239	<	GCCCTGCCa	tGGCAGGGC	*
 R20427  	  117	    9	     3.962	<	GCCCGCCTg	cAGGCGGGC	*
 R20427  	   73	    9	     6.809	<	CCCTGCCCc	gGGGCAGGG	*
 R20427  	   72	    9	     5.193	<	CCCCTGCCc	gGGCAGGGG	*
 R20427  	   66	    9	     3.447	<	GGCCGCCCc	gGGGCGGCC	*
 R20427  	   26	    9	     5.751	<	CCCGGCCCc	gGGGCCGGG	*
 R20427  	   25	    9	     3.367	<	GCCCGGCCc	gGGCCGGGC	*
 R20479  	  201	    9	     6.297	<	CCCCGCCTg	cAGGCGGGG	*
 R20479  	  196	    9	     10.82	<	CCCCGCCCc	gGGGCGGGG	*
 R20479  	  191	    9	     4.171	<	TCCAACCCc	gGGGTTGGA	*
 R20479  	  181	    9	     3.942	<	CTGCTCCCa	tGGGAGCAG	*
 R20479  	  172	    9	     8.226	<	TCCCTCCCa	tGGGAGGGA	*
 R20479  	  159	    9	     2.804	<	CTCCTCTTc	gAAGAGGAG	*
 R20479  	  156	    9	      4.97	<	CCACTCCTc	gAGGAGTGG	*
 R20479  	  154	    9	     3.276	<	TCCCACTCc	gGAGTGGGA	*
 R20479  	  150	    9	     8.226	<	TCCCTCCCa	tGGGAGGGA	*
 R20479  	  146	    9	       3.5	<	TCCATCCCt	aGGGATGGA	*
 R20479  	  145	    9	     3.833	<	CTCCATCCc	gGGATGGAG	*
 R20479  	  142	    9	     1.937	<	GCCCTCCAt	aTGGAGGGC	*
 R20479  	  138	    9	     3.747	<	CTGCGCCCt	aGGGCGCAG	*
 R20479  	  129	    9	     9.691	<	CCCCTCCCa	tGGGAGGGG	*
 R20479  	  124	    9	     4.315	<	CCTCACCCc	gGGGTGAGG	*
 R20479  	  122	    9	     4.832	<	CTCCTCACc	gGTGAGGAG	*
 R20479  	  119	    9	     3.584	<	CGCCTCCTc	gAGGAGGCG	*
 R20479  	  116	    9	     3.113	<	TTACGCCTc	gAGGCGTAA	*
 R20479  	  103	    9	     3.464	<	TTCCTCCGc	gCGGAGGAA	*
 R20479  	   78	    9	     1.949	<	CCGAGCCCc	gGGGCTCGG	*
 R20479  	   73	    9	     4.255	<	TCCCGCCGa	tCGGCGGGA	*
 R20479  	   69	    9	     5.111	<	TTCCTCCCg	cGGGAGGAA	*
 R20479  	   26	    9	     3.271	<	CCCCGCCAg	cTGGCGGGG	*
 R20479  	   22	    9	     2.583	<	CTCCCCCCg	cGGGGGGAG	*
 R20479  	   19	    9	      4.56	<	CTGCTCCCc	gGGGAGCAG	*
 R20480  	  199	    9	     3.486	>	aGGGTGCGG	aGGGTGCGG	*
 R20480  	  201	    9	     5.342	>	gGTGCGGAG	gGTGCGGAG	*
 R20480  	  211	    9	     3.619	>	tGGCCGGGA	tGGCCGGGA	*
 R20480  	  185	    9	     5.387	<	CCACACCCa	tGGGTGTGG	*
 R20480  	  109	    9	     6.297	<	CCCCGCCTg	cAGGCGGGG	*
 R20480  	   99	    9	     4.171	<	TCCAACCCc	gGGGTTGGA	*
 R20480  	   89	    9	     3.942	<	CTGCTCCCa	tGGGAGCAG	*
 R20480  	   80	    9	     8.226	<	TCCCTCCCa	tGGGAGGGA	*
 R20480  	   67	    9	     2.804	<	CTCCTCTTc	gAAGAGGAG	*
 R20480  	   64	    9	      4.97	<	CCACTCCTc	gAGGAGTGG	*
 R20480  	   62	    9	     3.276	<	TCCCACTCc	gGAGTGGGA	*
 R20480  	   58	    9	     8.226	<	TCCCTCCCa	tGGGAGGGA	*
 R20480  	   54	    9	       3.5	<	TCCATCCCt	aGGGATGGA	*
 R20480  	   53	    9	     3.833	<	CTCCATCCc	gGGATGGAG	*
 R20480  	   50	    9	     1.937	<	GCCCTCCAt	aTGGAGGGC	*
 R20480  	   46	    9	     3.747	<	CTGCGCCCt	aGGGCGCAG	*
 R20480  	   37	    9	     9.691	<	CCCCTCCCa	tGGGAGGGG	*
 R20480  	   32	    9	     4.315	<	CCTCACCCc	gGGGTGAGG	*
 R20480  	   30	    9	     4.832	<	CTCCTCACc	gGTGAGGAG	*
 R20480  	   27	    9	     3.584	<	CGCCTCCTc	gAGGAGGCG	*
 R20480  	   24	    9	     3.113	<	TTACGCCTc	gAGGCGTAA	*
 R20480  	   14	    9	     9.918	<	CTCCGCCCc	gGGGCGGAG	*
 R20480  	   11	    9	     3.464	<	TTCCTCCGc	gCGGAGGAA	*
 R20481  	  119	    9	     3.486	>	aGGGTGCGG	aGGGTGCGG	*
 R20481  	  121	    9	     5.342	>	gGTGCGGAG	gGTGCGGAG	*
 R20481  	  131	    9	     3.619	>	tGGCCGGGA	tGGCCGGGA	*
 R20481  	  160	    9	     9.409	>	gGGGAGGAG	gGGGAGGAG	*
 R20481  	  174	    9	     9.409	>	gGGGAGGAG	gGGGAGGAG	*
 R20481  	  188	    9	      4.56	>	gGGGAGCAG	gGGGAGCAG	*
 R20481  	   29	    9	     6.297	<	CCCCGCCTg	cAGGCGGGG	*
 R20481  	   24	    9	     10.82	<	CCCCGCCCc	gGGGCGGGG	*
 R20481  	   19	    9	     4.171	<	TCCAACCCc	gGGGTTGGA	*
 R20481  	    9	    9	     3.942	<	CTGCTCCCa	tGGGAGCAG	*
 R20501  	   36	    9	     3.106	>	gGCGCGGGC	gGCGCGGGC	*
 R20501  	   58	    9	     4.014	>	gAGCCGGGG	gAGCCGGGG	*
 R20501  	  108	    9	     5.441	>	gGCGCGGGG	gGCGCGGGG	*
 R20501  	  114	    9	     9.409	>	gGGGAGGAG	gGGGAGGAG	*
 R20501  	  117	    9	     1.814	>	gAGGAGAGA	gAGGAGAGA	*
 R20501  	  166	    9	      5.65	<	GCCCGCCCg	cGGGCGGGC	*
 R20501  	  162	    9	      5.65	<	GCCCGCCCg	cGGGCGGGC	*
 R20501  	  158	    9	     4.554	<	ACCCGCCCg	cGGGCGGGT	*
 R20501  	  154	    9	     6.824	<	CCCCACCCg	cGGGTGGGG	*
 R20501  	  149	    9	     9.657	<	CCCCACCCc	gGGGTGGGG	*
 R20501  	  144	    9	     10.82	<	CCCCGCCCc	gGGGCGGGG	*
 R20501  	  139	    9	     10.82	<	CCCCGCCCc	gGGGCGGGG	*
 R20501  	   86	    9	     9.354	<	TCCCGCCCc	gGGGCGGGA	*
 R20501  	   82	    9	     7.476	<	CCCCTCCCg	cGGGAGGGG	*
 R20501  	   12	    9	     9.409	<	CTCCTCCCc	gGGGAGGAG	*
 R20501  	    9	    9	     3.278	<	CCTCTCCTc	gAGGAGAGG	*
 R20501  	    7	    9	     3.928	<	TCCCTCTCc	gGAGAGGGA	*
 R20535  	    5	    9	     4.313	>	tGCGAGGGG	tGCGAGGGG	*
 R20535  	   11	    9	     4.809	>	gGGGTGCGG	gGGGTGCGG	*
 R20535  	   13	    9	     6.243	>	gGTGCGGGG	gGTGCGGGG	*
 R20535  	   62	    9	     2.093	>	aGGGCCGGC	aGGGCCGGC	*
 R20535  	  161	    9	     2.842	>	gCGGTGGGC	gCGGTGGGC	*
 R20535  	  165	    9	     2.828	>	tGGGCGGCC	tGGGCGGCC	*
 R20535  	  201	    9	     6.575	<	CTCCTCCCg	cGGGAGGAG	*
 R20535  	  198	    9	     3.584	<	CGCCTCCTc	gAGGAGGCG	*
 R20535  	  195	    9	      9.13	<	CCCCGCCTc	gAGGCGGGG	*
 R20535  	  190	    9	     6.809	<	CCCTGCCCc	gGGGCAGGG	*
 R20535  	  189	    9	     5.193	<	CCCCTGCCc	gGGCAGGGG	*
 R20535  	  184	    9	     6.006	<	CCACACCCc	gGGGTGTGG	*
 R20535  	  182	    9	     1.845	<	GTCCACACc	gGTGTGGAC	*
 R20535  	  138	    9	     2.918	<	CCCGGCCCg	cGGGCCGGG	*
 R20535  	  137	    9	     5.702	<	CCCCGGCCc	gGGCCGGGG	*
 R20535  	  131	    9	     10.82	<	CCCCGCCCc	gGGGCGGGG	*
 R20535  	  123	    9	     2.281	<	TCCCGACTc	gAGTCGGGA	*
 R20535  	  116	    9	     3.773	<	CCGCTCCTc	gAGGAGCGG	*
 R20535  	  111	    9	     6.338	<	CCCCGCCGc	gCGGCGGGG	*
 R20535  	  105	    9	     8.483	<	GCCCGCCCc	gGGGCGGGC	*
 R20535  	   92	    9	     8.483	<	GCCCGCCCc	gGGGCGGGC	*
 R20535  	   88	    9	     3.075	<	CTCTGCCCg	cGGGCAGAG	*
 R20535  	   82	    9	     4.282	<	CCGCGCCTc	gAGGCGCGG	*
 R20535  	   80	    9	     3.976	<	TCCCGCGCc	gGCGCGGGA	*
 R20535  	   47	    9	     2.608	<	CCCCGCGCg	cGCGCGGGG	*
 R20536  	    9	    9	     2.797	>	tGGGCCGGC	tGGGCCGGC	*
 R20536  	   21	    9	         3	>	aGGGAGTGC	aGGGAGTGC	*
 R20536  	   27	    9	     4.313	>	tGCGAGGGG	tGCGAGGGG	*
 R20536  	   33	    9	     4.809	>	gGGGTGCGG	gGGGTGCGG	*
 R20536  	   35	    9	     6.243	>	gGTGCGGGG	gGTGCGGGG	*
 R20536  	   84	    9	     2.093	>	aGGGCCGGC	aGGGCCGGC	*
 R20536  	  183	    9	     2.842	>	gCGGTGGGC	gCGGTGGGC	*
 R20536  	  187	    9	     2.828	>	tGGGCGGCC	tGGGCGGCC	*
 R20536  	  220	    9	     3.584	<	CGCCTCCTc	gAGGAGGCG	*
 R20536  	  217	    9	      9.13	<	CCCCGCCTc	gAGGCGGGG	*
 R20536  	  212	    9	     6.809	<	CCCTGCCCc	gGGGCAGGG	*
 R20536  	  211	    9	     5.193	<	CCCCTGCCc	gGGCAGGGG	*
 R20536  	  206	    9	     6.006	<	CCACACCCc	gGGGTGTGG	*
 R20536  	  204	    9	     1.845	<	GTCCACACc	gGTGTGGAC	*
 R20536  	  160	    9	     2.918	<	CCCGGCCCg	cGGGCCGGG	*
 R20536  	  159	    9	     5.702	<	CCCCGGCCc	gGGCCGGGG	*
 R20536  	  153	    9	     10.82	<	CCCCGCCCc	gGGGCGGGG	*
 R20536  	  145	    9	     2.281	<	TCCCGACTc	gAGTCGGGA	*
 R20536  	  141	    9	     6.575	<	CTCCTCCCg	cGGGAGGAG	*
 R20536  	  138	    9	     3.773	<	CCGCTCCTc	gAGGAGCGG	*
 R20536  	  133	    9	     6.338	<	CCCCGCCGc	gCGGCGGGG	*
 R20536  	  127	    9	     8.483	<	GCCCGCCCc	gGGGCGGGC	*
 R20536  	  110	    9	     3.075	<	CTCTGCCCg	cGGGCAGAG	*
 R20536  	  104	    9	     4.282	<	CCGCGCCTc	gAGGCGCGG	*
 R20536  	  102	    9	     3.976	<	TCCCGCGCc	gGCGCGGGA	*
 R20536  	   69	    9	     2.608	<	CCCCGCGCg	cGCGCGGGG	*
 R20550  	  193	    9	     3.423	>	tTGGTGGAG	tTGGTGGAG	*
 R20550  	  184	    9	     7.356	<	GCCCTCCCa	tGGGAGGGC	*
 R20550  	  180	    9	     5.474	<	CCCAGCCCt	aGGGCTGGG	*
 R20550  	  179	    9	     4.541	<	CCCCAGCCc	gGGCTGGGG	*
 R20550  	  174	    9	     6.797	<	CCCAGCCCc	gGGGCTGGG	*
 R20550  	  173	    9	     4.541	<	CCCCAGCCc	gGGCTGGGG	*
 R20550  	  147	    9	      8.79	<	CTCCTCCCa	tGGGAGGAG	*
 R20550  	  132	    9	     5.069	<	CTGCGCCCc	gGGGCGCAG	*
 R20550  	  124	    9	     7.157	<	TCCCTCCTc	gAGGAGGGA	*
 R20550  	  120	    9	     2.674	<	TCGCTCCCt	aGGGAGCGA	*
 R20550  	  107	    9	     3.922	<	TCCCTTCCc	gGGAAGGGA	*
 R20550  	  102	    9	     2.244	<	CCACGTCCc	gGGACGTGG	*
 R20550  	   89	    9	     4.462	<	GCCAGCCCc	gGGGCTGGC	*
 R20551  	  152	    9	     3.423	>	tTGGTGGAG	tTGGTGGAG	*
 R20551  	  181	    9	     1.693	>	gGGCCAGGG	gGGCCAGGG	*
 R20551  	  143	    9	     7.356	<	GCCCTCCCa	tGGGAGGGC	*
 R20551  	  139	    9	     5.474	<	CCCAGCCCt	aGGGCTGGG	*
 R20551  	  138	    9	     4.541	<	CCCCAGCCc	gGGCTGGGG	*
 R20551  	  133	    9	     6.797	<	CCCAGCCCc	gGGGCTGGG	*
 R20551  	  132	    9	     4.541	<	CCCCAGCCc	gGGCTGGGG	*
 R20551  	   91	    9	     5.069	<	CTGCGCCCc	gGGGCGCAG	*
 R20551  	   83	    9	     7.157	<	TCCCTCCTc	gAGGAGGGA	*
 R20551  	   79	    9	     2.674	<	TCGCTCCCt	aGGGAGCGA	*
 R20551  	   67	    9	       6.3	<	CCCTTCCCc	gGGGAAGGG	*
 R20551  	   66	    9	     3.922	<	TCCCTTCCc	gGGAAGGGA	*
 R20551  	   61	    9	     2.244	<	CCACGTCCc	gGGACGTGG	*
 R20551  	   48	    9	     4.462	<	GCCAGCCCc	gGGGCTGGC	*
 R20618  	    3	    9	     4.648	>	aGGGCGCGG	aGGGCGCGG	*
 R20618  	  101	    9	     2.762	>	cTGGAGGGG	cTGGAGGGG	*
 R20618  	  118	    9	     3.164	>	gAGGGGGGA	gAGGGGGGA	*
 R20618  	  119	    9	     2.628	>	aGGGGGGAA	aGGGGGGAA	*
 R20618  	   92	    9	     3.145	<	CCAAGCCCc	gGGGCTTGG	*
 R20618  	   78	    9	     2.017	<	CCAATCCCa	tGGGATTGG	*
 R20618  	   13	    9	     3.447	<	GGCCGCCCc	gGGGCGGCC	*
 R20640  	  101	    9	     8.483	<	GCCCGCCCc	gGGGCGGGC	*
 R20640  	   97	    9	     2.918	<	CCCGGCCCg	cGGGCCGGG	*
 R20640  	   96	    9	     5.702	<	CCCCGGCCc	gGGCCGGGG	*
 R20640  	   91	    9	     10.31	<	CCCCTCCCc	gGGGAGGGG	*
 R20640  	   86	    9	     10.82	<	CCCCGCCCc	gGGGCGGGG	*
 R20640  	   81	    9	     7.322	<	GCCCACCCc	gGGGTGGGC	*
 R20640  	   77	    9	     9.299	<	CTCCGCCCa	tGGGCGGAG	*
 R20640  	   74	    9	     4.928	<	CTCCTCCGc	gCGGAGGAG	*
 R20640  	   71	    9	     3.278	<	CCTCTCCTc	gAGGAGAGG	*
 R20640  	   69	    9	     5.393	<	CCCCTCTCc	gGAGAGGGG	*
 R20640  	   64	    9	     6.809	<	CCCTGCCCc	gGGGCAGGG	*
 R20640  	   63	    9	     5.193	<	CCCCTGCCc	gGGCAGGGG	*
 R20640  	   57	    9	     9.918	<	CTCCGCCCc	gGGGCGGAG	*
 R20640  	   51	    9	     1.952	<	CTCCAGCTc	gAGCTGGAG	*
 R20640  	   48	    9	     2.762	<	CCCCTCCAg	cTGGAGGGG	*
 R20640  	   42	    9	     2.269	<	AACCACCCc	gGGGTGGTT	*
 R20640  	   34	    9	     2.068	<	CCACGCCGa	tCGGCGTGG	*
 R20640  	   32	    9	      4.28	<	CCCCACGCc	gGCGTGGGG	*
 R20654  	   68	    9	     2.643	>	cGGGCGAGG	cGGGCGAGG	*
 R20654  	   93	    9	     10.82	>	gGGGCGGGG	gGGGCGGGG	*
 R20654  	   98	    9	     6.658	>	gGGGAGTGG	gGGGAGTGG	*
 R20654  	  100	    9	     2.406	>	gGAGTGGGC	gGAGTGGGC	*
 R20654  	  104	    9	     9.299	>	tGGGCGGAG	tGGGCGGAG	*
 R20654  	  117	    9	      4.85	>	gGGGCCGAG	gGGGCCGAG	*
 R20654  	  123	    9	     3.788	>	gAGGCGAGG	gAGGCGAGG	*
 R20654  	  128	    9	     4.317	>	gAGGTGTGG	gAGGTGTGG	*
 R20654  	  139	    9	     9.354	>	gGGGCGGGA	gGGGCGGGA	*
 R20654  	  158	    9	      9.13	>	gAGGCGGGG	gAGGCGGGG	*
 R20654  	  163	    9	       2.1	>	gGGGCCTGG	gGGGCCTGG	*
 R20654  	  169	    9	     5.352	>	tGGGCGCGG	tGGGCGCGG	*
 R20654  	  171	    9	     2.205	>	gGCGCGGAC	gGCGCGGAC	*
 R20654  	  179	    9	     3.137	>	cGGGCGCGG	cGGGCGCGG	*
 R20654  	  181	    9	      4.54	>	gGCGCGGAG	gGCGCGGAG	*
 R20654  	  207	    9	     10.82	>	gGGGCGGGG	gGGGCGGGG	*
 R20654  	  212	    9	     6.658	>	gGGGAGTGG	gGGGAGTGG	*
 R20654  	  214	    9	     2.406	>	gGAGTGGGC	gGAGTGGGC	*
 R20654  	  218	    9	      10.2	>	tGGGCGGGG	tGGGCGGGG	*
 R20654  	  223	    9	     1.949	>	gGGGCTCGG	gGGGCTCGG	*
 R20654  	  231	    9	     10.82	>	gGGGCGGGG	gGGGCGGGG	*
 R20654  	  236	    9	     10.82	>	gGGGCGGGG	gGGGCGGGG	*
 R20654  	  195	    9	     2.286	<	CACCGCACc	gGTGCGGTG	*
 R20654  	   52	    9	     1.874	<	CCCAGTCCc	gGGACTGGG	*
 R20654  	   46	    9	     7.073	<	GTCCTCCCc	gGGGAGGAC	*
 R20654  	   21	    9	      2.77	<	TTCCACCTg	cAGGTGGAA	*
 R20655  	    4	    9	      4.85	>	gGGGCCGAG	gGGGCCGAG	*
 R20655  	   10	    9	     3.788	>	gAGGCGAGG	gAGGCGAGG	*
 R20655  	   15	    9	     4.317	>	gAGGTGTGG	gAGGTGTGG	*
 R20655  	   21	    9	     9.039	>	tGGGTGGGG	tGGGTGGGG	*
 R20655  	   26	    9	     9.354	>	gGGGCGGGA	gGGGCGGGA	*
 R20655  	   45	    9	      9.13	>	gAGGCGGGG	gAGGCGGGG	*
 R20655  	   50	    9	       2.1	>	gGGGCCTGG	gGGGCCTGG	*
 R20655  	   56	    9	     5.352	>	tGGGCGCGG	tGGGCGCGG	*
 R20655  	   58	    9	     2.205	>	gGCGCGGAC	gGCGCGGAC	*
 R20655  	   66	    9	     3.137	>	cGGGCGCGG	cGGGCGCGG	*
 R20655  	   68	    9	      4.54	>	gGCGCGGAG	gGCGCGGAG	*
 R20655  	   99	    9	     6.658	>	gGGGAGTGG	gGGGAGTGG	*
 R20655  	  101	    9	     2.406	>	gGAGTGGGC	gGAGTGGGC	*
 R20655  	  105	    9	      10.2	>	tGGGCGGGG	tGGGCGGGG	*
 R20655  	  110	    9	     1.949	>	gGGGCTCGG	gGGGCTCGG	*
 R20655  	  118	    9	     10.82	>	gGGGCGGGG	gGGGCGGGG	*
 R20655  	  123	    9	     10.82	>	gGGGCGGGG	gGGGCGGGG	*
 R20655  	  128	    9	     6.006	>	gGGGTGTGG	gGGGTGTGG	*
 R20655  	  130	    9	     2.746	>	gGTGTGGGC	gGTGTGGGC	*
 R20655  	  134	    9	      10.2	>	tGGGCGGGG	tGGGCGGGG	*
 R20655  	  147	    9	     7.986	>	cGGGCGGGG	cGGGCGGGG	*
 R20655  	  152	    9	     7.387	>	gGGGCGGGT	gGGGCGGGT	*
 R20655  	  158	    9	     2.082	>	gGTGAGTGG	gGTGAGTGG	*
 R20655  	  160	    9	     1.787	>	tGAGTGGGC	tGAGTGGGC	*
 R20655  	  164	    9	      10.2	>	tGGGCGGGG	tGGGCGGGG	*
 R20655  	  175	    9	     2.068	>	tCGGCGTGG	tCGGCGTGG	*
 R20655  	   82	    9	     2.286	<	CACCGCACc	gGTGCGGTG	*
 R20659  	    4	    9	      4.85	>	gGGGCCGAG	gGGGCCGAG	*
 R20659  	   10	    9	     3.788	>	gAGGCGAGG	gAGGCGAGG	*
 R20659  	   15	    9	     4.317	>	gAGGTGTGG	gAGGTGTGG	*
 R20659  	   21	    9	     9.039	>	tGGGTGGGG	tGGGTGGGG	*
 R20659  	   26	    9	     9.354	>	gGGGCGGGA	gGGGCGGGA	*
 R20659  	   45	    9	      9.13	>	gAGGCGGGG	gAGGCGGGG	*
 R20659  	   50	    9	       2.1	>	gGGGCCTGG	gGGGCCTGG	*
 R20659  	   56	    9	     5.352	>	tGGGCGCGG	tGGGCGCGG	*
 R20659  	   58	    9	     2.205	>	gGCGCGGAC	gGCGCGGAC	*
 R20659  	   66	    9	     3.137	>	cGGGCGCGG	cGGGCGCGG	*
 R20659  	   68	    9	      4.54	>	gGCGCGGAG	gGCGCGGAG	*
 R20659  	   94	    9	     10.82	>	gGGGCGGGG	gGGGCGGGG	*
 R20659  	   99	    9	     6.658	>	gGGGAGTGG	gGGGAGTGG	*
 R20659  	  101	    9	     2.406	>	gGAGTGGGC	gGAGTGGGC	*
 R20659  	  105	    9	      10.2	>	tGGGCGGGG	tGGGCGGGG	*
 R20659  	  110	    9	     1.949	>	gGGGCTCGG	gGGGCTCGG	*
 R20659  	  123	    9	     10.82	>	gGGGCGGGG	gGGGCGGGG	*
 R20659  	  128	    9	     6.006	>	gGGGTGTGG	gGGGTGTGG	*
 R20659  	  130	    9	     2.746	>	gGTGTGGGC	gGTGTGGGC	*
 R20659  	  134	    9	      10.2	>	tGGGCGGGG	tGGGCGGGG	*
 R20659  	  147	    9	     7.986	>	cGGGCGGGG	cGGGCGGGG	*
 R20659  	  152	    9	     7.387	>	gGGGCGGGT	gGGGCGGGT	*
 R20659  	  158	    9	     2.082	>	gGTGAGTGG	gGTGAGTGG	*
 R20659  	  160	    9	     1.787	>	tGAGTGGGC	tGAGTGGGC	*
 R20659  	  164	    9	      10.2	>	tGGGCGGGG	tGGGCGGGG	*
 R20659  	  175	    9	     2.068	>	tCGGCGTGG	tCGGCGTGG	*
 R20659  	  218	    9	     5.441	>	gGCGCGGGG	gGCGCGGGG	*
 R20659  	  223	    9	     3.377	>	gGGGCAGGT	gGGGCAGGT	*
 R20659  	   82	    9	     2.286	<	CACCGCACc	gGTGCGGTG	*
 R20673  	   41	    9	     2.179	>	aGGGAGAGA	aGGGAGAGA	*
 R20673  	   48	    9	     5.174	>	gAGGCGGTG	gAGGCGGTG	*
 R20673  	   51	    9	     3.713	>	gCGGTGGGA	gCGGTGGGA	*
 R20673  	   55	    9	     4.575	>	tGGGAGTGA	tGGGAGTGA	*
 R20673  	   75	    9	     3.139	>	aGGGCTGGC	aGGGCTGGC	*
 R20673  	  103	    9	     2.095	>	cCGGAGGAG	cCGGAGGAG	*
 R20673  	  122	    9	     2.695	>	aGGGAGGTC	aGGGAGGTC	*

#The configuration parameters:
#mode=two_strands
#symmetry=no
#motif_absence_prior=0.1
#adjust_motif_length=yes
#spaced_motif=no
#input_caps=obligatory
#common_background=yes
#motif_length=36
#maximal_motif_length=9
#minimal_motif_length=9
#retrieve_other_sites=yes
#retrieve_other_sites_threshold=1
#local_step_cycles_between_adjustments=0
#adjustments_during_annealing=yes
#annealing_criterion=information
#cycles_with_minor_change_to_say_cold=5
#minor_change_level=0.1
#annealings_number_maximum_is_to_be_global_for=10
#steps_number_maximum_is_to_be_global_for=0
#slow_optimisation=no
#chain_fails_after=3
#chains_to_try=3
#random_seed_1=1248312
#random_seed_2=7436111
