# Supplementary material for: Intergenic, gene terminal, and intragenic CpG islands in the human genome
Source: BMC Genomics. 2010 Jan 19;11:48. doi: 10.1186/1471-2164-11-48 (PMC2817693; doi:10.1186/1471-2164-11-48)
Supplement: Additional file 6 — Sp1. This folder contains the data used for Sp1 binding sites prediction and detailed description of the procedure. [file 1471-2164-11-48-S6.ZIP › SP1/sp1_site_extraction/9.pwm]

-0.887937200861676 -1.16963174572019 1.08771645326063 -0.35051556244742
-0.811841958796523 -2.58564127434266 1.42145817378894 -3.85964245105925
-3.85964245105925 -5.33753807970132 1.56893489023746 -3.28759975625768
-3.85964245105925 -3.56415016826839 1.57381999121176 -5.33753807970132
-0.241225957477351 1.10343949552006 -3.56415016826839 -0.707564747179669
-2.66098927520237 -3.56415016826839 1.53911226854055 -2.66098927520237
-5.33753807970132 -2.95970136443414 1.54414487866891 -2.27872462433154
-0.327681191676517 -5.33753807970132 1.32626402658561 -2.92599696942105
-0.811841958796523 -0.523165667970509 1.26181058746607 -2.4517013082612
