# Supplementary material for: Intergenic, gene terminal, and intragenic CpG islands in the human genome
Source: BMC Genomics. 2010 Jan 19;11:48. doi: 10.1186/1471-2164-11-48 (PMC2817693; doi:10.1186/1471-2164-11-48)
Supplement: Additional file 6 — Sp1. This folder contains the data used for Sp1 binding sites prediction and detailed description of the procedure. [file 1471-2164-11-48-S6.ZIP › SP1/sp1_site_extraction/9r.fasta]

> 
GGGGCGGGG
> 
GAGGAGGAG
> 
GAGGAGGGA
> 
GGGGCGGAG
> 
GGGGCGGAG
> 
TGGGTGGAG
> 
AGGGTGGGG
> 
GGGGAGGGG
> 
TGGGAGGAG
> 
GGGGCGGGC
> 
GGGGCGGGG
> 
GGGGTGTGG
> 
GGGGAGGGG
> 
GGGGAGGGG
> 
GGGGAGGGG
> 
GGGGTGGGG
> 
GGGGTGGGG
> 
GGGGAGTGG
> 
GAGGCGGGG
> 
GAGGCGGGG
> 
GAGGCGGGG
> 
GGGGCGGGA
> 
GGGGCGGGA
> 
GGGGCGGGA
> 
GGGGAGGGG
> 
GGGGAGGGG
> 
GGGGAGGGG
> 
GGGGAGGGG
> 
GGGGAGGGG
> 
TGGGCGGGT
> 
GAGGCGGAG
> 
GGGGACTGG
> 
GGGGTGGAG
> 
TGGGAGGAG
> 
TGGGAGGGG
> 
GGGGTGGGG
> 
GGGGTGGAG
> 
TGGGAGGAG
> 
GGGGTGGGG
> 
GGGGTGGGC
> 
GAGGCGGGA
> 
GGGGAGGGG
> 
GGGGAGGGG
> 
GAGGAGGGA
> 
AGGGCGGGG
> 
GGGGAGGGT
> 
GGGGAGGGA
> 
GGGGAAGGG
> 
GGGGTGGGG
> 
GGGGCGGGC
> 
GGGGCGGGC
> 
AGGGCGGAG
> 
GGGGCGTGG
> 
GGGGCGGGG
> 
GGGGCGGGA
> 
GGGGCGGGG
> 
GGGGCGGGG
> 
AGGGCGGGG
> 
GGGGCGGGG
> 
GGGGAGGGC
> 
GGGGCGGGC
> 
TGGGTGGGG
> 
GGGGCGGGG
> 
GGGGCGGGG
> 
GGGGAGGGG
> 
GGGGAGGGG
> 
GGGGAGGGG
> 
GGGGAGGGG
> 
GGGGAGGGG
> 
TGGGCTGGG
> 
AGGGAGGGA
> 
AGGGCGGGG
> 
GGGGCCGGG
> 
TGGGTGGGG
> 
GGGGAGGGC
> 
TGGGCGTGG
> 
AGGGCGGGG
> 
AGGGAGGGG
> 
AGGGAGGGG
> 
GGGGCGGGG
> 
GAGGAGGGG
> 
GGGGAGGGG
> 
GGGGTGGGG
> 
GGGGCGTGG
> 
GGGGCGGGG
> 
GGGGAGGGG
> 
GGGGAGGCG
> 
GGGGTGGGG
> 
AGGGCGGGG
> 
TGGGTGGGG
> 
GGGGCGGGG
> 
GGGGCGGGG
> 
GGGGCGGGG
> 
GGGGCGGGG
> 
AGGGCGGAC
> 
GGGGCGGGG
> 
GGGGCGGGG
> 
GGGGAGGGG
> 
AGGGCGGGG
> 
AGGGCGGAG
> 
AGGGCGGGA
> 
GGGGAGGGC
> 
AGGGAGGTG
> 
AAGGCGGGG
> 
GGGGCGGGG
> 
GAGGAGGGG
> 
GGGGCGGGG
> 
GGGGCGGGG
> 
GGGGCGGGG
> 
GGGGCGGGG
> 
GGGGCGGGG
> 
GAGGTGGGA
> 
GAGGCGGAG
> 
GAGGCGGAG
> 
GGGGCGGTG
> 
GGGGCGGGA
> 
GGGGCGGTG
> 
GGGGCGGGA
> 
GGGGCGGGA
> 
GGGGCGGGG
> 
GGGGCGGGG
> 
GGGGTGGGG
> 
GGGGCGGGG
> 
GGGGCGGGG
> 
GGGGCGGGA
> 
GGGGCGGGG
> 
GGGGAGGGG
> 
GAGGCGGGG
> 
GGGGCGGGC
> 
GGGGCGGGG
> 
AAGGAGGGG
> 
GGGGAGGGA
> 
AGGGAGGGA
> 
GGGGCGGGG
> 
GGGGCGGGG
> 
GGGGTGGGG
> 
GGGGCGGGA
> 
GGGGCGGGA
> 
TGGGAGGGC
> 
GGGGCGGAG
> 
GGGGCGGAG
> 
GGGGCGGAG
> 
GGGGCGGAC
> 
GGGGCGGGG
> 
GGGGCGGGG
> 
GGGGCCGGG
> 
TGGGAGGGC
> 
GAGGCGGGG
> 
TGGGAGGGC
> 
GGGGCGGGG
> 
TGGGAGGGG
> 
TGGGAGGGA
> 
AGGGTGGGG
> 
GAGGAGGAG
> 
GGGGCGGGA
> 
GGGGCGGGG
> 
GGGGCGGAG
> 
TGGGCGGAG
> 
GGGAAGGGA
> 
GGGGAGGGG
> 
GGGGCGGGG
> 
GGGGCGGGG
> 
GAGGCGGAG
> 
GGGGCGGGG
> 
AGGGCGGGG
> 
GCGGCGGGG
> 
AGGGTGGAC
> 
AGGGTGGAC
> 
GGGGCGGGG
> 
GGGGTGGGA
> 
GGGGCGGGG
> 
GGGGCGGGG
> 
GGGGCGGGG
> 
GGGGCGGGG
> 
GAGGCGGGG
> 
TGGGCGGGA
> 
TGGGCGGGG
> 
GGGGCGGGG
> 
GGGGTGGGG
> 
AAGGCGGAG
> 
AGGGCGGGA
> 
GGGGCGGAG
> 
GGGGAGGGC
> 
GGGGAGGGC
> 
GGGGCGGGA
> 
GGGGCGGGA
> 
AAGGCGGGG
> 
GGGGCGGGG
> 
GGGGCGGGG
> 
GGGGAAGGG
> 
GGGGTGGAG
> 
GGGGTGGAG
> 
GGGGCGGGA
> 
TGGGCGGGG
> 
TGGGCGGGG
> 
GGGGAGGGG
> 
GGGGAGGGG
> 
GGGGAGGGG
> 
GGGGCGGGG
> 
GGGGAGGAG
> 
GGGGCGGGC
> 
GGGGCGGGG
> 
GGAGAGGGG
> 
GGGGAGGGG
> 
GGGGAGGGG
> 
GGGGCGGGC
> 
GGGGCGGGC
> 
GGGGCGGGG
> 
CAGGCGGGG
> 
GGGGCGGGG
> 
GGGGTGGGG
> 
GGGGCGGGG
> 
GGGGCGGGG
> 
TGGGAGGGC
> 
GGGGCTGGG
> 
GGGGCGGGA
> 
GGGGAGGGG
> 
GGGGCGGGG
> 
GGGGCGGGG
> 
GGGGCGGGG
> 
GAGGAGGAG
