# Supplementary material for: Intergenic, gene terminal, and intragenic CpG islands in the human genome
Source: BMC Genomics. 2010 Jan 19;11:48. doi: 10.1186/1471-2164-11-48 (PMC2817693; doi:10.1186/1471-2164-11-48)
Supplement: Additional file 6 — Sp1. This folder contains the data used for Sp1 binding sites prediction and detailed description of the procedure. [file 1471-2164-11-48-S6.ZIP › SP1/sp1_site_extraction/9r.log]

*Looking for DNA motifs Gibbs sampler (SeSiMCMC)
#Input FastA file name:
$sp1transfac2HG17_100ref_0raf_refined.fasta
#The sampler was looking for  sites on both strands of 233 sequences of length from 209 through 260.
#the site length found is 9
#the sampler has tested the lengths in [9,9]
#!!! The found motif length is the minimal tested length.
#!!! It possibly means that the result is almost garbage.
#!!! Try to shift the band of to use slow mode.
#The motif is formed by 221 sites
#2159 motif sites
#1938 were added by post-sampling processing.
#They are marked with "*" at line end.
/Position are based on 0
#the output below is sites list. Every string is:
#gene_id position length score direction site site-as-is
 R00287  	  106	    9	     11.38	<	CCCCGCCCC	GGGGCGGGG
 R00374  	  202	    9	     7.733	<	CTCCTCCTC	GAGGAGGAG
 R00377  	  120	    9	     7.788	<	TCCCTCCTC	GAGGAGGGA
 R00378  	  190	    9	     9.797	<	CTCCGCCCC	GGGGCGGAG
 R00381  	   99	    9	     9.797	<	CTCCGCCCC	GGGGCGGAG
 R00560  	  106	    9	     6.548	>	TGGGTGGAG	TGGGTGGAG
 R00565  	  103	    9	     8.316	>	AGGGTGGGG	AGGGTGGGG
 R00570  	  115	    9	     11.31	<	CCCCTCCCC	GGGGAGGGG
 R00610  	  112	    9	     7.778	<	CTCCTCCCA	TGGGAGGAG
 R00955  	  102	    9	     8.734	>	GGGGCGGGC	GGGGCGGGC
 R01039  	  100	    9	     11.38	>	GGGGCGGGG	GGGGCGGGG
 R01753  	    7	    9	      6.32	>	GGGGTGTGG	GGGGTGTGG
 R01754  	  100	    9	     11.31	<	CCCCTCCCC	GGGGAGGGG
 R01755  	   80	    9	     11.31	>	GGGGAGGGG	GGGGAGGGG
 R01756  	  101	    9	     11.31	>	GGGGAGGGG	GGGGAGGGG
 R01761  	  156	    9	     10.08	>	GGGGTGGGG	GGGGTGGGG
 R01762  	  107	    9	     10.08	>	GGGGTGGGG	GGGGTGGGG
 R01770  	   28	    9	     7.549	<	CCACTCCCC	GGGGAGTGG
 R02423  	   43	    9	     9.387	>	GAGGCGGGG	GAGGCGGGG
 R02424  	   71	    9	     9.387	>	GAGGCGGGG	GAGGCGGGG
 R02426  	  135	    9	     9.387	>	GAGGCGGGG	GAGGCGGGG
 R02432  	  106	    9	     9.852	>	GGGGCGGGA	GGGGCGGGA
 R02433  	  125	    9	     9.852	>	GGGGCGGGA	GGGGCGGGA
 R02435  	  182	    9	     9.852	>	GGGGCGGGA	GGGGCGGGA
 R02436  	   18	    9	     11.31	<	CCCCTCCCC	GGGGAGGGG
 R02438  	   85	    9	     11.31	<	CCCCTCCCC	GGGGAGGGG
 R02439  	  103	    9	     11.31	<	CCCCTCCCC	GGGGAGGGG
 R02440  	  154	    9	     11.31	<	CCCCTCCCC	GGGGAGGGG
 R02444  	  209	    9	     11.31	<	CCCCTCCCC	GGGGAGGGG
 R02717  	  105	    9	     5.128	>	TGGGCGGGT	TGGGCGGGT
 R02857  	  173	    9	     7.804	>	GAGGCGGAG	GAGGCGGAG
 R02859  	   94	    9	     2.794	>	GGGGACTGG	GGGGACTGG
 R03118  	  102	    9	     8.497	>	GGGGTGGAG	GGGGTGGAG
 R03189  	  117	    9	     7.778	<	CTCCTCCCA	TGGGAGGAG
 R03354  	  119	    9	     9.361	>	TGGGAGGGG	TGGGAGGGG
 R03445  	  229	    9	     10.08	>	GGGGTGGGG	GGGGTGGGG
 R03666  	   64	    9	     8.497	>	GGGGTGGAG	GGGGTGGAG
 R03957  	  112	    9	     7.778	<	CTCCTCCCA	TGGGAGGAG
 R04034  	  110	    9	     10.08	<	CCCCACCCC	GGGGTGGGG
 R04124  	   41	    9	     7.434	<	GCCCACCCC	GGGGTGGGC
 R04376  	  103	    9	     7.858	<	TCCCGCCTC	GAGGCGGGA
 R04421  	  110	    9	     11.31	>	GGGGAGGGG	GGGGAGGGG
 R04422  	  135	    9	     11.31	>	GGGGAGGGG	GGGGAGGGG
 R04426  	   93	    9	     7.788	>	GAGGAGGGA	GAGGAGGGA
 R04493  	  192	    9	     9.616	<	CCCCGCCCT	AGGGCGGGG
 R04621  	  117	    9	     7.007	<	ACCCTCCCC	GGGGAGGGT
 R04625  	  144	    9	     9.781	>	GGGGAGGGA	GGGGAGGGA
 R04626  	  107	    9	     6.675	<	CCCTTCCCC	GGGGAAGGG
 R04668  	  190	    9	     10.08	>	GGGGTGGGG	GGGGTGGGG
 R04674  	  100	    9	     8.734	<	GCCCGCCCC	GGGGCGGGC
 R04675  	  160	    9	     8.734	<	GCCCGCCCC	GGGGCGGGC
 R04716  	  120	    9	     8.032	<	CTCCGCCCT	AGGGCGGAG
 R04734  	  107	    9	      7.62	<	CCACGCCCC	GGGGCGTGG
 R04829  	  105	    9	     11.38	<	CCCCGCCCC	GGGGCGGGG
 R04830  	   76	    9	     9.852	<	TCCCGCCCC	GGGGCGGGA
 R04831  	  163	    9	     11.38	<	CCCCGCCCC	GGGGCGGGG
 R04834  	  105	    9	     11.38	>	GGGGCGGGG	GGGGCGGGG
 R04873  	  124	    9	     9.616	>	AGGGCGGGG	AGGGCGGGG
 R04883  	  109	    9	     11.38	>	GGGGCGGGG	GGGGCGGGG
 R04897  	  189	    9	     8.664	>	GGGGAGGGC	GGGGAGGGC
 R04915  	  103	    9	     8.734	>	GGGGCGGGC	GGGGCGGGC
 R04918  	   99	    9	     8.132	>	TGGGTGGGG	TGGGTGGGG
 R04930  	  102	    9	     11.38	>	GGGGCGGGG	GGGGCGGGG
 R04966  	  103	    9	     11.38	>	GGGGCGGGG	GGGGCGGGG
 R04995  	   25	    9	     11.31	<	CCCCTCCCC	GGGGAGGGG
 R04996  	   73	    9	     11.31	<	CCCCTCCCC	GGGGAGGGG
 R04997  	  106	    9	     11.31	<	CCCCTCCCC	GGGGAGGGG
 R04998  	  143	    9	     11.31	<	CCCCTCCCC	GGGGAGGGG
 R05001  	  206	    9	     11.31	<	CCCCTCCCC	GGGGAGGGG
 R05003  	   14	    9	     4.788	<	CCCAGCCCA	TGGGCTGGG
 R08503  	  101	    9	     8.016	>	AGGGAGGGA	AGGGAGGGA
 R09461  	  118	    9	     9.616	>	AGGGCGGGG	AGGGCGGGG
 R09522  	  198	    9	     6.625	<	CCCGGCCCC	GGGGCCGGG
 R09714  	  108	    9	     8.132	>	TGGGTGGGG	TGGGTGGGG
 R10055  	   62	    9	     8.664	>	GGGGAGGGC	GGGGAGGGC
 R11274  	  120	    9	     5.671	>	TGGGCGTGG	TGGGCGTGG
 R11778  	   16	    9	     9.616	<	CCCCGCCCT	AGGGCGGGG
 R12093  	   48	    9	     9.545	<	CCCCTCCCT	AGGGAGGGG
 R12741  	  140	    9	     9.545	>	AGGGAGGGG	AGGGAGGGG
 R12758  	  109	    9	     11.38	<	CCCCGCCCC	GGGGCGGGG
 R12769  	  126	    9	     9.317	>	GAGGAGGGG	GAGGAGGGG
 R13050  	  154	    9	     11.31	<	CCCCTCCCC	GGGGAGGGG
 R13166  	  105	    9	     10.08	<	CCCCACCCC	GGGGTGGGG
 R13258  	  102	    9	      7.62	>	GGGGCGTGG	GGGGCGTGG
 R13261  	   99	    9	     11.38	>	GGGGCGGGG	GGGGCGGGG
 R13304  	  139	    9	     11.31	>	GGGGAGGGG	GGGGAGGGG
 R13318  	   30	    9	     6.331	>	GGGGAGGCG	GGGGAGGCG
 R13413  	  109	    9	     10.08	>	GGGGTGGGG	GGGGTGGGG
 R13584  	   77	    9	     9.616	>	AGGGCGGGG	AGGGCGGGG
 R13586  	  162	    9	     8.132	>	TGGGTGGGG	TGGGTGGGG
 R14212  	   95	    9	     11.38	>	GGGGCGGGG	GGGGCGGGG
 R14213  	  105	    9	     11.38	>	GGGGCGGGG	GGGGCGGGG
 R14285  	  117	    9	     11.38	>	GGGGCGGGG	GGGGCGGGG
 R14423  	  102	    9	     11.38	<	CCCCGCCCC	GGGGCGGGG
 R14428  	  103	    9	     5.386	>	AGGGCGGAC	AGGGCGGAC
 R14539  	  111	    9	     11.38	<	CCCCGCCCC	GGGGCGGGG
 R14556  	  105	    9	     11.38	>	GGGGCGGGG	GGGGCGGGG
 R14613  	  101	    9	     11.31	<	CCCCTCCCC	GGGGAGGGG
 R14622  	  108	    9	     9.616	<	CCCCGCCCT	AGGGCGGGG
 R14638  	  103	    9	     8.032	<	CTCCGCCCT	AGGGCGGAG
 R14726  	  118	    9	     8.087	>	AGGGCGGGA	AGGGCGGGA
 R14729  	  103	    9	     8.664	<	GCCCTCCCC	GGGGAGGGC
 R14779  	  103	    9	     5.378	>	AGGGAGGTG	AGGGAGGTG
 R14787  	  104	    9	     7.622	>	AAGGCGGGG	AAGGCGGGG
 R14805  	  106	    9	     11.38	<	CCCCGCCCC	GGGGCGGGG
 R14806  	  110	    9	     9.317	<	CCCCTCCTC	GAGGAGGGG
 R14807  	   15	    9	     11.38	<	CCCCGCCCC	GGGGCGGGG
 R15112  	   18	    9	     11.38	<	CCCCGCCCC	GGGGCGGGG
 R15113  	  116	    9	     11.38	>	GGGGCGGGG	GGGGCGGGG
 R15185  	  107	    9	     11.38	>	GGGGCGGGG	GGGGCGGGG
 R15186  	  215	    9	     11.38	<	CCCCGCCCC	GGGGCGGGG
 R15434  	  108	    9	     6.558	>	GAGGTGGGA	GAGGTGGGA
 R15637  	  109	    9	     7.804	>	GAGGCGGAG	GAGGCGGAG
 R15638  	  190	    9	     7.804	>	GAGGCGGAG	GAGGCGGAG
 R15702  	  101	    9	     7.213	<	CACCGCCCC	GGGGCGGTG
 R15704  	  184	    9	     9.852	<	TCCCGCCCC	GGGGCGGGA
 R15730  	  145	    9	     7.213	<	CACCGCCCC	GGGGCGGTG
 R15731  	  228	    9	     9.852	<	TCCCGCCCC	GGGGCGGGA
 R15732  	  228	    9	     9.852	<	TCCCGCCCC	GGGGCGGGA
 R16218  	  110	    9	     11.38	>	GGGGCGGGG	GGGGCGGGG
 R16219  	  103	    9	     11.38	<	CCCCGCCCC	GGGGCGGGG
 R16222  	  104	    9	     10.08	>	GGGGTGGGG	GGGGTGGGG
 R16224  	  129	    9	     11.38	>	GGGGCGGGG	GGGGCGGGG
 R16236  	  136	    9	     11.38	>	GGGGCGGGG	GGGGCGGGG
 R16614  	  107	    9	     9.852	>	GGGGCGGGA	GGGGCGGGA
 R16615  	    8	    9	     11.38	>	GGGGCGGGG	GGGGCGGGG
 R16622  	  174	    9	     11.31	<	CCCCTCCCC	GGGGAGGGG
 R16623  	  171	    9	     9.387	<	CCCCGCCTC	GAGGCGGGG
 R16625  	  168	    9	     8.734	>	GGGGCGGGC	GGGGCGGGC
 R16626  	  102	    9	     11.38	>	GGGGCGGGG	GGGGCGGGG
 R16629  	  218	    9	     7.552	<	CCCCTCCTT	AAGGAGGGG
 R16659  	   71	    9	     9.781	<	TCCCTCCCC	GGGGAGGGA
 R16660  	   93	    9	     8.016	<	TCCCTCCCT	AGGGAGGGA
 R16676  	  167	    9	     11.38	<	CCCCGCCCC	GGGGCGGGG
 R16933  	  100	    9	     11.38	>	GGGGCGGGG	GGGGCGGGG
 R16937  	  233	    9	     10.08	<	CCCCACCCC	GGGGTGGGG
 R16952  	  106	    9	     9.852	<	TCCCGCCCC	GGGGCGGGA
 R16953  	  120	    9	     9.852	<	TCCCGCCCC	GGGGCGGGA
 R16954  	   63	    9	     6.715	>	TGGGAGGGC	TGGGAGGGC
 R16956  	   44	    9	     9.797	>	GGGGCGGAG	GGGGCGGAG
 R16958  	  109	    9	     9.797	>	GGGGCGGAG	GGGGCGGAG
 R16959  	  177	    9	     9.797	>	GGGGCGGAG	GGGGCGGAG
 R16967  	  105	    9	     7.151	<	GTCCGCCCC	GGGGCGGAC
 R17014  	   48	    9	     11.38	>	GGGGCGGGG	GGGGCGGGG
 R17070  	  106	    9	     11.38	<	CCCCGCCCC	GGGGCGGGG
 R17081  	  127	    9	     6.625	<	CCCGGCCCC	GGGGCCGGG
 R17082  	  100	    9	     6.715	>	TGGGAGGGC	TGGGAGGGC
 R17101  	  109	    9	     9.387	>	GAGGCGGGG	GAGGCGGGG
 R17102  	  104	    9	     6.715	>	TGGGAGGGC	TGGGAGGGC
 R17110  	  124	    9	     11.38	<	CCCCGCCCC	GGGGCGGGG
 R17170  	  106	    9	     9.361	>	TGGGAGGGG	TGGGAGGGG
 R17172  	  106	    9	     7.832	>	TGGGAGGGA	TGGGAGGGA
 R17193  	  137	    9	     8.316	>	AGGGTGGGG	AGGGTGGGG
 R17194  	  108	    9	     7.733	>	GAGGAGGAG	GAGGAGGAG
 R17208  	  104	    9	     9.852	>	GGGGCGGGA	GGGGCGGGA
 R18660  	    5	    9	     11.38	<	CCCCGCCCC	GGGGCGGGG
 R18684  	  132	    9	     9.797	>	GGGGCGGAG	GGGGCGGAG
 R18722  	  210	    9	     7.849	>	TGGGCGGAG	TGGGCGGAG
 R18724  	   55	    9	     4.758	>	GGGAAGGGA	GGGAAGGGA
 R18806  	  185	    9	     11.31	<	CCCCTCCCC	GGGGAGGGG
 R18822  	   90	    9	     11.38	>	GGGGCGGGG	GGGGCGGGG
 R18823  	  108	    9	     11.38	>	GGGGCGGGG	GGGGCGGGG
 R18824  	  159	    9	     7.804	>	GAGGCGGAG	GAGGCGGAG
 R18825  	  161	    9	     11.38	>	GGGGCGGGG	GGGGCGGGG
 R18826  	  105	    9	     9.616	>	AGGGCGGGG	AGGGCGGGG
 R18828  	   59	    9	     6.327	<	CCCCGCCGC	GCGGCGGGG
 R18885  	  194	    9	     4.086	>	AGGGTGGAC	AGGGTGGAC
 R18888  	  195	    9	     4.086	>	AGGGTGGAC	AGGGTGGAC
 R19132  	  100	    9	     11.38	>	GGGGCGGGG	GGGGCGGGG
 R19135  	  104	    9	     8.552	<	TCCCACCCC	GGGGTGGGA
 R19433  	   90	    9	     11.38	>	GGGGCGGGG	GGGGCGGGG
 R19434  	  106	    9	     11.38	>	GGGGCGGGG	GGGGCGGGG
 R19435  	  105	    9	     11.38	<	CCCCGCCCC	GGGGCGGGG
 R19464  	  111	    9	     11.38	>	GGGGCGGGG	GGGGCGGGG
 R19517  	  113	    9	     9.387	>	GAGGCGGGG	GAGGCGGGG
 R19540  	  106	    9	     7.903	>	TGGGCGGGA	TGGGCGGGA
 R19548  	   99	    9	     9.432	>	TGGGCGGGG	TGGGCGGGG
 R19551  	  108	    9	     11.38	<	CCCCGCCCC	GGGGCGGGG
 R19583  	  103	    9	     10.08	<	CCCCACCCC	GGGGTGGGG
 R19586  	  119	    9	     6.039	<	CTCCGCCTT	AAGGCGGAG
 R19606  	  114	    9	     8.087	>	AGGGCGGGA	AGGGCGGGA
 R19625  	   54	    9	     9.797	>	GGGGCGGAG	GGGGCGGAG
 R19627  	   78	    9	     8.664	<	GCCCTCCCC	GGGGAGGGC
 R19629  	  155	    9	     8.664	<	GCCCTCCCC	GGGGAGGGC
 R19632  	  134	    9	     9.852	<	TCCCGCCCC	GGGGCGGGA
 R19634  	   82	    9	     9.852	<	TCCCGCCCC	GGGGCGGGA
 R19637  	  105	    9	     7.622	>	AAGGCGGGG	AAGGCGGGG
 R19641  	  108	    9	     11.38	>	GGGGCGGGG	GGGGCGGGG
 R19658  	  189	    9	     11.38	>	GGGGCGGGG	GGGGCGGGG
 R19682  	  105	    9	     6.675	>	GGGGAAGGG	GGGGAAGGG
 R19699  	  114	    9	     8.497	>	GGGGTGGAG	GGGGTGGAG
 R19700  	  114	    9	     8.497	>	GGGGTGGAG	GGGGTGGAG
 R19715  	  155	    9	     9.852	<	TCCCGCCCC	GGGGCGGGA
 R20180  	  108	    9	     9.432	<	CCCCGCCCA	TGGGCGGGG
 R20181  	   63	    9	     9.432	<	CCCCGCCCA	TGGGCGGGG
 R20195  	  154	    9	     11.31	>	GGGGAGGGG	GGGGAGGGG
 R20196  	  129	    9	     11.31	>	GGGGAGGGG	GGGGAGGGG
 R20198  	  105	    9	     11.31	>	GGGGAGGGG	GGGGAGGGG
 R20257  	  113	    9	     11.38	<	CCCCGCCCC	GGGGCGGGG
 R20400  	  108	    9	     9.727	>	GGGGAGGAG	GGGGAGGAG
 R20418  	  108	    9	     8.734	<	GCCCGCCCC	GGGGCGGGC
 R20421  	  109	    9	     11.38	>	GGGGCGGGG	GGGGCGGGG
 R20422  	  133	    9	     6.287	>	GGAGAGGGG	GGAGAGGGG
 R20423  	  107	    9	     11.31	>	GGGGAGGGG	GGGGAGGGG
 R20425  	  195	    9	     11.31	<	CCCCTCCCC	GGGGAGGGG
 R20426  	   24	    9	     8.734	<	GCCCGCCCC	GGGGCGGGC
 R20427  	  104	    9	     8.734	<	GCCCGCCCC	GGGGCGGGC
 R20479  	  196	    9	     11.38	<	CCCCGCCCC	GGGGCGGGG
 R20480  	  109	    9	     4.509	<	CCCCGCCTG	CAGGCGGGG
 R20481  	   24	    9	     11.38	<	CCCCGCCCC	GGGGCGGGG
 R20501  	  149	    9	     10.08	<	CCCCACCCC	GGGGTGGGG
 R20535  	  131	    9	     11.38	<	CCCCGCCCC	GGGGCGGGG
 R20536  	  153	    9	     11.38	<	CCCCGCCCC	GGGGCGGGG
 R20550  	  184	    9	     6.715	<	GCCCTCCCA	TGGGAGGGC
 R20551  	  133	    9	     6.737	<	CCCAGCCCC	GGGGCTGGG
 R20618  	  106	    9	     9.852	>	GGGGCGGGA	GGGGCGGGA
 R20640  	   91	    9	     11.31	<	CCCCTCCCC	GGGGAGGGG
 R20654  	   93	    9	     11.38	>	GGGGCGGGG	GGGGCGGGG
 R20655  	   94	    9	     11.38	>	GGGGCGGGG	GGGGCGGGG
 R20659  	  118	    9	     11.38	>	GGGGCGGGG	GGGGCGGGG
 R20673  	  106	    9	     7.733	>	GAGGAGGAG	GAGGAGGAG
 R00287  	  151	    9	     11.38	<	CCCCGCCCC	GGGGCGGGG	*
 R00287  	  111	    9	     9.432	<	CCCCGCCCA	TGGGCGGGG	*
 R00287  	  101	    9	     11.38	<	CCCCGCCCC	GGGGCGGGG	*
 R00287  	   87	    9	     3.282	<	GCTCGCCCC	GGGGCGAGC	*
 R00287  	   70	    9	     4.243	<	CTCCTCACC	GGTGAGGAG	*
 R00287  	   21	    9	     5.896	<	CCCCGCGCC	GGCGCGGGG	*
 R00374  	  199	    9	     7.788	<	TCCCTCCTC	GAGGAGGGA	*
 R00374  	  195	    9	     7.962	<	CTCCTCCCT	AGGGAGGAG	*
 R00374  	  151	    9	      5.22	<	CACCGCCTC	GAGGCGGTG	*
 R00374  	  106	    9	     5.058	<	CCCCACTCC	GGAGTGGGG	*
 R00374  	  101	    9	     6.401	<	CGCCGCCCC	GGGGCGGCG	*
 R00374  	   90	    9	     9.361	<	CCCCTCCCA	TGGGAGGGG	*
 R00374  	   85	    9	     5.858	<	CCGCTCCCC	GGGGAGCGG	*
 R00377  	  145	    9	     3.936	<	CCGCGCCTC	GAGGCGCGG	*
 R00377  	  143	    9	     5.896	<	CCCCGCGCC	GGCGCGGGG	*
 R00377  	  138	    9	     4.802	<	TGCCTCCCC	GGGGAGGCA	*
 R00377  	  135	    9	     4.752	<	CCCTGCCTC	GAGGCAGGG	*
 R00377  	  130	    9	     8.087	<	TCCCGCCCT	AGGGCGGGA	*
 R00377  	  126	    9	     4.849	<	CTCCTCCCG	CGGGAGGAG	*
 R00377  	  123	    9	     7.733	<	CTCCTCCTC	GAGGAGGAG	*
 R00377  	  107	    9	     4.744	<	CTCCGCCGC	GCGGCGGAG	*
 R00377  	  104	    9	     4.674	<	CTCCTCCGC	GCGGAGGAG	*
 R00377  	  101	    9	     7.788	<	TCCCTCCTC	GAGGAGGGA	*
 R00377  	   91	    9	     4.849	<	CTCCTCCCG	CGGGAGGAG	*
 R00377  	   80	    9	     7.733	<	CTCCTCCTC	GAGGAGGAG	*
 R00377  	   77	    9	     7.733	<	CTCCTCCTC	GAGGAGGAG	*
 R00377  	   63	    9	     7.733	<	CTCCTCCTC	GAGGAGGAG	*
 R00377  	   60	    9	     7.788	<	TCCCTCCTC	GAGGAGGGA	*
 R00377  	   56	    9	     7.962	<	CTCCTCCCT	AGGGAGGAG	*
 R00377  	   12	    9	      5.22	<	CACCGCCTC	GAGGCGGTG	*
 R00378  	  126	    9	     3.936	<	CCGCGCCTC	GAGGCGCGG	*
 R00378  	  124	    9	     5.896	<	CCCCGCGCC	GGCGCGGGG	*
 R00378  	  119	    9	     4.802	<	TGCCTCCCC	GGGGAGGCA	*
 R00378  	  116	    9	     4.752	<	CCCTGCCTC	GAGGCAGGG	*
 R00378  	  111	    9	     8.087	<	TCCCGCCCT	AGGGCGGGA	*
 R00378  	  107	    9	     4.849	<	CTCCTCCCG	CGGGAGGAG	*
 R00378  	  104	    9	     7.733	<	CTCCTCCTC	GAGGAGGAG	*
 R00378  	  101	    9	     7.788	<	TCCCTCCTC	GAGGAGGGA	*
 R00378  	   88	    9	     4.744	<	CTCCGCCGC	GCGGCGGAG	*
 R00378  	   85	    9	     4.674	<	CTCCTCCGC	GCGGAGGAG	*
 R00378  	   82	    9	     7.788	<	TCCCTCCTC	GAGGAGGGA	*
 R00378  	   72	    9	     4.849	<	CTCCTCCCG	CGGGAGGAG	*
 R00378  	   61	    9	     7.733	<	CTCCTCCTC	GAGGAGGAG	*
 R00378  	   58	    9	     7.733	<	CTCCTCCTC	GAGGAGGAG	*
 R00378  	   44	    9	     7.733	<	CTCCTCCTC	GAGGAGGAG	*
 R00378  	   41	    9	     7.788	<	TCCCTCCTC	GAGGAGGGA	*
 R00378  	   37	    9	     7.962	<	CTCCTCCCT	AGGGAGGAG	*
 R00381  	  173	    9	     4.452	<	CGCCGCCCA	TGGGCGGCG	*
 R00381  	   35	    9	     3.936	<	CCGCGCCTC	GAGGCGCGG	*
 R00381  	   33	    9	     5.896	<	CCCCGCGCC	GGCGCGGGG	*
 R00381  	   28	    9	     4.802	<	TGCCTCCCC	GGGGAGGCA	*
 R00381  	   25	    9	     4.752	<	CCCTGCCTC	GAGGCAGGG	*
 R00381  	   20	    9	     8.087	<	TCCCGCCCT	AGGGCGGGA	*
 R00381  	   16	    9	     4.849	<	CTCCTCCCG	CGGGAGGAG	*
 R00381  	   13	    9	     7.733	<	CTCCTCCTC	GAGGAGGAG	*
 R00381  	   10	    9	     7.788	<	TCCCTCCTC	GAGGAGGGA	*
 R00385  	  198	    9	     4.275	>	GGGGAGCAG	GGGGAGCAG	*
 R00385  	  157	    9	     2.826	<	CTCCGTCCA	TGGACGGAG	*
 R00385  	  111	    9	     9.387	<	CCCCGCCTC	GAGGCGGGG	*
 R00385  	   63	    9	     4.452	<	CGCCGCCCA	TGGGCGGCG	*
 R00560  	  156	    9	     2.831	>	AGTGTGGGG	AGTGTGGGG	*
 R00560  	  161	    9	     6.675	>	GGGGAAGGG	GGGGAAGGG	*
 R00560  	  162	    9	     6.287	>	GGGAAGGGG	GGGAAGGGG	*
 R00560  	   17	    9	     3.979	<	GCCGGCCCC	GGGGCCGGC	*
 R00565  	   99	    9	     5.058	>	TGGGAGGGT	TGGGAGGGT	*
 R00565  	  171	    9	     3.175	>	GGAGAGGAA	GGAGAGGAA	*
 R00570  	   18	    9	     3.175	>	GGAGAGGAA	GGAGAGGAA	*
 R00570  	  184	    9	     5.154	>	GGGGCTGAG	GGGGCTGAG	*
 R00570  	  120	    9	     5.826	<	CCCCTCACC	GGTGAGGGG	*
 R00570  	  100	    9	     5.913	<	CACCACCCC	GGGGTGGTG	*
 R00610  	  158	    9	     4.726	<	CCCTTCCCA	TGGGAAGGG	*
 R00610  	  157	    9	     4.758	<	TCCCTTCCC	GGGAAGGGA	*
 R00610  	   42	    9	     3.209	<	CCCCACCTG	CAGGTGGGG	*
 R00610  	   21	    9	     4.294	<	CCCCTTCTC	GAGAAGGGG	*
 R00955  	  193	    9	     4.722	<	GCCCTCCTA	TAGGAGGGC	*
 R00955  	  130	    9	     6.732	<	CTCCACCCT	AGGGTGGAG	*
 R00955  	  109	    9	     3.856	<	GCCCGCCCG	CGGGCGGGC	*
 R01039  	   69	    9	     4.132	>	AGCGCGGGG	AGCGCGGGG	*
 R01039  	   74	    9	     3.317	>	GGGGCGTGT	GGGGCGTGT	*
 R01039  	  171	    9	     4.337	<	CGCCTCCTC	GAGGAGGCG	*
 R01039  	  168	    9	     5.627	<	CCACGCCTC	GAGGCGTGG	*
 R01039  	  163	    9	     3.176	<	CTCCACCAC	GTGGTGGAG	*
 R01039  	   18	    9	     4.677	<	CCCGGCCCA	TGGGCCGGG	*
 R01039  	   17	    9	      3.25	<	GCCCGGCCC	GGGCCGGGC	*
 R01696  	  101	    9	     4.371	<	CCACACCCA	TGGGTGTGG	*
 R01753  	  104	    9	     4.981	<	CCCTGCCCT	AGGGCAGGG	*
 R01753  	  103	    9	     3.179	<	GCCCTGCCC	GGGCAGGGC	*
 R01754  	    3	    9	     11.31	>	GGGGAGGGG	GGGGAGGGG	*
 R01754  	   20	    9	      4.02	>	GGGGATGGC	GGGGATGGC	*
 R01754  	   42	    9	     11.31	>	GGGGAGGGG	GGGGAGGGG	*
 R01754  	   47	    9	     4.099	>	GGGGCAGGC	GGGGCAGGC	*
 R01754  	   61	    9	     3.681	>	AGGGTAGGG	AGGGTAGGG	*
 R01754  	   62	    9	     5.826	>	GGGTAGGGG	GGGTAGGGG	*
 R01754  	   68	    9	     6.746	>	GGGGCAGGG	GGGGCAGGG	*
 R01754  	   69	    9	     5.826	>	GGGCAGGGG	GGGCAGGGG	*
 R01754  	  115	    9	      6.32	>	GGGGTGTGG	GGGGTGTGG	*
 R01754  	   95	    9	     7.434	<	GCCCACCCC	GGGGTGGGC	*
 R01755  	   35	    9	     2.917	>	AAGGAAGGG	AAGGAAGGG	*
 R01755  	   36	    9	     4.522	>	AGGAAGGGG	AGGAAGGGG	*
 R01755  	   41	    9	     11.31	>	GGGGAGGGG	GGGGAGGGG	*
 R01755  	   58	    9	      4.02	>	GGGGATGGC	GGGGATGGC	*
 R01755  	   85	    9	     4.099	>	GGGGCAGGC	GGGGCAGGC	*
 R01755  	   99	    9	     3.681	>	AGGGTAGGG	AGGGTAGGG	*
 R01755  	  100	    9	     5.826	>	GGGTAGGGG	GGGTAGGGG	*
 R01755  	  106	    9	     6.746	>	GGGGCAGGG	GGGGCAGGG	*
 R01755  	  107	    9	     5.826	>	GGGCAGGGG	GGGCAGGGG	*
 R01755  	  153	    9	      6.32	>	GGGGTGTGG	GGGGTGTGG	*
 R01755  	  138	    9	     11.31	<	CCCCTCCCC	GGGGAGGGG	*
 R01755  	  133	    9	     7.434	<	GCCCACCCC	GGGGTGGGC	*
 R01756  	   14	    9	     4.981	>	AGGGCAGGG	AGGGCAGGG	*
 R01756  	   15	    9	     5.826	>	GGGCAGGGG	GGGCAGGGG	*
 R01756  	   20	    9	     5.858	>	GGGGAGAGG	GGGGAGAGG	*
 R01756  	   56	    9	     2.917	>	AAGGAAGGG	AAGGAAGGG	*
 R01756  	   57	    9	     4.522	>	AGGAAGGGG	AGGAAGGGG	*
 R01756  	   62	    9	     11.31	>	GGGGAGGGG	GGGGAGGGG	*
 R01756  	   79	    9	      4.02	>	GGGGATGGC	GGGGATGGC	*
 R01756  	  106	    9	     4.099	>	GGGGCAGGC	GGGGCAGGC	*
 R01756  	  120	    9	     3.681	>	AGGGTAGGG	AGGGTAGGG	*
 R01756  	  121	    9	     5.826	>	GGGTAGGGG	GGGTAGGGG	*
 R01756  	  127	    9	     6.746	>	GGGGCAGGG	GGGGCAGGG	*
 R01756  	  128	    9	     5.826	>	GGGCAGGGG	GGGCAGGGG	*
 R01756  	  174	    9	      6.32	>	GGGGTGTGG	GGGGTGTGG	*
 R01756  	  159	    9	     11.31	<	CCCCTCCCC	GGGGAGGGG	*
 R01756  	  154	    9	     7.434	<	GCCCACCCC	GGGGTGGGC	*
 R01761  	    3	    9	     4.243	>	GGCGAGGAG	GGCGAGGAG	*
 R01761  	    6	    9	     4.027	>	GAGGAGTGA	GAGGAGTGA	*
 R01761  	   17	    9	     3.611	>	GCGGAGGGC	GCGGAGGGC	*
 R01761  	   21	    9	     4.861	>	AGGGCCGGG	AGGGCCGGG	*
 R01761  	   22	    9	      3.25	>	GGGCCGGGC	GGGCCGGGC	*
 R01761  	   43	    9	     4.379	>	TCGGCGGGG	TCGGCGGGG	*
 R01761  	   48	    9	     7.077	>	GGGGCGGGT	GGGGCGGGT	*
 R01761  	  150	    9	     6.746	>	GGGGCAGGG	GGGGCAGGG	*
 R01761  	  151	    9	     5.826	>	GGGCAGGGG	GGGCAGGGG	*
 R01762  	  101	    9	     6.746	>	GGGGCAGGG	GGGGCAGGG	*
 R01762  	  102	    9	     5.826	>	GGGCAGGGG	GGGCAGGGG	*
 R01762  	  190	    9	     4.981	>	AGGGCAGGG	AGGGCAGGG	*
 R01762  	  191	    9	     5.826	>	GGGCAGGGG	GGGCAGGGG	*
 R01762  	  196	    9	     5.858	>	GGGGAGAGG	GGGGAGAGG	*
 R01770  	   94	    9	     3.833	>	GAGCAGGGG	GAGCAGGGG	*
 R01770  	  100	    9	     4.872	>	GGGGCGGCA	GGGGCGGCA	*
 R01770  	  133	    9	     2.979	>	AAGGCTGGG	AAGGCTGGG	*
 R01770  	  134	    9	     2.831	>	AGGCTGGGG	AGGCTGGGG	*
 R01770  	  141	    9	     5.217	>	GGGGCAGGA	GGGGCAGGA	*
 R01770  	  146	    9	     3.064	>	AGGACGGGA	AGGACGGGA	*
 R01770  	   35	    9	     4.682	<	CCCTTCCTC	GAGGAAGGG	*
 R01770  	   34	    9	     4.522	<	CCCCTTCCT	AGGAAGGGG	*
 R01770  	   20	    9	     3.498	<	TCCCACCGC	GCGGTGGGA	*
 R01770  	   16	    9	     4.726	<	CCCTTCCCA	TGGGAAGGG	*
 R02423  	   75	    9	     6.331	>	GGGGAGGCG	GGGGAGGCG	*
 R02423  	   78	    9	     7.804	>	GAGGCGGAG	GAGGCGGAG	*
 R02423  	  110	    9	      4.04	<	CCCCTCCAA	TTGGAGGGG	*
 R02423  	  105	    9	     9.781	<	TCCCTCCCC	GGGGAGGGA	*
 R02423  	  101	    9	     4.902	<	CCCATCCCT	AGGGATGGG	*
 R02423  	   16	    9	     7.434	<	GCCCACCCC	GGGGTGGGC	*
 R02423  	   12	    9	     3.205	<	CTCAGCCCA	TGGGCTGAG	*
 R02424  	   11	    9	     5.378	>	AGGGAGGTG	AGGGAGGTG	*
 R02424  	   14	    9	     3.784	>	GAGGTGGGT	GAGGTGGGT	*
 R02424  	  103	    9	     6.331	>	GGGGAGGCG	GGGGAGGCG	*
 R02424  	  106	    9	     7.804	>	GAGGCGGAG	GAGGCGGAG	*
 R02424  	  138	    9	      4.04	<	CCCCTCCAA	TTGGAGGGG	*
 R02424  	  133	    9	     9.781	<	TCCCTCCCC	GGGGAGGGA	*
 R02424  	  129	    9	     4.902	<	CCCATCCCT	AGGGATGGG	*
 R02424  	   44	    9	     7.434	<	GCCCACCCC	GGGGTGGGC	*
 R02424  	   40	    9	     3.205	<	CTCAGCCCA	TGGGCTGAG	*
 R02426  	   75	    9	     5.378	>	AGGGAGGTG	AGGGAGGTG	*
 R02426  	   78	    9	     3.784	>	GAGGTGGGT	GAGGTGGGT	*
 R02426  	  167	    9	     6.331	>	GGGGAGGCG	GGGGAGGCG	*
 R02426  	  170	    9	     7.804	>	GAGGCGGAG	GAGGCGGAG	*
 R02426  	  202	    9	      4.04	<	CCCCTCCAA	TTGGAGGGG	*
 R02426  	  197	    9	     9.781	<	TCCCTCCCC	GGGGAGGGA	*
 R02426  	  193	    9	     4.902	<	CCCATCCCT	AGGGATGGG	*
 R02426  	  108	    9	     7.434	<	GCCCACCCC	GGGGTGGGC	*
 R02426  	  104	    9	     3.205	<	CTCAGCCCA	TGGGCTGAG	*
 R02426  	   23	    9	     6.737	<	CCCAGCCCC	GGGGCTGGG	*
 R02432  	    3	    9	     3.319	>	AAGGCGGGT	AAGGCGGGT	*
 R02432  	   19	    9	     5.312	>	AGGGCGGGT	AGGGCGGGT	*
 R02432  	   31	    9	     6.555	>	GGGGACGGG	GGGGACGGG	*
 R02432  	   32	    9	     3.711	>	GGGACGGGC	GGGACGGGC	*
 R02432  	   84	    9	     8.087	>	AGGGCGGGA	AGGGCGGGA	*
 R02432  	  184	    9	      6.67	>	GAGGAGGGC	GAGGAGGGC	*
 R02432  	  188	    9	     4.164	>	AGGGCGCGG	AGGGCGCGG	*
 R02433  	   22	    9	     3.319	>	AAGGCGGGT	AAGGCGGGT	*
 R02433  	   38	    9	     5.312	>	AGGGCGGGT	AGGGCGGGT	*
 R02433  	   50	    9	     6.555	>	GGGGACGGG	GGGGACGGG	*
 R02433  	   51	    9	     3.711	>	GGGACGGGC	GGGACGGGC	*
 R02433  	  103	    9	     8.087	>	AGGGCGGGA	AGGGCGGGA	*
 R02433  	  203	    9	      6.67	>	GAGGAGGGC	GAGGAGGGC	*
 R02433  	  207	    9	     4.164	>	AGGGCGCGG	AGGGCGCGG	*
 R02435  	   79	    9	     3.319	>	AAGGCGGGT	AAGGCGGGT	*
 R02435  	   95	    9	     5.312	>	AGGGCGGGT	AGGGCGGGT	*
 R02435  	  107	    9	     6.555	>	GGGGACGGG	GGGGACGGG	*
 R02435  	  108	    9	     3.711	>	GGGACGGGC	GGGACGGGC	*
 R02435  	  160	    9	     8.087	>	AGGGCGGGA	AGGGCGGGA	*
 R02435  	    7	    9	     3.317	<	ACACGCCCC	GGGGCGTGT	*
 R02436  	  106	    9	     3.319	>	AAGGCGGGT	AAGGCGGGT	*
 R02436  	  122	    9	     5.312	>	AGGGCGGGT	AGGGCGGGT	*
 R02436  	  134	    9	     6.555	>	GGGGACGGG	GGGGACGGG	*
 R02436  	  135	    9	     3.711	>	GGGACGGGC	GGGACGGGC	*
 R02436  	  187	    9	     8.087	>	AGGGCGGGA	AGGGCGGGA	*
 R02436  	  209	    9	     9.852	>	GGGGCGGGA	GGGGCGGGA	*
 R02436  	   34	    9	     3.317	<	ACACGCCCC	GGGGCGTGT	*
 R02438  	  173	    9	     3.319	>	AAGGCGGGT	AAGGCGGGT	*
 R02438  	  189	    9	     5.312	>	AGGGCGGGT	AGGGCGGGT	*
 R02438  	  201	    9	     6.555	>	GGGGACGGG	GGGGACGGG	*
 R02438  	  202	    9	     3.711	>	GGGACGGGC	GGGACGGGC	*
 R02438  	  101	    9	     3.317	<	ACACGCCCC	GGGGCGTGT	*
 R02438  	   66	    9	     6.322	<	CCCCACCTT	AAGGTGGGG	*
 R02438  	   51	    9	     6.358	<	CCCCGCTCC	GGAGCGGGG	*
 R02438  	   46	    9	     3.282	<	GCTCGCCCC	GGGGCGAGC	*
 R02438  	   38	    9	     6.503	<	CCCCGCCCG	CGGGCGGGG	*
 R02438  	    6	    9	     3.033	<	TCCGTCCTC	GAGGACGGA	*
 R02439  	  191	    9	     3.319	>	AAGGCGGGT	AAGGCGGGT	*
 R02439  	  207	    9	     5.312	>	AGGGCGGGT	AGGGCGGGT	*
 R02439  	  119	    9	     3.317	<	ACACGCCCC	GGGGCGTGT	*
 R02439  	   84	    9	     6.322	<	CCCCACCTT	AAGGTGGGG	*
 R02439  	   69	    9	     6.358	<	CCCCGCTCC	GGAGCGGGG	*
 R02439  	   64	    9	     3.282	<	GCTCGCCCC	GGGGCGAGC	*
 R02439  	   56	    9	     6.503	<	CCCCGCCCG	CGGGCGGGG	*
 R02439  	   24	    9	     3.033	<	TCCGTCCTC	GAGGACGGA	*
 R02440  	  170	    9	     3.317	<	ACACGCCCC	GGGGCGTGT	*
 R02440  	  135	    9	     6.322	<	CCCCACCTT	AAGGTGGGG	*
 R02440  	  120	    9	     6.358	<	CCCCGCTCC	GGAGCGGGG	*
 R02440  	  115	    9	     3.282	<	GCTCGCCCC	GGGGCGAGC	*
 R02440  	  107	    9	     6.503	<	CCCCGCCCG	CGGGCGGGG	*
 R02440  	   75	    9	     3.033	<	TCCGTCCTC	GAGGACGGA	*
 R02444  	  109	    9	     5.128	>	TGGGCGGGT	TGGGCGGGT	*
 R02444  	  139	    9	     6.968	>	GGGGTGGAA	GGGGTGGAA	*
 R02717  	  117	    9	     5.058	>	TGGGAGGGT	TGGGAGGGT	*
 R02717  	  131	    9	     6.322	>	AAGGTGGGG	AAGGTGGGG	*
 R02717  	  170	    9	      2.91	>	CAGGAGGGA	CAGGAGGGA	*
 R02717  	   10	    9	     2.917	<	CCCTTCCTT	AAGGAAGGG	*
 R02717  	    9	    9	     2.993	<	TCCCTTCCT	AGGAAGGGA	*
 R02857  	   12	    9	     7.804	>	GAGGCGGAG	GAGGCGGAG	*
 R02857  	  100	    9	     6.401	>	GGGGCGGCG	GGGGCGGCG	*
 R02857  	  114	    9	     6.969	>	AGGGCGGGC	AGGGCGGGC	*
 R02857  	  118	    9	     6.503	>	CGGGCGGGG	CGGGCGGGG	*
 R02857  	  125	    9	     6.746	>	GGGGCAGGG	GGGGCAGGG	*
 R02857  	  126	    9	     3.179	>	GGGCAGGGC	GGGCAGGGC	*
 R02857  	  139	    9	     2.794	>	GGGGACTGG	GGGGACTGG	*
 R02857  	  145	    9	     6.786	>	TGGGCGGGC	TGGGCGGGC	*
 R02857  	  167	    9	     4.243	>	GGCGAGGAG	GGCGAGGAG	*
 R02857  	  170	    9	     4.337	>	GAGGAGGCG	GAGGAGGCG	*
 R02857  	   31	    9	     3.903	<	CCCCGACTC	GAGTCGGGG	*
 R02858  	   86	    9	     6.401	>	GGGGCGGCG	GGGGCGGCG	*
 R02858  	  100	    9	     6.969	>	AGGGCGGGC	AGGGCGGGC	*
 R02858  	  104	    9	     6.503	>	CGGGCGGGG	CGGGCGGGG	*
 R02858  	  111	    9	     6.746	>	GGGGCAGGG	GGGGCAGGG	*
 R02858  	  112	    9	     3.179	>	GGGCAGGGC	GGGCAGGGC	*
 R02858  	  125	    9	     2.794	>	GGGGACTGG	GGGGACTGG	*
 R02858  	  131	    9	     6.786	>	TGGGCGGGC	TGGGCGGGC	*
 R02858  	  153	    9	     4.243	>	GGCGAGGAG	GGCGAGGAG	*
 R02858  	  156	    9	     4.337	>	GAGGAGGCG	GAGGAGGCG	*
 R02858  	  159	    9	     7.804	>	GAGGCGGAG	GAGGCGGAG	*
 R02858  	   17	    9	     3.903	<	CCCCGACTC	GAGTCGGGG	*
 R02859  	   55	    9	     6.401	>	GGGGCGGCG	GGGGCGGCG	*
 R02859  	   69	    9	     6.969	>	AGGGCGGGC	AGGGCGGGC	*
 R02859  	   73	    9	     6.503	>	CGGGCGGGG	CGGGCGGGG	*
 R02859  	   80	    9	     6.746	>	GGGGCAGGG	GGGGCAGGG	*
 R02859  	   81	    9	     3.179	>	GGGCAGGGC	GGGCAGGGC	*
 R02859  	  100	    9	     6.786	>	TGGGCGGGC	TGGGCGGGC	*
 R02859  	  122	    9	     4.243	>	GGCGAGGAG	GGCGAGGAG	*
 R02859  	  125	    9	     4.337	>	GAGGAGGCG	GAGGAGGCG	*
 R02859  	  128	    9	     7.804	>	GAGGCGGAG	GAGGCGGAG	*
 R03189  	  218	    9	     6.548	<	CTCCACCCA	TGGGTGGAG	*
 R03189  	   47	    9	     3.209	<	CCCCACCTG	CAGGTGGGG	*
 R03445  	   10	    9	     3.755	>	GGGGCGGCC	GGGGCGGCC	*
 R03445  	   40	    9	     4.382	>	TGGGAGGCG	TGGGAGGCG	*
 R03445  	  159	    9	     2.831	>	AGGCTGGGG	AGGCTGGGG	*
 R03445  	  180	    9	     6.899	>	AGGGAGGGC	AGGGAGGGC	*
 R03445  	  227	    9	     2.856	>	GGGGGGTGG	GGGGGGTGG	*
 R03445  	  234	    9	     9.781	>	GGGGAGGGA	GGGGAGGGA	*
 R03445  	  106	    9	     8.664	<	GCCCTCCCC	GGGGAGGGC	*
 R03445  	  102	    9	     6.504	<	TTCCGCCCT	AGGGCGGAA	*
 R03666  	   58	    9	     4.522	>	AGGAAGGGG	AGGAAGGGG	*
 R03666  	  212	    9	     11.38	<	CCCCGCCCC	GGGGCGGGG	*
 R03666  	  206	    9	     9.781	<	TCCCTCCCC	GGGGAGGGA	*
 R03666  	  202	    9	      4.91	<	CCCTTCCCT	AGGGAAGGG	*
 R03666  	  201	    9	     4.758	<	TCCCTTCCC	GGGAAGGGA	*
 R03666  	  108	    9	     2.864	<	CCTCACCCT	AGGGTGAGG	*
 R03957  	  213	    9	     6.548	<	CTCCACCCA	TGGGTGGAG	*
 R03957  	   42	    9	     3.209	<	CCCCACCTG	CAGGTGGGG	*
 R04034  	   19	    9	     3.903	>	GAGCCGGGG	GAGCCGGGG	*
 R04034  	   67	    9	     5.929	>	GGGGCGCGG	GGGGCGCGG	*
 R04034  	   69	    9	     5.896	>	GGCGCGGGG	GGCGCGGGG	*
 R04034  	   75	    9	     9.727	>	GGGGAGGAG	GGGGAGGAG	*
 R04034  	  127	    9	     3.856	<	GCCCGCCCG	CGGGCGGGC	*
 R04034  	  123	    9	     3.856	<	GCCCGCCCG	CGGGCGGGC	*
 R04034  	  115	    9	     5.203	<	CCCCACCCG	CGGGTGGGG	*
 R04034  	  105	    9	     11.38	<	CCCCGCCCC	GGGGCGGGG	*
 R04034  	  100	    9	     11.38	<	CCCCGCCCC	GGGGCGGGG	*
 R04034  	   47	    9	     9.852	<	TCCCGCCCC	GGGGCGGGA	*
 R04034  	   43	    9	     6.432	<	CCCCTCCCG	CGGGAGGGG	*
 R04124  	    9	    9	     6.737	>	GGGGCTGGG	GGGGCTGGG	*
 R04124  	   10	    9	     4.596	>	GGGCTGGGG	GGGCTGGGG	*
 R04124  	   15	    9	     4.629	>	GGGGTGCGG	GGGGTGCGG	*
 R04124  	   20	    9	     4.799	>	GCGGCGGGA	GCGGCGGGA	*
 R04124  	  107	    9	     3.755	>	GGGGCGGCC	GGGGCGGCC	*
 R04124  	  163	    9	     9.727	<	CTCCTCCCC	GGGGAGGAG	*
 R04124  	  160	    9	     2.808	<	TGCCTCCTC	GAGGAGGCA	*
 R04376  	   62	    9	     8.664	>	GGGGAGGGC	GGGGAGGGC	*
 R04376  	   66	    9	     2.802	>	AGGGCGGTC	AGGGCGGTC	*
 R04376  	   88	    9	     3.093	>	TGGGCCGAG	TGGGCCGAG	*
 R04376  	  115	    9	     6.741	>	GAGGCGGGC	GAGGCGGGC	*
 R04376  	  125	    9	     6.503	>	CGGGCGGGG	CGGGCGGGG	*
 R04376  	  130	    9	      2.91	>	GGGGCGGTT	GGGGCGGTT	*
 R04376  	  171	    9	     2.798	>	GAGGTGTGA	GAGGTGTGA	*
 R04376  	  216	    9	      3.98	>	TGGGCGCGG	TGGGCGCGG	*
 R04421  	   14	    9	     6.666	>	GGGGATGGG	GGGGATGGG	*
 R04421  	   15	    9	     5.058	>	GGGATGGGG	GGGATGGGG	*
 R04421  	   81	    9	     7.788	>	GAGGAGGGA	GAGGAGGGA	*
 R04421  	  105	    9	     4.338	>	TGAGAGGGG	TGAGAGGGG	*
 R04421  	  196	    9	     3.398	>	AGGGCAGAG	AGGGCAGAG	*
 R04421  	  203	    9	     6.433	>	AGGGAGGAA	AGGGAGGAA	*
 R04421  	  206	    9	     3.153	>	GAGGAAGGA	GAGGAAGGA	*
 R04421  	  175	    9	     3.452	<	TCCTGCCCT	AGGGCAGGA	*
 R04421  	  174	    9	     4.243	<	CTCCTGCCC	GGGCAGGAG	*
 R04421  	  141	    9	     4.371	<	CCACACCCA	TGGGTGTGG	*
 R04421  	    5	    9	     5.132	<	GTCCTCCCA	TGGGAGGAC	*
 R04422  	   39	    9	     6.666	>	GGGGATGGG	GGGGATGGG	*
 R04422  	   40	    9	     5.058	>	GGGATGGGG	GGGATGGGG	*
 R04422  	  106	    9	     7.788	>	GAGGAGGGA	GAGGAGGGA	*
 R04422  	  130	    9	     4.338	>	TGAGAGGGG	TGAGAGGGG	*
 R04422  	  200	    9	     3.452	<	TCCTGCCCT	AGGGCAGGA	*
 R04422  	  199	    9	     4.243	<	CTCCTGCCC	GGGCAGGAG	*
 R04422  	  166	    9	     4.371	<	CCACACCCA	TGGGTGTGG	*
 R04422  	   30	    9	     5.132	<	GTCCTCCCA	TGGGAGGAC	*
 R04426  	   57	    9	     5.242	>	AGGGAGGGT	AGGGAGGGT	*
 R04426  	   61	    9	     3.672	>	AGGGTTGGG	AGGGTTGGG	*
 R04426  	   62	    9	     4.596	>	GGGTTGGGG	GGGTTGGGG	*
 R04426  	   97	    9	     4.566	>	AGGGAGGCG	AGGGAGGCG	*
 R04426  	  100	    9	     3.936	>	GAGGCGAGG	GAGGCGAGG	*
 R04493  	  116	    9	     8.132	<	CCCCACCCA	TGGGTGGGG	*
 R04493  	  112	    9	     3.085	<	CTCCCCCCA	TGGGGGGAG	*
 R04493  	  109	    9	     9.727	<	CTCCTCCCC	GGGGAGGAG	*
 R04493  	   11	    9	     5.777	<	ACCCACCCC	GGGGTGGGT	*
 R04621  	  165	    9	     5.855	>	AGGGCGTGG	AGGGCGTGG	*
 R04621  	  167	    9	     4.596	>	GGCGTGGGG	GGCGTGGGG	*
 R04621  	  205	    9	     7.849	<	CTCCGCCCA	TGGGCGGAG	*
 R04621  	  142	    9	     6.432	<	CCCCTCCCG	CGGGAGGGG	*
 R04621  	  126	    9	     7.007	<	ACCCTCCCC	GGGGAGGGT	*
 R04621  	  122	    9	     8.316	<	CCCCACCCT	AGGGTGGGG	*
 R04621  	  113	    9	     8.316	<	CCCCACCCT	AGGGTGGGG	*
 R04621  	  104	    9	     6.322	<	CCCCACCTT	AAGGTGGGG	*
 R04621  	   99	    9	     9.727	<	CTCCTCCCC	GGGGAGGAG	*
 R04625  	  103	    9	     3.389	>	AGGGCTGAG	AGGGCTGAG	*
 R04625  	  133	    9	     4.368	>	GGCGCGGGA	GGCGCGGGA	*
 R04625  	  138	    9	     6.287	>	GGGAAGGGG	GGGAAGGGG	*
 R04625  	  224	    9	     4.682	>	GAGGAAGGG	GAGGAAGGG	*
 R04625  	  225	    9	     2.993	>	AGGAAGGGA	AGGAAGGGA	*
 R04625  	  198	    9	     6.504	<	TTCCGCCCT	AGGGCGGAA	*
 R04625  	  182	    9	     6.675	<	CCCTTCCCC	GGGGAAGGG	*
 R04625  	  181	    9	     6.287	<	CCCCTTCCC	GGGAAGGGG	*
 R04625  	  176	    9	     5.929	<	CCTCGCCCC	GGGGCGAGG	*
 R04626  	   28	    9	     3.389	>	AGGGCTGAG	AGGGCTGAG	*
 R04626  	   58	    9	     4.368	>	GGCGCGGGA	GGCGCGGGA	*
 R04626  	   63	    9	     6.287	>	GGGAAGGGG	GGGAAGGGG	*
 R04626  	   69	    9	     9.781	>	GGGGAGGGA	GGGGAGGGA	*
 R04626  	  149	    9	     4.682	>	GAGGAAGGG	GAGGAAGGG	*
 R04626  	  150	    9	     2.993	>	AGGAAGGGA	AGGAAGGGA	*
 R04626  	  123	    9	     6.504	<	TTCCGCCCT	AGGGCGGAA	*
 R04626  	  106	    9	     6.287	<	CCCCTTCCC	GGGAAGGGG	*
 R04626  	  101	    9	     5.929	<	CCTCGCCCC	GGGGCGAGG	*
 R04668  	  112	    9	     9.616	>	AGGGCGGGG	AGGGCGGGG	*
 R04668  	  117	    9	     6.746	>	GGGGCAGGG	GGGGCAGGG	*
 R04668  	  179	    9	     3.681	>	AGGGTAGGG	AGGGTAGGG	*
 R04668  	  180	    9	     5.826	>	GGGTAGGGG	GGGTAGGGG	*
 R04668  	  185	    9	     11.38	>	GGGGCGGGG	GGGGCGGGG	*
 R04668  	  206	    9	     7.832	>	TGGGAGGGA	TGGGAGGGA	*
 R04668  	  144	    9	     10.08	<	CCCCACCCC	GGGGTGGGG	*
 R04668  	   70	    9	     5.146	<	TCCTTCCCC	GGGGAAGGA	*
 R04668  	   59	    9	     3.382	<	CAACTCCCC	GGGGAGTTG	*
 R04668  	   42	    9	     5.826	<	CCCCTCACC	GGTGAGGGG	*
 R04668  	   37	    9	     5.208	<	TCCAGCCCC	GGGGCTGGA	*
 R04668  	   36	    9	     3.013	<	CTCCAGCCC	GGGCTGGAG	*
 R04668  	   31	    9	     6.358	<	CCCCGCTCC	GGAGCGGGG	*
 R04668  	   26	    9	     5.101	<	CGCCACCCC	GGGGTGGCG	*
 R04674  	   45	    9	     2.856	>	GGGGGGTGG	GGGGGGTGG	*
 R04674  	   47	    9	     10.08	>	GGGGTGGGG	GGGGTGGGG	*
 R04674  	   53	    9	     3.317	>	GGGGCGTGT	GGGGCGTGT	*
 R04674  	   64	    9	     3.049	>	GAGGCCGAG	GAGGCCGAG	*
 R04674  	  152	    9	     3.214	<	CTCTGCCCA	TGGGCAGAG	*
 R04674  	  134	    9	     5.146	<	TCCTTCCCC	GGGGAAGGA	*
 R04674  	  133	    9	     3.175	<	TTCCTTCCC	GGGAAGGAA	*
 R04675  	   25	    9	     9.361	>	TGGGAGGGG	TGGGAGGGG	*
 R04675  	   30	    9	     6.746	>	GGGGCAGGG	GGGGCAGGG	*
 R04675  	   31	    9	     3.179	>	GGGCAGGGC	GGGCAGGGC	*
 R04675  	   35	    9	     4.981	>	AGGGCAGGG	AGGGCAGGG	*
 R04675  	   36	    9	     4.297	>	GGGCAGGGA	GGGCAGGGA	*
 R04675  	  105	    9	     2.856	>	GGGGGGTGG	GGGGGGTGG	*
 R04675  	  107	    9	     10.08	>	GGGGTGGGG	GGGGTGGGG	*
 R04675  	  113	    9	     3.317	>	GGGGCGTGT	GGGGCGTGT	*
 R04675  	  124	    9	     3.049	>	GAGGCCGAG	GAGGCCGAG	*
 R04675  	  212	    9	     3.214	<	CTCTGCCCA	TGGGCAGAG	*
 R04675  	  194	    9	     5.146	<	TCCTTCCCC	GGGGAAGGA	*
 R04675  	  193	    9	     3.175	<	TTCCTTCCC	GGGAAGGAA	*
 R04716  	   49	    9	     8.198	>	GGGGAGGAA	GGGGAGGAA	*
 R04716  	   52	    9	     4.682	>	GAGGAAGGG	GAGGAAGGG	*
 R04716  	   57	    9	     5.669	>	AGGGTGGGC	AGGGTGGGC	*
 R04716  	   82	    9	      6.32	>	TGGGCGGAA	TGGGCGGAA	*
 R04734  	  161	    9	     4.368	<	TCCCGGCCC	GGGCCGGGA	*
 R04734  	  124	    9	     3.268	<	TCCTGCCCA	TGGGCAGGA	*
 R04734  	  101	    9	     3.205	<	CTCAGCCCA	TGGGCTGAG	*
 R04829  	   42	    9	      3.25	>	GGGCCGGGC	GGGCCGGGC	*
 R04829  	  110	    9	     6.503	<	CCCCGCCCG	CGGGCGGGG	*
 R04829  	   85	    9	     6.969	<	GCCCGCCCT	AGGGCGGGC	*
 R04829  	   66	    9	     3.681	<	GCCCGCCGC	GCGGCGGGC	*
 R04829  	   62	    9	     6.503	<	CCCCGCCCG	CGGGCGGGG	*
 R04829  	   57	    9	     9.852	<	TCCCGCCCC	GGGGCGGGA	*
 R04829  	   50	    9	     9.387	<	CCCCGCCTC	GAGGCGGGG	*
 R04830  	   61	    9	      3.25	>	GGGCCGGGC	GGGCCGGGC	*
 R04830  	  129	    9	     6.503	<	CCCCGCCCG	CGGGCGGGG	*
 R04830  	  124	    9	     11.38	<	CCCCGCCCC	GGGGCGGGG	*
 R04830  	  104	    9	     6.969	<	GCCCGCCCT	AGGGCGGGC	*
 R04830  	   85	    9	     3.681	<	GCCCGCCGC	GCGGCGGGC	*
 R04830  	   81	    9	     6.503	<	CCCCGCCCG	CGGGCGGGG	*
 R04830  	   69	    9	     9.387	<	CCCCGCCTC	GAGGCGGGG	*
 R04831  	  100	    9	      3.25	>	GGGCCGGGC	GGGCCGGGC	*
 R04831  	  168	    9	     6.503	<	CCCCGCCCG	CGGGCGGGG	*
 R04831  	  143	    9	     6.969	<	GCCCGCCCT	AGGGCGGGC	*
 R04831  	  124	    9	     3.681	<	GCCCGCCGC	GCGGCGGGC	*
 R04831  	  120	    9	     6.503	<	CCCCGCCCG	CGGGCGGGG	*
 R04831  	  115	    9	     9.852	<	TCCCGCCCC	GGGGCGGGA	*
 R04831  	  108	    9	     9.387	<	CCCCGCCTC	GAGGCGGGG	*
 R04831  	    6	    9	     4.744	<	CTCCGCCGC	GCGGCGGAG	*
 R04831  	    3	    9	     4.728	<	TCCCTCCGC	GCGGAGGGA	*
 R04834  	    7	    9	     5.929	>	GGGGCGAGG	GGGGCGAGG	*
 R04834  	    9	    9	     4.243	>	GGCGAGGAG	GGCGAGGAG	*
 R04834  	   12	    9	      6.67	>	GAGGAGGGC	GAGGAGGGC	*
 R04834  	   82	    9	     4.861	>	AGGGCCGGG	AGGGCCGGG	*
 R04834  	   83	    9	     5.896	>	GGGCCGGGG	GGGCCGGGG	*
 R04834  	   88	    9	     5.042	>	GGGGCCGAG	GGGGCCGAG	*
 R04834  	   94	    9	     4.632	>	GAGGCCGGG	GAGGCCGGG	*
 R04834  	   95	    9	     4.132	>	AGGCCGGGG	AGGCCGGGG	*
 R04834  	  100	    9	     11.38	>	GGGGCGGGG	GGGGCGGGG	*
 R04834  	  111	    9	     11.38	>	GGGGCGGGG	GGGGCGGGG	*
 R04834  	  117	    9	     3.282	>	GGGGCGCGC	GGGGCGCGC	*
 R04834  	  191	    9	     4.744	>	GCGGCGGAG	GCGGCGGAG	*
 R04834  	  203	    9	     3.856	>	CGGGCGGGC	CGGGCGGGC	*
 R04834  	  132	    9	     3.948	<	CCCCGCGCA	TGCGCGGGG	*
 R04834  	   36	    9	     4.297	<	TCCCTGCCC	GGGCAGGGA	*
 R04873  	   15	    9	     7.858	>	GAGGCGGGA	GAGGCGGGA	*
 R04873  	  130	    9	     8.664	>	GGGGAGGGC	GGGGAGGGC	*
 R04873  	  134	    9	     8.087	>	AGGGCGGGA	AGGGCGGGA	*
 R04873  	  147	    9	     3.611	>	GCGGAGGGC	GCGGAGGGC	*
 R04873  	  151	    9	     8.032	>	AGGGCGGAG	AGGGCGGAG	*
 R04883  	   21	    9	      3.98	>	TGGGCGCGG	TGGGCGCGG	*
 R04883  	   36	    9	     3.948	>	TGCGCGGGG	TGCGCGGGG	*
 R04883  	   41	    9	     11.38	>	GGGGCGGGG	GGGGCGGGG	*
 R04883  	   46	    9	     9.797	>	GGGGCGGAG	GGGGCGGAG	*
 R04883  	   51	    9	     6.358	>	GGAGCGGGG	GGAGCGGGG	*
 R04883  	   56	    9	     2.865	>	GGGGCCTGG	GGGGCCTGG	*
 R04883  	   67	    9	     9.432	>	TGGGCGGGG	TGGGCGGGG	*
 R04883  	  102	    9	     6.503	>	CGGGCGGGG	CGGGCGGGG	*
 R04883  	  114	    9	     5.913	>	GGGGTGGTG	GGGGTGGTG	*
 R04883  	  172	    9	     4.677	<	CCCGGCCCA	TGGGCCGGG	*
 R04883  	  171	    9	      3.25	<	GCCCGGCCC	GGGCCGGGC	*
 R04883  	  145	    9	     4.799	<	TCCCGCCGC	GCGGCGGGA	*
 R04897  	   26	    9	     3.037	>	AGGGAGGCA	AGGGAGGCA	*
 R04897  	   54	    9	     2.856	>	CAGGAGGAG	CAGGAGGAG	*
 R04897  	  118	    9	     3.784	>	GAGGTGGGT	GAGGTGGGT	*
 R04897  	  122	    9	     6.548	>	TGGGTGGAG	TGGGTGGAG	*
 R04897  	  164	    9	     4.439	>	CAGGAGGGG	CAGGAGGGG	*
 R04897  	  167	    9	     4.624	>	GAGGGGGGG	GAGGGGGGG	*
 R04897  	  168	    9	     4.852	>	AGGGGGGGG	AGGGGGGGG	*
 R04897  	  169	    9	     5.088	>	GGGGGGGGA	GGGGGGGGA	*
 R04897  	  206	    9	     9.616	>	AGGGCGGGG	AGGGCGGGG	*
 R04915  	  194	    9	     4.722	<	GCCCTCCTA	TAGGAGGGC	*
 R04915  	  131	    9	     6.732	<	CTCCACCCT	AGGGTGGAG	*
 R04915  	  110	    9	     3.856	<	GCCCGCCCG	CGGGCGGGC	*
 R04918  	   77	    9	     5.203	>	CGGGTGGGG	CGGGTGGGG	*
 R04918  	   82	    9	     5.217	>	GGGGCAGGA	GGGGCAGGA	*
 R04918  	   90	    9	     4.224	>	ATGGAGGGG	ATGGAGGGG	*
 R04918  	   95	    9	     5.777	>	GGGGTGGGT	GGGGTGGGT	*
 R04918  	  104	    9	     5.777	>	GGGGTGGGT	GGGGTGGGT	*
 R04918  	  108	    9	     6.548	>	TGGGTGGAG	TGGGTGGAG	*
 R04918  	  177	    9	      3.92	>	GAGGTGGTG	GAGGTGGTG	*
 R04918  	  180	    9	     3.176	>	GTGGTGGAG	GTGGTGGAG	*
 R04918  	  166	    9	     4.744	<	CCCAGCCTC	GAGGCTGGG	*
 R04918  	  165	    9	     2.831	<	CCCCAGCCT	AGGCTGGGG	*
 R04918  	  150	    9	     3.198	<	TCCTTCCCA	TGGGAAGGA	*
 R04930  	   36	    9	     4.164	>	AGGGCGAGG	AGGGCGAGG	*
 R04930  	   41	    9	     3.936	>	GAGGCGCGG	GAGGCGCGG	*
 R04930  	   43	    9	      3.25	>	GGCGCGGGC	GGCGCGGGC	*
 R04930  	  184	    9	     5.208	<	TCCAGCCCC	GGGGCTGGA	*
 R04930  	   92	    9	     6.732	<	CTCCACCCT	AGGGTGGAG	*
 R04930  	   78	    9	     4.629	<	CCGCACCCC	GGGGTGCGG	*
 R04930  	   72	    9	     5.203	<	CCCCACCCG	CGGGTGGGG	*
 R04930  	   67	    9	      6.32	<	CCACACCCC	GGGGTGTGG	*
 R04930  	   65	    9	     4.596	<	CCCCACACC	GGTGTGGGG	*
 R04951  	    9	    9	     2.804	>	TAGGCAGGG	TAGGCAGGG	*
 R04951  	  204	    9	     3.064	<	CCCCACTTC	GAAGTGGGG	*
 R04951  	  199	    9	     5.614	<	TACCTCCCC	GGGGAGGTA	*
 R04966  	    4	    9	     3.611	>	GCGGAGGGC	GCGGAGGGC	*
 R04966  	    8	    9	     4.164	>	AGGGCGCGG	AGGGCGCGG	*
 R04966  	   10	    9	     5.896	>	GGCGCGGGG	GGCGCGGGG	*
 R04966  	   16	    9	     10.08	>	GGGGTGGGG	GGGGTGGGG	*
 R04966  	   28	    9	     9.797	>	GGGGCGGAG	GGGGCGGAG	*
 R04966  	   43	    9	     9.797	>	GGGGCGGAG	GGGGCGGAG	*
 R04966  	   46	    9	     3.611	>	GCGGAGGGC	GCGGAGGGC	*
 R04966  	   50	    9	     4.164	>	AGGGCGCGG	AGGGCGCGG	*
 R04966  	   52	    9	      3.25	>	GGCGCGGGC	GGCGCGGGC	*
 R04966  	  109	    9	     11.38	>	GGGGCGGGG	GGGGCGGGG	*
 R04966  	  199	    9	     4.329	<	TCTCTCCCC	GGGGAGAGA	*
 R04995  	   11	    9	     3.342	>	GTGGAGGGC	GTGGAGGGC	*
 R04995  	  104	    9	     6.787	>	AGGGTGGGA	AGGGTGGGA	*
 R04995  	  140	    9	     3.064	>	GAAGTGGGG	GAAGTGGGG	*
 R04995  	  146	    9	     3.045	>	GGGGTGAAG	GGGGTGAAG	*
 R04995  	   57	    9	     6.094	<	TCCCGCCTT	AAGGCGGGA	*
 R04996  	    7	    9	     9.361	>	TGGGAGGGG	TGGGAGGGG	*
 R04996  	   12	    9	     4.099	>	GGGGCAGGC	GGGGCAGGC	*
 R04996  	   59	    9	     3.342	>	GTGGAGGGC	GTGGAGGGC	*
 R04996  	  152	    9	     6.787	>	AGGGTGGGA	AGGGTGGGA	*
 R04996  	  188	    9	     3.064	>	GAAGTGGGG	GAAGTGGGG	*
 R04996  	  194	    9	     3.045	>	GGGGTGAAG	GGGGTGAAG	*
 R04996  	  105	    9	     6.094	<	TCCCGCCTT	AAGGCGGGA	*
 R04996  	   33	    9	     4.744	<	CCCAGCCTC	GAGGCTGGG	*
 R04997  	    2	    9	     3.902	>	TGGGTGGAC	TGGGTGGAC	*
 R04997  	   40	    9	     9.361	>	TGGGAGGGG	TGGGAGGGG	*
 R04997  	   45	    9	     4.099	>	GGGGCAGGC	GGGGCAGGC	*
 R04997  	   92	    9	     3.342	>	GTGGAGGGC	GTGGAGGGC	*
 R04997  	  185	    9	     6.787	>	AGGGTGGGA	AGGGTGGGA	*
 R04997  	  138	    9	     6.094	<	TCCCGCCTT	AAGGCGGGA	*
 R04997  	   66	    9	     4.744	<	CCCAGCCTC	GAGGCTGGG	*
 R04998  	   39	    9	     3.902	>	TGGGTGGAC	TGGGTGGAC	*
 R04998  	   77	    9	     9.361	>	TGGGAGGGG	TGGGAGGGG	*
 R04998  	   82	    9	     4.099	>	GGGGCAGGC	GGGGCAGGC	*
 R04998  	  129	    9	     3.342	>	GTGGAGGGC	GTGGAGGGC	*
 R04998  	  175	    9	     6.094	<	TCCCGCCTT	AAGGCGGGA	*
 R04998  	  103	    9	     4.744	<	CCCAGCCTC	GAGGCTGGG	*
 R05001  	   48	    9	     3.877	>	TGGCAGGGG	TGGCAGGGG	*
 R05001  	  102	    9	     3.902	>	TGGGTGGAC	TGGGTGGAC	*
 R05001  	  140	    9	     9.361	>	TGGGAGGGG	TGGGAGGGG	*
 R05001  	  145	    9	     4.099	>	GGGGCAGGC	GGGGCAGGC	*
 R05001  	  192	    9	     3.342	>	GTGGAGGGC	GTGGAGGGC	*
 R05001  	  166	    9	     4.744	<	CCCAGCCTC	GAGGCTGGG	*
 R05003  	   99	    9	     3.877	>	TGGCAGGGG	TGGCAGGGG	*
 R05003  	  153	    9	     3.902	>	TGGGTGGAC	TGGGTGGAC	*
 R05003  	  191	    9	     9.361	>	TGGGAGGGG	TGGGAGGGG	*
 R05003  	  196	    9	     4.099	>	GGGGCAGGC	GGGGCAGGC	*
 R05003  	   13	    9	     4.596	<	CCCCAGCCC	GGGCTGGGG	*
 R08503  	   61	    9	     4.981	>	AGGGCAGGG	AGGGCAGGG	*
 R08503  	   62	    9	     3.179	>	GGGCAGGGC	GGGCAGGGC	*
 R08503  	   97	    9	     2.963	>	ACGGAGGGA	ACGGAGGGA	*
 R08503  	  173	    9	     3.169	>	GAGGCAGAG	GAGGCAGAG	*
 R08503  	   48	    9	     3.224	<	TCCTGCCTC	GAGGCAGGA	*
 R08503  	   44	    9	     4.439	<	CCCCTCCTG	CAGGAGGGG	*
 R09461  	   94	    9	     7.778	>	TGGGAGGAG	TGGGAGGAG	*
 R09461  	   97	    9	     2.808	>	GAGGAGGCA	GAGGAGGCA	*
 R09461  	  107	    9	     6.715	>	TGGGAGGGC	TGGGAGGGC	*
 R09461  	  111	    9	     8.032	>	AGGGCGGAG	AGGGCGGAG	*
 R09461  	  114	    9	     3.611	>	GCGGAGGGC	GCGGAGGGC	*
 R09461  	  133	    9	     7.434	>	GGGGTGGGC	GGGGTGGGC	*
 R09461  	  146	    9	     3.681	>	AGGGTAGGG	AGGGTAGGG	*
 R09461  	  147	    9	     3.179	>	GGGTAGGGC	GGGTAGGGC	*
 R09461  	  166	    9	     3.013	>	GGCGTGGAG	GGCGTGGAG	*
 R09461  	  172	    9	     4.752	>	GAGGCAGGG	GAGGCAGGG	*
 R09461  	   12	    9	     8.497	<	CTCCACCCC	GGGGTGGAG	*
 R09522  	    7	    9	      6.67	>	GAGGAGGGC	GAGGAGGGC	*
 R09522  	   37	    9	     2.817	>	GGGGCGCAA	GGGGCGCAA	*
 R09522  	   51	    9	     7.832	>	TGGGAGGGA	TGGGAGGGA	*
 R09522  	  197	    9	      3.25	<	GCCCGGCCC	GGGCCGGGC	*
 R09522  	  170	    9	     6.969	<	GCCCGCCCT	AGGGCGGGC	*
 R09522  	  106	    9	     5.777	<	ACCCACCCC	GGGGTGGGT	*
 R09714  	   47	    9	     2.993	>	AGAGAGGGA	AGAGAGGGA	*
 R09714  	   51	    9	     5.378	>	AGGGAGGTG	AGGGAGGTG	*
 R09714  	  113	    9	     5.208	>	GGGGCTGGA	GGGGCTGGA	*
 R09714  	  139	    9	     3.268	<	TCCTGCCCA	TGGGCAGGA	*
 R10055  	   66	    9	     2.802	>	AGGGCGGTC	AGGGCGGTC	*
 R10055  	   88	    9	     3.093	>	TGGGCCGAG	TGGGCCGAG	*
 R10055  	  115	    9	     6.741	>	GAGGCGGGC	GAGGCGGGC	*
 R10055  	  125	    9	     6.503	>	CGGGCGGGG	CGGGCGGGG	*
 R10055  	  130	    9	      2.91	>	GGGGCGGTT	GGGGCGGTT	*
 R10055  	  171	    9	     2.798	>	GAGGTGTGA	GAGGTGTGA	*
 R10055  	  103	    9	     7.858	<	TCCCGCCTC	GAGGCGGGA	*
 R11274  	   78	    9	     4.364	>	GAGACGGGG	GAGACGGGG	*
 R11778  	  181	    9	     3.153	<	TCCTTCCTC	GAGGAAGGA	*
 R11778  	  132	    9	     7.213	<	CACCGCCCC	GGGGCGGTG	*
 R11778  	  121	    9	     7.832	<	TCCCTCCCA	TGGGAGGGA	*
 R11778  	   11	    9	     3.212	<	GCGCTCCCC	GGGGAGCGC	*
 R12093  	  130	    9	     4.673	<	CCCATCCTC	GAGGATGGG	*
 R12093  	  125	    9	     3.198	<	TCCTTCCCA	TGGGAAGGA	*
 R12093  	  124	    9	     3.175	<	TTCCTTCCC	GGGAAGGAA	*
 R12093  	   96	    9	     4.596	<	CCCCAACCC	GGGTTGGGG	*
 R12093  	   91	    9	     8.664	<	GCCCTCCCC	GGGGAGGGC	*
 R12093  	   52	    9	     4.297	<	TCCCTACCC	GGGTAGGGA	*
 R12093  	   45	    9	      3.04	<	CTCCCCCTC	GAGGGGGAG	*
 R12093  	   42	    9	     4.275	<	CTTCTCCCC	GGGGAGAAG	*
 R12093  	   31	    9	     2.864	<	CCTCACCCT	AGGGTGAGG	*
 R12093  	   26	    9	     3.153	<	TCCTTCCTC	GAGGAAGGA	*
 R12093  	   25	    9	     2.939	<	CTCCTTCCT	AGGAAGGAG	*
 R12741  	  109	    9	     8.734	>	GGGGCGGGC	GGGGCGGGC	*
 R12741  	  136	    9	      2.81	>	TGAGAGGGA	TGAGAGGGA	*
 R12741  	  128	    9	     5.378	<	CACCTCCCT	AGGGAGGTG	*
 R12741  	   61	    9	     9.545	<	CCCCTCCCT	AGGGAGGGG	*
 R12741  	   55	    9	     5.437	<	CCCAACCCC	GGGGTTGGG	*
 R12741  	   54	    9	     3.067	<	TCCCAACCC	GGGTTGGGA	*
 R12758  	  122	    9	      3.91	<	CCGCTCCCA	TGGGAGCGG	*
 R12758  	  120	    9	     4.829	<	TCCCGCTCC	GGAGCGGGA	*
 R12758  	  116	    9	     6.432	<	CCCCTCCCG	CGGGAGGGG	*
 R12758  	  103	    9	     8.734	<	GCCCGCCCC	GGGGCGGGC	*
 R12758  	   90	    9	     11.31	<	CCCCTCCCC	GGGGAGGGG	*
 R12758  	   84	    9	     5.929	<	CCGCGCCCC	GGGGCGCGG	*
 R12758  	   82	    9	      3.25	<	GCCCGCGCC	GGCGCGGGC	*
 R12758  	   57	    9	     4.061	<	CCCCTCGCT	AGCGAGGGG	*
 R12758  	   52	    9	     5.162	<	CTCTGCCCC	GGGGCAGAG	*
 R12758  	    8	    9	     4.744	<	CTCCGCCGC	GCGGCGGAG	*
 R12769  	   64	    9	     3.833	>	GAGCAGGGG	GAGCAGGGG	*
 R12769  	  101	    9	     3.856	>	CGGGCGGGC	CGGGCGGGC	*
 R12769  	  113	    9	     9.545	>	AGGGAGGGG	AGGGAGGGG	*
 R12769  	  118	    9	     6.331	>	GGGGAGGCG	GGGGAGGCG	*
 R12769  	  121	    9	     3.936	>	GAGGCGAGG	GAGGCGAGG	*
 R12769  	  123	    9	     4.243	>	GGCGAGGAG	GGCGAGGAG	*
 R12769  	  131	    9	      7.62	>	GGGGCGTGG	GGGGCGTGG	*
 R12769  	  151	    9	     6.899	>	AGGGAGGGC	AGGGAGGGC	*
 R12769  	  162	    9	     7.778	>	TGGGAGGAG	TGGGAGGAG	*
 R12769  	  165	    9	     9.317	>	GAGGAGGGG	GAGGAGGGG	*
 R12769  	   21	    9	     4.849	<	CTCCTCCCG	CGGGAGGAG	*
 R12769  	   18	    9	     7.733	<	CTCCTCCTC	GAGGAGGAG	*
 R12769  	   15	    9	      6.67	<	GCCCTCCTC	GAGGAGGGC	*
 R13050  	  171	    9	     8.497	<	CTCCACCCC	GGGGTGGAG	*
 R13050  	  149	    9	     10.08	<	CCCCACCCC	GGGGTGGGG	*
 R13050  	  109	    9	     2.795	<	CCCAGCCTA	TAGGCTGGG	*
 R13050  	  104	    9	     9.432	<	CCCCGCCCA	TGGGCGGGG	*
 R13166  	  100	    9	     3.563	<	TTCTTCCCC	GGGGAAGAA	*
 R13166  	   37	    9	     3.169	<	CTCTGCCTC	GAGGCAGAG	*
 R13258  	   44	    9	     5.154	>	GGGGCTGAG	GGGGCTGAG	*
 R13258  	   87	    9	     3.452	>	AGGGCAGGA	AGGGCAGGA	*
 R13258  	   88	    9	     4.243	>	GGGCAGGAG	GGGCAGGAG	*
 R13258  	  192	    9	      6.32	<	TTCCGCCCA	TGGGCGGAA	*
 R13258  	  128	    9	     4.802	<	TGCCTCCCC	GGGGAGGCA	*
 R13261  	   33	    9	     3.148	>	TGGGCCGGA	TGGGCCGGA	*
 R13261  	   79	    9	      3.98	>	TGGGCGCGG	TGGGCGCGG	*
 R13261  	   94	    9	     3.948	>	TGCGCGGGG	TGCGCGGGG	*
 R13261  	  104	    9	     9.797	>	GGGGCGGAG	GGGGCGGAG	*
 R13261  	  109	    9	     6.358	>	GGAGCGGGG	GGAGCGGGG	*
 R13261  	  114	    9	     2.865	>	GGGGCCTGG	GGGGCCTGG	*
 R13261  	  125	    9	     9.432	>	TGGGCGGGG	TGGGCGGGG	*
 R13261  	  160	    9	     6.503	>	CGGGCGGGG	CGGGCGGGG	*
 R13261  	  167	    9	     11.38	>	GGGGCGGGG	GGGGCGGGG	*
 R13261  	  172	    9	     5.913	>	GGGGTGGTG	GGGGTGGTG	*
 R13304  	  125	    9	     9.727	>	GGGGAGGAG	GGGGAGGAG	*
 R13304  	  128	    9	      2.91	>	GAGGAGTGC	GAGGAGTGC	*
 R13304  	  144	    9	     3.755	>	GGGGCGGCC	GGGGCGGCC	*
 R13304  	  100	    9	     9.432	<	CCCCGCCCA	TGGGCGGGG	*
 R13304  	   95	    9	     4.346	<	CTTCGCCCC	GGGGCGAAG	*
 R13413  	   92	    9	      4.44	<	TTCCTCCTT	AAGGAGGAA	*
 R13584  	   83	    9	     8.664	>	GGGGAGGGC	GGGGAGGGC	*
 R13584  	   87	    9	     8.087	>	AGGGCGGGA	AGGGCGGGA	*
 R13584  	  100	    9	     3.611	>	GCGGAGGGC	GCGGAGGGC	*
 R13584  	  104	    9	     8.032	>	AGGGCGGAG	AGGGCGGAG	*
 R13584  	  215	    9	     6.675	<	CCCTTCCCC	GGGGAAGGG	*
 R13584  	  214	    9	     4.758	<	TCCCTTCCC	GGGAAGGGA	*
 R13584  	  196	    9	     4.091	<	GCCAGCCCC	GGGGCTGGC	*
 R13586  	   74	    9	     3.037	>	AGGGAGGCA	AGGGAGGCA	*
 R13586  	   77	    9	     3.224	>	GAGGCAGGA	GAGGCAGGA	*
 R13586  	  100	    9	     4.294	>	GAGAAGGGG	GAGAAGGGG	*
 R13586  	  105	    9	     6.737	>	GGGGCTGGG	GGGGCTGGG	*
 R13586  	  176	    9	     4.718	>	TGGGATGGG	TGGGATGGG	*
 R13586  	  177	    9	     5.058	>	GGGATGGGG	GGGATGGGG	*
 R13586  	  181	    9	     3.085	>	TGGGGGGAG	TGGGGGGAG	*
 R13586  	  184	    9	     4.802	>	GGGGAGGCA	GGGGAGGCA	*
 R13586  	  195	    9	     8.552	>	GGGGTGGGA	GGGGTGGGA	*
 R13586  	  199	    9	     6.715	>	TGGGAGGGC	TGGGAGGGC	*
 R14157  	  192	    9	     3.179	>	GGCGAGGGC	GGCGAGGGC	*
 R14157  	  196	    9	     5.312	>	AGGGCGGGT	AGGGCGGGT	*
 R14157  	   92	    9	      3.62	<	TACCTCCTC	GAGGAGGTA	*
 R14212  	    1	    9	     5.969	>	AAGGAGGAG	AAGGAGGAG	*
 R14212  	    4	    9	     9.317	>	GAGGAGGGG	GAGGAGGGG	*
 R14212  	   27	    9	     5.162	>	GGGGCAGAG	GGGGCAGAG	*
 R14212  	   34	    9	     7.962	>	AGGGAGGAG	AGGGAGGAG	*
 R14212  	   88	    9	     3.377	>	TGGGTCGGG	TGGGTCGGG	*
 R14212  	   89	    9	     5.896	>	GGGTCGGGG	GGGTCGGGG	*
 R14212  	  101	    9	     8.664	>	GGGGAGGGC	GGGGAGGGC	*
 R14212  	  105	    9	     4.636	>	AGGGCGGCG	AGGGCGGCG	*
 R14212  	  192	    9	     3.212	>	GGGGAGCGC	GGGGAGCGC	*
 R14212  	  123	    9	     3.452	<	TCCTGCCCT	AGGGCAGGA	*
 R14212  	  122	    9	     4.243	<	CTCCTGCCC	GGGCAGGAG	*
 R14212  	   78	    9	     6.504	<	CTCCACCTC	GAGGTGGAG	*
 R14213  	    7	    9	     3.381	>	AGGGAAGGA	AGGGAAGGA	*
 R14213  	    8	    9	     4.704	>	GGGAAGGAG	GGGAAGGAG	*
 R14213  	   11	    9	     5.969	>	AAGGAGGAG	AAGGAGGAG	*
 R14213  	   14	    9	     9.317	>	GAGGAGGGG	GAGGAGGGG	*
 R14213  	   37	    9	     5.162	>	GGGGCAGAG	GGGGCAGAG	*
 R14213  	   44	    9	     7.962	>	AGGGAGGAG	AGGGAGGAG	*
 R14213  	   98	    9	     3.377	>	TGGGTCGGG	TGGGTCGGG	*
 R14213  	   99	    9	     5.896	>	GGGTCGGGG	GGGTCGGGG	*
 R14213  	  111	    9	     8.664	>	GGGGAGGGC	GGGGAGGGC	*
 R14213  	  115	    9	     4.636	>	AGGGCGGCG	AGGGCGGCG	*
 R14213  	  202	    9	     3.212	>	GGGGAGCGC	GGGGAGCGC	*
 R14213  	  133	    9	     3.452	<	TCCTGCCCT	AGGGCAGGA	*
 R14213  	  132	    9	     4.243	<	CTCCTGCCC	GGGCAGGAG	*
 R14213  	   88	    9	     6.504	<	CTCCACCTC	GAGGTGGAG	*
 R14285  	   52	    9	     4.744	>	GCGGCGGAG	GCGGCGGAG	*
 R14285  	   57	    9	     4.774	>	GGAGCGGAG	GGAGCGGAG	*
 R14285  	  122	    9	     4.029	>	GGGGAAGGC	GGGGAAGGC	*
 R14285  	  133	    9	     4.744	>	GAGGCTGGG	GAGGCTGGG	*
 R14285  	  134	    9	     2.831	>	AGGCTGGGG	AGGCTGGGG	*
 R14423  	   42	    9	     3.658	>	AGGGAGGAT	AGGGAGGAT	*
 R14423  	   45	    9	     4.673	>	GAGGATGGG	GAGGATGGG	*
 R14423  	   46	    9	     3.293	>	AGGATGGGG	AGGATGGGG	*
 R14423  	   51	    9	     3.246	>	GGGGAGTGT	GGGGAGTGT	*
 R14423  	   57	    9	     3.877	>	TGTGAGGGG	TGTGAGGGG	*
 R14428  	   37	    9	     5.669	>	AGGGTGGGC	AGGGTGGGC	*
 R14428  	  122	    9	      4.44	<	TTCCTCCTT	AAGGAGGAA	*
 R14428  	  111	    9	      3.16	<	CTCAGCCTC	GAGGCTGAG	*
 R14485  	   35	    9	     4.297	>	GGTGAGGGA	GGTGAGGGA	*
 R14485  	   39	    9	     3.327	>	AGGGAAGAG	AGGGAAGAG	*
 R14485  	   42	    9	     4.294	>	GAAGAGGGG	GAAGAGGGG	*
 R14485  	  112	    9	     4.752	>	GAGGCAGGG	GAGGCAGGG	*
 R14539  	  204	    9	     3.152	<	CGCCACCCA	TGGGTGGCG	*
 R14539  	  117	    9	     4.972	<	CCCAGCCCT	AGGGCTGGG	*
 R14539  	  116	    9	     4.596	<	CCCCAGCCC	GGGCTGGGG	*
 R14539  	  106	    9	     5.929	<	CCGCGCCCC	GGGGCGCGG	*
 R14539  	  104	    9	      3.25	<	GCCCGCGCC	GGCGCGGGC	*
 R14539  	   52	    9	      3.98	<	CCGCGCCCA	TGGGCGCGG	*
 R14539  	    6	    9	     8.734	<	GCCCGCCCC	GGGGCGGGC	*
 R14556  	   17	    9	     8.316	>	AGGGTGGGG	AGGGTGGGG	*
 R14556  	   22	    9	     3.212	>	GGGGAGAGC	GGGGAGAGC	*
 R14556  	   86	    9	     10.08	>	GGGGTGGGG	GGGGTGGGG	*
 R14556  	  100	    9	     4.509	>	CAGGCGGGG	CAGGCGGGG	*
 R14556  	  110	    9	     4.346	>	GGGGCGAAG	GGGGCGAAG	*
 R14556  	  169	    9	      3.25	<	GCCCGCACC	GGTGCGGGC	*
 R14556  	  146	    9	     5.858	<	CCTCTCCCC	GGGGAGAGG	*
 R14556  	  141	    9	     4.744	<	CCCAGCCTC	GAGGCTGGG	*
 R14556  	  140	    9	     2.831	<	CCCCAGCCT	AGGCTGGGG	*
 R14613  	   36	    9	     2.917	>	AAGGAAGGG	AAGGAAGGG	*
 R14613  	   37	    9	     4.522	>	AGGAAGGGG	AGGAAGGGG	*
 R14613  	   42	    9	     5.913	>	GGGGTGGTG	GGGGTGGTG	*
 R14613  	   63	    9	     4.329	>	GGGGAGCGA	GGGGAGCGA	*
 R14613  	   67	    9	     4.061	>	AGCGAGGGG	AGCGAGGGG	*
 R14613  	   70	    9	      3.04	>	GAGGGGGAG	GAGGGGGAG	*
 R14613  	  191	    9	     5.929	>	GGGGCGAGG	GGGGCGAGG	*
 R14613  	  107	    9	     6.432	<	CCCCTCCCG	CGGGAGGGG	*
 R14613  	  104	    9	      3.04	<	CTCCCCCTC	GAGGGGGAG	*
 R14622  	  119	    9	       4.4	<	TCTCGCCCC	GGGGCGAGA	*
 R14622  	  112	    9	      6.67	<	GCCCTCCTC	GAGGAGGGC	*
 R14638  	  137	    9	     3.169	>	GAGGCAGAG	GAGGCAGAG	*
 R14638  	  166	    9	      3.16	>	GAGGCTGAG	GAGGCTGAG	*
 R14638  	   89	    9	     2.856	<	CTCCTCCTG	CAGGAGGAG	*
 R14638  	   86	    9	     7.788	<	TCCCTCCTC	GAGGAGGGA	*
 R14726  	  217	    9	     3.067	>	GGGCTGGGA	GGGCTGGGA	*
 R14726  	  221	    9	     3.143	>	TGGGAAGAG	TGGGAAGAG	*
 R14726  	   38	    9	     4.555	<	CCACACCCT	AGGGTGTGG	*
 R14726  	   36	    9	     3.067	<	TCCCACACC	GGTGTGGGA	*
 R14729  	  223	    9	     4.029	>	GGGGAAGGC	GGGGAAGGC	*
 R14729  	  125	    9	     7.778	<	CTCCTCCCA	TGGGAGGAG	*
 R14729  	  122	    9	     9.317	<	CCCCTCCTC	GAGGAGGGG	*
 R14729  	   87	    9	     2.979	<	CCCAGCCTT	AAGGCTGGG	*
 R14729  	   82	    9	     7.778	<	CTCCTCCCA	TGGGAGGAG	*
 R14729  	   79	    9	      3.62	<	TACCTCCTC	GAGGAGGTA	*
 R14729  	   76	    9	     3.452	<	CCCTACCTC	GAGGTAGGG	*
 R14729  	   71	    9	     7.962	<	CTCCTCCCT	AGGGAGGAG	*
 R14729  	   47	    9	     4.972	<	CCCAGCCCT	AGGGCTGGG	*
 R14729  	   46	    9	     4.596	<	CCCCAGCCC	GGGCTGGGG	*
 R14729  	   42	    9	     3.085	<	CTCCCCCCA	TGGGGGGAG	*
 R14729  	   39	    9	     4.275	<	CTTCTCCCC	GGGGAGAAG	*
 R14779  	   19	    9	     4.294	>	GAGAAGGGG	GAGAAGGGG	*
 R14779  	  106	    9	     8.087	>	GAGGTGGGG	GAGGTGGGG	*
 R14787  	  100	    9	     4.029	>	GGGGAAGGC	GGGGAAGGC	*
 R14787  	  163	    9	      2.88	<	TCCCGTCCA	TGGACGGGA	*
 R14787  	  112	    9	     4.722	<	GCCCTCCTA	TAGGAGGGC	*
 R14787  	   71	    9	     3.908	<	TCCAACCCC	GGGGTTGGA	*
 R14787  	   70	    9	     3.013	<	CTCCAACCC	GGGTTGGAG	*
 R14805  	   30	    9	     3.545	>	TGGGCGGAT	TGGGCGGAT	*
 R14805  	   44	    9	     3.209	>	CAGGTGGGG	CAGGTGGGG	*
 R14805  	   49	    9	     4.029	>	GGGGAAGGC	GGGGAAGGC	*
 R14805  	  197	    9	     6.503	>	CGGGCGGGG	CGGGCGGGG	*
 R14805  	  202	    9	     2.865	>	GGGGCCTGG	GGGGCCTGG	*
 R14805  	  134	    9	     2.909	<	CTCCTCCGT	ACGGAGGAG	*
 R14805  	  131	    9	     9.317	<	CCCCTCCTC	GAGGAGGGG	*
 R14805  	  126	    9	     9.727	<	CTCCTCCCC	GGGGAGGAG	*
 R14805  	  113	    9	     4.682	<	CCCTTCCTC	GAGGAAGGG	*
 R14805  	  112	    9	     4.522	<	CCCCTTCCT	AGGAAGGGG	*
 R14806  	    9	    9	     3.545	>	TGGGCGGAT	TGGGCGGAT	*
 R14806  	   23	    9	     3.209	>	CAGGTGGGG	CAGGTGGGG	*
 R14806  	   28	    9	     4.029	>	GGGGAAGGC	GGGGAAGGC	*
 R14806  	  176	    9	     6.503	>	CGGGCGGGG	CGGGCGGGG	*
 R14806  	  181	    9	     2.865	>	GGGGCCTGG	GGGGCCTGG	*
 R14806  	  113	    9	     2.909	<	CTCCTCCGT	ACGGAGGAG	*
 R14806  	  105	    9	     9.727	<	CTCCTCCCC	GGGGAGGAG	*
 R14806  	   92	    9	     4.682	<	CCCTTCCTC	GAGGAAGGG	*
 R14806  	   91	    9	     4.522	<	CCCCTTCCT	AGGAAGGGG	*
 R14806  	   85	    9	     11.38	<	CCCCGCCCC	GGGGCGGGG	*
 R14807  	  106	    9	     6.503	>	CGGGCGGGG	CGGGCGGGG	*
 R14807  	  111	    9	     2.865	>	GGGGCCTGG	GGGGCCTGG	*
 R14807  	   43	    9	     2.909	<	CTCCTCCGT	ACGGAGGAG	*
 R14807  	   40	    9	     9.317	<	CCCCTCCTC	GAGGAGGGG	*
 R14807  	   35	    9	     9.727	<	CTCCTCCCC	GGGGAGGAG	*
 R14807  	   22	    9	     4.682	<	CCCTTCCTC	GAGGAAGGG	*
 R14807  	   21	    9	     4.522	<	CCCCTTCCT	AGGAAGGGG	*
 R15112  	  115	    9	     8.316	>	AGGGTGGGG	AGGGTGGGG	*
 R15112  	  206	    9	     2.865	<	CCAGGCCCC	GGGGCCTGG	*
 R15112  	  200	    9	     3.964	<	CACCACCCA	TGGGTGGTG	*
 R15112  	  195	    9	     3.179	<	GCCCTCACC	GGTGAGGGC	*
 R15112  	  191	    9	     4.981	<	CCCTGCCCT	AGGGCAGGG	*
 R15112  	  190	    9	     5.826	<	CCCCTGCCC	GGGCAGGGG	*
 R15112  	   72	    9	     2.797	<	CCCGTCCTT	AAGGACGGG	*
 R15112  	   67	    9	     5.203	<	CCCCACCCG	CGGGTGGGG	*
 R15112  	   62	    9	     5.858	<	CCGCTCCCC	GGGGAGCGG	*
 R15112  	   60	    9	     6.358	<	CCCCGCTCC	GGAGCGGGG	*
 R15112  	   50	    9	     6.023	<	TCCCTCCTT	AAGGAGGGA	*
 R15112  	   46	    9	      4.91	<	CCCTTCCCT	AGGGAAGGG	*
 R15112  	   45	    9	     4.758	<	TCCCTTCCC	GGGAAGGGA	*
 R15112  	   41	    9	     4.566	<	CGCCTCCCT	AGGGAGGCG	*
 R15112  	   38	    9	     7.858	<	TCCCGCCTC	GAGGCGGGA	*
 R15112  	   23	    9	     6.287	<	CCCCTCTCC	GGAGAGGGG	*
 R15112  	   13	    9	     4.275	<	CTGCTCCCC	GGGGAGCAG	*
 R15113  	   51	    9	     3.013	>	GGCGTGGAG	GGCGTGGAG	*
 R15113  	  121	    9	     5.929	>	GGGGCGAGG	GGGGCGAGG	*
 R15113  	  123	    9	     3.179	>	GGCGAGGGC	GGCGAGGGC	*
 R15113  	  173	    9	     9.545	<	CCCCTCCCT	AGGGAGGGG	*
 R15113  	  159	    9	     9.317	<	CCCCTCCTC	GAGGAGGGG	*
 R15113  	  146	    9	     9.361	<	CCCCTCCCA	TGGGAGGGG	*
 R15113  	   31	    9	     8.316	<	CCCCACCCT	AGGGTGGGG	*
 R15113  	   24	    9	     5.097	<	TCCGGCCCC	GGGGCCGGA	*
 R15185  	   27	    9	     8.132	>	TGGGTGGGG	TGGGTGGGG	*
 R15185  	   32	    9	     3.755	>	GGGGCGGCC	GGGGCGGCC	*
 R15185  	  163	    9	     4.902	>	AGGGATGGG	AGGGATGGG	*
 R15185  	  164	    9	     5.058	>	GGGATGGGG	GGGATGGGG	*
 R15185  	  169	    9	     11.38	>	GGGGCGGGG	GGGGCGGGG	*
 R15185  	  189	    9	     5.969	<	CTCCTCCTT	AAGGAGGAG	*
 R15185  	   70	    9	     11.38	<	CCCCGCCCC	GGGGCGGGG	*
 R15185  	   65	    9	     2.865	<	CCAGGCCCC	GGGGCCTGG	*
 R15185  	   57	    9	     6.091	<	TCACGCCCC	GGGGCGTGA	*
 R15186  	  107	    9	     9.797	>	GGGGCGGAG	GGGGCGGAG	*
 R15186  	  172	    9	     8.132	>	TGGGTGGGG	TGGGTGGGG	*
 R15186  	  177	    9	     3.755	>	GGGGCGGCC	GGGGCGGCC	*
 R15186  	  210	    9	     2.865	<	CCAGGCCCC	GGGGCCTGG	*
 R15186  	  202	    9	     6.091	<	TCACGCCCC	GGGGCGTGA	*
 R15186  	   74	    9	     8.198	<	TTCCTCCCC	GGGGAGGAA	*
 R15186  	   66	    9	     7.552	<	CCCCTCCTT	AAGGAGGGG	*
 R15186  	   63	    9	      3.04	<	CTCCCCCTC	GAGGGGGAG	*
 R15434  	  112	    9	     5.601	>	TGGGAGTGG	TGGGAGTGG	*
 R15637  	   74	    9	     4.593	>	AGAGCGGGG	AGAGCGGGG	*
 R15637  	  213	    9	     4.799	<	TCCCGCCGC	GCGGCGGGA	*
 R15637  	  208	    9	     4.774	<	CTCCGTCCC	GGGACGGAG	*
 R15637  	  185	    9	     4.799	<	TCCCGCCGC	GCGGCGGGA	*
 R15637  	  180	    9	     4.774	<	CTCCGTCCC	GGGACGGAG	*
 R15637  	   93	    9	     4.379	<	CCCCGCCGA	TCGGCGGGG	*
 R15638  	  155	    9	     4.593	>	AGAGCGGGG	AGAGCGGGG	*
 R15638  	  174	    9	     4.379	<	CCCCGCCGA	TCGGCGGGG	*
 R15638  	   32	    9	     3.198	<	TCCTTCCCA	TGGGAAGGA	*
 R15702  	  136	    9	     8.664	>	GGGGAGGGC	GGGGAGGGC	*
 R15702  	  140	    9	     5.312	>	AGGGCGGGT	AGGGCGGGT	*
 R15702  	  152	    9	     7.849	>	TGGGCGGAG	TGGGCGGAG	*
 R15702  	  200	    9	     5.556	<	CCACTCCTC	GAGGAGTGG	*
 R15702  	  198	    9	     5.058	<	CCCCACTCC	GGAGTGGGG	*
 R15702  	  184	    9	     9.852	<	TCCCGCCCC	GGGGCGGGA	*
 R15702  	  107	    9	     6.503	<	CCCCGCCCG	CGGGCGGGG	*
 R15702  	   62	    9	     4.792	<	GCCCGCCTA	TAGGCGGGC	*
 R15702  	   58	    9	     3.856	<	GCCCGCCCG	CGGGCGGGC	*
 R15702  	   54	    9	     6.503	<	CCCCGCCCG	CGGGCGGGG	*
 R15704  	  136	    9	     8.664	>	GGGGAGGGC	GGGGAGGGC	*
 R15704  	  140	    9	     5.312	>	AGGGCGGGT	AGGGCGGGT	*
 R15704  	  152	    9	     7.849	>	TGGGCGGAG	TGGGCGGAG	*
 R15704  	  200	    9	     5.556	<	CCACTCCTC	GAGGAGTGG	*
 R15704  	  198	    9	     5.058	<	CCCCACTCC	GGAGTGGGG	*
 R15704  	  107	    9	     6.503	<	CCCCGCCCG	CGGGCGGGG	*
 R15704  	  101	    9	     7.213	<	CACCGCCCC	GGGGCGGTG	*
 R15704  	   62	    9	     4.792	<	GCCCGCCTA	TAGGCGGGC	*
 R15704  	   58	    9	     3.856	<	GCCCGCCCG	CGGGCGGGC	*
 R15704  	   54	    9	     6.503	<	CCCCGCCCG	CGGGCGGGG	*
 R15730  	  180	    9	     8.664	>	GGGGAGGGC	GGGGAGGGC	*
 R15730  	  184	    9	     5.312	>	AGGGCGGGT	AGGGCGGGT	*
 R15730  	  196	    9	     7.849	>	TGGGCGGAG	TGGGCGGAG	*
 R15730  	  244	    9	     5.556	<	CCACTCCTC	GAGGAGTGG	*
 R15730  	  242	    9	     5.058	<	CCCCACTCC	GGAGTGGGG	*
 R15730  	  228	    9	     9.852	<	TCCCGCCCC	GGGGCGGGA	*
 R15730  	  151	    9	     6.503	<	CCCCGCCCG	CGGGCGGGG	*
 R15730  	  106	    9	     4.792	<	GCCCGCCTA	TAGGCGGGC	*
 R15730  	  102	    9	     3.856	<	GCCCGCCCG	CGGGCGGGC	*
 R15730  	   98	    9	     6.503	<	CCCCGCCCG	CGGGCGGGG	*
 R15731  	  180	    9	     8.664	>	GGGGAGGGC	GGGGAGGGC	*
 R15731  	  184	    9	     5.312	>	AGGGCGGGT	AGGGCGGGT	*
 R15731  	  196	    9	     7.849	>	TGGGCGGAG	TGGGCGGAG	*
 R15731  	  244	    9	     5.556	<	CCACTCCTC	GAGGAGTGG	*
 R15731  	  242	    9	     5.058	<	CCCCACTCC	GGAGTGGGG	*
 R15731  	  151	    9	     6.503	<	CCCCGCCCG	CGGGCGGGG	*
 R15731  	  145	    9	     7.213	<	CACCGCCCC	GGGGCGGTG	*
 R15731  	  106	    9	     4.792	<	GCCCGCCTA	TAGGCGGGC	*
 R15731  	  102	    9	     3.856	<	GCCCGCCCG	CGGGCGGGC	*
 R15731  	   98	    9	     6.503	<	CCCCGCCCG	CGGGCGGGG	*
 R15732  	  180	    9	     8.664	>	GGGGAGGGC	GGGGAGGGC	*
 R15732  	  184	    9	     5.312	>	AGGGCGGGT	AGGGCGGGT	*
 R15732  	  196	    9	     7.849	>	TGGGCGGAG	TGGGCGGAG	*
 R15732  	  244	    9	     5.556	<	CCACTCCTC	GAGGAGTGG	*
 R15732  	  242	    9	     5.058	<	CCCCACTCC	GGAGTGGGG	*
 R15732  	  151	    9	     6.503	<	CCCCGCCCG	CGGGCGGGG	*
 R15732  	  145	    9	     7.213	<	CACCGCCCC	GGGGCGGTG	*
 R15732  	  106	    9	     4.792	<	GCCCGCCTA	TAGGCGGGC	*
 R15732  	  102	    9	     3.856	<	GCCCGCCCG	CGGGCGGGC	*
 R15732  	   98	    9	     6.503	<	CCCCGCCCG	CGGGCGGGG	*
 R16052  	  214	    9	     4.275	<	CTTCTCCCC	GGGGAGAAG	*
 R16052  	  115	    9	     4.739	<	CTCCACCTT	AAGGTGGAG	*
 R16052  	  109	    9	     6.504	<	CTCCACCTC	GAGGTGGAG	*
 R16218  	  162	    9	     4.903	<	TCCCTCCCG	CGGGAGGGA	*
 R16218  	  158	    9	     9.545	<	CCCCTCCCT	AGGGAGGGG	*
 R16218  	  153	    9	     3.212	<	GCTCTCCCC	GGGGAGAGC	*
 R16218  	   52	    9	     11.38	<	CCCCGCCCC	GGGGCGGGG	*
 R16218  	   12	    9	     3.681	<	GCCCGCCGC	GCGGCGGGC	*
 R16218  	    8	    9	     3.856	<	GCCCGCCCG	CGGGCGGGC	*
 R16218  	    3	    9	     4.596	<	CCCCAGCCC	GGGCTGGGG	*
 R16219  	    7	    9	     4.132	>	AGCGCGGGG	AGCGCGGGG	*
 R16219  	   12	    9	     5.929	>	GGGGCGCGG	GGGGCGCGG	*
 R16219  	  161	    9	     11.38	>	GGGGCGGGG	GGGGCGGGG	*
 R16219  	  213	    9	     4.903	<	TCCCTCCCG	CGGGAGGGA	*
 R16219  	  209	    9	     9.545	<	CCCCTCCCT	AGGGAGGGG	*
 R16219  	  204	    9	     3.212	<	GCTCTCCCC	GGGGAGAGC	*
 R16219  	   63	    9	     3.681	<	GCCCGCCGC	GCGGCGGGC	*
 R16219  	   59	    9	     3.856	<	GCCCGCCCG	CGGGCGGGC	*
 R16219  	   54	    9	     4.596	<	CCCCAGCCC	GGGCTGGGG	*
 R16222  	   85	    9	     3.443	>	AGGGCTGGA	AGGGCTGGA	*
 R16222  	   97	    9	     4.093	>	AGGGAGAGG	AGGGAGAGG	*
 R16222  	   99	    9	     6.287	>	GGAGAGGGG	GGAGAGGGG	*
 R16222  	  109	    9	     2.856	>	GGGGGGTGG	GGGGGGTGG	*
 R16222  	  111	    9	     5.101	>	GGGGTGGCG	GGGGTGGCG	*
 R16222  	  114	    9	     6.059	>	GTGGCGGGG	GTGGCGGGG	*
 R16222  	  138	    9	     3.377	>	TGGGTCGGG	TGGGTCGGG	*
 R16222  	  139	    9	      3.25	>	GGGTCGGGC	GGGTCGGGC	*
 R16222  	  181	    9	     6.023	>	AAGGAGGGA	AAGGAGGGA	*
 R16222  	  185	    9	     8.016	>	AGGGAGGGA	AGGGAGGGA	*
 R16222  	  189	    9	     8.016	>	AGGGAGGGA	AGGGAGGGA	*
 R16222  	  206	    9	     5.969	>	AAGGAGGAG	AAGGAGGAG	*
 R16222  	  209	    9	     9.317	>	GAGGAGGGG	GAGGAGGGG	*
 R16222  	  214	    9	      7.08	>	GGGGAGGAC	GGGGAGGAC	*
 R16224  	   27	    9	     9.852	>	GGGGCGGGA	GGGGCGGGA	*
 R16224  	   44	    9	     9.727	>	GGGGAGGAG	GGGGAGGAG	*
 R16224  	  100	    9	     9.797	>	GGGGCGGAG	GGGGCGGAG	*
 R16224  	  163	    9	     4.382	>	TGGGAGGCG	TGGGAGGCG	*
 R16224  	  166	    9	     2.879	>	GAGGCGGCA	GAGGCGGCA	*
 R16224  	   66	    9	     3.903	<	CCCCGGCTC	GAGCCGGGG	*
 R16224  	   59	    9	     3.282	<	GCTCGCCCC	GGGGCGAGC	*
 R16236  	    1	    9	     3.209	>	TAGGCGGAC	TAGGCGGAC	*
 R16236  	  117	    9	     9.432	>	TGGGCGGGG	TGGGCGGGG	*
 R16236  	  131	    9	     4.294	>	GAGAAGGGG	GAGAAGGGG	*
 R16236  	  188	    9	     9.545	<	CCCCTCCCT	AGGGAGGGG	*
 R16236  	  185	    9	     4.624	<	CCCCCCCTC	GAGGGGGGG	*
 R16236  	  184	    9	     4.852	<	CCCCCCCCT	AGGGGGGGG	*
 R16236  	  174	    9	     5.969	<	CTCCTCCTT	AAGGAGGAG	*
 R16236  	  171	    9	     7.788	<	TCCCTCCTC	GAGGAGGGA	*
 R16236  	  105	    9	     9.545	<	CCCCTCCCT	AGGGAGGGG	*
 R16236  	   94	    9	     6.023	<	TCCCTCCTT	AAGGAGGGA	*
 R16614  	   64	    9	      4.53	>	GTGGCGGGA	GTGGCGGGA	*
 R16614  	   70	    9	     3.711	>	GGAGCGGGC	GGAGCGGGC	*
 R16614  	   97	    9	     3.262	>	ACGGTGGGG	ACGGTGGGG	*
 R16614  	  102	    9	     11.38	>	GGGGCGGGG	GGGGCGGGG	*
 R16615  	   13	    9	     6.617	>	GGGGGGGGG	GGGGGGGGG	*
 R16615  	   14	    9	     6.617	>	GGGGGGGGG	GGGGGGGGG	*
 R16615  	   15	    9	     6.617	>	GGGGGGGGG	GGGGGGGGG	*
 R16615  	   16	    9	     3.971	>	GGGGGGGGC	GGGGGGGGC	*
 R16615  	   20	    9	     4.508	>	GGGGCGTAA	GGGGCGTAA	*
 R16615  	   47	    9	     9.545	>	AGGGAGGGG	AGGGAGGGG	*
 R16615  	   50	    9	      3.04	>	GAGGGGGAG	GAGGGGGAG	*
 R16615  	   53	    9	     5.423	>	GGGGAGGAT	GGGGAGGAT	*
 R16615  	  144	    9	     8.016	>	AGGGAGGGA	AGGGAGGGA	*
 R16615  	  159	    9	     5.378	>	AGGGAGGTG	AGGGAGGTG	*
 R16615  	  164	    9	     5.826	>	GGTGAGGGG	GGTGAGGGG	*
 R16615  	  169	    9	     3.282	>	GGGGCGAGC	GGGGCGAGC	*
 R16615  	  123	    9	      3.09	<	CTCATCCTC	GAGGATGAG	*
 R16615  	  117	    9	     9.387	<	CCCCGCCTC	GAGGCGGGG	*
 R16615  	   95	    9	     4.294	<	CCCCTTCTC	GAGAAGGGG	*
 R16622  	   83	    9	     8.734	>	GGGGCGGGC	GGGGCGGGC	*
 R16622  	  108	    9	     8.734	>	GGGGCGGGC	GGGGCGGGC	*
 R16622  	  168	    9	     3.572	<	TGCCACCCC	GGGGTGGCA	*
 R16622  	   47	    9	     9.361	<	CCCCTCCCA	TGGGAGGGG	*
 R16622  	   42	    9	     5.162	<	CTCTGCCCC	GGGGCAGAG	*
 R16622  	   36	    9	     9.387	<	CCCCGCCTC	GAGGCGGGG	*
 R16623  	   73	    9	     3.877	>	TGGCAGGGG	TGGCAGGGG	*
 R16623  	   80	    9	     11.38	>	GGGGCGGGG	GGGGCGGGG	*
 R16623  	  100	    9	     7.549	>	GGGGAGTGG	GGGGAGTGG	*
 R16623  	  182	    9	     9.361	<	CCCCTCCCA	TGGGAGGGG	*
 R16623  	  177	    9	     5.162	<	CTCTGCCCC	GGGGCAGAG	*
 R16623  	  130	    9	      3.25	<	GCCCGCGCC	GGCGCGGGC	*
 R16625  	    5	    9	     11.38	>	GGGGCGGGG	GGGGCGGGG	*
 R16625  	   25	    9	     7.549	>	GGGGAGTGG	GGGGAGTGG	*
 R16625  	  143	    9	     8.734	>	GGGGCGGGC	GGGGCGGGC	*
 R16625  	  107	    9	     9.361	<	CCCCTCCCA	TGGGAGGGG	*
 R16625  	  102	    9	     5.162	<	CTCTGCCCC	GGGGCAGAG	*
 R16625  	   96	    9	     9.387	<	CCCCGCCTC	GAGGCGGGG	*
 R16625  	   55	    9	      3.25	<	GCCCGCGCC	GGCGCGGGC	*
 R16626  	   95	    9	     3.877	>	TGGCAGGGG	TGGCAGGGG	*
 R16626  	  122	    9	     7.549	>	GGGGAGTGG	GGGGAGTGG	*
 R16626  	  204	    9	     9.361	<	CCCCTCCCA	TGGGAGGGG	*
 R16626  	  199	    9	     5.162	<	CTCTGCCCC	GGGGCAGAG	*
 R16626  	  193	    9	     9.387	<	CCCCGCCTC	GAGGCGGGG	*
 R16626  	  152	    9	      3.25	<	GCCCGCGCC	GGCGCGGGC	*
 R16629  	   46	    9	     3.611	>	GCGGAGGGC	GCGGAGGGC	*
 R16629  	  215	    9	      3.04	<	CTCCCCCTC	GAGGGGGAG	*
 R16659  	  196	    9	     8.664	<	GCCCTCCCC	GGGGAGGGC	*
 R16659  	  192	    9	     9.616	<	CCCCGCCCT	AGGGCGGGG	*
 R16659  	  186	    9	     8.664	<	GCCCTCCCC	GGGGAGGGC	*
 R16659  	  174	    9	     8.016	<	TCCCTCCCT	AGGGAGGGA	*
 R16659  	  170	    9	     9.545	<	CCCCTCCCT	AGGGAGGGG	*
 R16659  	  137	    9	     6.257	<	CCCCTCCGC	GCGGAGGGG	*
 R16659  	  134	    9	     4.624	<	CCCCCCCTC	GAGGGGGGG	*
 R16659  	  131	    9	     2.856	<	CCACCCCCC	GGGGGGTGG	*
 R16659  	  129	    9	     8.552	<	TCCCACCCC	GGGGTGGGA	*
 R16659  	  125	    9	     4.606	<	CCCGTCCCA	TGGGACGGG	*
 R16659  	  124	    9	     4.829	<	TCCCGTCCC	GGGACGGGA	*
 R16659  	  120	    9	     4.903	<	TCCCTCCCG	CGGGAGGGA	*
 R16659  	  116	    9	     6.899	<	GCCCTCCCT	AGGGAGGGC	*
 R16659  	  112	    9	     6.969	<	GCCCGCCCT	AGGGCGGGC	*
 R16659  	  107	    9	     4.243	<	CTCCTGCCC	GGGCAGGAG	*
 R16659  	  104	    9	     4.439	<	CCCCTCCTG	CAGGAGGGG	*
 R16659  	   98	    9	      6.32	<	CCACACCCC	GGGGTGTGG	*
 R16659  	   92	    9	     4.797	<	CCCTGCCCA	TGGGCAGGG	*
 R16659  	   91	    9	     5.826	<	CCCCTGCCC	GGGCAGGGG	*
 R16659  	   86	    9	     2.856	<	CCACCCCCC	GGGGGGTGG	*
 R16659  	   84	    9	     10.08	<	CCCCACCCC	GGGGTGGGG	*
 R16659  	   78	    9	     11.38	<	CCCCGCCCC	GGGGCGGGG	*
 R16659  	   17	    9	     4.728	<	TCCCTCCGC	GCGGAGGGA	*
 R16659  	   13	    9	     8.016	<	TCCCTCCCT	AGGGAGGGA	*
 R16659  	    9	    9	     8.016	<	TCCCTCCCT	AGGGAGGGA	*
 R16659  	    5	    9	     5.378	<	CACCTCCCT	AGGGAGGTG	*
 R16660  	  146	    9	     6.327	>	GCGGCGGGG	GCGGCGGGG	*
 R16660  	  152	    9	     5.042	>	GGGGCCGAG	GGGGCCGAG	*
 R16660  	  182	    9	     11.38	<	CCCCGCCCC	GGGGCGGGG	*
 R16660  	  177	    9	     10.08	<	CCCCACCCC	GGGGTGGGG	*
 R16660  	  173	    9	     3.085	<	CTCCCCCCA	TGGGGGGAG	*
 R16660  	  170	    9	     4.329	<	TCGCTCCCC	GGGGAGCGA	*
 R16660  	  115	    9	     8.664	<	GCCCTCCCC	GGGGAGGGC	*
 R16660  	  111	    9	     9.616	<	CCCCGCCCT	AGGGCGGGG	*
 R16660  	  105	    9	     8.664	<	GCCCTCCCC	GGGGAGGGC	*
 R16660  	   89	    9	     9.545	<	CCCCTCCCT	AGGGAGGGG	*
 R16660  	   56	    9	     6.257	<	CCCCTCCGC	GCGGAGGGG	*
 R16660  	   53	    9	     4.624	<	CCCCCCCTC	GAGGGGGGG	*
 R16660  	   50	    9	     2.856	<	CCACCCCCC	GGGGGGTGG	*
 R16660  	   48	    9	     8.552	<	TCCCACCCC	GGGGTGGGA	*
 R16660  	   44	    9	     4.606	<	CCCGTCCCA	TGGGACGGG	*
 R16660  	   43	    9	     4.829	<	TCCCGTCCC	GGGACGGGA	*
 R16660  	   39	    9	     4.903	<	TCCCTCCCG	CGGGAGGGA	*
 R16660  	   35	    9	     6.899	<	GCCCTCCCT	AGGGAGGGC	*
 R16660  	   31	    9	     6.969	<	GCCCGCCCT	AGGGCGGGC	*
 R16660  	   26	    9	     4.243	<	CTCCTGCCC	GGGCAGGAG	*
 R16660  	   23	    9	     4.439	<	CCCCTCCTG	CAGGAGGGG	*
 R16660  	   17	    9	      6.32	<	CCACACCCC	GGGGTGTGG	*
 R16660  	   11	    9	     4.797	<	CCCTGCCCA	TGGGCAGGG	*
 R16660  	   10	    9	     5.826	<	CCCCTGCCC	GGGCAGGGG	*
 R16660  	    5	    9	     2.856	<	CCACCCCCC	GGGGGGTGG	*
 R16660  	    3	    9	     10.08	<	CCCCACCCC	GGGGTGGGG	*
 R16676  	   79	    9	     6.327	>	GCGGCGGGG	GCGGCGGGG	*
 R16676  	   85	    9	     5.042	>	GGGGCCGAG	GGGGCCGAG	*
 R16676  	  197	    9	     9.852	<	TCCCGCCCC	GGGGCGGGA	*
 R16676  	  180	    9	     6.625	<	CCCGGCCCC	GGGGCCGGG	*
 R16676  	  179	    9	     5.896	<	CCCCGGCCC	GGGCCGGGG	*
 R16676  	  174	    9	     6.625	<	CCCGGCCCC	GGGGCCGGG	*
 R16676  	  173	    9	     5.896	<	CCCCGGCCC	GGGCCGGGG	*
 R16676  	  115	    9	     11.38	<	CCCCGCCCC	GGGGCGGGG	*
 R16676  	  110	    9	     10.08	<	CCCCACCCC	GGGGTGGGG	*
 R16676  	  106	    9	     3.085	<	CTCCCCCCA	TGGGGGGAG	*
 R16676  	  103	    9	     4.329	<	TCGCTCCCC	GGGGAGCGA	*
 R16676  	   48	    9	     8.664	<	GCCCTCCCC	GGGGAGGGC	*
 R16676  	   44	    9	     9.616	<	CCCCGCCCT	AGGGCGGGG	*
 R16676  	   38	    9	     8.664	<	GCCCTCCCC	GGGGAGGGC	*
 R16676  	   26	    9	     8.016	<	TCCCTCCCT	AGGGAGGGA	*
 R16676  	   22	    9	     9.545	<	CCCCTCCCT	AGGGAGGGG	*
 R16683  	  106	    9	     9.361	>	TGGGAGGGG	TGGGAGGGG	*
 R16933  	   81	    9	     9.432	>	TGGGCGGGG	TGGGCGGGG	*
 R16933  	   95	    9	     4.294	>	GAGAAGGGG	GAGAAGGGG	*
 R16933  	  152	    9	     9.545	<	CCCCTCCCT	AGGGAGGGG	*
 R16933  	  149	    9	     4.624	<	CCCCCCCTC	GAGGGGGGG	*
 R16933  	  148	    9	     4.852	<	CCCCCCCCT	AGGGGGGGG	*
 R16933  	  138	    9	     5.969	<	CTCCTCCTT	AAGGAGGAG	*
 R16933  	  135	    9	     7.788	<	TCCCTCCTC	GAGGAGGGA	*
 R16933  	   69	    9	     9.545	<	CCCCTCCCT	AGGGAGGGG	*
 R16933  	   58	    9	     6.023	<	TCCCTCCTT	AAGGAGGGA	*
 R16937  	   88	    9	     4.919	>	CGGGCGGAG	CGGGCGGAG	*
 R16937  	   91	    9	     6.257	>	GCGGAGGGG	GCGGAGGGG	*
 R16937  	  105	    9	     3.833	>	GAGTAGGGG	GAGTAGGGG	*
 R16937  	  229	    9	     4.668	<	CCCCCCCCA	TGGGGGGGG	*
 R16937  	  228	    9	     6.617	<	CCCCCCCCC	GGGGGGGGG	*
 R16937  	  227	    9	     6.617	<	CCCCCCCCC	GGGGGGGGG	*
 R16937  	  226	    9	     6.617	<	CCCCCCCCC	GGGGGGGGG	*
 R16937  	  225	    9	     6.617	<	CCCCCCCCC	GGGGGGGGG	*
 R16937  	  224	    9	     6.617	<	CCCCCCCCC	GGGGGGGGG	*
 R16937  	  223	    9	     6.617	<	CCCCCCCCC	GGGGGGGGG	*
 R16937  	  222	    9	     5.088	<	TCCCCCCCC	GGGGGGGGA	*
 R16937  	  221	    9	     3.505	<	TTCCCCCCC	GGGGGGGAA	*
 R16937  	  205	    9	     6.331	<	CGCCTCCCC	GGGGAGGCG	*
 R16937  	  156	    9	     7.077	<	ACCCGCCCC	GGGGCGGGT	*
 R16937  	   52	    9	     11.38	<	CCCCGCCCC	GGGGCGGGG	*
 R16937  	   47	    9	     4.275	<	CTGCTCCCC	GGGGAGCAG	*
 R16952  	   52	    9	     4.739	>	AAGGTGGAG	AAGGTGGAG	*
 R16952  	   77	    9	     5.092	>	GGGGAAGAG	GGGGAAGAG	*
 R16952  	  111	    9	     4.294	<	CCCCTCTTC	GAAGAGGGG	*
 R16952  	   93	    9	     3.856	<	GCCCGCCCG	CGGGCGGGC	*
 R16952  	   63	    9	     3.259	<	TCCAGCCCA	TGGGCTGGA	*
 R16952  	   62	    9	     3.013	<	CTCCAGCCC	GGGCTGGAG	*
 R16953  	   66	    9	     4.739	>	AAGGTGGAG	AAGGTGGAG	*
 R16953  	   91	    9	     5.092	>	GGGGAAGAG	GGGGAAGAG	*
 R16953  	  125	    9	     4.294	<	CCCCTCTTC	GAAGAGGGG	*
 R16953  	  107	    9	     3.856	<	GCCCGCCCG	CGGGCGGGC	*
 R16953  	   77	    9	     3.259	<	TCCAGCCCA	TGGGCTGGA	*
 R16953  	   76	    9	     3.013	<	CTCCAGCCC	GGGCTGGAG	*
 R16954  	   59	    9	     3.067	>	GGTGTGGGA	GGTGTGGGA	*
 R16954  	   67	    9	     5.448	>	AGGGCGGTG	AGGGCGGTG	*
 R16954  	   72	    9	     5.826	>	GGTGAGGGG	GGTGAGGGG	*
 R16954  	  104	    9	     4.308	>	TCGGAGGGG	TCGGAGGGG	*
 R16954  	  152	    9	     5.208	>	GGGGCTGGA	GGGGCTGGA	*
 R16954  	  165	    9	     3.865	>	GAGGAGAGG	GAGGAGAGG	*
 R16954  	  167	    9	     4.758	>	GGAGAGGGA	GGAGAGGGA	*
 R16954  	  185	    9	     4.919	>	CGGGCGGAG	CGGGCGGAG	*
 R16954  	  214	    9	     4.243	>	GGCGAGGAG	GGCGAGGAG	*
 R16954  	  199	    9	     3.268	<	TCCTGCCCA	TGGGCAGGA	*
 R16956  	    9	    9	     2.831	>	AGCGTGGGG	AGCGTGGGG	*
 R16956  	   39	    9	     5.896	>	GGTGCGGGG	GGTGCGGGG	*
 R16956  	   54	    9	     2.795	>	TAGGCTGGG	TAGGCTGGG	*
 R16956  	  113	    9	     9.727	>	GGGGAGGAG	GGGGAGGAG	*
 R16956  	  103	    9	     3.979	<	GCCGGCCCC	GGGGCCGGC	*
 R16956  	   97	    9	     4.313	<	CTCCGCGCC	GGCGCGGAG	*
 R16956  	   78	    9	     6.503	<	CCCCGCCCG	CGGGCGGGG	*
 R16956  	   73	    9	     3.755	<	GGCCGCCCC	GGGGCGGCC	*
 R16958  	   74	    9	     2.831	>	AGCGTGGGG	AGCGTGGGG	*
 R16958  	  104	    9	     5.896	>	GGTGCGGGG	GGTGCGGGG	*
 R16958  	  119	    9	     2.795	>	TAGGCTGGG	TAGGCTGGG	*
 R16958  	  178	    9	     9.727	>	GGGGAGGAG	GGGGAGGAG	*
 R16958  	  168	    9	     3.979	<	GCCGGCCCC	GGGGCCGGC	*
 R16958  	  162	    9	     4.313	<	CTCCGCGCC	GGCGCGGAG	*
 R16958  	  143	    9	     6.503	<	CCCCGCCCG	CGGGCGGGG	*
 R16958  	  138	    9	     3.755	<	GGCCGCCCC	GGGGCGGCC	*
 R16958  	   41	    9	     5.264	<	CACCGCCCA	TGGGCGGTG	*
 R16959  	  142	    9	     2.831	>	AGCGTGGGG	AGCGTGGGG	*
 R16959  	  172	    9	     5.896	>	GGTGCGGGG	GGTGCGGGG	*
 R16959  	  187	    9	     2.795	>	TAGGCTGGG	TAGGCTGGG	*
 R16959  	  211	    9	     6.503	<	CCCCGCCCG	CGGGCGGGG	*
 R16959  	  206	    9	     3.755	<	GGCCGCCCC	GGGGCGGCC	*
 R16959  	  109	    9	     5.264	<	CACCGCCCA	TGGGCGGTG	*
 R16959  	    4	    9	     6.675	<	CCCTTCCCC	GGGGAAGGG	*
 R16959  	    3	    9	     4.758	<	TCCCTTCCC	GGGAAGGGA	*
 R16967  	   91	    9	     5.437	>	GGGGTTGGG	GGGGTTGGG	*
 R16967  	   92	    9	     4.596	>	GGGTTGGGG	GGGTTGGGG	*
 R16967  	   97	    9	     2.976	>	GGGGCTTGG	GGGGCTTGG	*
 R16967  	  110	    9	     3.877	<	CCCCTCGCA	TGCGAGGGG	*
 R17014  	   15	    9	     3.979	>	GGGGCCGGC	GGGGCCGGC	*
 R17014  	   32	    9	     3.948	>	TGCGCGGGG	TGCGCGGGG	*
 R17014  	   43	    9	     4.061	>	AGGCAGGGG	AGGCAGGGG	*
 R17014  	   62	    9	     4.567	>	GGGGCGGTC	GGGGCGGTC	*
 R17014  	  199	    9	     3.212	<	GCTCTCCCC	GGGGAGAGC	*
 R17014  	  155	    9	     6.432	<	CCCCTCCCG	CGGGAGGGG	*
 R17014  	  101	    9	     5.627	<	CCACGCCTC	GAGGCGTGG	*
 R17014  	   95	    9	     9.432	<	CCCCGCCCA	TGGGCGGGG	*
 R17070  	   94	    9	     4.091	>	GGGGCTGGC	GGGGCTGGC	*
 R17070  	  145	    9	     5.896	>	GGGCCGGGG	GGGCCGGGG	*
 R17070  	  150	    9	     6.737	>	GGGGCTGGG	GGGGCTGGG	*
 R17070  	  151	    9	     4.596	>	GGGCTGGGG	GGGCTGGGG	*
 R17070  	  182	    9	     2.831	>	AGCGTGGGG	AGCGTGGGG	*
 R17070  	  187	    9	      7.62	>	GGGGCGTGG	GGGGCGTGG	*
 R17070  	  168	    9	     6.737	<	CCCAGCCCC	GGGGCTGGG	*
 R17070  	   60	    9	     4.861	<	CCCGGCCCT	AGGGCCGGG	*
 R17081  	  213	    9	     3.856	>	CGGGCGGGC	CGGGCGGGC	*
 R17081  	  126	    9	      3.25	<	GCCCGGCCC	GGGCCGGGC	*
 R17081  	  107	    9	     6.039	<	CTCCGCCTT	AAGGCGGAG	*
 R17081  	    5	    9	     4.981	<	CCCTGCCCT	AGGGCAGGG	*
 R17081  	    4	    9	     5.826	<	CCCCTGCCC	GGGCAGGGG	*
 R17082  	   96	    9	     3.067	>	GGTGTGGGA	GGTGTGGGA	*
 R17082  	  104	    9	     5.448	>	AGGGCGGTG	AGGGCGGTG	*
 R17082  	  109	    9	     5.826	>	GGTGAGGGG	GGTGAGGGG	*
 R17082  	  141	    9	     4.308	>	TCGGAGGGG	TCGGAGGGG	*
 R17082  	  189	    9	     5.208	>	GGGGCTGGA	GGGGCTGGA	*
 R17082  	  202	    9	     3.865	>	GAGGAGAGG	GAGGAGAGG	*
 R17082  	  204	    9	     4.758	>	GGAGAGGGA	GGAGAGGGA	*
 R17101  	    5	    9	      7.62	>	GGGGCGTGG	GGGGCGTGG	*
 R17101  	   61	    9	     4.509	>	CAGGCGGGG	CAGGCGGGG	*
 R17101  	  101	    9	     6.327	>	GCGGCGGGG	GCGGCGGGG	*
 R17101  	  106	    9	     6.331	>	GGGGAGGCG	GGGGAGGCG	*
 R17101  	  114	    9	     3.979	>	GGGGCCGGC	GGGGCCGGC	*
 R17101  	  168	    9	     3.332	>	AGGGCCGGA	AGGGCCGGA	*
 R17101  	  169	    9	     4.313	>	GGGCCGGAG	GGGCCGGAG	*
 R17101  	  197	    9	     5.378	>	AGGGAGGTG	AGGGAGGTG	*
 R17101  	  200	    9	     8.087	>	GAGGTGGGG	GAGGTGGGG	*
 R17101  	  205	    9	     5.929	>	GGGGCGAGG	GGGGCGAGG	*
 R17101  	  210	    9	     3.936	>	GAGGCGAGG	GAGGCGAGG	*
 R17102  	  100	    9	     3.067	>	GGTGTGGGA	GGTGTGGGA	*
 R17102  	  108	    9	     5.448	>	AGGGCGGTG	AGGGCGGTG	*
 R17102  	  113	    9	     5.826	>	GGTGAGGGG	GGTGAGGGG	*
 R17102  	  145	    9	     4.308	>	TCGGAGGGG	TCGGAGGGG	*
 R17102  	  193	    9	     5.208	>	GGGGCTGGA	GGGGCTGGA	*
 R17102  	  206	    9	     3.865	>	GAGGAGAGG	GAGGAGAGG	*
 R17102  	  208	    9	     4.758	>	GGAGAGGGA	GGAGAGGGA	*
 R17110  	  136	    9	     3.865	<	CCGCTCCTC	GAGGAGCGG	*
 R17110  	  129	    9	     5.826	<	CCCCTACCC	GGGTAGGGG	*
 R17110  	  119	    9	     11.38	<	CCCCGCCCC	GGGGCGGGG	*
 R17110  	  114	    9	     11.38	<	CCCCGCCCC	GGGGCGGGG	*
 R17110  	  108	    9	     4.567	<	GACCGCCCC	GGGGCGGTC	*
 R17110  	   97	    9	     7.434	<	GCCCACCCC	GGGGTGGGC	*
 R17110  	   88	    9	     4.509	<	CCCCGCCTG	CAGGCGGGG	*
 R17110  	   83	    9	     5.097	<	TCCGGCCCC	GGGGCCGGA	*
 R17110  	   82	    9	     4.313	<	CTCCGGCCC	GGGCCGGAG	*
 R17110  	   76	    9	     5.084	<	ACCCGCCTC	GAGGCGGGT	*
 R17110  	   72	    9	     5.203	<	CCCCACCCG	CGGGTGGGG	*
 R17110  	   67	    9	     4.629	<	CCGCACCCC	GGGGTGCGG	*
 R17110  	   65	    9	     4.368	<	TCCCGCACC	GGTGCGGGA	*
 R17110  	   60	    9	     6.287	<	CCCCTTCCC	GGGAAGGGG	*
 R17110  	   55	    9	     11.38	<	CCCCGCCCC	GGGGCGGGG	*
 R17110  	   27	    9	     3.948	<	CCCCGCGCA	TGCGCGGGG	*
 R17110  	   22	    9	     4.629	<	CCGCACCCC	GGGGTGCGG	*
 R17110  	   11	    9	     5.929	<	CCGCGCCCC	GGGGCGCGG	*
 R17156  	  211	    9	     4.364	>	GAGACGGGG	GAGACGGGG	*
 R17156  	  169	    9	     3.413	<	GCCCGCCAC	GTGGCGGGC	*
 R17156  	  138	    9	      3.16	<	CTCAGCCTC	GAGGCTGAG	*
 R17156  	  132	    9	     3.153	<	TCCTTCCTC	GAGGAAGGA	*
 R17156  	  131	    9	     2.939	<	CTCCTTCCT	AGGAAGGAG	*
 R17156  	  106	    9	     7.804	<	CTCCGCCTC	GAGGCGGAG	*
 R17170  	   96	    9	     3.067	>	GGTGTGGGA	GGTGTGGGA	*
 R17170  	  100	    9	     5.601	>	TGGGAGTGG	TGGGAGTGG	*
 R17170  	  102	    9	     3.529	>	GGAGTGGGA	GGAGTGGGA	*
 R17170  	  127	    9	     7.832	>	TGGGAGGGA	TGGGAGGGA	*
 R17170  	   44	    9	     3.443	<	TCCAGCCCT	AGGGCTGGA	*
 R17172  	   75	    9	     3.067	>	GGTGTGGGA	GGTGTGGGA	*
 R17172  	   79	    9	     5.601	>	TGGGAGTGG	TGGGAGTGG	*
 R17172  	   81	    9	     3.529	>	GGAGTGGGA	GGAGTGGGA	*
 R17172  	   85	    9	     9.361	>	TGGGAGGGG	TGGGAGGGG	*
 R17172  	  197	    9	      4.51	<	TTCCGCCTT	AAGGCGGAA	*
 R17172  	   23	    9	     3.443	<	TCCAGCCCT	AGGGCTGGA	*
 R17193  	   60	    9	     9.387	>	GAGGCGGGG	GAGGCGGGG	*
 R17193  	   66	    9	     4.099	>	GGGGCAGGC	GGGGCAGGC	*
 R17193  	  143	    9	      7.08	>	GGGGAGGAC	GGGGAGGAC	*
 R17193  	  115	    9	     3.085	<	CTCCCCCCA	TGGGGGGAG	*
 R17193  	  112	    9	     7.143	<	CACCTCCCC	GGGGAGGTG	*
 R17193  	   10	    9	     2.826	<	CTCCGTCCA	TGGACGGAG	*
 R17193  	    5	    9	     4.829	<	TCCCGCTCC	GGAGCGGGA	*
 R17194  	   80	    9	     4.072	>	TGGGAGTGA	TGGGAGTGA	*
 R17194  	   87	    9	     4.408	>	GAGGCGGCG	GAGGCGGCG	*
 R17194  	   90	    9	     4.744	>	GCGGCGGAG	GCGGCGGAG	*
 R17194  	   93	    9	     4.674	>	GCGGAGGAG	GCGGAGGAG	*
 R17194  	  105	    9	     4.243	>	GGTGAGGAG	GGTGAGGAG	*
 R17194  	  139	    9	      3.98	>	TGGGCGCGG	TGGGCGCGG	*
 R17194  	  141	    9	     4.313	>	GGCGCGGAG	GGCGCGGAG	*
 R17194  	  211	    9	       4.4	>	GGGGCGAGA	GGGGCGAGA	*
 R17208  	   80	    9	     3.391	>	CGGGCGGAA	CGGGCGGAA	*
 R17208  	   94	    9	     8.734	>	GGGGCGGGC	GGGGCGGGC	*
 R17208  	   99	    9	     5.826	>	GGGCAGGGG	GGGCAGGGG	*
 R17208  	   15	    9	     4.338	<	CCCCTCTCA	TGAGAGGGG	*
 R17208  	   10	    9	     5.325	<	CCCGACCCC	GGGGTCGGG	*
 R17208  	    9	    9	      3.25	<	GCCCGACCC	GGGTCGGGC	*
 R18660  	   64	    9	     6.741	>	GAGGCGGGC	GAGGCGGGC	*
 R18660  	   70	    9	     3.179	>	GGCGAGGGC	GGCGAGGGC	*
 R18660  	   74	    9	     3.277	>	AGGGCCGAG	AGGGCCGAG	*
 R18660  	  105	    9	      6.67	>	GAGGAGGGC	GAGGAGGGC	*
 R18660  	  109	    9	     9.616	>	AGGGCGGGG	AGGGCGGGG	*
 R18660  	  116	    9	     3.755	<	GGCCGCCCC	GGGGCGGCC	*
 R18660  	   11	    9	     2.867	<	CCCGGCCTT	AAGGCCGGG	*
 R18660  	   10	    9	     4.132	<	CCCCGGCCT	AGGCCGGGG	*
 R18684  	   11	    9	     4.974	>	CGGGCGGGA	CGGGCGGGA	*
 R18684  	   40	    9	      3.98	>	TGGGCGCGG	TGGGCGCGG	*
 R18684  	   42	    9	      3.25	>	GGCGCGGGC	GGCGCGGGC	*
 R18684  	   58	    9	     4.408	>	GAGGCGGCG	GAGGCGGCG	*
 R18684  	   71	    9	     3.103	>	GAGGCCGGA	GAGGCCGGA	*
 R18684  	   78	    9	     6.741	>	GAGGCGGGC	GAGGCGGGC	*
 R18684  	   88	    9	     3.049	>	GAGGCCGAG	GAGGCCGAG	*
 R18684  	  127	    9	     4.132	>	AGCGCGGGG	AGCGCGGGG	*
 R18684  	  211	    9	     3.103	>	GAGGCCGGA	GAGGCCGGA	*
 R18684  	  226	    9	     4.632	>	GAGGCCGGG	GAGGCCGGG	*
 R18684  	  227	    9	     4.132	>	AGGCCGGGG	AGGCCGGGG	*
 R18684  	  169	    9	     6.358	<	CCCCGCTCC	GGAGCGGGG	*
 R18684  	  164	    9	     8.664	<	GCCCTCCCC	GGGGAGGGC	*
 R18684  	  114	    9	     6.968	<	TTCCACCCC	GGGGTGGAA	*
 R18722  	   59	    9	     6.675	>	GGGGAAGGG	GGGGAAGGG	*
 R18722  	   60	    9	     4.758	>	GGGAAGGGA	GGGAAGGGA	*
 R18722  	  106	    9	     3.268	>	TGGGCAGGA	TGGGCAGGA	*
 R18722  	   96	    9	     3.513	<	TTCGGCCCC	GGGGCCGAA	*
 R18724  	   54	    9	     6.675	>	GGGGAAGGG	GGGGAAGGG	*
 R18724  	  101	    9	     3.268	>	TGGGCAGGA	TGGGCAGGA	*
 R18724  	  205	    9	     7.849	>	TGGGCGGAG	TGGGCGGAG	*
 R18724  	   91	    9	     3.513	<	TTCGGCCCC	GGGGCCGAA	*
 R18806  	  108	    9	     6.039	>	AAGGCGGAG	AAGGCGGAG	*
 R18806  	  188	    9	     3.085	<	CTCCCCCCA	TGGGGGGAG	*
 R18806  	  146	    9	     5.896	<	CCCCGCGCC	GGCGCGGGG	*
 R18806  	   92	    9	     8.316	<	CCCCACCCT	AGGGTGGGG	*
 R18822  	    3	    9	     3.865	>	GAGGAGAGG	GAGGAGAGG	*
 R18822  	    5	    9	     3.641	>	GGAGAGGGC	GGAGAGGGC	*
 R18822  	    9	    9	     9.616	>	AGGGCGGGG	AGGGCGGGG	*
 R18822  	   25	    9	     2.917	>	AAGGAAGGG	AAGGAAGGG	*
 R18822  	   26	    9	     4.522	>	AGGAAGGGG	AGGAAGGGG	*
 R18822  	   31	    9	     11.31	>	GGGGAGGGG	GGGGAGGGG	*
 R18822  	   36	    9	     6.737	>	GGGGCTGGG	GGGGCTGGG	*
 R18822  	   37	    9	     3.067	>	GGGCTGGGA	GGGCTGGGA	*
 R18822  	   41	    9	     6.715	>	TGGGAGGGC	TGGGAGGGC	*
 R18822  	   56	    9	     6.737	>	GGGGCTGGG	GGGGCTGGG	*
 R18822  	   61	    9	     4.677	>	TGGGCCGGG	TGGGCCGGG	*
 R18822  	   62	    9	     5.896	>	GGGCCGGGG	GGGCCGGGG	*
 R18822  	   74	    9	     6.432	>	CGGGAGGGG	CGGGAGGGG	*
 R18822  	   79	    9	     5.325	>	GGGGTCGGG	GGGGTCGGG	*
 R18822  	   80	    9	     4.368	>	GGGTCGGGA	GGGTCGGGA	*
 R18822  	   85	    9	     6.358	>	GGGACGGGG	GGGACGGGG	*
 R18822  	  104	    9	     4.674	>	GCGGAGGAG	GCGGAGGAG	*
 R18822  	  107	    9	     4.337	>	GAGGAGGCG	GAGGAGGCG	*
 R18822  	  110	    9	     7.804	>	GAGGCGGAG	GAGGCGGAG	*
 R18822  	  131	    9	     5.217	>	GGGGCAGGA	GGGGCAGGA	*
 R18822  	  162	    9	     4.476	<	CTCCGCCAC	GTGGCGGAG	*
 R18822  	  159	    9	     4.728	<	TCCCTCCGC	GCGGAGGGA	*
 R18823  	   21	    9	     3.865	>	GAGGAGAGG	GAGGAGAGG	*
 R18823  	   23	    9	     3.641	>	GGAGAGGGC	GGAGAGGGC	*
 R18823  	   27	    9	     9.616	>	AGGGCGGGG	AGGGCGGGG	*
 R18823  	   43	    9	     2.917	>	AAGGAAGGG	AAGGAAGGG	*
 R18823  	   44	    9	     4.522	>	AGGAAGGGG	AGGAAGGGG	*
 R18823  	   49	    9	     11.31	>	GGGGAGGGG	GGGGAGGGG	*
 R18823  	   54	    9	     6.737	>	GGGGCTGGG	GGGGCTGGG	*
 R18823  	   55	    9	     3.067	>	GGGCTGGGA	GGGCTGGGA	*
 R18823  	   59	    9	     6.715	>	TGGGAGGGC	TGGGAGGGC	*
 R18823  	   74	    9	     6.737	>	GGGGCTGGG	GGGGCTGGG	*
 R18823  	   79	    9	     4.677	>	TGGGCCGGG	TGGGCCGGG	*
 R18823  	   80	    9	     5.896	>	GGGCCGGGG	GGGCCGGGG	*
 R18823  	   92	    9	     6.432	>	CGGGAGGGG	CGGGAGGGG	*
 R18823  	   97	    9	     5.325	>	GGGGTCGGG	GGGGTCGGG	*
 R18823  	   98	    9	     4.368	>	GGGTCGGGA	GGGTCGGGA	*
 R18823  	  103	    9	     6.358	>	GGGACGGGG	GGGACGGGG	*
 R18823  	  122	    9	     4.674	>	GCGGAGGAG	GCGGAGGAG	*
 R18823  	  125	    9	     4.337	>	GAGGAGGCG	GAGGAGGCG	*
 R18823  	  128	    9	     7.804	>	GAGGCGGAG	GAGGCGGAG	*
 R18823  	  149	    9	     5.217	>	GGGGCAGGA	GGGGCAGGA	*
 R18823  	  180	    9	     4.476	<	CTCCGCCAC	GTGGCGGAG	*
 R18823  	  177	    9	     4.728	<	TCCCTCCGC	GCGGAGGGA	*
 R18824  	   52	    9	     3.865	>	GAGGAGAGG	GAGGAGAGG	*
 R18824  	   54	    9	     3.641	>	GGAGAGGGC	GGAGAGGGC	*
 R18824  	   58	    9	     9.616	>	AGGGCGGGG	AGGGCGGGG	*
 R18824  	   74	    9	     2.917	>	AAGGAAGGG	AAGGAAGGG	*
 R18824  	   75	    9	     4.522	>	AGGAAGGGG	AGGAAGGGG	*
 R18824  	   80	    9	     11.31	>	GGGGAGGGG	GGGGAGGGG	*
 R18824  	   85	    9	     6.737	>	GGGGCTGGG	GGGGCTGGG	*
 R18824  	   86	    9	     3.067	>	GGGCTGGGA	GGGCTGGGA	*
 R18824  	   90	    9	     6.715	>	TGGGAGGGC	TGGGAGGGC	*
 R18824  	  105	    9	     6.737	>	GGGGCTGGG	GGGGCTGGG	*
 R18824  	  110	    9	     4.677	>	TGGGCCGGG	TGGGCCGGG	*
 R18824  	  111	    9	     5.896	>	GGGCCGGGG	GGGCCGGGG	*
 R18824  	  123	    9	     6.432	>	CGGGAGGGG	CGGGAGGGG	*
 R18824  	  128	    9	     5.325	>	GGGGTCGGG	GGGGTCGGG	*
 R18824  	  129	    9	     4.368	>	GGGTCGGGA	GGGTCGGGA	*
 R18824  	  134	    9	     6.358	>	GGGACGGGG	GGGACGGGG	*
 R18824  	  139	    9	     11.38	>	GGGGCGGGG	GGGGCGGGG	*
 R18824  	  153	    9	     4.674	>	GCGGAGGAG	GCGGAGGAG	*
 R18824  	  156	    9	     4.337	>	GAGGAGGCG	GAGGAGGCG	*
 R18824  	  180	    9	     5.217	>	GGGGCAGGA	GGGGCAGGA	*
 R18824  	  211	    9	     4.476	<	CTCCGCCAC	GTGGCGGAG	*
 R18824  	  208	    9	     4.728	<	TCCCTCCGC	GCGGAGGGA	*
 R18825  	   11	    9	     3.948	>	TGGCCGGGG	TGGCCGGGG	*
 R18825  	   74	    9	     3.865	>	GAGGAGAGG	GAGGAGAGG	*
 R18825  	   76	    9	     3.641	>	GGAGAGGGC	GGAGAGGGC	*
 R18825  	   80	    9	     9.616	>	AGGGCGGGG	AGGGCGGGG	*
 R18825  	   96	    9	     2.917	>	AAGGAAGGG	AAGGAAGGG	*
 R18825  	   97	    9	     4.522	>	AGGAAGGGG	AGGAAGGGG	*
 R18825  	  102	    9	     11.31	>	GGGGAGGGG	GGGGAGGGG	*
 R18825  	  107	    9	     6.737	>	GGGGCTGGG	GGGGCTGGG	*
 R18825  	  108	    9	     3.067	>	GGGCTGGGA	GGGCTGGGA	*
 R18825  	  112	    9	     6.715	>	TGGGAGGGC	TGGGAGGGC	*
 R18825  	  127	    9	     6.737	>	GGGGCTGGG	GGGGCTGGG	*
 R18825  	  132	    9	     4.677	>	TGGGCCGGG	TGGGCCGGG	*
 R18825  	  133	    9	     5.896	>	GGGCCGGGG	GGGCCGGGG	*
 R18825  	  145	    9	     6.432	>	CGGGAGGGG	CGGGAGGGG	*
 R18825  	  150	    9	     5.325	>	GGGGTCGGG	GGGGTCGGG	*
 R18825  	  151	    9	     4.368	>	GGGTCGGGA	GGGTCGGGA	*
 R18825  	  156	    9	     6.358	>	GGGACGGGG	GGGACGGGG	*
 R18825  	  175	    9	     4.674	>	GCGGAGGAG	GCGGAGGAG	*
 R18825  	  178	    9	     4.337	>	GAGGAGGCG	GAGGAGGCG	*
 R18825  	  181	    9	     7.804	>	GAGGCGGAG	GAGGCGGAG	*
 R18825  	  202	    9	     5.217	>	GGGGCAGGA	GGGGCAGGA	*
 R18826  	   12	    9	     3.212	>	GGGGAGCGC	GGGGAGCGC	*
 R18826  	   36	    9	     3.948	>	TGGCCGGGG	TGGCCGGGG	*
 R18826  	   99	    9	     3.865	>	GAGGAGAGG	GAGGAGAGG	*
 R18826  	  101	    9	     3.641	>	GGAGAGGGC	GGAGAGGGC	*
 R18826  	  121	    9	     2.917	>	AAGGAAGGG	AAGGAAGGG	*
 R18826  	  122	    9	     4.522	>	AGGAAGGGG	AGGAAGGGG	*
 R18826  	  127	    9	     11.31	>	GGGGAGGGG	GGGGAGGGG	*
 R18826  	  132	    9	     6.737	>	GGGGCTGGG	GGGGCTGGG	*
 R18826  	  133	    9	     3.067	>	GGGCTGGGA	GGGCTGGGA	*
 R18826  	  137	    9	     6.715	>	TGGGAGGGC	TGGGAGGGC	*
 R18826  	  152	    9	     6.737	>	GGGGCTGGG	GGGGCTGGG	*
 R18826  	  157	    9	     4.677	>	TGGGCCGGG	TGGGCCGGG	*
 R18826  	  158	    9	     5.896	>	GGGCCGGGG	GGGCCGGGG	*
 R18826  	  170	    9	     6.432	>	CGGGAGGGG	CGGGAGGGG	*
 R18826  	  175	    9	     5.325	>	GGGGTCGGG	GGGGTCGGG	*
 R18826  	  176	    9	     4.368	>	GGGTCGGGA	GGGTCGGGA	*
 R18826  	  181	    9	     6.358	>	GGGACGGGG	GGGACGGGG	*
 R18826  	  186	    9	     11.38	>	GGGGCGGGG	GGGGCGGGG	*
 R18826  	  200	    9	     4.674	>	GCGGAGGAG	GCGGAGGAG	*
 R18826  	  203	    9	     4.337	>	GAGGAGGCG	GAGGAGGCG	*
 R18826  	  206	    9	     7.804	>	GAGGCGGAG	GAGGCGGAG	*
 R18828  	  103	    9	     5.264	>	TGGGCGGTG	TGGGCGGTG	*
 R18828  	   67	    9	     2.978	<	CTCGTCCTC	GAGGACGAG	*
 R18828  	   53	    9	     3.282	<	GCGCGCCCC	GGGGCGCGC	*
 R18828  	   44	    9	      3.25	<	GCCCGGCCC	GGGCCGGGC	*
 R18828  	   28	    9	     4.629	<	CCGCACCCC	GGGGTGCGG	*
 R18828  	   17	    9	     2.864	<	CCGCACCCT	AGGGTGCGG	*
 R18885  	  121	    9	     4.326	<	TTCCGCCTA	TAGGCGGAA	*
 R18887  	  194	    9	     4.086	>	AGGGTGGAC	AGGGTGGAC	*
 R18887  	  208	    9	     2.915	<	CCATTCCCC	GGGGAATGG	*
 R18887  	  121	    9	     4.326	<	TTCCGCCTA	TAGGCGGAA	*
 R18888  	  209	    9	     4.682	<	CCCTTCCTC	GAGGAAGGG	*
 R18888  	  208	    9	     4.522	<	CCCCTTCCT	AGGAAGGGG	*
 R18888  	  121	    9	     4.609	<	TCCCACCTA	TAGGTGGGA	*
 R19132  	   27	    9	     9.616	>	AGGGCGGGG	AGGGCGGGG	*
 R19132  	   32	    9	     6.746	>	GGGGCAGGG	GGGGCAGGG	*
 R19132  	   94	    9	     3.681	>	AGGGTAGGG	AGGGTAGGG	*
 R19132  	   95	    9	     5.826	>	GGGTAGGGG	GGGTAGGGG	*
 R19132  	  105	    9	     10.08	>	GGGGTGGGG	GGGGTGGGG	*
 R19132  	  121	    9	     7.832	>	TGGGAGGGA	TGGGAGGGA	*
 R19132  	   59	    9	     10.08	<	CCCCACCCC	GGGGTGGGG	*
 R19135  	  165	    9	     7.439	>	TAGGCGGGG	TAGGCGGGG	*
 R19135  	  171	    9	     5.929	>	GGGGCGCGG	GGGGCGCGG	*
 R19135  	   51	    9	     4.562	<	CCCGTCCTC	GAGGACGGG	*
 R19433  	   49	    9	     3.389	>	AGGGCTGAG	AGGGCTGAG	*
 R19433  	   79	    9	     8.734	>	GGGGCGGGC	GGGGCGGGC	*
 R19433  	   84	    9	     5.896	>	GGGCCGGGG	GGGCCGGGG	*
 R19433  	  106	    9	     9.797	>	GGGGCGGAG	GGGGCGGAG	*
 R19433  	  157	    9	     5.423	>	GGGGAGGAT	GGGGAGGAT	*
 R19433  	  123	    9	     2.859	<	CCCCCCCTT	AAGGGGGGG	*
 R19433  	  122	    9	     4.852	<	CCCCCCCCT	AGGGGGGGG	*
 R19433  	  121	    9	     3.971	<	GCCCCCCCC	GGGGGGGGC	*
 R19433  	   68	    9	     11.38	<	CCCCGCCCC	GGGGCGGGG	*
 R19434  	    1	    9	     3.681	>	GCGGCGGGC	GCGGCGGGC	*
 R19434  	   65	    9	     3.389	>	AGGGCTGAG	AGGGCTGAG	*
 R19434  	   95	    9	     8.734	>	GGGGCGGGC	GGGGCGGGC	*
 R19434  	  100	    9	     5.896	>	GGGCCGGGG	GGGCCGGGG	*
 R19434  	  122	    9	     9.797	>	GGGGCGGAG	GGGGCGGAG	*
 R19434  	  173	    9	     5.423	>	GGGGAGGAT	GGGGAGGAT	*
 R19434  	  139	    9	     2.859	<	CCCCCCCTT	AAGGGGGGG	*
 R19434  	  138	    9	     4.852	<	CCCCCCCCT	AGGGGGGGG	*
 R19434  	  137	    9	     3.971	<	GCCCCCCCC	GGGGGGGGC	*
 R19434  	   84	    9	     11.38	<	CCCCGCCCC	GGGGCGGGG	*
 R19435  	   22	    9	     3.681	>	GCGGCGGGC	GCGGCGGGC	*
 R19435  	   86	    9	     3.389	>	AGGGCTGAG	AGGGCTGAG	*
 R19435  	  116	    9	     8.734	>	GGGGCGGGC	GGGGCGGGC	*
 R19435  	  121	    9	     5.896	>	GGGCCGGGG	GGGCCGGGG	*
 R19435  	  127	    9	     11.38	>	GGGGCGGGG	GGGGCGGGG	*
 R19435  	  143	    9	     9.797	>	GGGGCGGAG	GGGGCGGAG	*
 R19435  	  194	    9	     5.423	>	GGGGAGGAT	GGGGAGGAT	*
 R19435  	  160	    9	     2.859	<	CCCCCCCTT	AAGGGGGGG	*
 R19435  	  159	    9	     4.852	<	CCCCCCCCT	AGGGGGGGG	*
 R19435  	  158	    9	     3.971	<	GCCCCCCCC	GGGGGGGGC	*
 R19464  	    6	    9	     3.681	>	GCGGCGGGC	GCGGCGGGC	*
 R19464  	   70	    9	     3.389	>	AGGGCTGAG	AGGGCTGAG	*
 R19464  	  100	    9	     8.734	>	GGGGCGGGC	GGGGCGGGC	*
 R19464  	  105	    9	     5.896	>	GGGCCGGGG	GGGCCGGGG	*
 R19464  	  127	    9	     9.797	>	GGGGCGGAG	GGGGCGGAG	*
 R19464  	  178	    9	     5.423	>	GGGGAGGAT	GGGGAGGAT	*
 R19464  	  144	    9	     2.859	<	CCCCCCCTT	AAGGGGGGG	*
 R19464  	  143	    9	     4.852	<	CCCCCCCCT	AGGGGGGGG	*
 R19464  	  142	    9	     3.971	<	GCCCCCCCC	GGGGGGGGC	*
 R19464  	   89	    9	     11.38	<	CCCCGCCCC	GGGGCGGGG	*
 R19517  	   29	    9	      3.25	>	GGGCCGGGC	GGGCCGGGC	*
 R19517  	   47	    9	     6.503	>	CGGGCGGGG	CGGGCGGGG	*
 R19517  	   81	    9	     6.327	>	GCGGCGGGG	GCGGCGGGG	*
 R19517  	   87	    9	     9.797	>	GGGGCGGAG	GGGGCGGAG	*
 R19517  	   93	    9	     9.387	>	GAGGCGGGG	GAGGCGGGG	*
 R19517  	    5	    9	      3.91	<	CCGCTCCCA	TGGGAGCGG	*
 R19540  	  110	    9	     4.849	>	CGGGAGGAG	CGGGAGGAG	*
 R19540  	  121	    9	      6.67	>	GAGGAGGGC	GAGGAGGGC	*
 R19540  	  137	    9	     7.549	>	GGGGAGTGG	GGGGAGTGG	*
 R19540  	  168	    9	      3.62	>	GAGGAGGTA	GAGGAGGTA	*
 R19548  	   53	    9	     7.077	>	GGGGCGGGT	GGGGCGGGT	*
 R19548  	   59	    9	     4.368	>	GGTGCGGGA	GGTGCGGGA	*
 R19548  	   72	    9	     11.31	>	GGGGAGGGG	GGGGAGGGG	*
 R19548  	  172	    9	     5.913	>	GGGGTGGTG	GGGGTGGTG	*
 R19548  	  175	    9	      3.23	>	GTGGTGGGA	GTGGTGGGA	*
 R19548  	  206	    9	     6.358	>	GGAGCGGGG	GGAGCGGGG	*
 R19548  	  117	    9	      3.16	<	CTCAGCCTC	GAGGCTGAG	*
 R19548  	  111	    9	     3.153	<	TCCTTCCTC	GAGGAAGGA	*
 R19548  	  110	    9	     2.939	<	CTCCTTCCT	AGGAAGGAG	*
 R19548  	    9	    9	     6.401	<	CGCCGCCCC	GGGGCGGCG	*
 R19551  	  220	    9	     4.164	>	AGGGCGAGG	AGGGCGAGG	*
 R19551  	  153	    9	     6.558	<	TCCCACCTC	GAGGTGGGA	*
 R19551  	  120	    9	     11.38	<	CCCCGCCCC	GGGGCGGGG	*
 R19551  	  115	    9	     2.865	<	CCAGGCCCC	GGGGCCTGG	*
 R19551  	  103	    9	     11.38	<	CCCCGCCCC	GGGGCGGGG	*
 R19551  	   80	    9	     6.625	<	CCCGGCCCC	GGGGCCGGG	*
 R19551  	   79	    9	     5.896	<	CCCCGGCCC	GGGCCGGGG	*
 R19551  	   73	    9	     3.908	<	TCCAACCCC	GGGGTTGGA	*
 R19551  	   62	    9	     5.858	<	CCTCTCCCC	GGGGAGAGG	*
 R19551  	   60	    9	     4.758	<	TCCCTCTCC	GGAGAGGGA	*
 R19551  	   38	    9	     3.903	<	CCCCGGCTC	GAGCCGGGG	*
 R19551  	   33	    9	     3.979	<	GCCGGCCCC	GGGGCCGGC	*
 R19551  	   24	    9	     3.856	<	GCCCGCCCG	CGGGCGGGC	*
 R19563  	  103	    9	     3.678	>	TAGGCGTGG	TAGGCGTGG	*
 R19563  	   40	    9	     2.993	<	TCCCTCTCT	AGAGAGGGA	*
 R19583  	  149	    9	     6.666	>	GGGGATGGG	GGGGATGGG	*
 R19583  	  150	    9	     5.058	>	GGGATGGGG	GGGATGGGG	*
 R19583  	  155	    9	     3.246	>	GGGGAGTGT	GGGGAGTGT	*
 R19583  	    7	    9	     5.208	<	TCCAGCCCC	GGGGCTGGA	*
 R19583  	    6	    9	     3.013	<	CTCCAGCCC	GGGCTGGAG	*
 R19586  	  164	    9	     5.785	>	AGGGAGTGG	AGGGAGTGG	*
 R19586  	  175	    9	     3.443	>	AGGGCTGGA	AGGGCTGGA	*
 R19586  	  139	    9	     2.979	<	CCCAGCCTT	AAGGCTGGG	*
 R19586  	  134	    9	     3.205	<	CTCAGCCCA	TGGGCTGAG	*
 R19606  	  104	    9	     9.616	>	AGGGCGGGG	AGGGCGGGG	*
 R19606  	  110	    9	     8.664	>	GGGGAGGGC	GGGGAGGGC	*
 R19606  	  127	    9	     3.611	>	GCGGAGGGC	GCGGAGGGC	*
 R19606  	  131	    9	     8.032	>	AGGGCGGAG	AGGGCGGAG	*
 R19625  	   49	    9	     7.622	>	AAGGCGGGG	AAGGCGGGG	*
 R19625  	  109	    9	     5.929	>	GGGGCGAGG	GGGGCGAGG	*
 R19625  	  111	    9	     3.179	>	GGCGAGGGC	GGCGAGGGC	*
 R19625  	  234	    9	     3.067	<	TCCCACACC	GGTGTGGGA	*
 R19625  	  230	    9	     7.832	<	TCCCTCCCA	TGGGAGGGA	*
 R19625  	  142	    9	     5.203	<	CCCCACCCG	CGGGTGGGG	*
 R19625  	    2	    9	     2.831	<	CCCCAGCCT	AGGCTGGGG	*
 R19626  	    9	    9	     7.778	>	TGGGAGGAG	TGGGAGGAG	*
 R19626  	   31	    9	     6.287	>	GGGAAGGGG	GGGAAGGGG	*
 R19626  	  103	    9	     5.128	>	TGGGCGGGT	TGGGCGGGT	*
 R19626  	  181	    9	      3.16	>	GAGGCTGAG	GAGGCTGAG	*
 R19626  	  187	    9	     5.441	>	GAGGTGGGC	GAGGTGGGC	*
 R19626  	  198	    9	     3.877	>	TGCGAGGGG	TGCGAGGGG	*
 R19626  	  203	    9	     3.979	>	GGGGCCGGC	GGGGCCGGC	*
 R19626  	   83	    9	     5.312	<	ACCCGCCCT	AGGGCGGGT	*
 R19626  	   59	    9	     8.664	<	GCCCTCCCC	GGGGAGGGC	*
 R19626  	   55	    9	     3.277	<	CTCGGCCCT	AGGGCCGAG	*
 R19627  	   28	    9	     7.778	>	TGGGAGGAG	TGGGAGGAG	*
 R19627  	   50	    9	     6.287	>	GGGAAGGGG	GGGAAGGGG	*
 R19627  	  122	    9	     5.128	>	TGGGCGGGT	TGGGCGGGT	*
 R19627  	  200	    9	      3.16	>	GAGGCTGAG	GAGGCTGAG	*
 R19627  	  206	    9	     5.441	>	GAGGTGGGC	GAGGTGGGC	*
 R19627  	  102	    9	     5.312	<	ACCCGCCCT	AGGGCGGGT	*
 R19627  	   74	    9	     3.277	<	CTCGGCCCT	AGGGCCGAG	*
 R19627  	    2	    9	     4.758	<	TCCCTCTCC	GGAGAGGGA	*
 R19629  	   10	    9	     5.929	>	GGGGCGCGG	GGGGCGCGG	*
 R19629  	   12	    9	     5.896	>	GGCGCGGGG	GGCGCGGGG	*
 R19629  	   17	    9	     4.629	>	GGGGTGAGG	GGGGTGAGG	*
 R19629  	   19	    9	     4.243	>	GGTGAGGAG	GGTGAGGAG	*
 R19629  	   30	    9	     4.476	>	GTGGCGGAG	GTGGCGGAG	*
 R19629  	   43	    9	     3.948	>	TGGTCGGGG	TGGTCGGGG	*
 R19629  	  105	    9	     7.778	>	TGGGAGGAG	TGGGAGGAG	*
 R19629  	  127	    9	     6.287	>	GGGAAGGGG	GGGAAGGGG	*
 R19629  	  199	    9	     5.128	>	TGGGCGGGT	TGGGCGGGT	*
 R19629  	  179	    9	     5.312	<	ACCCGCCCT	AGGGCGGGT	*
 R19629  	  151	    9	     3.277	<	CTCGGCCCT	AGGGCCGAG	*
 R19629  	   79	    9	     4.758	<	TCCCTCTCC	GGAGAGGGA	*
 R19632  	  162	    9	     3.148	>	TGGGCCGGA	TGGGCCGGA	*
 R19632  	  163	    9	     4.313	>	GGGCCGGAG	GGGCCGGAG	*
 R19632  	  193	    9	     4.243	>	GGGCAGGAG	GGGCAGGAG	*
 R19632  	  199	    9	     3.108	>	GAGGTGGCG	GAGGTGGCG	*
 R19632  	  232	    9	     4.903	>	CGGGAGGGA	CGGGAGGGA	*
 R19632  	  212	    9	     4.636	<	CGCCGCCCT	AGGGCGGCG	*
 R19632  	  140	    9	     3.064	<	CCCCACTTC	GAAGTGGGG	*
 R19632  	  122	    9	     6.625	<	CCCGGCCCC	GGGGCCGGG	*
 R19632  	  121	    9	     5.896	<	CCCCGGCCC	GGGCCGGGG	*
 R19632  	  112	    9	      4.11	<	CCCCGCCAA	TTGGCGGGG	*
 R19632  	  106	    9	      6.32	<	CCACACCCC	GGGGTGTGG	*
 R19632  	  104	    9	     3.067	<	TCCCACACC	GGTGTGGGA	*
 R19632  	  100	    9	     7.832	<	TCCCTCCCA	TGGGAGGGA	*
 R19632  	   12	    9	     5.203	<	CCCCACCCG	CGGGTGGGG	*
 R19634  	  110	    9	     3.148	>	TGGGCCGGA	TGGGCCGGA	*
 R19634  	  111	    9	     4.313	>	GGGCCGGAG	GGGCCGGAG	*
 R19634  	  141	    9	     4.243	>	GGGCAGGAG	GGGCAGGAG	*
 R19634  	  147	    9	     3.108	>	GAGGTGGCG	GAGGTGGCG	*
 R19634  	  180	    9	     4.903	>	CGGGAGGGA	CGGGAGGGA	*
 R19634  	  192	    9	     4.368	>	GGCGCGGGA	GGCGCGGGA	*
 R19634  	  198	    9	     4.829	>	GGAGCGGGA	GGAGCGGGA	*
 R19634  	  202	    9	     4.849	>	CGGGAGGAG	CGGGAGGAG	*
 R19634  	  205	    9	     6.205	>	GAGGAGGAA	GAGGAGGAA	*
 R19634  	  227	    9	     7.622	>	AAGGCGGGG	AAGGCGGGG	*
 R19634  	  160	    9	     4.636	<	CGCCGCCCT	AGGGCGGCG	*
 R19634  	   88	    9	     3.064	<	CCCCACTTC	GAAGTGGGG	*
 R19634  	   70	    9	     6.625	<	CCCGGCCCC	GGGGCCGGG	*
 R19634  	   69	    9	     5.896	<	CCCCGGCCC	GGGCCGGGG	*
 R19634  	   60	    9	      4.11	<	CCCCGCCAA	TTGGCGGGG	*
 R19634  	   54	    9	      6.32	<	CCACACCCC	GGGGTGTGG	*
 R19634  	   52	    9	     3.067	<	TCCCACACC	GGTGTGGGA	*
 R19634  	   48	    9	     7.832	<	TCCCTCCCA	TGGGAGGGA	*
 R19637  	   19	    9	     4.243	>	GGGCAGGAG	GGGCAGGAG	*
 R19637  	   25	    9	     3.108	>	GAGGTGGCG	GAGGTGGCG	*
 R19637  	   58	    9	     4.903	>	CGGGAGGGA	CGGGAGGGA	*
 R19637  	   70	    9	     4.368	>	GGCGCGGGA	GGCGCGGGA	*
 R19637  	   76	    9	     4.829	>	GGAGCGGGA	GGAGCGGGA	*
 R19637  	   80	    9	     4.849	>	CGGGAGGAG	CGGGAGGAG	*
 R19637  	   83	    9	     6.205	>	GAGGAGGAA	GAGGAGGAA	*
 R19637  	  111	    9	     5.929	>	GGGGCGCGG	GGGGCGCGG	*
 R19637  	  212	    9	     3.085	>	TGGGGGGAG	TGGGGGGAG	*
 R19637  	  215	    9	     3.684	>	GGGGAGGCC	GGGGAGGCC	*
 R19637  	  226	    9	     6.732	<	CTCCACCCT	AGGGTGGAG	*
 R19637  	  150	    9	     6.741	<	GCCCGCCTC	GAGGCGGGC	*
 R19637  	  141	    9	     5.128	<	ACCCGCCCA	TGGGCGGGT	*
 R19637  	  119	    9	     3.856	<	GCCCGCCCG	CGGGCGGGC	*
 R19637  	   38	    9	     4.636	<	CGCCGCCCT	AGGGCGGCG	*
 R19641  	  175	    9	     4.758	>	GGAGAGGGA	GGAGAGGGA	*
 R19641  	   30	    9	     9.387	<	CCCCGCCTC	GAGGCGGGG	*
 R19641  	   25	    9	     11.31	<	CCCCTCCCC	GGGGAGGGG	*
 R19641  	    7	    9	     4.726	<	CCCTTCCCA	TGGGAAGGG	*
 R19641  	    6	    9	     6.287	<	CCCCTTCCC	GGGAAGGGG	*
 R19641  	    3	    9	     2.859	<	CCCCCCCTT	AAGGGGGGG	*
 R19641  	    2	    9	     3.323	<	TCCCCCCCT	AGGGGGGGA	*
 R19641  	    1	    9	     5.034	<	CTCCCCCCC	GGGGGGGAG	*
 R19658  	  111	    9	     9.387	<	CCCCGCCTC	GAGGCGGGG	*
 R19658  	  106	    9	     11.31	<	CCCCTCCCC	GGGGAGGGG	*
 R19658  	   88	    9	     4.726	<	CCCTTCCCA	TGGGAAGGG	*
 R19658  	   87	    9	     6.287	<	CCCCTTCCC	GGGAAGGGG	*
 R19658  	   84	    9	     2.859	<	CCCCCCCTT	AAGGGGGGG	*
 R19658  	   83	    9	     3.323	<	TCCCCCCCT	AGGGGGGGA	*
 R19658  	   82	    9	     5.034	<	CTCCCCCCC	GGGGGGGAG	*
 R19658  	    8	    9	     10.08	<	CCCCACCCC	GGGGTGGGG	*
 R19682  	  106	    9	     4.758	>	GGGAAGGGA	GGGAAGGGA	*
 R19682  	  110	    9	     3.381	>	AGGGAAGGA	AGGGAAGGA	*
 R19682  	  111	    9	     4.704	>	GGGAAGGAG	GGGAAGGAG	*
 R19699  	   81	    9	     4.759	>	GTGGTGGGG	GTGGTGGGG	*
 R19699  	  117	    9	     2.876	>	GTGGAGGAA	GTGGAGGAA	*
 R19699  	  202	    9	     4.275	<	CTGCTCCCC	GGGGAGCAG	*
 R19699  	  172	    9	     3.641	<	GCCCTCTCC	GGAGAGGGC	*
 R19700  	  117	    9	     2.876	>	GTGGAGGAA	GTGGAGGAA	*
 R19715  	    2	    9	     3.179	>	GGCGAGGGC	GGCGAGGGC	*
 R19715  	  183	    9	     3.148	>	TGGGCCGGA	TGGGCCGGA	*
 R19715  	  184	    9	     4.313	>	GGGCCGGAG	GGGCCGGAG	*
 R19715  	  161	    9	     3.064	<	CCCCACTTC	GAAGTGGGG	*
 R19715  	  143	    9	     6.625	<	CCCGGCCCC	GGGGCCGGG	*
 R19715  	  142	    9	     5.896	<	CCCCGGCCC	GGGCCGGGG	*
 R19715  	  133	    9	      4.11	<	CCCCGCCAA	TTGGCGGGG	*
 R19715  	  127	    9	      6.32	<	CCACACCCC	GGGGTGTGG	*
 R19715  	  125	    9	     3.067	<	TCCCACACC	GGTGTGGGA	*
 R19715  	  121	    9	     7.832	<	TCCCTCCCA	TGGGAGGGA	*
 R19715  	   33	    9	     5.203	<	CCCCACCCG	CGGGTGGGG	*
 R20180  	  149	    9	     6.327	>	GCGGCGGGG	GCGGCGGGG	*
 R20180  	  154	    9	     7.213	>	GGGGCGGTG	GGGGCGGTG	*
 R20180  	   40	    9	     3.025	<	GCACGCCCA	TGGGCGTGC	*
 R20181  	  104	    9	     6.327	>	GCGGCGGGG	GCGGCGGGG	*
 R20181  	  109	    9	     7.213	>	GGGGCGGTG	GGGGCGGTG	*
 R20195  	   46	    9	     4.636	>	AGGGCGGCG	AGGGCGGCG	*
 R20195  	   49	    9	     4.744	>	GCGGCGGAG	GCGGCGGAG	*
 R20195  	   52	    9	     4.728	>	GCGGAGGGA	GCGGAGGGA	*
 R20195  	   56	    9	     5.785	>	AGGGAGTGG	AGGGAGTGG	*
 R20195  	   58	    9	     5.058	>	GGAGTGGGG	GGAGTGGGG	*
 R20195  	   66	    9	     4.629	>	GGGGTGAGG	GGGGTGAGG	*
 R20195  	   68	    9	     4.297	>	GGTGAGGGA	GGTGAGGGA	*
 R20195  	   80	    9	     4.758	>	GGAGAGGGA	GGAGAGGGA	*
 R20195  	   84	    9	     5.378	>	AGGGAGGTG	AGGGAGGTG	*
 R20195  	   87	    9	     4.326	>	GAGGTGTGG	GAGGTGTGG	*
 R20195  	  111	    9	     9.781	>	GGGGAGGGA	GGGGAGGGA	*
 R20195  	  130	    9	     3.856	>	CGGGCGGGC	CGGGCGGGC	*
 R20195  	  134	    9	     3.856	>	CGGGCGGGC	CGGGCGGGC	*
 R20195  	  149	    9	     9.387	>	GAGGCGGGG	GAGGCGGGG	*
 R20195  	  157	    9	      3.04	>	GAGGGGGAG	GAGGGGGAG	*
 R20195  	  160	    9	     5.858	>	GGGGAGAGG	GGGGAGAGG	*
 R20195  	  162	    9	     4.758	>	GGAGAGGGA	GGAGAGGGA	*
 R20196  	   21	    9	     4.636	>	AGGGCGGCG	AGGGCGGCG	*
 R20196  	   24	    9	     4.744	>	GCGGCGGAG	GCGGCGGAG	*
 R20196  	   27	    9	     4.728	>	GCGGAGGGA	GCGGAGGGA	*
 R20196  	   31	    9	     5.785	>	AGGGAGTGG	AGGGAGTGG	*
 R20196  	   33	    9	     5.058	>	GGAGTGGGG	GGAGTGGGG	*
 R20196  	   41	    9	     4.629	>	GGGGTGAGG	GGGGTGAGG	*
 R20196  	   43	    9	     4.297	>	GGTGAGGGA	GGTGAGGGA	*
 R20196  	   55	    9	     4.758	>	GGAGAGGGA	GGAGAGGGA	*
 R20196  	   59	    9	     5.378	>	AGGGAGGTG	AGGGAGGTG	*
 R20196  	   62	    9	     4.326	>	GAGGTGTGG	GAGGTGTGG	*
 R20196  	   86	    9	     9.781	>	GGGGAGGGA	GGGGAGGGA	*
 R20196  	  105	    9	     3.856	>	CGGGCGGGC	CGGGCGGGC	*
 R20196  	  109	    9	     3.856	>	CGGGCGGGC	CGGGCGGGC	*
 R20196  	  124	    9	     9.387	>	GAGGCGGGG	GAGGCGGGG	*
 R20196  	  132	    9	      3.04	>	GAGGGGGAG	GAGGGGGAG	*
 R20196  	  135	    9	     5.858	>	GGGGAGAGG	GGGGAGAGG	*
 R20196  	  137	    9	     4.758	>	GGAGAGGGA	GGAGAGGGA	*
 R20198  	    3	    9	     4.728	>	GCGGAGGGA	GCGGAGGGA	*
 R20198  	    7	    9	     5.785	>	AGGGAGTGG	AGGGAGTGG	*
 R20198  	    9	    9	     5.058	>	GGAGTGGGG	GGAGTGGGG	*
 R20198  	   17	    9	     4.629	>	GGGGTGAGG	GGGGTGAGG	*
 R20198  	   19	    9	     4.297	>	GGTGAGGGA	GGTGAGGGA	*
 R20198  	   31	    9	     4.758	>	GGAGAGGGA	GGAGAGGGA	*
 R20198  	   35	    9	     5.378	>	AGGGAGGTG	AGGGAGGTG	*
 R20198  	   38	    9	     4.326	>	GAGGTGTGG	GAGGTGTGG	*
 R20198  	   62	    9	     9.781	>	GGGGAGGGA	GGGGAGGGA	*
 R20198  	   81	    9	     3.856	>	CGGGCGGGC	CGGGCGGGC	*
 R20198  	   85	    9	     3.856	>	CGGGCGGGC	CGGGCGGGC	*
 R20198  	  100	    9	     9.387	>	GAGGCGGGG	GAGGCGGGG	*
 R20198  	  108	    9	      3.04	>	GAGGGGGAG	GAGGGGGAG	*
 R20198  	  111	    9	     5.858	>	GGGGAGAGG	GGGGAGAGG	*
 R20198  	  113	    9	     4.758	>	GGAGAGGGA	GGAGAGGGA	*
 R20257  	   25	    9	     2.842	>	TGGGTGTGA	TGGGTGTGA	*
 R20257  	   74	    9	     9.361	>	TGGGAGGGG	TGGGAGGGG	*
 R20257  	   79	    9	     3.212	>	GGGGAGAGC	GGGGAGAGC	*
 R20257  	  141	    9	     4.294	<	CCCCTTCTC	GAGAAGGGG	*
 R20257  	  108	    9	      7.62	<	CCACGCCCC	GGGGCGTGG	*
 R20257  	  102	    9	     5.264	<	CACCGCCCA	TGGGCGGTG	*
 R20400  	    6	    9	     3.681	>	GCGGCGGGC	GCGGCGGGC	*
 R20400  	   97	    9	      3.62	>	GAGGAGGTA	GAGGAGGTA	*
 R20400  	  203	    9	      3.25	<	GCCCGCACC	GGTGCGGGC	*
 R20400  	  185	    9	     7.007	<	ACCCTCCCC	GGGGAGGGT	*
 R20400  	  127	    9	     4.632	<	CCCGGCCTC	GAGGCCGGG	*
 R20400  	  126	    9	     4.132	<	CCCCGGCCT	AGGCCGGGG	*
 R20400  	   77	    9	     9.727	<	CTCCTCCCC	GGGGAGGAG	*
 R20400  	   74	    9	     3.865	<	CCTCTCCTC	GAGGAGAGG	*
 R20400  	   68	    9	      3.56	<	CCCGACCCT	AGGGTCGGG	*
 R20400  	   67	    9	     5.896	<	CCCCGACCC	GGGTCGGGG	*
 R20400  	   44	    9	     3.209	<	GTCCGCCTA	TAGGCGGAC	*
 R20418  	  224	    9	     6.503	>	CGGGCGGGG	CGGGCGGGG	*
 R20418  	  229	    9	     4.346	>	GGGGCGCAG	GGGGCGCAG	*
 R20418  	  194	    9	     8.497	<	CTCCACCCC	GGGGTGGAG	*
 R20418  	  191	    9	     3.342	<	GCCCTCCAC	GTGGAGGGC	*
 R20418  	  187	    9	     8.087	<	TCCCGCCCT	AGGGCGGGA	*
 R20418  	  166	    9	     4.522	<	CCCCTCTCT	AGAGAGGGG	*
 R20418  	  142	    9	      3.25	<	GCCCGCACC	GGTGCGGGC	*
 R20418  	   77	    9	     6.746	<	CCCTGCCCC	GGGGCAGGG	*
 R20418  	   76	    9	     5.826	<	CCCCTGCCC	GGGCAGGGG	*
 R20418  	   70	    9	     3.755	<	GGCCGCCCC	GGGGCGGCC	*
 R20418  	   30	    9	     6.625	<	CCCGGCCCC	GGGGCCGGG	*
 R20418  	   29	    9	      3.25	<	GCCCGGCCC	GGGCCGGGC	*
 R20418  	    4	    9	     6.327	<	CCCCGCCGC	GCGGCGGGG	*
 R20421  	   19	    9	     7.962	>	AGGGAGGAG	AGGGAGGAG	*
 R20421  	   22	    9	     3.865	>	GAGGAGAGG	GAGGAGAGG	*
 R20421  	   24	    9	     6.287	>	GGAGAGGGG	GGAGAGGGG	*
 R20421  	   42	    9	     6.287	>	GGAGAGGGG	GGAGAGGGG	*
 R20421  	   78	    9	     6.675	>	GGGGAAGGG	GGGGAAGGG	*
 R20421  	   79	    9	     3.641	>	GGGAAGGGC	GGGAAGGGC	*
 R20421  	   51	    9	     7.549	<	CCACTCCCC	GGGGAGTGG	*
 R20421  	    1	    9	      3.98	<	CCTCGCCCA	TGGGCGAGG	*
 R20422  	   84	    9	     3.443	>	AGGGCTGGA	AGGGCTGGA	*
 R20422  	   85	    9	     3.013	>	GGGCTGGAG	GGGCTGGAG	*
 R20422  	   98	    9	     3.108	>	GAGGTGGCG	GAGGTGGCG	*
 R20422  	  104	    9	     3.681	>	GCGGCGGGC	GCGGCGGGC	*
 R20422  	  108	    9	     3.856	>	CGGGCGGGC	CGGGCGGGC	*
 R20422  	  131	    9	      3.91	>	TGGGAGAGG	TGGGAGAGG	*
 R20423  	   53	    9	     2.981	>	CAGGCGGGA	CAGGCGGGA	*
 R20423  	  102	    9	      4.04	>	TTGGAGGGG	TTGGAGGGG	*
 R20423  	  167	    9	     7.832	>	TGGGAGGGA	TGGGAGGGA	*
 R20423  	  171	    9	     7.962	>	AGGGAGGAG	AGGGAGGAG	*
 R20423  	  174	    9	     7.788	>	GAGGAGGGA	GAGGAGGGA	*
 R20423  	  201	    9	     3.611	>	GCGGAGGGC	GCGGAGGGC	*
 R20423  	  205	    9	     4.164	>	AGGGCGAGG	AGGGCGAGG	*
 R20423  	  207	    9	     5.826	>	GGCGAGGGG	GGCGAGGGG	*
 R20423  	   76	    9	     11.31	<	CCCCTCCCC	GGGGAGGGG	*
 R20423  	   71	    9	     5.097	<	TCCGGCCCC	GGGGCCGGA	*
 R20423  	   70	    9	     4.313	<	CTCCGGCCC	GGGCCGGAG	*
 R20423  	    7	    9	     6.746	<	CCCTGCCCC	GGGGCAGGG	*
 R20423  	    6	    9	     5.826	<	CCCCTGCCC	GGGCAGGGG	*
 R20425  	  105	    9	     6.503	>	CGGGCGGGG	CGGGCGGGG	*
 R20425  	  110	    9	     4.346	>	GGGGCGCAG	GGGGCGCAG	*
 R20425  	  172	    9	     2.981	>	CAGGCGGGA	CAGGCGGGA	*
 R20425  	  221	    9	      4.04	>	TTGGAGGGG	TTGGAGGGG	*
 R20425  	  226	    9	     11.31	>	GGGGAGGGG	GGGGAGGGG	*
 R20425  	  190	    9	     5.097	<	TCCGGCCCC	GGGGCCGGA	*
 R20425  	  189	    9	     4.313	<	CTCCGGCCC	GGGCCGGAG	*
 R20425  	  126	    9	     6.746	<	CCCTGCCCC	GGGGCAGGG	*
 R20425  	  125	    9	     5.826	<	CCCCTGCCC	GGGCAGGGG	*
 R20425  	   75	    9	     8.497	<	CTCCACCCC	GGGGTGGAG	*
 R20425  	   72	    9	     3.342	<	GCCCTCCAC	GTGGAGGGC	*
 R20425  	   68	    9	     8.087	<	TCCCGCCCT	AGGGCGGGA	*
 R20425  	   47	    9	     4.522	<	CCCCTCTCT	AGAGAGGGG	*
 R20425  	   23	    9	      3.25	<	GCCCGCACC	GGTGCGGGC	*
 R20426  	  140	    9	     6.503	>	CGGGCGGGG	CGGGCGGGG	*
 R20426  	  145	    9	     4.346	>	GGGGCGCAG	GGGGCGCAG	*
 R20426  	  207	    9	     2.981	>	CAGGCGGGA	CAGGCGGGA	*
 R20426  	  225	    9	     5.097	<	TCCGGCCCC	GGGGCCGGA	*
 R20426  	  224	    9	     4.313	<	CTCCGGCCC	GGGCCGGAG	*
 R20426  	  161	    9	     6.746	<	CCCTGCCCC	GGGGCAGGG	*
 R20426  	  160	    9	     5.826	<	CCCCTGCCC	GGGCAGGGG	*
 R20426  	  110	    9	     8.497	<	CTCCACCCC	GGGGTGGAG	*
 R20426  	  107	    9	     3.342	<	GCCCTCCAC	GTGGAGGGC	*
 R20426  	  103	    9	     8.087	<	TCCCGCCCT	AGGGCGGGA	*
 R20426  	   82	    9	     4.522	<	CCCCTCTCT	AGAGAGGGG	*
 R20426  	   58	    9	      3.25	<	GCCCGCACC	GGTGCGGGC	*
 R20427  	  190	    9	     8.497	<	CTCCACCCC	GGGGTGGAG	*
 R20427  	  187	    9	     3.342	<	GCCCTCCAC	GTGGAGGGC	*
 R20427  	  183	    9	     8.087	<	TCCCGCCCT	AGGGCGGGA	*
 R20427  	  162	    9	     4.522	<	CCCCTCTCT	AGAGAGGGG	*
 R20427  	  138	    9	      3.25	<	GCCCGCACC	GGTGCGGGC	*
 R20427  	   73	    9	     6.746	<	CCCTGCCCC	GGGGCAGGG	*
 R20427  	   72	    9	     5.826	<	CCCCTGCCC	GGGCAGGGG	*
 R20427  	   66	    9	     3.755	<	GGCCGCCCC	GGGGCGGCC	*
 R20427  	   26	    9	     6.625	<	CCCGGCCCC	GGGGCCGGG	*
 R20427  	   25	    9	      3.25	<	GCCCGGCCC	GGGCCGGGC	*
 R20479  	  201	    9	     4.509	<	CCCCGCCTG	CAGGCGGGG	*
 R20479  	  191	    9	     3.908	<	TCCAACCCC	GGGGTTGGA	*
 R20479  	  172	    9	     7.832	<	TCCCTCCCA	TGGGAGGGA	*
 R20479  	  156	    9	     5.556	<	CCACTCCTC	GAGGAGTGG	*
 R20479  	  154	    9	     3.529	<	TCCCACTCC	GGAGTGGGA	*
 R20479  	  150	    9	     7.832	<	TCCCTCCCA	TGGGAGGGA	*
 R20479  	  146	    9	     3.373	<	TCCATCCCT	AGGGATGGA	*
 R20479  	  145	    9	     3.474	<	CTCCATCCC	GGGATGGAG	*
 R20479  	  129	    9	     9.361	<	CCCCTCCCA	TGGGAGGGG	*
 R20479  	  124	    9	     4.629	<	CCTCACCCC	GGGGTGAGG	*
 R20479  	  122	    9	     4.243	<	CTCCTCACC	GGTGAGGAG	*
 R20479  	  119	    9	     4.337	<	CGCCTCCTC	GAGGAGGCG	*
 R20479  	  106	    9	     9.797	<	CTCCGCCCC	GGGGCGGAG	*
 R20479  	  103	    9	     3.145	<	TTCCTCCGC	GCGGAGGAA	*
 R20479  	   73	    9	      2.85	<	TCCCGCCGA	TCGGCGGGA	*
 R20479  	   69	    9	      3.32	<	TTCCTCCCG	CGGGAGGAA	*
 R20479  	   19	    9	     4.275	<	CTGCTCCCC	GGGGAGCAG	*
 R20480  	  199	    9	     2.864	>	AGGGTGCGG	AGGGTGCGG	*
 R20480  	  201	    9	     4.313	>	GGTGCGGAG	GGTGCGGAG	*
 R20480  	  185	    9	     4.371	<	CCACACCCA	TGGGTGTGG	*
 R20480  	  104	    9	     11.38	<	CCCCGCCCC	GGGGCGGGG	*
 R20480  	   99	    9	     3.908	<	TCCAACCCC	GGGGTTGGA	*
 R20480  	   80	    9	     7.832	<	TCCCTCCCA	TGGGAGGGA	*
 R20480  	   64	    9	     5.556	<	CCACTCCTC	GAGGAGTGG	*
 R20480  	   62	    9	     3.529	<	TCCCACTCC	GGAGTGGGA	*
 R20480  	   58	    9	     7.832	<	TCCCTCCCA	TGGGAGGGA	*
 R20480  	   54	    9	     3.373	<	TCCATCCCT	AGGGATGGA	*
 R20480  	   53	    9	     3.474	<	CTCCATCCC	GGGATGGAG	*
 R20480  	   37	    9	     9.361	<	CCCCTCCCA	TGGGAGGGG	*
 R20480  	   32	    9	     4.629	<	CCTCACCCC	GGGGTGAGG	*
 R20480  	   30	    9	     4.243	<	CTCCTCACC	GGTGAGGAG	*
 R20480  	   27	    9	     4.337	<	CGCCTCCTC	GAGGAGGCG	*
 R20480  	   14	    9	     9.797	<	CTCCGCCCC	GGGGCGGAG	*
 R20480  	   11	    9	     3.145	<	TTCCTCCGC	GCGGAGGAA	*
 R20481  	  119	    9	     2.864	>	AGGGTGCGG	AGGGTGCGG	*
 R20481  	  121	    9	     4.313	>	GGTGCGGAG	GGTGCGGAG	*
 R20481  	  160	    9	     9.727	>	GGGGAGGAG	GGGGAGGAG	*
 R20481  	  174	    9	     9.727	>	GGGGAGGAG	GGGGAGGAG	*
 R20481  	  188	    9	     4.275	>	GGGGAGCAG	GGGGAGCAG	*
 R20481  	  105	    9	     4.371	<	CCACACCCA	TGGGTGTGG	*
 R20481  	   29	    9	     4.509	<	CCCCGCCTG	CAGGCGGGG	*
 R20481  	   19	    9	     3.908	<	TCCAACCCC	GGGGTTGGA	*
 R20501  	   36	    9	      3.25	>	GGCGCGGGC	GGCGCGGGC	*
 R20501  	   58	    9	     3.903	>	GAGCCGGGG	GAGCCGGGG	*
 R20501  	  106	    9	     5.929	>	GGGGCGCGG	GGGGCGCGG	*
 R20501  	  108	    9	     5.896	>	GGCGCGGGG	GGCGCGGGG	*
 R20501  	  114	    9	     9.727	>	GGGGAGGAG	GGGGAGGAG	*
 R20501  	  166	    9	     3.856	<	GCCCGCCCG	CGGGCGGGC	*
 R20501  	  162	    9	     3.856	<	GCCCGCCCG	CGGGCGGGC	*
 R20501  	  154	    9	     5.203	<	CCCCACCCG	CGGGTGGGG	*
 R20501  	  144	    9	     11.38	<	CCCCGCCCC	GGGGCGGGG	*
 R20501  	  139	    9	     11.38	<	CCCCGCCCC	GGGGCGGGG	*
 R20501  	   86	    9	     9.852	<	TCCCGCCCC	GGGGCGGGA	*
 R20501  	   82	    9	     6.432	<	CCCCTCCCG	CGGGAGGGG	*
 R20501  	   12	    9	     9.727	<	CTCCTCCCC	GGGGAGGAG	*
 R20501  	    9	    9	     3.865	<	CCTCTCCTC	GAGGAGAGG	*
 R20501  	    7	    9	     4.758	<	TCCCTCTCC	GGAGAGGGA	*
 R20535  	    5	    9	     3.877	>	TGCGAGGGG	TGCGAGGGG	*
 R20535  	   11	    9	     4.629	>	GGGGTGCGG	GGGGTGCGG	*
 R20535  	   13	    9	     5.896	>	GGTGCGGGG	GGTGCGGGG	*
 R20535  	  201	    9	     4.849	<	CTCCTCCCG	CGGGAGGAG	*
 R20535  	  198	    9	     4.337	<	CGCCTCCTC	GAGGAGGCG	*
 R20535  	  195	    9	     9.387	<	CCCCGCCTC	GAGGCGGGG	*
 R20535  	  190	    9	     6.746	<	CCCTGCCCC	GGGGCAGGG	*
 R20535  	  189	    9	     5.826	<	CCCCTGCCC	GGGCAGGGG	*
 R20535  	  184	    9	      6.32	<	CCACACCCC	GGGGTGTGG	*
 R20535  	  137	    9	     5.896	<	CCCCGGCCC	GGGCCGGGG	*
 R20535  	  119	    9	     4.849	<	CTCCTCCCG	CGGGAGGAG	*
 R20535  	  116	    9	     3.865	<	CCGCTCCTC	GAGGAGCGG	*
 R20535  	  111	    9	     6.327	<	CCCCGCCGC	GCGGCGGGG	*
 R20535  	  105	    9	     8.734	<	GCCCGCCCC	GGGGCGGGC	*
 R20535  	   92	    9	     8.734	<	GCCCGCCCC	GGGGCGGGC	*
 R20535  	   82	    9	     3.936	<	CCGCGCCTC	GAGGCGCGG	*
 R20535  	   80	    9	     4.368	<	TCCCGCGCC	GGCGCGGGA	*
 R20536  	   21	    9	     3.138	>	AGGGAGTGC	AGGGAGTGC	*
 R20536  	   27	    9	     3.877	>	TGCGAGGGG	TGCGAGGGG	*
 R20536  	   33	    9	     4.629	>	GGGGTGCGG	GGGGTGCGG	*
 R20536  	   35	    9	     5.896	>	GGTGCGGGG	GGTGCGGGG	*
 R20536  	  220	    9	     4.337	<	CGCCTCCTC	GAGGAGGCG	*
 R20536  	  217	    9	     9.387	<	CCCCGCCTC	GAGGCGGGG	*
 R20536  	  212	    9	     6.746	<	CCCTGCCCC	GGGGCAGGG	*
 R20536  	  211	    9	     5.826	<	CCCCTGCCC	GGGCAGGGG	*
 R20536  	  206	    9	      6.32	<	CCACACCCC	GGGGTGTGG	*
 R20536  	  159	    9	     5.896	<	CCCCGGCCC	GGGCCGGGG	*
 R20536  	  141	    9	     4.849	<	CTCCTCCCG	CGGGAGGAG	*
 R20536  	  138	    9	     3.865	<	CCGCTCCTC	GAGGAGCGG	*
 R20536  	  133	    9	     6.327	<	CCCCGCCGC	GCGGCGGGG	*
 R20536  	  127	    9	     8.734	<	GCCCGCCCC	GGGGCGGGC	*
 R20536  	  114	    9	     8.734	<	GCCCGCCCC	GGGGCGGGC	*
 R20536  	  104	    9	     3.936	<	CCGCGCCTC	GAGGCGCGG	*
 R20536  	  102	    9	     4.368	<	TCCCGCGCC	GGCGCGGGA	*
 R20550  	  180	    9	     4.972	<	CCCAGCCCT	AGGGCTGGG	*
 R20550  	  179	    9	     4.596	<	CCCCAGCCC	GGGCTGGGG	*
 R20550  	  174	    9	     6.737	<	CCCAGCCCC	GGGGCTGGG	*
 R20550  	  173	    9	     4.596	<	CCCCAGCCC	GGGCTGGGG	*
 R20550  	  147	    9	     7.778	<	CTCCTCCCA	TGGGAGGAG	*
 R20550  	  132	    9	     4.346	<	CTGCGCCCC	GGGGCGCAG	*
 R20550  	  124	    9	     7.788	<	TCCCTCCTC	GAGGAGGGA	*
 R20550  	  108	    9	     6.675	<	CCCTTCCCC	GGGGAAGGG	*
 R20550  	  107	    9	     4.758	<	TCCCTTCCC	GGGAAGGGA	*
 R20550  	   89	    9	     4.091	<	GCCAGCCCC	GGGGCTGGC	*
 R20551  	  143	    9	     6.715	<	GCCCTCCCA	TGGGAGGGC	*
 R20551  	  139	    9	     4.972	<	CCCAGCCCT	AGGGCTGGG	*
 R20551  	  138	    9	     4.596	<	CCCCAGCCC	GGGCTGGGG	*
 R20551  	  132	    9	     4.596	<	CCCCAGCCC	GGGCTGGGG	*
 R20551  	  106	    9	     7.778	<	CTCCTCCCA	TGGGAGGAG	*
 R20551  	   91	    9	     4.346	<	CTGCGCCCC	GGGGCGCAG	*
 R20551  	   83	    9	     7.788	<	TCCCTCCTC	GAGGAGGGA	*
 R20551  	   67	    9	     6.675	<	CCCTTCCCC	GGGGAAGGG	*
 R20551  	   66	    9	     4.758	<	TCCCTTCCC	GGGAAGGGA	*
 R20551  	   48	    9	     4.091	<	GCCAGCCCC	GGGGCTGGC	*
 R20618  	    3	    9	     4.164	>	AGGGCGCGG	AGGGCGCGG	*
 R20618  	  118	    9	     3.095	>	GAGGGGGGA	GAGGGGGGA	*
 R20618  	   92	    9	     2.976	<	CCAAGCCCC	GGGGCTTGG	*
 R20618  	   13	    9	     3.755	<	GGCCGCCCC	GGGGCGGCC	*
 R20640  	  114	    9	     9.432	<	CCCCGCCCA	TGGGCGGGG	*
 R20640  	  101	    9	     8.734	<	GCCCGCCCC	GGGGCGGGC	*
 R20640  	   96	    9	     5.896	<	CCCCGGCCC	GGGCCGGGG	*
 R20640  	   86	    9	     11.38	<	CCCCGCCCC	GGGGCGGGG	*
 R20640  	   81	    9	     7.434	<	GCCCACCCC	GGGGTGGGC	*
 R20640  	   77	    9	     7.849	<	CTCCGCCCA	TGGGCGGAG	*
 R20640  	   74	    9	     4.674	<	CTCCTCCGC	GCGGAGGAG	*
 R20640  	   71	    9	     3.865	<	CCTCTCCTC	GAGGAGAGG	*
 R20640  	   69	    9	     6.287	<	CCCCTCTCC	GGAGAGGGG	*
 R20640  	   64	    9	     6.746	<	CCCTGCCCC	GGGGCAGGG	*
 R20640  	   63	    9	     5.826	<	CCCCTGCCC	GGGCAGGGG	*
 R20640  	   57	    9	     9.797	<	CTCCGCCCC	GGGGCGGAG	*
 R20640  	   32	    9	     4.596	<	CCCCACGCC	GGCGTGGGG	*
 R20654  	   98	    9	     7.549	>	GGGGAGTGG	GGGGAGTGG	*
 R20654  	  104	    9	     7.849	>	TGGGCGGAG	TGGGCGGAG	*
 R20654  	  117	    9	     5.042	>	GGGGCCGAG	GGGGCCGAG	*
 R20654  	  123	    9	     3.936	>	GAGGCGAGG	GAGGCGAGG	*
 R20654  	  128	    9	     4.326	>	GAGGTGTGG	GAGGTGTGG	*
 R20654  	  134	    9	     8.132	>	TGGGTGGGG	TGGGTGGGG	*
 R20654  	  139	    9	     9.852	>	GGGGCGGGA	GGGGCGGGA	*
 R20654  	  158	    9	     9.387	>	GAGGCGGGG	GAGGCGGGG	*
 R20654  	  163	    9	     2.865	>	GGGGCCTGG	GGGGCCTGG	*
 R20654  	  169	    9	      3.98	>	TGGGCGCGG	TGGGCGCGG	*
 R20654  	  181	    9	     4.313	>	GGCGCGGAG	GGCGCGGAG	*
 R20654  	  207	    9	     11.38	>	GGGGCGGGG	GGGGCGGGG	*
 R20654  	  212	    9	     7.549	>	GGGGAGTGG	GGGGAGTGG	*
 R20654  	  218	    9	     9.432	>	TGGGCGGGG	TGGGCGGGG	*
 R20654  	  231	    9	     11.38	>	GGGGCGGGG	GGGGCGGGG	*
 R20654  	  236	    9	     11.38	>	GGGGCGGGG	GGGGCGGGG	*
 R20654  	   46	    9	      7.08	<	GTCCTCCCC	GGGGAGGAC	*
 R20655  	    4	    9	     5.042	>	GGGGCCGAG	GGGGCCGAG	*
 R20655  	   10	    9	     3.936	>	GAGGCGAGG	GAGGCGAGG	*
 R20655  	   15	    9	     4.326	>	GAGGTGTGG	GAGGTGTGG	*
 R20655  	   21	    9	     8.132	>	TGGGTGGGG	TGGGTGGGG	*
 R20655  	   26	    9	     9.852	>	GGGGCGGGA	GGGGCGGGA	*
 R20655  	   45	    9	     9.387	>	GAGGCGGGG	GAGGCGGGG	*
 R20655  	   50	    9	     2.865	>	GGGGCCTGG	GGGGCCTGG	*
 R20655  	   56	    9	      3.98	>	TGGGCGCGG	TGGGCGCGG	*
 R20655  	   68	    9	     4.313	>	GGCGCGGAG	GGCGCGGAG	*
 R20655  	   99	    9	     7.549	>	GGGGAGTGG	GGGGAGTGG	*
 R20655  	  105	    9	     9.432	>	TGGGCGGGG	TGGGCGGGG	*
 R20655  	  118	    9	     11.38	>	GGGGCGGGG	GGGGCGGGG	*
 R20655  	  123	    9	     11.38	>	GGGGCGGGG	GGGGCGGGG	*
 R20655  	  128	    9	      6.32	>	GGGGTGTGG	GGGGTGTGG	*
 R20655  	  134	    9	     9.432	>	TGGGCGGGG	TGGGCGGGG	*
 R20655  	  147	    9	     6.503	>	CGGGCGGGG	CGGGCGGGG	*
 R20655  	  152	    9	     7.077	>	GGGGCGGGT	GGGGCGGGT	*
 R20655  	  164	    9	     9.432	>	TGGGCGGGG	TGGGCGGGG	*
 R20659  	    4	    9	     5.042	>	GGGGCCGAG	GGGGCCGAG	*
 R20659  	   10	    9	     3.936	>	GAGGCGAGG	GAGGCGAGG	*
 R20659  	   15	    9	     4.326	>	GAGGTGTGG	GAGGTGTGG	*
 R20659  	   21	    9	     8.132	>	TGGGTGGGG	TGGGTGGGG	*
 R20659  	   26	    9	     9.852	>	GGGGCGGGA	GGGGCGGGA	*
 R20659  	   45	    9	     9.387	>	GAGGCGGGG	GAGGCGGGG	*
 R20659  	   50	    9	     2.865	>	GGGGCCTGG	GGGGCCTGG	*
 R20659  	   56	    9	      3.98	>	TGGGCGCGG	TGGGCGCGG	*
 R20659  	   68	    9	     4.313	>	GGCGCGGAG	GGCGCGGAG	*
 R20659  	   94	    9	     11.38	>	GGGGCGGGG	GGGGCGGGG	*
 R20659  	   99	    9	     7.549	>	GGGGAGTGG	GGGGAGTGG	*
 R20659  	  105	    9	     9.432	>	TGGGCGGGG	TGGGCGGGG	*
 R20659  	  123	    9	     11.38	>	GGGGCGGGG	GGGGCGGGG	*
 R20659  	  128	    9	      6.32	>	GGGGTGTGG	GGGGTGTGG	*
 R20659  	  134	    9	     9.432	>	TGGGCGGGG	TGGGCGGGG	*
 R20659  	  147	    9	     6.503	>	CGGGCGGGG	CGGGCGGGG	*
 R20659  	  152	    9	     7.077	>	GGGGCGGGT	GGGGCGGGT	*
 R20659  	  164	    9	     9.432	>	TGGGCGGGG	TGGGCGGGG	*
 R20659  	  218	    9	     5.896	>	GGCGCGGGG	GGCGCGGGG	*
 R20673  	   48	    9	      5.22	>	GAGGCGGTG	GAGGCGGTG	*
 R20673  	   51	    9	     3.498	>	GCGGTGGGA	GCGGTGGGA	*
 R20673  	   55	    9	     4.072	>	TGGGAGTGA	TGGGAGTGA	*

#The configuration parameters:
#mode=two_strands
#symmetry=no
#motif_absence_prior=0.1
#adjust_motif_length=yes
#spaced_motif=no
#input_caps=obligatory
#common_background=yes
#motif_length=36
#maximal_motif_length=9
#minimal_motif_length=9
#retrieve_other_sites=yes
#retrieve_other_sites_threshold=1
#local_step_cycles_between_adjustments=0
#adjustments_during_annealing=yes
#annealing_criterion=information
#cycles_with_minor_change_to_say_cold=5
#minor_change_level=0.1
#annealings_number_maximum_is_to_be_global_for=10
#steps_number_maximum_is_to_be_global_for=0
#slow_optimisation=no
#chain_fails_after=3
#chains_to_try=3
#random_seed_1=1248312
#random_seed_2=7436111
