# Supplementary material for: Intergenic, gene terminal, and intragenic CpG islands in the human genome
Source: BMC Genomics. 2010 Jan 19;11:48. doi: 10.1186/1471-2164-11-48 (PMC2817693; doi:10.1186/1471-2164-11-48)
Supplement: Additional file 6 — Sp1. This folder contains the data used for Sp1 binding sites prediction and detailed description of the procedure. [file 1471-2164-11-48-S6.ZIP › SP1/sp1_site_extraction/9r.pwm]

-0.953076503032638 -3.62928947043935 1.33914659330285 -1.07931797468809
-0.993411814791167 -3.62928947043935 1.46383112131694 -5.40267738187228
-3.92478175323021 -5.40267738187228 1.57923031733171 -5.40267738187228
-3.92478175323021 -5.40267738187228 1.57923031733171 -5.40267738187228
0.0104181849183449 1.03830019334909 -5.40267738187228 -0.876981260967484
-3.35273905842864 -2.65078057651362 1.55160481921812 -3.35273905842864
-5.40267738187228 -5.40267738187228 1.55626239259844 -2.3438639265025
-0.740228954089184 -3.62928947043935 1.41151916160871 -2.99113627159201
-0.806269277615556 -0.715032728747661 1.30985411128174 -3.35273905842864
