# Supplementary material for: Intergenic, gene terminal, and intragenic CpG islands in the human genome
Source: BMC Genomics. 2010 Jan 19;11:48. doi: 10.1186/1471-2164-11-48 (PMC2817693; doi:10.1186/1471-2164-11-48)
Supplement: Additional file 6 — Sp1. This folder contains the data used for Sp1 binding sites prediction and detailed description of the procedure. [file 1471-2164-11-48-S6.ZIP › SP1/sp1_site_extraction/motif_length_distribution.xls]

## Sheet: Data
resulting motif length	SeSiMCMC runs count
5	0
6	10
7	10
8	12
9	50
10	0
11	0
12	4
13	3
14	26
15	15
16	5
17	5
