# Supplementary material for: Intergenic, gene terminal, and intragenic CpG islands in the human genome
Source: BMC Genomics. 2010 Jan 19;11:48. doi: 10.1186/1471-2164-11-48 (PMC2817693; doi:10.1186/1471-2164-11-48)
Supplement: Additional file 6 — Sp1. This folder contains the data used for Sp1 binding sites prediction and detailed description of the procedure. [file 1471-2164-11-48-S6.ZIP › SP1/sp1_site_extraction/PV_3prime.dat]

1 1.17790173247975e-020 
2 2.03885849455431e-013 
3 3.32188074975299e-013 
4 4.14514027379724e-011 
5 1.86728702166478e-010 
6 2.3306008669026e-010 
7 2.91333499338812e-010 
8 5.12545445623485e-010 
9 1.37933755241932e-009 
10 3.36328872671885e-009 
11 5.06178820173368e-009 
12 6.27935741814712e-009 
13 8.46977207012206e-009 
14 2.6143488611731e-008 
15 2.83830087271598e-008 
16 4.01715974796485e-008 
17 4.62681891478151e-008 
18 9.48727267892948e-008 
19 1.73219022213489e-007 
20 2.60409708492135e-007 
21 5.21983795571602e-007 
22 6.76868632416462e-007 
23 6.87322597080327e-007 
24 1.09639554936955e-006 
25 1.10934439417988e-006 
26 1.48936965906574e-006 
27 1.72861234861874e-006 
28 1.76975254558698e-006 
29 2.0693312601674e-006 
30 2.68660079688733e-006 
31 3.36048937176921e-006 
32 3.47575152828248e-006 
33 5.46917804342187e-006 
34 7.46138299816703e-006 
35 7.53578121561733e-006 
36 8.75486260684532e-006 
37 1.03392905359485e-005 
38 1.04159216172853e-005 
39 1.05208776325956e-005 
40 1.5944054158177e-005 
41 1.76577915450447e-005 
42 1.77161896264345e-005 
43 2.07902980949356e-005 
44 2.94253507115287e-005 
45 2.99745937249843e-005 
46 3.13543487694655e-005 
47 3.19921275248042e-005 
48 3.42020246526262e-005 
49 3.56046788777685e-005 
50 4.48757637400986e-005 
51 4.81699121509644e-005 
52 5.53759813255009e-005 
53 5.75150813212515e-005 
54 5.75539205112622e-005 
55 5.76860879012326e-005 
56 5.86472647672393e-005 
57 6.08828371291485e-005 
58 6.21728584566825e-005 
59 8.40519027053184e-005 
60 9.84930530153163e-005 
61 0.000100137511358375 
62 0.000102415379412845 
63 0.000121784592867579 
64 0.000125553438608979 
65 0.000126715471786361 
66 0.000129543794511586 
67 0.000132427403862204 
68 0.000140765403190936 
69 0.000142568628694411 
70 0.000145641891879161 
71 0.000168111307168245 
72 0.000171163046023864 
73 0.000177803737463256 
74 0.000177803737463256 
75 0.000177803737463256 
76 0.000177803737463256 
77 0.000179008491043519 
78 0.000180118801333418 
79 0.000187878834323816 
80 0.000191516765016847 
81 0.000201162798434232 
82 0.000210224543396712 
83 0.000237629558283757 
84 0.000245032787814179 
85 0.000253503318723637 
86 0.00025759652864852 
87 0.000272234291711879 
88 0.000282529366119615 
89 0.000323518263333297 
90 0.000341698923570829 
91 0.0003572064350117 
92 0.000371204305126393 
93 0.000412343901601407 
94 0.000414596692332259 
95 0.000433793550890648 
96 0.000468760834043184 
97 0.00047719891313819 
98 0.000491494326363416 
99 0.000524283055177673 
100 0.000574118390789528 
101 0.000575357939097959 
102 0.000596363326106959 
103 0.000597866223265074 
104 0.000600527016548872 
105 0.000626347282144269 
106 0.000654278260249737 
107 0.000686126648795366 
108 0.000750566808344109 
109 0.000753881189107199 
110 0.000782739464729642 
111 0.000787479974055893 
112 0.000825461316182458 
113 0.000826657883058664 
114 0.000876580997869337 
115 0.00103449539017568 
116 0.00105055817892805 
117 0.00109552720165795 
118 0.00112157506285553 
119 0.00133808966105168 
120 0.00135547258133902 
121 0.00135842293747603 
122 0.00156806613700377 
123 0.00157708982070267 
124 0.00161146397858725 
125 0.0017651187772362 
126 0.00179719127090442 
127 0.00184719399283273 
128 0.00203640517795206 
129 0.00210094947835656 
130 0.00212419484816182 
131 0.00216866802805168 
132 0.0021817545495022 
133 0.00222461118629569 
134 0.00232034601519439 
135 0.00233565309649183 
136 0.00243005129382284 
137 0.00248177362864152 
138 0.0024913873231869 
139 0.00261148323506045 
140 0.00263753892391725 
141 0.0027143182977857 
142 0.00275111180776963 
143 0.00287338419563134 
144 0.00288362542551453 
145 0.00317324450473521 
146 0.00364699680359197 
147 0.00371954037129748 
148 0.0037204115577031 
149 0.00377089995091413 
150 0.00385212869699171 
151 0.00386977115458123 
152 0.00410117414052264 
153 0.00415708831969965 
154 0.00427097107418388 
155 0.0044215144771799 
156 0.00459464055387931 
157 0.00459838925503336 
158 0.00460658776745094 
159 0.00466868322082682 
160 0.00473269318299326 
161 0.00481961351489107 
162 0.00503587188698615 
163 0.00504427779275196 
164 0.00530725887412956 
165 0.00541948109909798 
166 0.00543105995072048 
167 0.00554255339326102 
168 0.00567547974012885 
169 0.00568355217529531 
170 0.0056963858060249 
171 0.00589672946042994 
172 0.00617719398705109 
173 0.00633730330201511 
174 0.00635107316745231 
175 0.00639696158614443 
176 0.00711372083591598 
177 0.00721262536451033 
178 0.00729381530702798 
179 0.00777613309192817 
180 0.00777613309192817 
181 0.00787228057046957 
182 0.00790552466760751 
183 0.00800200349166034 
184 0.00804528568065219 
185 0.00825222588494303 
186 0.00845923104740282 
187 0.00862225425255322 
188 0.00863023050608162 
189 0.0088978184032505 
190 0.0089474739936974 
191 0.00901226721449803 
192 0.00914252939072865 
193 0.0093049555292357 
194 0.00942600036073033 
195 0.00963629202572605 
196 0.00971901414934758 
197 0.00974138964109046 
198 0.00976405704397263 
199 0.00980638035604897 
200 0.0100142990749011 
201 0.0101947621837821 
202 0.0109556815462963 
203 0.0113057364914895 
204 0.0113804453459837 
205 0.0114496095022629 
206 0.0117742728611054 
207 0.0118429053742473 
208 0.0120185052003031 
209 0.0122790357700594 
210 0.0122921259924447 
211 0.0123306414971371 
212 0.0125380029262 
213 0.0129199549827912 
214 0.0134059411106646 
215 0.0134841715434123 
216 0.0135797698500438 
217 0.0136419622400967 
218 0.0139284443482526 
219 0.0139587321768326 
220 0.0146153012964605 
221 0.0146815564405537 
222 0.014766110297424 
223 0.0152447363623622 
224 0.015369978170014 
225 0.0154635647722214 
226 0.0155979682654145 
227 0.0156026098296832 
228 0.0157055958460315 
229 0.0158969038529247 
230 0.0158995484063322 
231 0.0159678761257128 
232 0.0164418153544835 
233 0.0167377145438824 
234 0.0168114606085972 
235 0.017078573764191 
236 0.0171056078658234 
237 0.0171664438982324 
238 0.0178359111730286 
239 0.0178548301732912 
240 0.0181480469720881 
241 0.0182312910017201 
242 0.0184762511809823 
243 0.0185072395906765 
244 0.0189646457890319 
245 0.0190237256262089 
246 0.0192057536061314 
247 0.019316409219499 
248 0.0204062014108193 
249 0.0205864757871017 
250 0.0206562472735112 
251 0.0209653853749617 
252 0.0213798506314294 
253 0.0215157575732677 
254 0.021541843794107 
255 0.0215763347009262 
256 0.0217082107748242 
257 0.0219073196455809 
258 0.0220504494178842 
259 0.0225029914206361 
260 0.0226931048835727 
261 0.022712235464677 
262 0.0229165412962714 
263 0.0230930375047407 
264 0.023177967814195 
265 0.0233099106920703 
266 0.0233843847959347 
267 0.0234880986199583 
268 0.0243409552521469 
269 0.0244239482907047 
270 0.0250890156597624 
271 0.0255126485394901 
272 0.0257317407219544 
273 0.0258033122507488 
274 0.0260026946007123 
275 0.0261518299583405 
276 0.026295399262824 
277 0.0263101517792897 
278 0.0263620913262137 
279 0.0266097193308708 
280 0.0266314286578241 
281 0.026671572826676 
282 0.0267116813192386 
283 0.0269141797181705 
284 0.0277190316207351 
285 0.0277326765936747 
286 0.0277468289326643 
287 0.0279910515071229 
288 0.0286661301081119 
289 0.0293925719574822 
290 0.0301550820951399 
291 0.0305445150491289 
292 0.0305720487033515 
293 0.0309051093831795 
294 0.0310809078643684 
295 0.031232246341764 
296 0.0315700577216376 
297 0.0318790949599392 
298 0.0319247099297958 
299 0.0324144415655152 
300 0.0324368721896142 
301 0.0330291981640264 
302 0.0330802847748756 
303 0.0332455109103949 
304 0.0334430845357432 
305 0.0346920536645432 
306 0.0350381173232417 
307 0.0351777855029881 
308 0.0352441907894409 
309 0.0354341873878324 
310 0.0356357361310241 
311 0.0364692312001998 
312 0.0367600196968154 
313 0.0369343747900463 
314 0.0374347155675068 
315 0.0375919034326615 
316 0.0379420809931328 
317 0.0387904656724369 
318 0.0388103157974214 
319 0.0389843353583542 
320 0.039125577841026 
321 0.0395832596538848 
322 0.0404256712136901 
323 0.0410016731394302 
324 0.041048017139755 
325 0.041559246836497 
326 0.0419536096121667 
327 0.0420674800240927 
328 0.0424307001561374 
329 0.0425216979054637 
330 0.0425558258826062 
331 0.0426121057146233 
332 0.0428784941253392 
333 0.0430659712034279 
334 0.0431132510813863 
335 0.0431756242983253 
336 0.0431756242983253 
337 0.0432472368158585 
338 0.0433680655277759 
339 0.0438167440226301 
340 0.0438719681413252 
341 0.0439001796367587 
342 0.0447096076849931 
343 0.0449278023771545 
344 0.0454279786805592 
345 0.0460211348750265 
346 0.046484092679909 
347 0.0467299516823054 
348 0.0472944223502998 
349 0.0475471498690465 
350 0.0476470151097013 
351 0.0476617967804674 
352 0.0480146368526071 
353 0.0484594973639077 
354 0.04868727854271 
355 0.0486937013825183 
356 0.0486971394538276 
357 0.0489685078602206 
358 0.0498321937485139 
359 0.0515987019088972 
360 0.0516894142046097 
361 0.0519899383223746 
362 0.0520489558032351 
363 0.0530734396966289 
364 0.0538871410033543 
365 0.0540823755924186 
366 0.0546792359282025 
367 0.0548601687849572 
368 0.0561704264318756 
369 0.056242758162767 
370 0.0565107208299125 
371 0.0566136975407307 
372 0.0569693741687415 
373 0.0570900877234871 
374 0.0571407604970761 
375 0.0574686971580994 
376 0.0589670225048531 
377 0.0591625897802093 
378 0.0593214222185115 
379 0.05965677640992 
380 0.0600416550356097 
381 0.0606438287831844 
382 0.0607835030836793 
383 0.0625219837209028 
384 0.0625322484548853 
385 0.0627430513011544 
386 0.0632126165691471 
387 0.0632601125878024 
388 0.0634454514890648 
389 0.0634531374587044 
390 0.0634553104734997 
391 0.0643806146633187 
392 0.0649328514790787 
393 0.0650688225352 
394 0.0653956472660192 
395 0.065728172272603 
396 0.0659394911327345 
397 0.0665633522356895 
398 0.0669762426662986 
399 0.0672818609422432 
400 0.0673820602285689 
401 0.0674676186070631 
402 0.0675983726654173 
403 0.0686736340724347 
404 0.0703913049580578 
405 0.0705659405790149 
406 0.0717144402830276 
407 0.0724623995362727 
408 0.0726474034312186 
409 0.0739390161692223 
410 0.0741004098905201 
411 0.0741004098905201 
412 0.07474789369077 
413 0.0749881719577583 
414 0.0750860354849575 
415 0.075504980828001 
416 0.0763594455843532 
417 0.0767846163148295 
418 0.0778147661473392 
419 0.0781107627062184 
420 0.0781624783287323 
421 0.0787187431525208 
422 0.0794143428352817 
423 0.0794301867867196 
424 0.0795328444031548 
425 0.0803637073063836 
426 0.0809412098878921 
427 0.0811162093770704 
428 0.0817065802503669 
429 0.081986704302073 
430 0.0831631873009911 
431 0.083201883922944 
432 0.0833111886311409 
433 0.0841727509144127 
434 0.0844494334558822 
435 0.0847420332358767 
436 0.0847979841831655 
437 0.0862168140849583 
438 0.0865435786894098 
439 0.0865552240189918 
440 0.0873987276922268 
441 0.088245459053246 
442 0.0886129065676528 
443 0.0889206316574424 
444 0.0891011505410464 
445 0.0893187590609685 
446 0.089319875992676 
447 0.0897394889228137 
448 0.0899248840392084 
449 0.0904245718072334 
450 0.0905127994197638 
451 0.0907771895382518 
452 0.0911947081505246 
453 0.0918865097895629 
454 0.0921368076232788 
455 0.0929083406382474 
456 0.0936968365628451 
457 0.0942663719116791 
458 0.0955028764783248 
459 0.0957679813980342 
460 0.0965335619575813 
461 0.0968496968716246 
462 0.0972510566866805 
463 0.097892682503244 
464 0.0984071649611504 
465 0.0985813265763843 
466 0.0994704723600629 
467 0.0999643377276113 
468 0.100155905165766 
469 0.100215221933395 
470 0.100395352921895 
471 0.100397833460287 
472 0.10135249787193 
473 0.102178411864065 
474 0.102846536207967 
475 0.104320833689167 
476 0.104449105095992 
477 0.10448992050821 
478 0.105233408326201 
479 0.106257827239612 
480 0.106298596929362 
481 0.106489139359379 
482 0.106882279419203 
483 0.106891494819689 
484 0.108366896156989 
485 0.108568523842701 
486 0.109235186060646 
487 0.109249018098665 
488 0.109955414710305 
489 0.110310624017246 
490 0.111111689014161 
491 0.111342365700738 
492 0.112382426117082 
493 0.112963621330835 
494 0.113343747558783 
495 0.113527630002891 
496 0.113880476818801 
497 0.114078081983049 
498 0.11465169984258 
499 0.115021693864776 
500 0.116752527676973 
501 0.116970144948885 
502 0.117434850677668 
503 0.118285544488334 
504 0.118285544488334 
505 0.118640282717623 
506 0.118901028772398 
507 0.119569274730666 
508 0.119675373403539 
509 0.1198114340893 
510 0.120678739594033 
511 0.121076019849824 
512 0.121436401844968 
513 0.121646612322095 
514 0.121749322008216 
515 0.121792400952724 
516 0.121865254895313 
517 0.12219235512665 
518 0.122576038250006 
519 0.123537537467568 
520 0.126417168452443 
521 0.126800866125364 
522 0.127208988543435 
523 0.127457850116228 
524 0.128573799734834 
525 0.128611146356607 
526 0.129098230460308 
527 0.130019139250029 
528 0.13110325303777 
529 0.131303946226736 
530 0.131521796917349 
531 0.131632067634035 
532 0.131806684925001 
533 0.132152118863662 
534 0.132441190887632 
535 0.13254661083092 
536 0.132935780984903 
537 0.13306096831581 
538 0.133444012334782 
539 0.134382102525723 
540 0.134383388237066 
541 0.135120170214343 
542 0.135127730240909 
543 0.135886835998499 
544 0.136099049756674 
545 0.136463163436949 
546 0.136712854176918 
547 0.136822995620382 
548 0.137129934826658 
549 0.137329491918575 
550 0.138109970078408 
551 0.138368573758092 
552 0.138429450020575 
553 0.139779467685482 
554 0.140728393725611 
555 0.140752170380711 
556 0.140752170380711 
557 0.141615553739725 
558 0.142060695959042 
559 0.142597743578126 
560 0.143377454789986 
561 0.143686778574126 
562 0.143727791454003 
563 0.14438462037531 
564 0.145354822375506 
565 0.145745998812879 
566 0.146154374590726 
567 0.14621081706396 
568 0.147692923919735 
569 0.150278622726663 
570 0.15062632889 
571 0.151394518074555 
572 0.151616722781062 
573 0.152141077896419 
574 0.152458825859882 
575 0.152928654204773 
576 0.153455518351905 
577 0.153785295945112 
578 0.155932785276137 
579 0.158263848873091 
580 0.158682469943014 
581 0.15909472147079 
582 0.159199347442161 
583 0.161378628122696 
584 0.161448484861907 
585 0.161568841686831 
586 0.161773502666076 
587 0.162691943991067 
588 0.163199924520101 
589 0.164921442472435 
590 0.168530114123316 
591 0.169833953880579 
592 0.1703240535791 
593 0.170738258167963 
594 0.171626340870006 
595 0.172211032582288 
596 0.172687166913582 
597 0.17345227576851 
598 0.173559323331759 
599 0.173904615652812 
600 0.175369234127331 
601 0.175443394125964 
602 0.175888842864868 
603 0.177858674617314 
604 0.179545767728443 
605 0.179623152465649 
606 0.180102275490891 
607 0.180416650818161 
608 0.180902098264089 
609 0.181694721209975 
610 0.182501628374847 
611 0.183161918543056 
612 0.1842281645427 
613 0.184366939791945 
614 0.184458059182477 
615 0.185148062765419 
616 0.185284565687738 
617 0.186632003886033 
618 0.186888596966604 
619 0.187838775658302 
620 0.18895724024235 
621 0.191829573572507 
622 0.192245215983169 
623 0.192650767456637 
624 0.192697846340423 
625 0.192702343899528 
626 0.193005981376912 
627 0.193007413144108 
628 0.194650326585211 
629 0.194651534383325 
630 0.19693478028636 
631 0.199061445372742 
632 0.199228588466936 
633 0.199370179709867 
634 0.199562533923991 
635 0.199973870958447 
636 0.200728289736748 
637 0.201028881363713 
638 0.202364161714232 
639 0.203049115865158 
640 0.204631613837829 
641 0.205077606231019 
642 0.207396277140112 
643 0.208123594874551 
644 0.20861729690737 
645 0.208813245605838 
646 0.209896880087247 
647 0.210660422987195 
648 0.211889616634599 
649 0.212604531172147 
650 0.21292362258596 
651 0.215934005337619 
652 0.215994661143184 
653 0.216102052129913 
654 0.216196384175096 
655 0.218071546796678 
656 0.218237829348595 
657 0.218259650128045 
658 0.220940057897571 
659 0.222424523124916 
660 0.222978298887869 
661 0.223032476759116 
662 0.224174583985412 
663 0.224179625856643 
664 0.22467726374188 
665 0.225201084507672 
666 0.228023911203311 
667 0.228034967326472 
668 0.228364749038307 
669 0.228613510199186 
670 0.228929138960061 
671 0.229732341564935 
672 0.229744268625637 
673 0.229951478916967 
674 0.232278145036103 
675 0.233596214921669 
676 0.23433776920805 
677 0.235957558794977 
678 0.236262023630531 
679 0.237105455753419 
680 0.237663099004512 
681 0.237916501205737 
682 0.239600371454257 
683 0.240072737711208 
684 0.241789508551513 
685 0.243272543079412 
686 0.243956745634499 
687 0.244248952784016 
688 0.246446069720774 
689 0.247595615307226 
690 0.247844599254819 
691 0.248142252207503 
692 0.249278057268033 
693 0.251792628781177 
694 0.251977827988091 
695 0.252859656861065 
696 0.252935980239486 
697 0.252966842278536 
698 0.253538815779508 
699 0.25357057535072 
700 0.253665903869436 
701 0.257936710733735 
702 0.259200870386871 
703 0.26009506935949 
704 0.260126857211263 
705 0.26227599188532 
706 0.263592553470243 
707 0.265949371174994 
708 0.266365874595476 
709 0.267647029024341 
710 0.268576694212715 
711 0.268624209423781 
712 0.269000186862168 
713 0.270847769041116 
714 0.273839065106101 
715 0.274302342666458 
716 0.275173350334131 
717 0.276039352309067 
718 0.276641043113414 
719 0.277377498611982 
720 0.277797730204158 
721 0.278352481454927 
722 0.279690003200101 
723 0.282048448708019 
724 0.282060132304541 
725 0.28211959437034 
726 0.283441779357886 
727 0.284846404247342 
728 0.286280848243983 
729 0.286669193180801 
730 0.286839832259869 
731 0.287017958306343 
732 0.287017958306343 
733 0.2904484002431 
734 0.290915914257088 
735 0.292064425343919 
736 0.292264921849258 
737 0.294564925605984 
738 0.294855995454989 
739 0.296115454745394 
740 0.296393074697949 
741 0.298799510538835 
742 0.300772330914026 
743 0.302785788808588 
744 0.303966347277348 
745 0.304029206853415 
746 0.305542802541041 
747 0.305849280853829 
748 0.305891371291288 
749 0.306190903282923 
750 0.306328105508092 
751 0.309851277072285 
752 0.309920050863933 
753 0.313955765197753 
754 0.31422513484653 
755 0.315930079035839 
756 0.316332990056047 
757 0.316730815406885 
758 0.317277671187973 
759 0.317473046595079 
760 0.319305047587601 
761 0.320275054146202 
762 0.322258554620354 
763 0.322277981504993 
764 0.322281753992209 
765 0.322595374241048 
766 0.323088085399949 
767 0.325036906055761 
768 0.32514417467373 
769 0.325485296413508 
770 0.325713749311388 
771 0.326980887188503 
772 0.32738816722961 
773 0.327484936825129 
774 0.327637893603133 
775 0.327713816511946 
776 0.32775457849617 
777 0.329423422798963 
778 0.33078134193081 
779 0.330889811513317 
780 0.33144979336851 
781 0.33240448748753 
782 0.332842596947258 
783 0.334254539784253 
784 0.337877097879407 
785 0.338135741524933 
786 0.342831911940186 
787 0.342833709927073 
788 0.344669692924769 
789 0.345624063065571 
790 0.349185171334203 
791 0.349899948112718 
792 0.350395683182892 
793 0.350497839987197 
794 0.352837974849639 
795 0.353715481762069 
796 0.354471061308357 
797 0.356052680266154 
798 0.357052786427206 
799 0.357226017883536 
800 0.35920813337432 
801 0.359973937051797 
802 0.362146877324521 
803 0.362200623599817 
804 0.366295421995596 
805 0.367317308502688 
806 0.368428839770384 
807 0.369388074810821 
808 0.369433513557471 
809 0.371177398099103 
810 0.37154243976102 
811 0.372250849321335 
812 0.373023877239277 
813 0.373330764933527 
814 0.376158576270567 
815 0.376653616212266 
816 0.378412190522403 
817 0.378414532613047 
818 0.380591888850364 
819 0.381449706772459 
820 0.382561680628211 
821 0.38322391856309 
822 0.383665769123329 
823 0.383754644739876 
824 0.38385174299238 
825 0.384444250127255 
826 0.384568017596647 
827 0.385203178492324 
828 0.386149019166994 
829 0.386482798160602 
830 0.386706169402683 
831 0.386781733621975 
832 0.387120313485844 
833 0.389726021694271 
834 0.390170766522586 
835 0.391195297301709 
836 0.394294399219753 
837 0.395747446534056 
838 0.396185063049497 
839 0.396277468681916 
840 0.400019537565943 
841 0.400834140473516 
842 0.4015551299156 
843 0.40190117142365 
844 0.403249120075984 
845 0.405000950858041 
846 0.406327219384009 
847 0.406896888176209 
848 0.407151871747815 
849 0.407734505636928 
850 0.40783416002523 
851 0.40962820110139 
852 0.41031161940892 
853 0.410708861829517 
854 0.411546065197563 
855 0.411960952993274 
856 0.413098458349896 
857 0.415074599907457 
858 0.416994719459934 
859 0.417821618242357 
860 0.418395436181693 
861 0.418400677998945 
862 0.418448583686711 
863 0.418448583686711 
864 0.420865389211401 
865 0.421310102660883 
866 0.421448029941954 
867 0.421448029941954 
868 0.422059793232039 
869 0.422386166679162 
870 0.423391388870742 
871 0.423827716220282 
872 0.424270113179955 
873 0.424670926626692 
874 0.425079486596948 
875 0.42532200671956 
876 0.425793444755854 
877 0.426323789371159 
878 0.426356106507263 
879 0.426454156258329 
880 0.429082067201995 
881 0.429992565556179 
882 0.430072920988071 
883 0.430412043667982 
884 0.430823680003428 
885 0.431008416485869 
886 0.431593532411121 
887 0.432200014397904 
888 0.433539694844506 
889 0.433777706315967 
890 0.43497456390912 
891 0.435670443149171 
892 0.435977886655113 
893 0.436370583525302 
894 0.438206251861937 
895 0.439534989742458 
896 0.439883331393497 
897 0.441066068384306 
898 0.44206487221127 
899 0.44391365491744 
900 0.44527507013969 
901 0.446221422491534 
902 0.447912803567956 
903 0.448707367857242 
904 0.449415249509674 
905 0.450292892386515 
906 0.450843334824738 
907 0.451729691635596 
908 0.453199042965418 
909 0.454518164347815 
910 0.456061709685921 
911 0.456354397874095 
912 0.456880600705035 
913 0.457016439564189 
914 0.457016439564189 
915 0.457942664910626 
916 0.459455767302695 
917 0.459546822672296 
918 0.460564123782632 
919 0.460642419695977 
920 0.460821692465284 
921 0.461631217166114 
922 0.463783842841188 
923 0.464028708255944 
924 0.464853322953279 
925 0.466823147016659 
926 0.466861856849151 
927 0.46696403550587 
928 0.46721018932217 
929 0.469528171049472 
930 0.469746772692353 
931 0.473530050675661 
932 0.474223054235701 
933 0.47541775517806 
934 0.475775074070068 
935 0.476838217734006 
936 0.477321305130932 
937 0.477742273903061 
938 0.479977672436343 
939 0.480118057706116 
940 0.480336249585771 
941 0.48158280923554 
942 0.4858027624687 
943 0.487253461030862 
944 0.488115514356022 
945 0.488526210879077 
946 0.488741906831796 
947 0.488741906831796 
948 0.488856467408402 
949 0.488928778402159 
950 0.489014957240251 
951 0.489015511965941 
952 0.489322888387395 
953 0.489511733578299 
954 0.491344542144874 
955 0.492592302853382 
956 0.492861752225579 
957 0.493409220110456 
958 0.493778958389751 
959 0.495060748286033 
960 0.495301169873714 
961 0.496776721570032 
962 0.498162847314094 
963 0.498289273087777 
964 0.498296719428896 
965 0.498662591037031 
966 0.501589126741835 
967 0.501787250006753 
968 0.503336390793853 
969 0.504109297661771 
970 0.504926176224247 
971 0.505253667699386 
972 0.505494335038745 
973 0.505695628706047 
974 0.507273350187604 
975 0.507368711016847 
976 0.507481666411319 
977 0.508911919451818 
978 0.509811075589418 
979 0.511856654938996 
980 0.514567622409969 
981 0.515074356237407 
982 0.516295556473076 
983 0.516475673830779 
984 0.518461688157303 
985 0.518962678898672 
986 0.51919996748057 
987 0.522348921522188 
988 0.523787635108818 
989 0.524391915964285 
990 0.525550310027611 
991 0.526006784673287 
992 0.526027446433623 
993 0.52615235913526 
994 0.527781742302005 
995 0.527835401968248 
996 0.528643956439499 
997 0.529201671740057 
998 0.530412446520464 
999 0.530426564752867 
1000 0.533238295541578 
1001 0.533482496847112 
1002 0.533787547067225 
1003 0.534977621337304 
1004 0.536872515067405 
1005 0.537851792022884 
1006 0.538293574530783 
1007 0.538345164769983 
1008 0.53847345844976 
1009 0.538629814814435 
1010 0.540798535890156 
1011 0.540977145702956 
1012 0.541231629953773 
1013 0.542276006371323 
1014 0.542399638305747 
1015 0.546274285852925 
1016 0.546704174080098 
1017 0.548215233743966 
1018 0.548394948322791 
1019 0.548398989580142 
1020 0.548545015265941 
1021 0.548820632199501 
1022 0.549009262013652 
1023 0.551066297650457 
1024 0.551673735595169 
1025 0.552051513125338 
1026 0.552497436067632 
1027 0.552503773588318 
1028 0.553054391964759 
1029 0.553924940596047 
1030 0.554483435420444 
1031 0.554543410694751 
1032 0.555434169561266 
1033 0.556417213794242 
1034 0.557360810514225 
1035 0.557579514444015 
1036 0.558570233031559 
1037 0.5608154703276 
1038 0.560816146816156 
1039 0.560819614219536 
1040 0.561233256072007 
1041 0.561237214686495 
1042 0.56205003280281 
1043 0.562097376368161 
1044 0.56214257413903 
1045 0.562245421953153 
1046 0.563671386042657 
1047 0.564288184246023 
1048 0.564458256426304 
1049 0.566093219717524 
1050 0.569289545796836 
1051 0.570147647226343 
1052 0.571023726553255 
1053 0.572075258815059 
1054 0.575089351186681 
1055 0.575393109976513 
1056 0.575710415446041 
1057 0.576911395637484 
1058 0.577555737132366 
1059 0.577804784376635 
1060 0.579527781552214 
1061 0.580255803982549 
1062 0.581537480298039 
1063 0.582751747200586 
1064 0.583186270905213 
1065 0.583492957763467 
1066 0.585819991329022 
1067 0.586512791674572 
1068 0.586537618860244 
1069 0.586993148603836 
1070 0.589216350145304 
1071 0.591172608661688 
1072 0.59299663293633 
1073 0.59490429079976 
1074 0.59683499236444 
1075 0.598596738185674 
1076 0.599402060663362 
1077 0.603914300882749 
1078 0.604007345223472 
1079 0.604496886066226 
1080 0.604530080023495 
1081 0.605643665140256 
1082 0.60585053710836 
1083 0.605985847242116 
1084 0.606751307984626 
1085 0.608683373050152 
1086 0.610007514372029 
1087 0.61088795374581 
1088 0.612275651301016 
1089 0.613929839677642 
1090 0.614435055606036 
1091 0.616549781004948 
1092 0.617053946258028 
1093 0.618459530240025 
1094 0.621258725818586 
1095 0.622182021835058 
1096 0.623599307680093 
1097 0.623607522025215 
1098 0.624985825728108 
1099 0.625128676201289 
1100 0.625390916778291 
1101 0.625925251688833 
1102 0.62778745853214 
1103 0.62809452164139 
1104 0.628444275987102 
1105 0.630637720242548 
1106 0.631951040265153 
1107 0.63307342888983 
1108 0.633193778269742 
1109 0.634485150438021 
1110 0.635311202057152 
1111 0.637564078925037 
1112 0.637965006095403 
1113 0.637965006095403 
1114 0.637965006095403 
1115 0.638913163807693 
1116 0.638932752651429 
1117 0.639105779594338 
1118 0.639323628514626 
1119 0.639780365284332 
1120 0.64005062820619 
1121 0.640767007615521 
1122 0.644294393296136 
1123 0.646480470521858 
1124 0.647297817073339 
1125 0.647361439551519 
1126 0.647839538324785 
1127 0.648759078026017 
1128 0.650030150862075 
1129 0.65033470711972 
1130 0.651341431854534 
1131 0.652315335413033 
1132 0.652763535925817 
1133 0.655227145505269 
1134 0.655740009108131 
1135 0.656780577188713 
1136 0.65730129218733 
1137 0.658158581298005 
1138 0.658708380115427 
1139 0.659428833311207 
1140 0.659483505502612 
1141 0.66141202910792 
1142 0.66155779203218 
1143 0.661945904083125 
1144 0.661949132069926 
1145 0.663495786299664 
1146 0.664816170249494 
1147 0.665971318178 
1148 0.666716146712644 
1149 0.666831095334067 
1150 0.667929570773564 
1151 0.668717734051892 
1152 0.66960275845851 
1153 0.671058508882618 
1154 0.671391477026302 
1155 0.671517881839191 
1156 0.672746666407244 
1157 0.674458364498875 
1158 0.674588629448419 
1159 0.674855770583567 
1160 0.67789773731427 
1161 0.678172778413987 
1162 0.679306736623927 
1163 0.679811989971836 
1164 0.679986740257838 
1165 0.680706432066505 
1166 0.682951687197491 
1167 0.683346104670596 
1168 0.683534308746724 
1169 0.686547716507997 
1170 0.687676995342542 
1171 0.68873954271383 
1172 0.689315292165303 
1173 0.694805882045073 
1174 0.69647595765313 
1175 0.698726887796473 
1176 0.699486525619108 
1177 0.700423857159003 
1178 0.701356776086861 
1179 0.701737543667221 
1180 0.702389082068073 
1181 0.703074002602509 
1182 0.7045403341833 
1183 0.706737816782331 
1184 0.707281654973259 
1185 0.707438993066434 
1186 0.708529027968056 
1187 0.708673226963829 
1188 0.711312036085758 
1189 0.71284035495728 
1190 0.713155670155743 
1191 0.714735613247136 
1192 0.714778817153304 
1193 0.715868349020106 
1194 0.718931770582688 
1195 0.719907310782048 
1196 0.720229400630097 
1197 0.72079106127208 
1198 0.722795735033732 
1199 0.722932214031817 
1200 0.723118859891383 
1201 0.723639958236837 
1202 0.724231463128531 
1203 0.727131564836867 
1204 0.727914503187108 
1205 0.731441670441839 
1206 0.731488436126283 
1207 0.734165619942868 
1208 0.738565317066419 
1209 0.741909023772794 
1210 0.745003059019671 
1211 0.745098962637846 
1212 0.746751477581336 
1213 0.748155531981977 
1214 0.7488513609961 
1215 0.751547976820272 
1216 0.75346948245371 
1217 0.758582400053874 
1218 0.760730326935059 
1219 0.761777240105208 
1220 0.765932618266607 
1221 0.76603100250991 
1222 0.767670026982293 
1223 0.768152049719196 
1224 0.769483849602134 
1225 0.769488505876165 
1226 0.769551161863618 
1227 0.770221133450049 
1228 0.770911399129927 
1229 0.77576950883005 
1230 0.777912171821509 
1231 0.77939245453767 
1232 0.779675851447971 
1233 0.780148455904449 
1234 0.780155395312005 
1235 0.780469909993926 
1236 0.78157010560962 
1237 0.782891980249761 
1238 0.784371996020075 
1239 0.786418926911076 
1240 0.787449960109511 
1241 0.78847481484547 
1242 0.79003134573285 
1243 0.791178496134417 
1244 0.795082090731638 
1245 0.796741996170852 
1246 0.797350831707524 
1247 0.798575060868359 
1248 0.800114914407974 
1249 0.800559404885674 
1250 0.802152280380539 
1251 0.803359241663486 
1252 0.806240618470357 
1253 0.806331638664065 
1254 0.806334483966384 
1255 0.809303871319657 
1256 0.809488082540512 
1257 0.81256092609311 
1258 0.81339048054127 
1259 0.814267843090786 
1260 0.814419085080177 
1261 0.81587602293134 
1262 0.816875974981854 
1263 0.818316143294992 
1264 0.820112908153432 
1265 0.8258005113326 
1266 0.828483606035924 
1267 0.830242085476633 
1268 0.836314869052005 
1269 0.836524044150932 
1270 0.841577293862682 
1271 0.845436930755362 
1272 0.845914936191284 
1273 0.84796211916361 
1274 0.849486058411877 
1275 0.849574812236452 
1276 0.85173614785511 
1277 0.859168347114694 
1278 0.859501768596646 
1279 0.859560029890212 
1280 0.864067876211745 
1281 0.864959551687053 
1282 0.864984538935 
1283 0.865233530638554 
1284 0.865269966040055 
1285 0.865989966628257 
1286 0.866268234268084 
1287 0.866403897073109 
1288 0.871622756446551 
1289 0.874279758612015 
1290 0.874342583446624 
1291 0.877649543405944 
1292 0.882175697827912 
1293 0.884968275771064 
1294 0.886367560825617 
1295 0.887090894398381 
1296 0.891782966873415 
1297 0.895387815875828 
1298 0.90044567264146 
1299 0.900643677652575 
1300 0.901866241215993 
1301 0.901997790795438 
1302 0.902821944922764 
1303 0.903443560391239 
1304 0.903553398044584 
1305 0.903952316162309 
1306 0.905182003074872 
1307 0.905810530146501 
1308 0.906833538860992 
1309 0.9089239848701 
1310 0.909881643820565 
1311 0.912092987674393 
1312 0.914283007011057 
1313 0.918949522654525 
1314 0.920469007309288 
1315 0.922105739133043 
1316 0.923622930642028 
1317 0.923628855927707 
1318 0.925883028942133 
1319 0.926318545086932 
1320 0.929931548744654 
1321 0.931552608757695 
1322 0.932368135325657 
1323 0.933252165351402 
1324 0.933839216788338 
1325 0.937040453186624 
1326 0.939539700594628 
1327 0.942204412112963 
1328 0.942488585263464 
1329 0.942718513122928 
1330 0.945087939195256 
1331 0.948267401257187 
1332 0.949483623042085 
1333 0.954353758603436 
1334 0.957494060380733 
1335 0.967166967400373 
1336 0.969778148153052 
1337 0.977454080501971 
1338 0.979861150252675 
1339 0.990031041069824 
1340 0.992494583733788 
1341 0.999993865093219 
1342 0.999999521792325 
