# Supplementary material for: Intergenic, gene terminal, and intragenic CpG islands in the human genome
Source: BMC Genomics. 2010 Jan 19;11:48. doi: 10.1186/1471-2164-11-48 (PMC2817693; doi:10.1186/1471-2164-11-48)
Supplement: Additional file 6 — Sp1. This folder contains the data used for Sp1 binding sites prediction and detailed description of the procedure. [file 1471-2164-11-48-S6.ZIP › SP1/sp1_site_extraction/PV_3prime_best.dat]

1 5.06178820173368e-009 
2 1.73219022213489e-007 
3 1.10934439417988e-006 
4 2.0693312601674e-006 
5 0.0003572064350117 
6 0.000575357939097959 
7 0.000596363326106959 
8 0.00635107316745231 
9 0.0157055958460315 
10 0.0182312910017201 
11 0.0319247099297958 
12 0.0548601687849572 
13 0.0574686971580994 
14 0.0841727509144127 
15 0.229732341564935 
16 0.380591888850364 
17 0.527835401968248 
18 0.66141202910792 
19 0.679986740257838 
20 0.865989966628257 
