# Supplementary material for: Intergenic, gene terminal, and intragenic CpG islands in the human genome
Source: BMC Genomics. 2010 Jan 19;11:48. doi: 10.1186/1471-2164-11-48 (PMC2817693; doi:10.1186/1471-2164-11-48)
Supplement: Additional file 6 — Sp1. This folder contains the data used for Sp1 binding sites prediction and detailed description of the procedure. [file 1471-2164-11-48-S6.ZIP › SP1/sp1_site_extraction/PV_5prime.dat]

1 9.42019267782785e-047 
2 7.49208426267387e-034 
3 4.41282450324222e-032 
4 6.00811801684685e-028 
5 6.00811801684685e-028 
6 1.82024536702642e-027 
7 2.1313540063837e-027 
8 1.12238332101757e-024 
9 1.11472288689291e-020 
10 2.24088280163987e-020 
11 3.22308833693459e-020 
12 2.89454548062623e-019 
13 3.98925035280337e-019 
14 1.65677283739749e-017 
15 3.89439310590059e-017 
16 1.03367363403922e-016 
17 1.48302071631669e-016 
18 2.52869587363446e-016 
19 1.64239832690726e-015 
20 2.36854639638799e-015 
21 3.73011580366353e-015 
22 8.08816591632687e-015 
23 8.75023179684961e-015 
24 1.52890366244137e-014 
25 1.82420444765389e-014 
26 1.9929505706423e-014 
27 2.69128146196096e-014 
28 3.112536022346e-014 
29 3.15380839281471e-014 
30 3.26048873213457e-014 
31 3.36487136253341e-014 
32 3.55155461647432e-014 
33 4.19101609034035e-014 
34 6.33143978557339e-014 
35 6.3899121324863e-014 
36 6.77978318733257e-014 
37 7.99020496681232e-014 
38 8.95105210259392e-014 
39 1.15378713290003e-013 
40 1.61780763310961e-013 
41 2.84805090131408e-013 
42 3.19676396472336e-013 
43 4.03112013606872e-013 
44 4.11023707496721e-013 
45 9.37891673154522e-013 
46 9.59344259379285e-013 
47 9.6171965127975e-013 
48 1.16762139363292e-012 
49 1.17928021049301e-012 
50 1.82669648514779e-012 
51 2.07601333321114e-012 
52 2.39645169228247e-012 
53 3.7670800738305e-012 
54 4.23566350844355e-012 
55 4.72777278319231e-012 
56 4.76989381373285e-012 
57 4.97141574821963e-012 
58 5.68666278093692e-012 
59 5.85749520644715e-012 
60 5.90733317773111e-012 
61 6.69489994307247e-012 
62 6.97688085106839e-012 
63 7.39879952073811e-012 
64 8.61501195238573e-012 
65 9.68635528293828e-012 
66 1.06487354065656e-011 
67 1.12027769215849e-011 
68 1.23688035859265e-011 
69 1.47440023396184e-011 
70 1.49417226274917e-011 
71 1.59832480354156e-011 
72 2.41928097185117e-011 
73 2.52976510966522e-011 
74 2.80534053976693e-011 
75 3.15683184478107e-011 
76 3.3911417660652e-011 
77 3.89644201069108e-011 
78 3.91536486023849e-011 
79 4.75911940302235e-011 
80 4.93267114566411e-011 
81 5.3165994163134e-011 
82 5.3774850848707e-011 
83 5.81039203919558e-011 
84 6.17179919391391e-011 
85 6.38055985007124e-011 
86 7.02960252030773e-011 
87 7.50100331515797e-011 
88 8.42763898416325e-011 
89 8.72595687388497e-011 
90 8.89034434019749e-011 
91 1.01515611244534e-010 
92 1.13624236513422e-010 
93 1.16459064071334e-010 
94 1.19259164280726e-010 
95 1.19684337913536e-010 
96 1.1999597845962e-010 
97 1.30582649693817e-010 
98 1.43789661854182e-010 
99 1.75623158421928e-010 
100 1.87078907940585e-010 
101 1.96938523287631e-010 
102 2.00054207359075e-010 
103 2.23228241990534e-010 
104 2.97042675158753e-010 
105 3.22063775983033e-010 
106 3.24581945346172e-010 
107 3.54091172961484e-010 
108 3.71596861124409e-010 
109 3.88943040534753e-010 
110 4.25247870493277e-010 
111 4.31228465931546e-010 
112 4.71851972349334e-010 
113 4.80168045957228e-010 
114 4.89910217480391e-010 
115 5.01176325990886e-010 
116 5.30066794761e-010 
117 5.44269442340064e-010 
118 5.47035869893706e-010 
119 5.58675177226236e-010 
120 5.6362767713352e-010 
121 5.80551694301302e-010 
122 5.91566618336069e-010 
123 6.07157827026452e-010 
124 6.15408228409124e-010 
125 7.17113108742194e-010 
126 7.41463510125192e-010 
127 8.48243718923587e-010 
128 8.58470296015683e-010 
129 8.66429146104107e-010 
130 9.34075051624537e-010 
131 9.41755265497094e-010 
132 1.0380645074468e-009 
133 1.05238004782963e-009 
134 1.10383489327644e-009 
135 1.11136903465036e-009 
136 1.12094695003012e-009 
137 1.1745372279652e-009 
138 1.33870998091466e-009 
139 1.5648781538794e-009 
140 1.72342550991211e-009 
141 1.74846824954927e-009 
142 1.77638990365376e-009 
143 1.92579352711907e-009 
144 2.00564469607517e-009 
145 2.09912254063276e-009 
146 2.24167311460587e-009 
147 2.32563719187291e-009 
148 2.66839498967372e-009 
149 2.71193349242374e-009 
150 2.71813994334774e-009 
151 2.80001811582561e-009 
152 3.01917573053116e-009 
153 3.16735555698985e-009 
154 3.24964107274406e-009 
155 3.50610306380428e-009 
156 3.57452297947158e-009 
157 3.63274476381323e-009 
158 3.72044846211019e-009 
159 3.77283796753434e-009 
160 4.29540037700251e-009 
161 4.31889959184385e-009 
162 4.43841888756067e-009 
163 4.57652060962424e-009 
164 4.8589067799067e-009 
165 4.95609200029648e-009 
166 4.96826900665635e-009 
167 5.08580203848783e-009 
168 5.52913419596693e-009 
169 5.98614602896045e-009 
170 6.07675655940358e-009 
171 6.11717760575375e-009 
172 6.46206656130308e-009 
173 6.95184764709654e-009 
174 6.96489289660733e-009 
175 7.34500531366461e-009 
176 7.90547680102136e-009 
177 7.93861051224244e-009 
178 8.29453051863938e-009 
179 8.50623154725806e-009 
180 8.69410673189992e-009 
181 9.24312693839975e-009 
182 1.00254475194645e-008 
183 1.0689055474437e-008 
184 1.07674236060259e-008 
185 1.13684959818326e-008 
186 1.1527692597381e-008 
187 1.23239057107194e-008 
188 1.28990701261073e-008 
189 1.29196507303153e-008 
190 1.31356857584459e-008 
191 1.33047661427856e-008 
192 1.37004717805087e-008 
193 1.45731073642436e-008 
194 1.48206413016961e-008 
195 1.48607038119459e-008 
196 1.50965690345105e-008 
197 1.55023718583955e-008 
198 1.59090489593276e-008 
199 1.67341070818949e-008 
200 1.71121363237413e-008 
201 1.78012135952782e-008 
202 1.82338457980943e-008 
203 1.87013601679306e-008 
204 1.88182640425329e-008 
205 1.93984296795194e-008 
206 1.97642281660519e-008 
207 1.99656047633331e-008 
208 2.0034204241636e-008 
209 2.01994568076657e-008 
210 2.22101322880572e-008 
211 2.25094306031697e-008 
212 2.34054776153115e-008 
213 2.34159182487614e-008 
214 2.41782010145244e-008 
215 2.42438309777274e-008 
216 2.51211498685957e-008 
217 2.67026838510528e-008 
218 2.85426556249943e-008 
219 2.98439757856813e-008 
220 3.0909514037969e-008 
221 3.20005606356262e-008 
222 3.46703039694216e-008 
223 3.4761112061387e-008 
224 3.5231853944888e-008 
225 3.57061952274746e-008 
226 3.5796001253648e-008 
227 3.58207608566063e-008 
228 3.61237958926548e-008 
229 3.6447782939677e-008 
230 4.04963882678165e-008 
231 4.11852217761311e-008 
232 4.2504078532458e-008 
233 4.34316640177352e-008 
234 4.4428250842501e-008 
235 4.44418078923769e-008 
236 4.61539671675934e-008 
237 4.62327606778021e-008 
238 4.62461429210725e-008 
239 4.65049840814717e-008 
240 4.70990987519891e-008 
241 5.0334542566028e-008 
242 5.2212843119039e-008 
243 5.23276516141413e-008 
244 5.31281163383254e-008 
245 5.56425268166186e-008 
246 5.72336343871971e-008 
247 5.74991364964807e-008 
248 5.89563377459351e-008 
249 6.04889844314356e-008 
250 6.44095815747444e-008 
251 7.05234787066842e-008 
252 7.12798548052303e-008 
253 7.13138687689365e-008 
254 7.19847145872592e-008 
255 7.22680487752939e-008 
256 7.37406154084162e-008 
257 7.46229709653001e-008 
258 7.51012994944433e-008 
259 7.63543839863334e-008 
260 7.77100695573803e-008 
261 7.973263256722e-008 
262 8.11371404174417e-008 
263 8.24666759380861e-008 
264 8.52728989724027e-008 
265 8.67831547170084e-008 
266 8.6883791805674e-008 
267 8.89310098170059e-008 
268 9.15461549896156e-008 
269 9.1559011523237e-008 
270 9.20331833796427e-008 
271 9.41436017358318e-008 
272 1.00411321941755e-007 
273 1.00529947404917e-007 
274 1.05147393364684e-007 
275 1.05827537722019e-007 
276 1.0747381732617e-007 
277 1.08510375134684e-007 
278 1.08535502478151e-007 
279 1.09515488428743e-007 
280 1.10132694335029e-007 
281 1.10851831097282e-007 
282 1.15009897918105e-007 
283 1.16161508505341e-007 
284 1.18841640977864e-007 
285 1.26487995151996e-007 
286 1.31279998615525e-007 
287 1.32522565096335e-007 
288 1.3296557109863e-007 
289 1.33281657731417e-007 
290 1.33514149429403e-007 
291 1.38115539354007e-007 
292 1.39059238431206e-007 
293 1.40512573256912e-007 
294 1.45959817130724e-007 
295 1.47766863211198e-007 
296 1.49604465668624e-007 
297 1.57341223578472e-007 
298 1.58782157324747e-007 
299 1.58832958494804e-007 
300 1.59054245488555e-007 
301 1.62965291048565e-007 
302 1.67719671585855e-007 
303 1.68154413469894e-007 
304 1.70413617397372e-007 
305 1.71207975797095e-007 
306 1.72454445576055e-007 
307 1.74435284116614e-007 
308 1.7567213198938e-007 
309 1.80680588300161e-007 
310 1.84256248593263e-007 
311 1.9110760745311e-007 
312 1.91872682754422e-007 
313 1.92069690370162e-007 
314 1.94929506544138e-007 
315 2.01848686368655e-007 
316 2.08762600623931e-007 
317 2.12796966920622e-007 
318 2.17155019744181e-007 
319 2.18169910306548e-007 
320 2.28071741526489e-007 
321 2.3337908301362e-007 
322 2.36016122854481e-007 
323 2.43236742143671e-007 
324 2.43286548723905e-007 
325 2.43316520559593e-007 
326 2.45731009408348e-007 
327 2.51910160195243e-007 
328 2.55918964603116e-007 
329 2.58521582378211e-007 
330 2.5926954486001e-007 
331 2.71569646330287e-007 
332 2.76510916696716e-007 
333 2.7752699923022e-007 
334 2.86544688048877e-007 
335 2.88230244570077e-007 
336 3.06625853059371e-007 
337 3.08565348339254e-007 
338 3.10237669422938e-007 
339 3.14408397111143e-007 
340 3.207875472851e-007 
341 3.23492393688313e-007 
342 3.3536310139094e-007 
343 3.40326242814868e-007 
344 3.61647987999941e-007 
345 3.63304692769785e-007 
346 3.69792637781714e-007 
347 3.70408487019008e-007 
348 3.74929876165959e-007 
349 3.75856924087228e-007 
350 3.77193062617438e-007 
351 3.77221291282275e-007 
352 3.77967636509077e-007 
353 3.88083508681352e-007 
354 3.90719612263156e-007 
355 4.06960358507294e-007 
356 4.23416195182598e-007 
357 4.37751087785778e-007 
358 4.61701717720917e-007 
359 4.66174860714648e-007 
360 4.87583991512732e-007 
361 4.96359337394948e-007 
362 5.08002979447632e-007 
363 5.09905568915902e-007 
364 5.47075826309545e-007 
365 5.49430464507456e-007 
366 5.51566609913015e-007 
367 5.55954124193363e-007 
368 5.64311239214509e-007 
369 5.66720266304837e-007 
370 5.72295106025519e-007 
371 5.81809005068435e-007 
372 5.84953509063319e-007 
373 5.93077070941617e-007 
374 5.94371672544042e-007 
375 6.12694262967828e-007 
376 6.13502671071048e-007 
377 6.18000609312679e-007 
378 6.19011782495429e-007 
379 6.3070227997933e-007 
380 6.34235242480365e-007 
381 6.35311063000293e-007 
382 6.41000223223073e-007 
383 6.48088522582672e-007 
384 6.67382018930575e-007 
385 6.76655083701982e-007 
386 6.88207901840531e-007 
387 7.13876011139846e-007 
388 7.15820751367557e-007 
389 7.50578815270113e-007 
390 7.60238382879996e-007 
391 7.63884512627719e-007 
392 7.72179105332404e-007 
393 7.85972856438551e-007 
394 8.03894101817857e-007 
395 8.18511825696898e-007 
396 8.22730293223301e-007 
397 8.32675285847143e-007 
398 8.52196627642931e-007 
399 8.53267137963186e-007 
400 8.72475576198268e-007 
401 8.77134532888945e-007 
402 8.94574237616647e-007 
403 9.02997794120605e-007 
404 9.59436579734279e-007 
405 9.62895457001618e-007 
406 1.0146578560565e-006 
407 1.01764741862036e-006 
408 1.02207713229691e-006 
409 1.03851888114121e-006 
410 1.04359715695283e-006 
411 1.05372618551228e-006 
412 1.06838987196889e-006 
413 1.07007000134586e-006 
414 1.08139922813485e-006 
415 1.10236928459797e-006 
416 1.10758209933548e-006 
417 1.10764882785665e-006 
418 1.12147359426885e-006 
419 1.18254798118182e-006 
420 1.19188056119236e-006 
421 1.19707150037618e-006 
422 1.20884192978342e-006 
423 1.21819081112401e-006 
424 1.25576519602405e-006 
425 1.25977406656365e-006 
426 1.26179252179209e-006 
427 1.26880798223112e-006 
428 1.27191577659308e-006 
429 1.3009154499066e-006 
430 1.30610317287932e-006 
431 1.33415991336486e-006 
432 1.33499734958336e-006 
433 1.3381473521277e-006 
434 1.34261901699867e-006 
435 1.34552247716159e-006 
436 1.35251061647185e-006 
437 1.352643152914e-006 
438 1.35765186851975e-006 
439 1.37804961311795e-006 
440 1.38827892217725e-006 
441 1.42545424451494e-006 
442 1.42557985199669e-006 
443 1.43196754998815e-006 
444 1.44625480921205e-006 
445 1.46348653569258e-006 
446 1.5049534084186e-006 
447 1.51627426945906e-006 
448 1.54484756467505e-006 
449 1.55293973064496e-006 
450 1.55698814616304e-006 
451 1.55791062084325e-006 
452 1.58180310901894e-006 
453 1.58542507142829e-006 
454 1.58832382395601e-006 
455 1.60963701396398e-006 
456 1.62481678349266e-006 
457 1.63859801382787e-006 
458 1.6450914821983e-006 
459 1.65910453792826e-006 
460 1.67942316855649e-006 
461 1.68267059667593e-006 
462 1.7017564919291e-006 
463 1.70585553981362e-006 
464 1.73405187003159e-006 
465 1.74123308779424e-006 
466 1.74504608124715e-006 
467 1.74859546304328e-006 
468 1.75288565268127e-006 
469 1.75682215338826e-006 
470 1.76574937657234e-006 
471 1.82371245552208e-006 
472 1.82788712352272e-006 
473 1.83393446313842e-006 
474 1.85577195810461e-006 
475 1.87853158663501e-006 
476 1.88561129170669e-006 
477 1.88828929173273e-006 
478 1.94001179533132e-006 
479 1.96597546381797e-006 
480 1.96997959861101e-006 
481 1.99146214695008e-006 
482 2.02430161055645e-006 
483 2.03001344223566e-006 
484 2.05110027639608e-006 
485 2.05923944812617e-006 
486 2.07166500854344e-006 
487 2.13015875857822e-006 
488 2.13875293589693e-006 
489 2.16119384179331e-006 
490 2.1612901566397e-006 
491 2.18626701332875e-006 
492 2.24007119317935e-006 
493 2.2712500386643e-006 
494 2.32458023780319e-006 
495 2.42154573995307e-006 
496 2.44768711881479e-006 
497 2.46339926603891e-006 
498 2.49251560056732e-006 
499 2.51727465243306e-006 
500 2.54349275876579e-006 
501 2.55016845161407e-006 
502 2.5560025033186e-006 
503 2.57673966556013e-006 
504 2.59711774788779e-006 
505 2.60764365963898e-006 
506 2.63171020792637e-006 
507 2.63824995360824e-006 
508 2.65661071425209e-006 
509 2.66970316609968e-006 
510 2.67452491025525e-006 
511 2.68881277225389e-006 
512 2.69379720420676e-006 
513 2.71816164884927e-006 
514 2.7304586297237e-006 
515 2.75650548444109e-006 
516 2.79949424773964e-006 
517 2.81895912084955e-006 
518 2.82361948342409e-006 
519 2.87284634471809e-006 
520 2.87966920213494e-006 
521 2.88068756736769e-006 
522 2.90740716881578e-006 
523 2.98895207580442e-006 
524 3.00034197991442e-006 
525 3.00454760036819e-006 
526 3.01544470417206e-006 
527 3.04408757130232e-006 
528 3.0755896607871e-006 
529 3.10577792193307e-006 
530 3.11224901187307e-006 
531 3.11516481635672e-006 
532 3.1156192234403e-006 
533 3.11592746298184e-006 
534 3.17703806699494e-006 
535 3.21611853303392e-006 
536 3.23360156942651e-006 
537 3.23409569840671e-006 
538 3.24222984240043e-006 
539 3.30725685479283e-006 
540 3.40819275263203e-006 
541 3.42593953199148e-006 
542 3.4358162881553e-006 
543 3.46553428687537e-006 
544 3.49663118190262e-006 
545 3.58697686562383e-006 
546 3.60161963688769e-006 
547 3.63710451823523e-006 
548 3.73717498683058e-006 
549 3.81936671669672e-006 
550 3.97133620577787e-006 
551 4.00790256570477e-006 
552 4.02871160602779e-006 
553 4.059327141441e-006 
554 4.22423602576812e-006 
555 4.2445561967714e-006 
556 4.26427195968308e-006 
557 4.28259774987611e-006 
558 4.30305398071046e-006 
559 4.32770914553533e-006 
560 4.37753742478436e-006 
561 4.39038508844698e-006 
562 4.39402570635103e-006 
563 4.45561915375892e-006 
564 4.45899456512255e-006 
565 4.50486829533524e-006 
566 4.53208368772698e-006 
567 4.55130875691658e-006 
568 4.60007114312602e-006 
569 4.60850483994722e-006 
570 4.63681861491854e-006 
571 4.65537211972838e-006 
572 4.7000044594496e-006 
573 4.72461483135798e-006 
574 4.7442743298747e-006 
575 4.78578121805155e-006 
576 4.79554159146269e-006 
577 4.83114395345466e-006 
578 4.84092198564332e-006 
579 4.86881271346252e-006 
580 4.92168758322255e-006 
581 4.92390363055064e-006 
582 4.92397007810958e-006 
583 4.96072335440861e-006 
584 4.97562236454241e-006 
585 4.97790655382432e-006 
586 5.02188635354529e-006 
587 5.02679252419008e-006 
588 5.04367202414501e-006 
589 5.13478509898274e-006 
590 5.15854008758916e-006 
591 5.19071765589654e-006 
592 5.33241724341495e-006 
593 5.34441045326954e-006 
594 5.38884643603684e-006 
595 5.40403172172472e-006 
596 5.41100812983794e-006 
597 5.48567823822098e-006 
598 5.56823749458715e-006 
599 5.62187857675507e-006 
600 5.64309728016723e-006 
601 5.64757010039141e-006 
602 5.66795428705193e-006 
603 5.68864968131592e-006 
604 5.69026626172852e-006 
605 5.69856371655898e-006 
606 5.7205823865291e-006 
607 5.79033531113593e-006 
608 5.81112761245567e-006 
609 5.81478965879601e-006 
610 5.83352549211429e-006 
611 5.85994297979442e-006 
612 5.88504775619827e-006 
613 5.9117311524038e-006 
614 5.95312763793314e-006 
615 5.96100766311171e-006 
616 5.98478489409927e-006 
617 6.00603890123788e-006 
618 6.00909378440611e-006 
619 6.04001177750095e-006 
620 6.04650003874866e-006 
621 6.15213956759402e-006 
622 6.15894633655723e-006 
623 6.16401293344304e-006 
624 6.19643025946159e-006 
625 6.26558260358219e-006 
626 6.34042560121877e-006 
627 6.3526998747344e-006 
628 6.46696135464328e-006 
629 6.48010987066671e-006 
630 6.48992139525732e-006 
631 6.52114345801244e-006 
632 6.54858739659729e-006 
633 6.59374359146309e-006 
634 6.80611087038919e-006 
635 6.88563570872296e-006 
636 6.90359710823781e-006 
637 6.95638973038689e-006 
638 7.12953589391558e-006 
639 7.1786777008151e-006 
640 7.52363189945273e-006 
641 7.59469652748604e-006 
642 7.64866765614945e-006 
643 7.71349903957197e-006 
644 7.91069727134837e-006 
645 8.0013601837535e-006 
646 8.01711515887398e-006 
647 8.03296032027065e-006 
648 8.03345230646611e-006 
649 8.05256135048737e-006 
650 8.07277047782595e-006 
651 8.08111945844375e-006 
652 8.11658065477159e-006 
653 8.24991019166777e-006 
654 8.27773382173484e-006 
655 8.32377808982626e-006 
656 8.42568116393451e-006 
657 8.46798435053344e-006 
658 8.47974718227407e-006 
659 8.48971329300005e-006 
660 8.5229602349902e-006 
661 8.58192087223603e-006 
662 8.58995991370746e-006 
663 8.61562464585223e-006 
664 8.64806854062025e-006 
665 8.68186932551749e-006 
666 8.73051116937815e-006 
667 8.73151233269317e-006 
668 8.84118603778096e-006 
669 8.92084964964407e-006 
670 9.02309290101413e-006 
671 9.10417810800723e-006 
672 9.22430169489456e-006 
673 9.23886498117477e-006 
674 9.27208419951108e-006 
675 9.27469045033746e-006 
676 9.28837337879621e-006 
677 9.37277814211625e-006 
678 9.39791316508134e-006 
679 9.44935534920272e-006 
680 9.66592847067059e-006 
681 9.72596405555968e-006 
682 9.78493108652586e-006 
683 9.89948788092658e-006 
684 9.98665283890882e-006 
685 1.00573435693847e-005 
686 1.0071954500296e-005 
687 1.02835747306261e-005 
688 1.03519148481757e-005 
689 1.04239908477889e-005 
690 1.05105014200773e-005 
691 1.06041991743985e-005 
692 1.06711162947637e-005 
693 1.09740415283848e-005 
694 1.09751527044977e-005 
695 1.10888773424775e-005 
696 1.11931764256289e-005 
697 1.12678563281479e-005 
698 1.1426973164669e-005 
699 1.14940843395386e-005 
700 1.15207062956197e-005 
701 1.15241755458266e-005 
702 1.16272752537214e-005 
703 1.17124179362619e-005 
704 1.17292199810675e-005 
705 1.17528922126176e-005 
706 1.18407946671907e-005 
707 1.19737140659824e-005 
708 1.1983629650341e-005 
709 1.20144835311767e-005 
710 1.2032842845758e-005 
711 1.21063419533847e-005 
712 1.21763297553186e-005 
713 1.21860593388378e-005 
714 1.22556339274358e-005 
715 1.2321006079106e-005 
716 1.23961490097417e-005 
717 1.24730823519796e-005 
718 1.2485974010128e-005 
719 1.2791309843669e-005 
720 1.28077059015187e-005 
721 1.28147977043309e-005 
722 1.29129200943571e-005 
723 1.30293019751828e-005 
724 1.30976032906375e-005 
725 1.32354872970883e-005 
726 1.32378859665429e-005 
727 1.32429183003705e-005 
728 1.32507207077657e-005 
729 1.32843980091165e-005 
730 1.33955700153454e-005 
731 1.35439514620766e-005 
732 1.36008297190859e-005 
733 1.38183771304274e-005 
734 1.40210012318486e-005 
735 1.43585181292573e-005 
736 1.43814541006739e-005 
737 1.45493766817311e-005 
738 1.45553948984366e-005 
739 1.46193224999218e-005 
740 1.46392955331028e-005 
741 1.46447609376359e-005 
742 1.46599706651038e-005 
743 1.47545175783513e-005 
744 1.48325520602732e-005 
745 1.50707117172174e-005 
746 1.50928114059042e-005 
747 1.5119244046809e-005 
748 1.51991615326975e-005 
749 1.52779765486673e-005 
750 1.53199485145927e-005 
751 1.54608537156617e-005 
752 1.54978830664202e-005 
753 1.55380537366182e-005 
754 1.55661846158336e-005 
755 1.56550220649889e-005 
756 1.59955572474001e-005 
757 1.6014452798678e-005 
758 1.60246797653463e-005 
759 1.61018595856711e-005 
760 1.61182025963319e-005 
761 1.61460467878244e-005 
762 1.61900485007108e-005 
763 1.62437610016745e-005 
764 1.62494895827964e-005 
765 1.62663264182653e-005 
766 1.62711375598126e-005 
767 1.6610242479387e-005 
768 1.67621720767975e-005 
769 1.67956422900345e-005 
770 1.68106390545764e-005 
771 1.69128604588138e-005 
772 1.71941577864908e-005 
773 1.72620016818866e-005 
774 1.73066801205046e-005 
775 1.75057347156825e-005 
776 1.76107922280964e-005 
777 1.76645712200691e-005 
778 1.76768914794154e-005 
779 1.79204834315293e-005 
780 1.79358727292069e-005 
781 1.80344358457468e-005 
782 1.81602045980221e-005 
783 1.81880135806795e-005 
784 1.82573362731501e-005 
785 1.82920289450286e-005 
786 1.83299493012339e-005 
787 1.8359860902614e-005 
788 1.86018053957031e-005 
789 1.86246270531738e-005 
790 1.86272590872585e-005 
791 1.8753219731426e-005 
792 1.88497710705459e-005 
793 1.89275092358809e-005 
794 1.90021918700364e-005 
795 1.90743265613491e-005 
796 1.94815202223425e-005 
797 1.94963396971601e-005 
798 1.96686594554644e-005 
799 1.9686552457138e-005 
800 1.97228249088112e-005 
801 1.98226051612159e-005 
802 1.9895142919004e-005 
803 1.99433403367115e-005 
804 2.03652993383606e-005 
805 2.04077431282396e-005 
806 2.06535278464965e-005 
807 2.0685637336011e-005 
808 2.10003663801032e-005 
809 2.10628867827076e-005 
810 2.13124087276661e-005 
811 2.13287056721978e-005 
812 2.15104246342781e-005 
813 2.18579862283047e-005 
814 2.19154196276059e-005 
815 2.19264792377966e-005 
816 2.19912458507e-005 
817 2.20161201361514e-005 
818 2.25078847772007e-005 
819 2.25477591582993e-005 
820 2.2672656860047e-005 
821 2.27285314293086e-005 
822 2.2929507673418e-005 
823 2.29433754156818e-005 
824 2.29854353026516e-005 
825 2.30490507668259e-005 
826 2.33070125319911e-005 
827 2.34097423230281e-005 
828 2.34416412796183e-005 
829 2.3703276668787e-005 
830 2.42042979455201e-005 
831 2.42375080677395e-005 
832 2.4779372112535e-005 
833 2.48879308011766e-005 
834 2.51210819611585e-005 
835 2.52120013184166e-005 
836 2.53442758161332e-005 
837 2.54919945217259e-005 
838 2.55646755899864e-005 
839 2.56426888452229e-005 
840 2.58909605037543e-005 
841 2.59777781098071e-005 
842 2.61200610465163e-005 
843 2.62874183468326e-005 
844 2.63406639634129e-005 
845 2.63480550205687e-005 
846 2.65759908379517e-005 
847 2.66032667029576e-005 
848 2.73273428205438e-005 
849 2.74685937166543e-005 
850 2.76390233789123e-005 
851 2.76401048757516e-005 
852 2.77680248894064e-005 
853 2.79124460628447e-005 
854 2.82489913363138e-005 
855 2.83604683141362e-005 
856 2.84660512257989e-005 
857 2.87454548938234e-005 
858 2.88006846666014e-005 
859 2.88204079230504e-005 
860 2.93065233349567e-005 
861 2.94139450630034e-005 
862 2.9429693509111e-005 
863 2.94610990441998e-005 
864 2.95267911271326e-005 
865 2.96045983134147e-005 
866 2.97241194299825e-005 
867 2.97399213068151e-005 
868 2.98917357146948e-005 
869 2.99034782257778e-005 
870 2.99464328946998e-005 
871 3.00143605053807e-005 
872 3.0038737874223e-005 
873 3.02168594872306e-005 
874 3.02601919091023e-005 
875 3.06719964900196e-005 
876 3.08117435918486e-005 
877 3.08731153840144e-005 
878 3.11993354443102e-005 
879 3.12253064387818e-005 
880 3.12967582923105e-005 
881 3.17616548218097e-005 
882 3.18471049096617e-005 
883 3.18878504528639e-005 
884 3.20315937788294e-005 
885 3.26333109873429e-005 
886 3.27738438680026e-005 
887 3.28607237544827e-005 
888 3.29667908574487e-005 
889 3.29928677740195e-005 
890 3.29966828885677e-005 
891 3.31357444389122e-005 
892 3.32009979943683e-005 
893 3.33494221241467e-005 
894 3.39186777126679e-005 
895 3.41261387925308e-005 
896 3.43242338956116e-005 
897 3.44769581479147e-005 
898 3.45480994976371e-005 
899 3.47939416857871e-005 
900 3.50395943126411e-005 
901 3.5069399935737e-005 
902 3.5132057128344e-005 
903 3.51818036622684e-005 
904 3.53134671575712e-005 
905 3.53826371222697e-005 
906 3.55481705266796e-005 
907 3.56664846371901e-005 
908 3.56944441010476e-005 
909 3.57250922709213e-005 
910 3.58476314994086e-005 
911 3.58691637462404e-005 
912 3.59762284736998e-005 
913 3.59780747070332e-005 
914 3.60089429798504e-005 
915 3.61133632787771e-005 
916 3.64886044033223e-005 
917 3.65139674340814e-005 
918 3.65554474521212e-005 
919 3.65736598745129e-005 
920 3.76549620605203e-005 
921 3.79172037618869e-005 
922 3.82421724716783e-005 
923 3.83529652676985e-005 
924 3.86273461482353e-005 
925 3.89945285068002e-005 
926 3.90021204575145e-005 
927 3.91936689662867e-005 
928 3.93950877463099e-005 
929 3.93975429395466e-005 
930 3.94237704889786e-005 
931 3.97575726022762e-005 
932 3.99453119729296e-005 
933 4.00538768516062e-005 
934 4.01178026217202e-005 
935 4.01809787138988e-005 
936 4.03725113378369e-005 
937 4.04668806158896e-005 
938 4.11697375746842e-005 
939 4.13787315041835e-005 
940 4.18488550869759e-005 
941 4.20505155977453e-005 
942 4.2582423809894e-005 
943 4.26426985852278e-005 
944 4.27451116035793e-005 
945 4.33357687503841e-005 
946 4.3521694628462e-005 
947 4.3719837930649e-005 
948 4.37651465609233e-005 
949 4.38191753878164e-005 
950 4.38304514200084e-005 
951 4.3841908945034e-005 
952 4.39081455799029e-005 
953 4.42417376167077e-005 
954 4.42783162052134e-005 
955 4.45299101795433e-005 
956 4.45483042491418e-005 
957 4.47186313277089e-005 
958 4.48854685725163e-005 
959 4.51519927395503e-005 
960 4.54677743172082e-005 
961 4.55173822291378e-005 
962 4.55673743627362e-005 
963 4.57234061746388e-005 
964 4.58125963022897e-005 
965 4.63242332201418e-005 
966 4.642282503754e-005 
967 4.65164334540361e-005 
968 4.73765164362118e-005 
969 4.74581521982498e-005 
970 4.75799281687798e-005 
971 4.79434483600385e-005 
972 4.81980455617079e-005 
973 4.82291646620435e-005 
974 4.87450579188768e-005 
975 4.88288872176121e-005 
976 4.94257911554851e-005 
977 4.96572277484005e-005 
978 4.96709610139945e-005 
979 4.9829978721948e-005 
980 4.98777374948227e-005 
981 5.00829188205938e-005 
982 5.06197272258516e-005 
983 5.15920245072209e-005 
984 5.16558226654442e-005 
985 5.20527552696507e-005 
986 5.2062383913003e-005 
987 5.21041350255459e-005 
988 5.2298113483828e-005 
989 5.24711768825054e-005 
990 5.25107538260139e-005 
991 5.26270148911903e-005 
992 5.26482480277691e-005 
993 5.27907729364707e-005 
994 5.29201877988915e-005 
995 5.315565075775e-005 
996 5.3576735287446e-005 
997 5.36311403135743e-005 
998 5.38691888251751e-005 
999 5.45902531975836e-005 
1000 5.47436919707628e-005 
1001 5.49397817769021e-005 
1002 5.52811323990945e-005 
1003 5.54277814250073e-005 
1004 5.54498340204717e-005 
1005 5.58293168651232e-005 
1006 5.58655979014941e-005 
1007 5.6121112746651e-005 
1008 5.61213630892698e-005 
1009 5.61710006312123e-005 
1010 5.62176136991882e-005 
1011 5.62281362715549e-005 
1012 5.65397285463205e-005 
1013 5.66243822823902e-005 
1014 5.6807624130655e-005 
1015 5.6807624130655e-005 
1016 5.69042994848162e-005 
1017 5.73003374971014e-005 
1018 5.73592170222439e-005 
1019 5.7504500011016e-005 
1020 5.771812349657e-005 
1021 5.86997248280335e-005 
1022 5.8882520904079e-005 
1023 5.89860507244141e-005 
1024 5.96416103873017e-005 
1025 5.97974511018691e-005 
1026 6.0602918767078e-005 
1027 6.06112310474956e-005 
1028 6.07673055260235e-005 
1029 6.07722790735221e-005 
1030 6.10859209736592e-005 
1031 6.24230635218483e-005 
1032 6.25136250427763e-005 
1033 6.25445187568691e-005 
1034 6.37232620911834e-005 
1035 6.37655675888284e-005 
1036 6.45156275823324e-005 
1037 6.56457129057947e-005 
1038 6.6394932842358e-005 
1039 6.66564078677611e-005 
1040 6.69404718045272e-005 
1041 6.69503263113569e-005 
1042 6.74116728583161e-005 
1043 6.74971179134743e-005 
1044 6.75096568615569e-005 
1045 6.76863350193273e-005 
1046 6.77713002523208e-005 
1047 6.78806243990791e-005 
1048 6.79817762476252e-005 
1049 6.80592959308207e-005 
1050 6.86710665239121e-005 
1051 6.88209336878929e-005 
1052 6.9213273525314e-005 
1053 6.99251187205995e-005 
1054 7.01868825517616e-005 
1055 7.07099094115444e-005 
1056 7.09079642634639e-005 
1057 7.12731398477251e-005 
1058 7.13515335748833e-005 
1059 7.1369127755401e-005 
1060 7.15323985346783e-005 
1061 7.21755229639228e-005 
1062 7.22702803907152e-005 
1063 7.2317967840412e-005 
1064 7.2610657828357e-005 
1065 7.26264660561848e-005 
1066 7.3028948283803e-005 
1067 7.37091994048417e-005 
1068 7.38500761817635e-005 
1069 7.38877567239511e-005 
1070 7.42518344846233e-005 
1071 7.43215978246056e-005 
1072 7.43856223220288e-005 
1073 7.45228513376938e-005 
1074 7.49796409087591e-005 
1075 7.54862382893952e-005 
1076 7.62137458699476e-005 
1077 7.62375103761059e-005 
1078 7.63411431244458e-005 
1079 7.68956809293155e-005 
1080 7.73535944295068e-005 
1081 7.73753283058864e-005 
1082 7.76668485831326e-005 
1083 7.77025398379249e-005 
1084 7.77231136716215e-005 
1085 7.77964818731042e-005 
1086 7.80134059859424e-005 
1087 7.85677632899519e-005 
1088 7.86969841429689e-005 
1089 7.87998689358018e-005 
1090 7.88072359287323e-005 
1091 7.9188607384893e-005 
1092 8.10133944831373e-005 
1093 8.143700837565e-005 
1094 8.14927654985799e-005 
1095 8.18076801212311e-005 
1096 8.18617607588573e-005 
1097 8.19437363237965e-005 
1098 8.2296003695388e-005 
1099 8.27719386237748e-005 
1100 8.29275739873683e-005 
1101 8.32086161021701e-005 
1102 8.33215531336607e-005 
1103 8.3494946925761e-005 
1104 8.50124646283661e-005 
1105 8.53736174367642e-005 
1106 8.56734418007994e-005 
1107 8.6067164395492e-005 
1108 8.64912079514626e-005 
1109 8.65904602081071e-005 
1110 8.68250914060062e-005 
1111 8.68360469847175e-005 
1112 8.71528155285422e-005 
1113 8.74595609005788e-005 
1114 8.8265830109601e-005 
1115 8.8327916432947e-005 
1116 8.87456717078204e-005 
1117 8.92065122058713e-005 
1118 8.94982833984104e-005 
1119 8.9643836282574e-005 
1120 9.07343269174144e-005 
1121 9.0767653142174e-005 
1122 9.10427663868306e-005 
1123 9.1292374554057e-005 
1124 9.21884652300871e-005 
1125 9.24420342801517e-005 
1126 9.27152254860744e-005 
1127 9.3777934636728e-005 
1128 9.38078704174001e-005 
1129 9.40228669190625e-005 
1130 9.4270267983861e-005 
1131 9.44646926151286e-005 
1132 9.53065198024596e-005 
1133 9.5316448003943e-005 
1134 9.60213274423161e-005 
1135 9.61233269281867e-005 
1136 9.61637539041445e-005 
1137 9.63900224735417e-005 
1138 9.6683398040701e-005 
1139 9.69187387855528e-005 
1140 9.69362840172951e-005 
1141 9.70143456935092e-005 
1142 9.71430362166644e-005 
1143 9.80374512480693e-005 
1144 9.86568060420027e-005 
1145 9.90339134502949e-005 
1146 9.93240889251068e-005 
1147 9.96672645441441e-005 
1148 9.97280175239296e-005 
1149 9.97953335634456e-005 
1150 9.99399814107188e-005 
1151 9.998202786888e-005 
1152 0.000100986081729658 
1153 0.000102975728044278 
1154 0.000103286806588015 
1155 0.00010433307465278 
1156 0.000104789105832505 
1157 0.000104858173875454 
1158 0.000105038291182885 
1159 0.000105100107812475 
1160 0.000105180842437164 
1161 0.000105292478711281 
1162 0.000105721231645113 
1163 0.00010593963311504 
1164 0.000106368621987335 
1165 0.000106514626283508 
1166 0.000106660198896204 
1167 0.000107135981078151 
1168 0.000107888853791296 
1169 0.000108079639519098 
1170 0.000108246105246926 
1171 0.000108588329179747 
1172 0.00010886235663537 
1173 0.00010896599261083 
1174 0.000109436646543537 
1175 0.000109939858010429 
1176 0.000110038358007488 
1177 0.0001104284117903 
1178 0.000110469310898006 
1179 0.000110652961851037 
1180 0.000110910714712971 
1181 0.000111035113089101 
1182 0.000111265079563182 
1183 0.00011133533758944 
1184 0.000111642433835365 
1185 0.00011171925693034 
1186 0.000111848143538658 
1187 0.000112125278414464 
1188 0.000112758277099903 
1189 0.00011329212491978 
1190 0.000113330100130606 
1191 0.000113694751537327 
1192 0.000114608729879883 
1193 0.000114764381319993 
1194 0.000114930904337604 
1195 0.000115293411092896 
1196 0.000115702213989562 
1197 0.000116171752669495 
1198 0.000116210506520917 
1199 0.000116554948403649 
1200 0.000116652817260939 
1201 0.000118074746594643 
1202 0.000119220319979956 
1203 0.000119711712419305 
1204 0.000119856009621873 
1205 0.000119956648635138 
1206 0.000120878783425691 
1207 0.000122236382506507 
1208 0.000122519640319301 
1209 0.000122796407876971 
1210 0.00012315884181299 
1211 0.000123619674144183 
1212 0.000123735253379337 
1213 0.000123877803559423 
1214 0.000124097352294251 
1215 0.000124449001962454 
1216 0.00012487152086125 
1217 0.000124923603981309 
1218 0.000125913216158032 
1219 0.000126594044162855 
1220 0.000127125238770494 
1221 0.000127168030682609 
1222 0.000127227825646401 
1223 0.000127609053997856 
1224 0.000127666855604879 
1225 0.000127886247546832 
1226 0.00012789600842389 
1227 0.000128111011312076 
1228 0.000129684667932649 
1229 0.000129896593769776 
1230 0.000130264850320803 
1231 0.000130928974592835 
1232 0.000131625486812291 
1233 0.000131748262016403 
1234 0.000132011729394136 
1235 0.000132809141499334 
1236 0.000134154119763707 
1237 0.000134204191651687 
1238 0.000134353726117103 
1239 0.000134666437623171 
1240 0.000135777989870752 
1241 0.000136395357001254 
1242 0.000136801472997939 
1243 0.000136972131648195 
1244 0.000137352052229585 
1245 0.00013753198862071 
1246 0.000137550044677559 
1247 0.000137721606375625 
1248 0.000137950992492778 
1249 0.000138316881335421 
1250 0.00013844521758786 
1251 0.000139450051370302 
1252 0.000139827623708976 
1253 0.000140685907512093 
1254 0.000141604737501867 
1255 0.000143013531181824 
1256 0.000143306241708547 
1257 0.000143537424948868 
1258 0.000144651261456876 
1259 0.000145754579409687 
1260 0.000145759855519184 
1261 0.000147771220869851 
1262 0.000148848745319403 
1263 0.000149306976483902 
1264 0.000149631863137001 
1265 0.000149709284737169 
1266 0.000150738479709383 
1267 0.000150907565463538 
1268 0.000151798274667483 
1269 0.000152156421776003 
1270 0.000152184640220709 
1271 0.000153294390259888 
1272 0.00015385247982347 
1273 0.000154819062912711 
1274 0.000155306089083899 
1275 0.00015548524399447 
1276 0.000156102822019561 
1277 0.000156339638059957 
1278 0.000157033232119712 
1279 0.00015776604449661 
1280 0.000158944317852336 
1281 0.000160497656626973 
1282 0.000162498433750158 
1283 0.000163604157877785 
1284 0.000164182501538457 
1285 0.00016454573677883 
1286 0.000165492489917682 
1287 0.000165544565102719 
1288 0.000166317283917067 
1289 0.000167323923450662 
1290 0.000167500489603389 
1291 0.000167687383479174 
1292 0.000167710709184352 
1293 0.000168201477001834 
1294 0.000168493148311794 
1295 0.000168701306993399 
1296 0.000168857254258392 
1297 0.000168995001338316 
1298 0.000169738631621415 
1299 0.00017044395979184 
1300 0.000171760342136723 
1301 0.000171970936641998 
1302 0.000172608303492648 
1303 0.00017443674945655 
1304 0.000174572642409528 
1305 0.000175012910894605 
1306 0.000175064278598122 
1307 0.000176030467171807 
1308 0.000176549401232464 
1309 0.000176755754649138 
1310 0.000177691090368288 
1311 0.000177859196742553 
1312 0.000178395376797824 
1313 0.000179163561940726 
1314 0.000180348809891531 
1315 0.000180404953691051 
1316 0.000180596909892381 
1317 0.000181283711913774 
1318 0.000181604856799526 
1319 0.00018169780259529 
1320 0.000181776863604653 
1321 0.000181823512097506 
1322 0.000183120668026759 
1323 0.000183614188634281 
1324 0.000184092393824383 
1325 0.000184502919734033 
1326 0.000184563620388386 
1327 0.000185141053626503 
1328 0.000185361557334328 
1329 0.000185530272597589 
1330 0.000185539214338159 
1331 0.000186103140666055 
1332 0.000187410809277981 
1333 0.000187979383465619 
1334 0.000188701783433977 
1335 0.00018935893501237 
1336 0.00018944680347099 
1337 0.000191227139977902 
1338 0.000191293034450627 
1339 0.000191924160113919 
1340 0.000192264136861177 
1341 0.000192325474339333 
1342 0.000192726300023006 
1343 0.000193117880420828 
1344 0.000193178106155424 
1345 0.000193371479289715 
1346 0.00019337171255164 
1347 0.00019357395076201 
1348 0.000193595575157109 
1349 0.000194356959192981 
1350 0.000194663499974646 
1351 0.000195273111393446 
1352 0.000195994980086365 
1353 0.000196442737793643 
1354 0.000197277682597155 
1355 0.000198105060682824 
1356 0.000198283062638913 
1357 0.000198328578660009 
1358 0.000199011006071797 
1359 0.000199403207354384 
1360 0.000201609375827524 
1361 0.000202294133116151 
1362 0.000202483657467759 
1363 0.000202840104266979 
1364 0.000204581429900161 
1365 0.00020464500442237 
1366 0.00020514396456566 
1367 0.000207273234258841 
1368 0.000209912942697037 
1369 0.000209922512569972 
1370 0.00021001486461522 
1371 0.000210420957687028 
1372 0.000211591141300504 
1373 0.000212988848771831 
1374 0.000213219732367229 
1375 0.000213704328050914 
1376 0.000214026509314623 
1377 0.000214667126655851 
1378 0.000214815338421557 
1379 0.000215767643349557 
1380 0.000215834103191751 
1381 0.000216409023742972 
1382 0.000217641619683754 
1383 0.000218245187708441 
1384 0.000218928430858313 
1385 0.000219654492013955 
1386 0.000219682358877352 
1387 0.000220418244435815 
1388 0.000220552033655757 
1389 0.000220554559012444 
1390 0.000222393451811473 
1391 0.00022314960182455 
1392 0.000224724384456064 
1393 0.000224971819283982 
1394 0.000224992240129843 
1395 0.000226354998747112 
1396 0.000226387538713416 
1397 0.000227183954707005 
1398 0.000228238750767113 
1399 0.000229141717736275 
1400 0.000229921917529049 
1401 0.0002306259381965 
1402 0.000230664165259426 
1403 0.000230781793657777 
1404 0.000231608462367526 
1405 0.000233822451319324 
1406 0.000234582800841417 
1407 0.000234743509059512 
1408 0.00023492917611137 
1409 0.000236207739204037 
1410 0.000236274662170625 
1411 0.000236763367365729 
1412 0.000237629558283757 
1413 0.000238094558163704 
1414 0.000238766743053263 
1415 0.000240729815391892 
1416 0.000241464188857646 
1417 0.000241642066733487 
1418 0.000241763708759269 
1419 0.000243542343116323 
1420 0.000243882132860505 
1421 0.000244364256558587 
1422 0.000245138761343547 
1423 0.000246021910393279 
1424 0.000247496927235584 
1425 0.000247697565413523 
1426 0.000247776612188311 
1427 0.000248468016937815 
1428 0.00024877427315224 
1429 0.000249374812892666 
1430 0.000249642442374879 
1431 0.000250964432584765 
1432 0.000251838565703894 
1433 0.000252314318218948 
1434 0.000252814603595587 
1435 0.000253644242275739 
1436 0.000253947636122521 
1437 0.000254764942754168 
1438 0.000254953550451231 
1439 0.000255375783217209 
1440 0.000258478398895836 
1441 0.000258635400092403 
1442 0.000259233475873529 
1443 0.000259788072823406 
1444 0.000259878593381925 
1445 0.00025992565393528 
1446 0.000260078653910117 
1447 0.000260103158042424 
1448 0.000260160129912825 
1449 0.00026020294156638 
1450 0.000260661403410966 
1451 0.000260840347434999 
1452 0.000261976841871399 
1453 0.000263569649983682 
1454 0.000263776509003054 
1455 0.000264203238858697 
1456 0.000264626846006504 
1457 0.000265125649469837 
1458 0.000265363000534844 
1459 0.000266981138955961 
1460 0.000267117860135222 
1461 0.000267312033314752 
1462 0.00026795591696765 
1463 0.000268439541482132 
1464 0.000268867121612664 
1465 0.000270957026751806 
1466 0.000271048263119945 
1467 0.000272812112490223 
1468 0.000273056086569228 
1469 0.000273484893825179 
1470 0.000273681084347226 
1471 0.000274106373524544 
1472 0.000275730965104819 
1473 0.000275906606980887 
1474 0.000276385164347494 
1475 0.000277392209468861 
1476 0.000277907333688664 
1477 0.000278651380918569 
1478 0.00027970592078686 
1479 0.000279723262611932 
1480 0.000279791228018526 
1481 0.000280538501859779 
1482 0.000280780334675048 
1483 0.000281266143875281 
1484 0.000281611369757064 
1485 0.000282246869142517 
1486 0.000282513471246325 
1487 0.000282702273855216 
1488 0.000285221750730817 
1489 0.000285251146698259 
1490 0.000285311007174248 
1491 0.000285694027707841 
1492 0.000285799279751278 
1493 0.000285801801333046 
1494 0.000286139542355632 
1495 0.000287017438815865 
1496 0.000288370506504454 
1497 0.000289402509491776 
1498 0.000289785712673846 
1499 0.000290315477528251 
1500 0.000290600594616783 
1501 0.000290609283018803 
1502 0.00029263692786333 
1503 0.000293094222014172 
1504 0.00029503585112906 
1505 0.000296275983139322 
1506 0.000298719558639837 
1507 0.000299626537880073 
1508 0.000300305658262293 
1509 0.000301412408218992 
1510 0.000301529770156587 
1511 0.000301565405063309 
1512 0.000303536590117226 
1513 0.000304061461928213 
1514 0.000304594752357109 
1515 0.000304806319799904 
1516 0.000305688897919435 
1517 0.00030649599636144 
1518 0.000306498462957091 
1519 0.000306548950237659 
1520 0.000306573278616192 
1521 0.000308048944090256 
1522 0.000308686597414499 
1523 0.000308698307705185 
1524 0.000309035715700227 
1525 0.000309130924901262 
1526 0.000310412938600862 
1527 0.000311190652395694 
1528 0.000311753257294333 
1529 0.000314153733199961 
1530 0.000314708144596879 
1531 0.000315345370045821 
1532 0.000316879317962108 
1533 0.000317380444323134 
1534 0.000317565118241605 
1535 0.000318340752167795 
1536 0.000318707205566214 
1537 0.000319371120134996 
1538 0.000321266584545662 
1539 0.000322874876342796 
1540 0.000323137557936306 
1541 0.000323598577806546 
1542 0.00032424723344988 
1543 0.000325237912183469 
1544 0.000325783574855264 
1545 0.000326574707955842 
1546 0.00032708728431117 
1547 0.000327727123547263 
1548 0.000328511097540586 
1549 0.000328727593052257 
1550 0.000329875292219997 
1551 0.000330243522284407 
1552 0.000330654419357935 
1553 0.000330830868281895 
1554 0.000331519479082224 
1555 0.000332071946811176 
1556 0.000332194479560781 
1557 0.000332542011747299 
1558 0.000334337166064884 
1559 0.000334863054884457 
1560 0.000336036640604309 
1561 0.000338691715687465 
1562 0.000338948756419346 
1563 0.000340249065414553 
1564 0.00034082126422844 
1565 0.000340980299074651 
1566 0.000341951002107568 
1567 0.000342122856829611 
1568 0.000342235355150688 
1569 0.000342844824528531 
1570 0.000344780074111355 
1571 0.000345079037985281 
1572 0.000345419655974631 
1573 0.000346153159694278 
1574 0.000346249592374157 
1575 0.000347029015596645 
1576 0.000347108809169265 
1577 0.00034849747062541 
1578 0.000348831935593435 
1579 0.000350118601363164 
1580 0.000352470081468838 
1581 0.000352503830161061 
1582 0.00035360682293165 
1583 0.00035414185938957 
1584 0.000354373900934001 
1585 0.00035561075657881 
1586 0.000356116972671839 
1587 0.000358206012727712 
1588 0.000358489322132539 
1589 0.000358540909689196 
1590 0.00035895195252421 
1591 0.00036133511243481 
1592 0.000364821550150219 
1593 0.000364975014346507 
1594 0.00036539435066537 
1595 0.000365521734763584 
1596 0.000365927830716696 
1597 0.000366049495613815 
1598 0.000369510286268789 
1599 0.000371518369492466 
1600 0.000371926939312282 
1601 0.000372355851534783 
1602 0.000373242152850944 
1603 0.000374495877477831 
1604 0.000376075392070861 
1605 0.000377387017019753 
1606 0.00037812777088773 
1607 0.000378712666728401 
1608 0.000378907998551595 
1609 0.000379016884545706 
1610 0.000379976482653692 
1611 0.000380842870294001 
1612 0.000382469132875143 
1613 0.000383221350319879 
1614 0.000383310695205188 
1615 0.000384109142005709 
1616 0.000384789726614399 
1617 0.000385261675590495 
1618 0.000385704857090365 
1619 0.000385921800001275 
1620 0.000388408124891654 
1621 0.00038890392393092 
1622 0.000390718951430241 
1623 0.000391459810036756 
1624 0.000393436282526114 
1625 0.000398207069553325 
1626 0.000399287489421586 
1627 0.000399830024380607 
1628 0.000401317248856213 
1629 0.000401344674442962 
1630 0.000401472433610721 
1631 0.000402762526315783 
1632 0.000403769975277716 
1633 0.000405334470454516 
1634 0.00040619555049476 
1635 0.000407179793806874 
1636 0.000408305901818114 
1637 0.000410461094908058 
1638 0.000412281849323451 
1639 0.000413251338526614 
1640 0.000413805273724345 
1641 0.00041664899021999 
1642 0.000417066707289017 
1643 0.000419281860580858 
1644 0.000420908054155003 
1645 0.000421411130346486 
1646 0.000421432109727982 
1647 0.000421432109727982 
1648 0.000422286475243921 
1649 0.000422425380546498 
1650 0.000424140717843372 
1651 0.000424764049116562 
1652 0.000425391557403118 
1653 0.000426622667572107 
1654 0.000428796679505246 
1655 0.000428896882139546 
1656 0.000430065344021725 
1657 0.00043043911661366 
1658 0.00043209243613692 
1659 0.000434244111804415 
1660 0.000434520574774296 
1661 0.000435569460391692 
1662 0.000435605274266526 
1663 0.000435783881545005 
1664 0.000436446141567316 
1665 0.00043696749818528 
1666 0.000437051171482386 
1667 0.000438246906954805 
1668 0.000438672998674747 
1669 0.0004388596502709 
1670 0.000440580920980045 
1671 0.000440951474565876 
1672 0.000442569977836889 
1673 0.000443636412066768 
1674 0.000447102597385656 
1675 0.000448476272405996 
1676 0.000449436477118192 
1677 0.000450061255738417 
1678 0.000451871933838974 
1679 0.000453680607878677 
1680 0.000454252999759472 
1681 0.000454869924720629 
1682 0.000454892775213366 
1683 0.000457060218906822 
1684 0.000458423152480644 
1685 0.000458719659685441 
1686 0.000459040060453522 
1687 0.000459625581439092 
1688 0.000460289565981994 
1689 0.000460359852607123 
1690 0.000460842091733417 
1691 0.000464552036400957 
1692 0.000465064057719578 
1693 0.000465685457751009 
1694 0.000471772019083672 
1695 0.000477170281228979 
1696 0.000479153484231492 
1697 0.000479167749730767 
1698 0.000479773449963954 
1699 0.000479930205737121 
1700 0.000481294408546357 
1701 0.000484573047640443 
1702 0.000485487029412385 
1703 0.000486368923017079 
1704 0.000486572269475548 
1705 0.000486875790079257 
1706 0.000487606766745699 
1707 0.000488424360150491 
1708 0.000488940813678186 
1709 0.000490366719461869 
1710 0.000490678127997121 
1711 0.000491657841519207 
1712 0.000492557685292862 
1713 0.000492705006722869 
1714 0.000497148941650305 
1715 0.000504619095560167 
1716 0.000509001959911433 
1717 0.000509640799109614 
1718 0.000510874023346109 
1719 0.000511927877731652 
1720 0.000512910241384423 
1721 0.000516254377365168 
1722 0.000518331647326804 
1723 0.000519508560356312 
1724 0.000521863627129857 
1725 0.000522784179391985 
1726 0.000523470806714849 
1727 0.000524749033094798 
1728 0.000524967656160574 
1729 0.000525055224288354 
1730 0.000526132669842984 
1731 0.000527556693725058 
1732 0.000531031606211258 
1733 0.000531128952292989 
1734 0.000532106264943264 
1735 0.000534146477030381 
1736 0.000534221640906364 
1737 0.000535471053673678 
1738 0.000535779649194144 
1739 0.000536611186265411 
1740 0.000540290631691998 
1741 0.000541016792017391 
1742 0.000544113044259307 
1743 0.000544397150295736 
1744 0.000544715295405138 
1745 0.000545850247107818 
1746 0.000546613124949162 
1747 0.00054662041981562 
1748 0.000548362819131604 
1749 0.000548425418131457 
1750 0.000549876148190661 
1751 0.000550080048264752 
1752 0.00055030723433855 
1753 0.000551372147495752 
1754 0.000552563329770007 
1755 0.000553052616816861 
1756 0.000554348569114375 
1757 0.000557701822316387 
1758 0.000558674123702494 
1759 0.000559496936452735 
1760 0.000562497788499273 
1761 0.000564995751195054 
1762 0.000565273838025139 
1763 0.000565401060630647 
1764 0.000565759091708515 
1765 0.000565875364437166 
1766 0.000566426320155619 
1767 0.000566576563732373 
1768 0.000568059658220457 
1769 0.00057025970361993 
1770 0.000570421716674516 
1771 0.000571440345944595 
1772 0.000571939418341393 
1773 0.000574779726971901 
1774 0.000575202966334562 
1775 0.000575328756373319 
1776 0.00057675813116743 
1777 0.000577540059112254 
1778 0.000578094981578489 
1779 0.000582581588004453 
1780 0.000584175830400754 
1781 0.000585006721625499 
1782 0.000585923231132242 
1783 0.000588043388898524 
1784 0.000589291763818106 
1785 0.000589567695249895 
1786 0.000591511339511323 
1787 0.000592387698598949 
1788 0.000592398685172827 
1789 0.000592720365837224 
1790 0.000596012689776495 
1791 0.000596504116812205 
1792 0.000597759104117411 
1793 0.000598715974296491 
1794 0.000599960174824781 
1795 0.000601307727363567 
1796 0.000603337630088102 
1797 0.000603742741085849 
1798 0.000606093467619725 
1799 0.00060890053943794 
1800 0.000609297202983499 
1801 0.00060984261599641 
1802 0.00061360448905909 
1803 0.000616715826883993 
1804 0.000617203360604218 
1805 0.000617566534773017 
1806 0.000618580041635982 
1807 0.000619738184578416 
1808 0.000621668209253143 
1809 0.000621796439890503 
1810 0.000629369824096279 
1811 0.000632389022911995 
1812 0.000640152496347688 
1813 0.000641709614433192 
1814 0.000644272359126454 
1815 0.00064441140788986 
1816 0.000644412053456652 
1817 0.000644463669647511 
1818 0.00064839626384921 
1819 0.00064960536496587 
1820 0.000650803195667724 
1821 0.000653568383988931 
1822 0.000653906648498384 
1823 0.000656178011338374 
1824 0.000658590206504629 
1825 0.000659326248728327 
1826 0.000660902711660426 
1827 0.000662677073418823 
1828 0.000662904056371732 
1829 0.00066342645492182 
1830 0.00066383455792215 
1831 0.000666854039666093 
1832 0.000667719922729004 
1833 0.000669807933163952 
1834 0.000669914115230586 
1835 0.00067026042027432 
1836 0.000670665130493067 
1837 0.000670979559261222 
1838 0.000671397316714309 
1839 0.000673980836150609 
1840 0.00067666918596232 
1841 0.000676831607659233 
1842 0.000678880151238085 
1843 0.000678881413720043 
1844 0.000679267226647457 
1845 0.000680253058746517 
1846 0.000680670622009406 
1847 0.000682941809564861 
1848 0.000684434653342509 
1849 0.000687797768551264 
1850 0.00069191666450306 
1851 0.000693419949842335 
1852 0.000693939993301507 
1853 0.000694688110123755 
1854 0.000694838400654462 
1855 0.000696627662311056 
1856 0.000697007871084979 
1857 0.000697228656912399 
1858 0.000704551208658923 
1859 0.000705791830526075 
1860 0.000706619287580287 
1861 0.000708389836362148 
1862 0.000709521447470381 
1863 0.000711070837119027 
1864 0.000717734294497609 
1865 0.000718274746165647 
1866 0.000718680282562302 
1867 0.000721542477752064 
1868 0.000722839108783216 
1869 0.000723224622846366 
1870 0.000725290401114774 
1871 0.000725365496339769 
1872 0.000728055447653784 
1873 0.000731686461543538 
1874 0.000735655658097508 
1875 0.000737215420933132 
1876 0.000739140426970651 
1877 0.000740136384911251 
1878 0.000740814969710418 
1879 0.000743502977970281 
1880 0.000746721442444189 
1881 0.000747088867848091 
1882 0.000748011647040946 
1883 0.000748443306824942 
1884 0.000748727491481609 
1885 0.000749608870727912 
1886 0.000750364946524702 
1887 0.000753047601602274 
1888 0.000756300729587844 
1889 0.000757579946714376 
1890 0.000758182096368351 
1891 0.000758716289788567 
1892 0.00076422267515456 
1893 0.00076658910352663 
1894 0.000771892671334871 
1895 0.000772880996872392 
1896 0.000778573116288674 
1897 0.000781639361475543 
1898 0.000781693226731553 
1899 0.000782424557668791 
1900 0.000782483777278778 
1901 0.000784330624324566 
1902 0.000786159510743289 
1903 0.000786251937395613 
1904 0.000787535082821627 
1905 0.000788395491659748 
1906 0.000790112660616724 
1907 0.00079636890752777 
1908 0.00079636890752777 
1909 0.000796368907527771 
1910 0.000801214555355869 
1911 0.000802205121514975 
1912 0.000802892216101749 
1913 0.000803333749326248 
1914 0.000803986949520302 
1915 0.000804673442602741 
1916 0.000806127510642571 
1917 0.00080984750001404 
1918 0.000811357174607238 
1919 0.000812569853220415 
1920 0.000812732766749057 
1921 0.00081426245605269 
1922 0.00081671342349449 
1923 0.000816981902575929 
1924 0.000818408974711767 
1925 0.000820223160183027 
1926 0.000820962341483724 
1927 0.000821850065572052 
1928 0.000821989019555922 
1929 0.000824937545607709 
1930 0.000825266157008626 
1931 0.000826145286024801 
1932 0.000826830177433425 
1933 0.000827942699440521 
1934 0.000828264842582869 
1935 0.000828793123965815 
1936 0.000828858221954666 
1937 0.000829447471131135 
1938 0.000830658353219796 
1939 0.000832108549750481 
1940 0.000833051153920515 
1941 0.000833533869160896 
1942 0.000839485612175196 
1943 0.000841810183333361 
1944 0.000842243768632456 
1945 0.000847195400653134 
1946 0.000847881706748215 
1947 0.000848168389860991 
1948 0.000851057645603909 
1949 0.000851248882996536 
1950 0.000852401947315306 
1951 0.00085321920031105 
1952 0.000853800842863266 
1953 0.000855997292099897 
1954 0.000857340906556295 
1955 0.000857366051974165 
1956 0.000857372659263635 
1957 0.000857785741413335 
1958 0.000865356165014832 
1959 0.000869261722455887 
1960 0.000872992067476828 
1961 0.000874634404020573 
1962 0.000875420810467164 
1963 0.000876822984131605 
1964 0.000878501366375233 
1965 0.000879767196733274 
1966 0.000880093550189925 
1967 0.000884351137872317 
1968 0.000885109904023573 
1969 0.000885987216575237 
1970 0.000887198350753675 
1971 0.000889300532804458 
1972 0.000891251490783772 
1973 0.000891569558256319 
1974 0.000894200012701783 
1975 0.000894603990185516 
1976 0.000895672816227749 
1977 0.00089587718703716 
1978 0.000898056522331142 
1979 0.0009024952188612 
1980 0.000903844873017096 
1981 0.000907073337769848 
1982 0.000907403984308314 
1983 0.000908290232571481 
1984 0.000910077391576216 
1985 0.000910353146986325 
1986 0.000910809998909971 
1987 0.000912620895687276 
1988 0.000914251536165884 
1989 0.000916206784529231 
1990 0.000917070656745255 
1991 0.000917675499243803 
1992 0.000917791799089648 
1993 0.00092110729493284 
1994 0.000921650064642263 
1995 0.000921914558115428 
1996 0.000924073298941283 
1997 0.000924592920672693 
1998 0.000926675888499583 
1999 0.000932886688043522 
2000 0.000932968295456991 
2001 0.000935117235800007 
2002 0.000937392284616027 
2003 0.000938824616400733 
2004 0.000940624774543594 
2005 0.000943697731389597 
2006 0.000944185335033804 
2007 0.00095052139332197 
2008 0.000950981182147587 
2009 0.000952318912199237 
2010 0.000952832187812787 
2011 0.000953803529390638 
2012 0.000954450625536465 
2013 0.000955078159084587 
2014 0.000959157851866732 
2015 0.00096035878415034 
2016 0.000961537148143047 
2017 0.000967491925045777 
2018 0.000970786916800369 
2019 0.000970802787015789 
2020 0.000975226415236725 
2021 0.000975343334969482 
2022 0.000977167710027526 
2023 0.00097987881444403 
2024 0.000981571018872816 
2025 0.000982160913463556 
2026 0.000984217003088414 
2027 0.000984602415579187 
2028 0.000991648411333026 
2029 0.000999392973868163 
2030 0.00100259455010699 
2031 0.00100653177426995 
2032 0.00100746516008337 
2033 0.00100787655587729 
2034 0.0010094143369544 
2035 0.00100994003078539 
2036 0.00101728389241749 
2037 0.00101782323337136 
2038 0.00101855532256544 
2039 0.00102085851798834 
2040 0.00102347982986652 
2041 0.0010252531399505 
2042 0.00102764442855124 
2043 0.00103136831920913 
2044 0.00103470952809653 
2045 0.0010385718359965 
2046 0.00104327997692547 
2047 0.00104411358004038 
2048 0.00104777078660988 
2049 0.00105088458322972 
2050 0.00105142216128644 
2051 0.00105165359370278 
2052 0.00105831108542464 
2053 0.0010611339737143 
2054 0.0010657329086892 
2055 0.0010662952918016 
2056 0.00106716394694169 
2057 0.00106760524242455 
2058 0.00107186463548821 
2059 0.00107256773192708 
2060 0.00107430707917797 
2061 0.00108598457450042 
2062 0.00108785431485574 
2063 0.00108891389071972 
2064 0.00108912016173991 
2065 0.00109202125855738 
2066 0.00109383334360666 
2067 0.0010939663645734 
2068 0.00109403737661383 
2069 0.00109508316239203 
2070 0.0010965127895789 
2071 0.00110139432438544 
2072 0.00110219686557552 
2073 0.00110255207345549 
2074 0.00110614795533952 
2075 0.00110714741998782 
2076 0.00111017619946486 
2077 0.00111025473865895 
2078 0.00111026501703417 
2079 0.0011128248545215 
2080 0.00111719891037632 
2081 0.00112552322417357 
2082 0.00112677020489353 
2083 0.00113045574515634 
2084 0.00113090587782877 
2085 0.00113318269098867 
2086 0.00113392651534459 
2087 0.00113441146990911 
2088 0.00114889742842338 
2089 0.00114921365170324 
2090 0.0011585294919726 
2091 0.00115913359036675 
2092 0.00116677381860351 
2093 0.00116790673337094 
2094 0.0011682738105709 
2095 0.00116841172726055 
2096 0.00117032918326227 
2097 0.00117589354656512 
2098 0.00117926587593038 
2099 0.00118107955888376 
2100 0.0011848449303292 
2101 0.00118532393381451 
2102 0.00118763118206359 
2103 0.00119091814514742 
2104 0.00119300555287013 
2105 0.00119354840377997 
2106 0.00119792806727272 
2107 0.00119849075688823 
2108 0.00119915890585158 
2109 0.00120047636576362 
2110 0.00120065092463401 
2111 0.00120074563212269 
2112 0.00120148087096154 
2113 0.00120940209557146 
2114 0.00121019104720282 
2115 0.00121040114419188 
2116 0.00121583938263461 
2117 0.00121904201297349 
2118 0.00122230503699028 
2119 0.00122483726702536 
2120 0.00123365761419312 
2121 0.00123470817802702 
2122 0.00123662887714276 
2123 0.00123724235057755 
2124 0.00123884813409377 
2125 0.00123989494759272 
2126 0.00124089982587247 
2127 0.00124166564025994 
2128 0.0012442098362033 
2129 0.0012496646447787 
2130 0.00125154692023494 
2131 0.00125966916752779 
2132 0.00126442449497617 
2133 0.00127318835238086 
2134 0.00127414041312008 
2135 0.00127490079441532 
2136 0.00127792465176481 
2137 0.00127834984606213 
2138 0.00128124305512476 
2139 0.00128330294331318 
2140 0.00128677072092271 
2141 0.00128713923937085 
2142 0.0012880724043683 
2143 0.00128812249496965 
2144 0.00128868561275102 
2145 0.00129079608401995 
2146 0.00129170809567481 
2147 0.0013009184904927 
2148 0.00131551973207425 
2149 0.00131943354704848 
2150 0.00132091023134214 
2151 0.00132132028869121 
2152 0.00132274573674842 
2153 0.00132468992372618 
2154 0.00132498742782395 
2155 0.00133096164337624 
2156 0.0013338067615624 
2157 0.00133513029430382 
2158 0.0013384459790946 
2159 0.00134421022534623 
2160 0.00134723876142009 
2161 0.00135205433093922 
2162 0.0013534013847216 
2163 0.00135663437068088 
2164 0.00135722602713142 
2165 0.00135991793197663 
2166 0.00136063099414541 
2167 0.00136213264528478 
2168 0.00136220816594218 
2169 0.0013640983651329 
2170 0.00136524613878193 
2171 0.00136769811656785 
2172 0.0013704752426794 
2173 0.00137074815807091 
2174 0.00137089797347068 
2175 0.00137298333801227 
2176 0.00137436613996841 
2177 0.00137957839048516 
2178 0.00138017304366629 
2179 0.00138092209175782 
2180 0.00139007351272264 
2181 0.00139084644635875 
2182 0.00139508805765664 
2183 0.00139642401073141 
2184 0.00139799253667667 
2185 0.00139828744803136 
2186 0.00140046594732498 
2187 0.00140291403061098 
2188 0.00141175717962479 
2189 0.00141180649697265 
2190 0.00141730426300295 
2191 0.00141760181528867 
2192 0.00141887119045393 
2193 0.00142919787880616 
2194 0.00143188075216053 
2195 0.00143427789442964 
2196 0.00143458771467145 
2197 0.00143469783230205 
2198 0.00144133926102464 
2199 0.00144383482616886 
2200 0.00144384062628873 
2201 0.00144457750767014 
2202 0.00144591519789163 
2203 0.00144663658130887 
2204 0.0014481700619896 
2205 0.00144923247589822 
2206 0.00144946609613051 
2207 0.00145075367633235 
2208 0.0014519105276669 
2209 0.00145293858792439 
2210 0.00145340341424993 
2211 0.00145465722337622 
2212 0.00145594233199818 
2213 0.00145634080562536 
2214 0.00145712279794534 
2215 0.00145833842103804 
2216 0.00145837904208844 
2217 0.00145904464403408 
2218 0.0014601060832993 
2219 0.00146114041902213 
2220 0.00146178425436375 
2221 0.00147041422092117 
2222 0.00147193285785682 
2223 0.00147732420005824 
2224 0.00147850090724363 
2225 0.00147930989950598 
2226 0.00148129075451473 
2227 0.00148653786067197 
2228 0.00148952570290359 
2229 0.00148994111141798 
2230 0.00149231575572418 
2231 0.00149369680196781 
2232 0.00149456795938357 
2233 0.00149586486393637 
2234 0.00149693122258358 
2235 0.00149973538465124 
2236 0.00150063547078538 
2237 0.00150727762203658 
2238 0.00150746515320335 
2239 0.00151144731470306 
2240 0.00151271514767032 
2241 0.00151426486701331 
2242 0.00151485342065066 
2243 0.00151630524455467 
2244 0.00152257447633586 
2245 0.00153094939627914 
2246 0.00153190042142271 
2247 0.00153278889559706 
2248 0.00153314709019302 
2249 0.00153493894099281 
2250 0.00153726872817363 
2251 0.00153788658746915 
2252 0.0015383830591266 
2253 0.00154261306380994 
2254 0.00154634121042209 
2255 0.00154745820115313 
2256 0.00154768681919071 
2257 0.00155826259379746 
2258 0.00156661710734316 
2259 0.00156795169501301 
2260 0.00157150088201863 
2261 0.00157240724769127 
2262 0.00157766329173189 
2263 0.00158119262850376 
2264 0.00158373431594949 
2265 0.00159045118815698 
2266 0.00159192919625695 
2267 0.00159251615827936 
2268 0.00159367104496136 
2269 0.00159487780445507 
2270 0.00159636765587819 
2271 0.00159896429645062 
2272 0.00159911069473567 
2273 0.00160031620723458 
2274 0.00160686178809498 
2275 0.00161397316202782 
2276 0.00161572075695416 
2277 0.001617701050401 
2278 0.00161944760264324 
2279 0.00161989943147554 
2280 0.00162285970583032 
2281 0.0016274954999053 
2282 0.00163422959091034 
2283 0.00163571564758757 
2284 0.00164269564891278 
2285 0.00164281177371915 
2286 0.00165833921788302 
2287 0.00165951486613471 
2288 0.00166214517257609 
2289 0.00166755870164 
2290 0.0016703767570967 
2291 0.00167316573597521 
2292 0.00167345973887064 
2293 0.00167434404272126 
2294 0.00167476471518983 
2295 0.00167529281549267 
2296 0.00168112241121749 
2297 0.00168236648482035 
2298 0.00168271566143551 
2299 0.00168480980633805 
2300 0.00169355799499346 
2301 0.00169383218744846 
2302 0.0016994403071475 
2303 0.00170170097748024 
2304 0.00170290825795439 
2305 0.00170342051807638 
2306 0.00170350643163689 
2307 0.00170365649078894 
2308 0.00170567595855062 
2309 0.00170786725058879 
2310 0.00170815426189155 
2311 0.00171252294146486 
2312 0.00171365321058595 
2313 0.0017142571093482 
2314 0.00171719639462517 
2315 0.00172077440298453 
2316 0.00172528884315345 
2317 0.00172799348623658 
2318 0.0017307379154275 
2319 0.00173125881999962 
2320 0.00173241951255736 
2321 0.0017328188320194 
2322 0.00173444400608763 
2323 0.00173684583914515 
2324 0.00174270401951325 
2325 0.00174353617839147 
2326 0.00175210598959267 
2327 0.00175272759400425 
2328 0.00175475635290959 
2329 0.00175490675712984 
2330 0.0017563782924368 
2331 0.00175760024957239 
2332 0.00176202933053386 
2333 0.00176414679462755 
2334 0.00176483084750927 
2335 0.00176872928164001 
2336 0.00177674059086829 
2337 0.00178269844900308 
2338 0.00179266663923157 
2339 0.0017931570942143 
2340 0.00179434931035404 
2341 0.00179861370861837 
2342 0.00179862730880216 
2343 0.00180113737333138 
2344 0.00180584379637147 
2345 0.00180706336848539 
2346 0.00180767613572247 
2347 0.0018084369826237 
2348 0.00180853311378691 
2349 0.0018135699741112 
2350 0.00181422378563231 
2351 0.00181505765178417 
2352 0.0018183013488005 
2353 0.0018236569217618 
2354 0.00182908548416056 
2355 0.0018323873925046 
2356 0.00183634576272894 
2357 0.00184237722907412 
2358 0.00184326722710539 
2359 0.00184909870145542 
2360 0.00185070280010994 
2361 0.00185090546192826 
2362 0.00185286629482742 
2363 0.00185750264083783 
2364 0.00186082235797409 
2365 0.00186903603709225 
2366 0.00186980428237307 
2367 0.00187039660157694 
2368 0.00187077413253292 
2369 0.00187467840109143 
2370 0.00187510178034721 
2371 0.00187917758677401 
2372 0.00188373530949805 
2373 0.00188384067522494 
2374 0.00188486091075202 
2375 0.00188614523621955 
2376 0.00189169764138672 
2377 0.00189170536108278 
2378 0.00189491566410515 
2379 0.00189564859910356 
2380 0.00189580194374266 
2381 0.00189639075219371 
2382 0.00189639305442856 
2383 0.00190026702238332 
2384 0.00190389663209917 
2385 0.0019054402507248 
2386 0.00190856148311087 
2387 0.00191280880702592 
2388 0.00191464837588865 
2389 0.00191482537395439 
2390 0.0019172076086798 
2391 0.00191748303917513 
2392 0.00191796209637799 
2393 0.0019246318736877 
2394 0.00193075673346166 
2395 0.00193320042236221 
2396 0.00193645026732159 
2397 0.00193862046129388 
2398 0.00193994587709431 
2399 0.00194001582510483 
2400 0.00194522671498946 
2401 0.00194690022072235 
2402 0.00194797720072817 
2403 0.0019496950417161 
2404 0.0019502798548286 
2405 0.00195373595301555 
2406 0.00196118755731276 
2407 0.00197216128383583 
2408 0.00197249264212809 
2409 0.00197334198999701 
2410 0.00197587824760313 
2411 0.00197801566687713 
2412 0.00197942769424326 
2413 0.00198346030589833 
2414 0.00198407424719582 
2415 0.00199485472359159 
2416 0.00199508950331794 
2417 0.00199851328953013 
2418 0.0019993638927983 
2419 0.00200010086775614 
2420 0.00200203355230725 
2421 0.00200483084154859 
2422 0.0020052488908001 
2423 0.00201316439352246 
2424 0.00201506720479013 
2425 0.00201797353687867 
2426 0.0020189049575908 
2427 0.00202008150489673 
2428 0.00202301837566636 
2429 0.00202330038188409 
2430 0.00202470277162824 
2431 0.00203251024107982 
2432 0.00203636238516678 
2433 0.00203767836691446 
2434 0.0020377244967292 
2435 0.0020400394555201 
2436 0.0020419971013516 
2437 0.00204974142935519 
2438 0.00205182521444624 
2439 0.00205281194862322 
2440 0.00205323979422874 
2441 0.00205762436837068 
2442 0.00205921496379768 
2443 0.0020656410245936 
2444 0.00207593787860296 
2445 0.00207931979402039 
2446 0.00208084070566876 
2447 0.00208131187171622 
2448 0.00208379775613381 
2449 0.00209046657216457 
2450 0.00209574431570658 
2451 0.00209587897166954 
2452 0.00209590176398495 
2453 0.0020959521599043 
2454 0.00209607304440816 
2455 0.00209767439789069 
2456 0.00209861566715421 
2457 0.00210108412067619 
2458 0.00210234768347813 
2459 0.00211305774365437 
2460 0.00211334650296891 
2461 0.00211454482187553 
2462 0.00211763708348067 
2463 0.00212556791234527 
2464 0.00212976772751763 
2465 0.00213173776521899 
2466 0.00214085920865995 
2467 0.00214266921910484 
2468 0.00214924061041573 
2469 0.00215036426415841 
2470 0.00215389999707649 
2471 0.00216533280045079 
2472 0.00216536395045255 
2473 0.0021679337731853 
2474 0.00216840784956994 
2475 0.00216984721792665 
2476 0.00217061022324326 
2477 0.00217851474807422 
2478 0.00217969375676458 
2479 0.0021803828178148 
2480 0.00218181911793919 
2481 0.00218211525323664 
2482 0.00219532767658582 
2483 0.00220044792850318 
2484 0.00220657631794708 
2485 0.00220706767146698 
2486 0.00220784396207473 
2487 0.00221079544360422 
2488 0.00221740671810624 
2489 0.00221820453495571 
2490 0.00221895902022569 
2491 0.0022205910782818 
2492 0.00222475883204388 
2493 0.00223235085110541 
2494 0.00223465804632887 
2495 0.00223869106260397 
2496 0.00223955043742065 
2497 0.00224346684493797 
2498 0.00224862945763868 
2499 0.00225310756801562 
2500 0.00225381252963821 
2501 0.00225950788545561 
2502 0.00226372798422498 
2503 0.00226490271600654 
2504 0.00226602430990981 
2505 0.00226870556769342 
2506 0.00227014833946296 
2507 0.00227399948273616 
2508 0.00228067914233509 
2509 0.00228502726876921 
2510 0.00228683319373617 
2511 0.00228774535567925 
2512 0.00229275317969289 
2513 0.00229355401915717 
2514 0.00229505268788178 
2515 0.00230264310551923 
2516 0.00230292130244548 
2517 0.00230464328652682 
2518 0.00230738918327744 
2519 0.00231365502760178 
2520 0.00231409422724968 
2521 0.00231790794851739 
2522 0.0023202837631786 
2523 0.00232358828194247 
2524 0.00232395463553465 
2525 0.00233197577962048 
2526 0.00233870341627347 
2527 0.00234221290655193 
2528 0.00234676951065791 
2529 0.00235188341775136 
2530 0.00235897939782755 
2531 0.00236206719659174 
2532 0.00236530180428453 
2533 0.00236868794975612 
2534 0.00236979191926339 
2535 0.00237374219904496 
2536 0.00237387205873059 
2537 0.00237409607424545 
2538 0.00237909717880555 
2539 0.00238051880361517 
2540 0.00238674012870476 
2541 0.00239072317023061 
2542 0.00239964208596788 
2543 0.00240061139749677 
2544 0.0024028541162293 
2545 0.00240518447070306 
2546 0.00241169090967703 
2547 0.00241236549141632 
2548 0.00241464996103469 
2549 0.00241634218103645 
2550 0.00242303804202026 
2551 0.00242751057564014 
2552 0.00242871320098829 
2553 0.00243169671981542 
2554 0.00243309969132398 
2555 0.00244174837007536 
2556 0.00244558062759169 
2557 0.00244647336116022 
2558 0.00244678021967036 
2559 0.00244906307299563 
2560 0.00245236506699624 
2561 0.00245389280723505 
2562 0.00246468700639326 
2563 0.00247200729160658 
2564 0.00247205576952646 
2565 0.00248184248979132 
2566 0.00248851212080488 
2567 0.00249364468406239 
2568 0.00249407624671655 
2569 0.0024948766423239 
2570 0.00249872530318307 
2571 0.00250288697830166 
2572 0.00250421295636671 
2573 0.00252018851593121 
2574 0.00252150116876931 
2575 0.00252407344049427 
2576 0.00252944229038063 
2577 0.00253524981757794 
2578 0.00253824751109012 
2579 0.00254492547703095 
2580 0.00254607348476832 
2581 0.002547748642536 
2582 0.00256487733175634 
2583 0.00256560660443086 
2584 0.00256631685543552 
2585 0.00256930659723934 
2586 0.00258250085152229 
2587 0.0025852562928111 
2588 0.00259317968913857 
2589 0.00259374665809654 
2590 0.00259486099981877 
2591 0.00259517319751043 
2592 0.00259771492208308 
2593 0.00260139904245038 
2594 0.00260274403589316 
2595 0.00260659849378375 
2596 0.00261464571045258 
2597 0.0026158993017674 
2598 0.00261822712948077 
2599 0.00263057321908994 
2600 0.00263257054592524 
2601 0.00263835958267102 
2602 0.00264981189815093 
2603 0.00265508010941054 
2604 0.00265749974596684 
2605 0.00266272566088907 
2606 0.00266338689586377 
2607 0.00267195407207064 
2608 0.00267440556216021 
2609 0.00267486784020382 
2610 0.00268109245724119 
2611 0.00268216988131063 
2612 0.00268267764014475 
2613 0.00268452172195964 
2614 0.00268496530605624 
2615 0.00268801468815145 
2616 0.00268868690298592 
2617 0.00269918204203553 
2618 0.00270059342425647 
2619 0.00270150275611748 
2620 0.00270208894559611 
2621 0.00270709451921895 
2622 0.00271060383865765 
2623 0.00271391039577657 
2624 0.00271433171124487 
2625 0.00271846762197378 
2626 0.00271886597547573 
2627 0.00272008764506553 
2628 0.00272144299504493 
2629 0.00272208778449283 
2630 0.00272703728020073 
2631 0.00272838898384233 
2632 0.00273091191076432 
2633 0.00273144478897413 
2634 0.00273242425832544 
2635 0.00274180456159314 
2636 0.00274615491757276 
2637 0.00274805633399442 
2638 0.00275061559637188 
2639 0.00275458335654629 
2640 0.00275894751803343 
2641 0.00276356578190973 
2642 0.00276383115039655 
2643 0.00276712176086015 
2644 0.00276869659167462 
2645 0.00277060336856105 
2646 0.0027774746732884 
2647 0.0027820438550217 
2648 0.002783618949015 
2649 0.00279091732402285 
2650 0.00279101433253152 
2651 0.00279672922075837 
2652 0.0028036543784919 
2653 0.00280491004541671 
2654 0.00281894744518375 
2655 0.00282664712702903 
2656 0.00283341066255783 
2657 0.00283446145495885 
2658 0.00283780054757162 
2659 0.00284594181695136 
2660 0.00284931421097814 
2661 0.00285277404675384 
2662 0.00285737602486137 
2663 0.00286092860394739 
2664 0.00286206986936011 
2665 0.00286229542795889 
2666 0.00286330639790821 
2667 0.0028699484112218 
2668 0.00287638966437879 
2669 0.00287895513377054 
2670 0.00287970882495648 
2671 0.00288648522744407 
2672 0.00289169488078265 
2673 0.00289463983980721 
2674 0.00289476364551763 
2675 0.00289553824475178 
2676 0.00290847964648826 
2677 0.00291112985381654 
2678 0.00291219546088206 
2679 0.0029141101606064 
2680 0.00291433463883495 
2681 0.00292484648977452 
2682 0.00292913154325224 
2683 0.00293531036531651 
2684 0.00293567419587463 
2685 0.00293853486994536 
2686 0.0029453286788921 
2687 0.00294691851462072 
2688 0.00294836038106554 
2689 0.0029499022755701 
2690 0.00295668823611973 
2691 0.00295940662058286 
2692 0.0029653651443716 
2693 0.00296635007904664 
2694 0.00296894432035567 
2695 0.00297230643504948 
2696 0.00297619270932697 
2697 0.00298696079132546 
2698 0.00298859390562381 
2699 0.00298986219145434 
2700 0.00299260726289763 
2701 0.00299645453911008 
2702 0.00299706681449633 
2703 0.00299839552733184 
2704 0.00300592327066568 
2705 0.00301192196521494 
2706 0.00301484504242208 
2707 0.0030177724682151 
2708 0.0030263468182329 
2709 0.00303178854949806 
2710 0.00303306275403593 
2711 0.00303934634749974 
2712 0.00304020584035279 
2713 0.00304089347853207 
2714 0.00304331759159893 
2715 0.00304415445088708 
2716 0.00304593644575019 
2717 0.0030508405082434 
2718 0.003054326289526 
2719 0.00305873751879562 
2720 0.00305968129868157 
2721 0.00306022487271731 
2722 0.00306023353943272 
2723 0.00306030933222694 
2724 0.00306679142984216 
2725 0.00306716171809157 
2726 0.00306894728803065 
2727 0.00307788089589635 
2728 0.00309190670435985 
2729 0.00309205217015954 
2730 0.00309277673851885 
2731 0.00309294853750013 
2732 0.00309449545024962 
2733 0.00309560818347628 
2734 0.00310779892912635 
2735 0.00310877631638017 
2736 0.00310949210210778 
2737 0.00311094125338128 
2738 0.00311658650548199 
2739 0.00312435818025467 
2740 0.0031257134870458 
2741 0.00312765254341269 
2742 0.00313460638319577 
2743 0.00313898958241762 
2744 0.00313979834956993 
2745 0.00314502092723865 
2746 0.00314707769865349 
2747 0.00314754877650407 
2748 0.00314941656238591 
2749 0.00315802511420467 
2750 0.00315990332389933 
2751 0.0031617393912287 
2752 0.003162591130338 
2753 0.00316650760154695 
2754 0.00316772768144467 
2755 0.00317162373133416 
2756 0.00318079786087295 
2757 0.00318548618337668 
2758 0.00318944017156139 
2759 0.00319025267227344 
2760 0.00319214935392722 
2761 0.00319376633678058 
2762 0.00319427316919846 
2763 0.00320049873474899 
2764 0.00320319145371877 
2765 0.00320624463376846 
2766 0.00320802101298707 
2767 0.00321520091801251 
2768 0.00321525946453192 
2769 0.00321683740157394 
2770 0.00321774564061347 
2771 0.00322061273976719 
2772 0.00322336528990666 
2773 0.00323768597616028 
2774 0.00324157995216676 
2775 0.00324633133670465 
2776 0.00324976344875104 
2777 0.00326777660493472 
2778 0.00327607776198172 
2779 0.00327847581320028 
2780 0.00327908481534228 
2781 0.00328676908913998 
2782 0.00328831149801874 
2783 0.00329440116204766 
2784 0.00329562330864056 
2785 0.00329889236865042 
2786 0.00329910646126862 
2787 0.00330236185449198 
2788 0.00330644334090568 
2789 0.0033095827887699 
2790 0.00331043649314272 
2791 0.00331056760633233 
2792 0.00331225570447339 
2793 0.00331339843829999 
2794 0.00332150140997372 
2795 0.00334348003585697 
2796 0.00334748033119226 
2797 0.0033569196396167 
2798 0.00335749944981577 
2799 0.00335776935719115 
2800 0.00335778594063859 
2801 0.00335837051816922 
2802 0.00336500333889585 
2803 0.00336561193890467 
2804 0.00337360401696952 
2805 0.00337525293913995 
2806 0.00337818915564343 
2807 0.00337869801131033 
2808 0.00338338411729137 
2809 0.00338391418292265 
2810 0.0033859157836273 
2811 0.00340384758456196 
2812 0.00340514804640538 
2813 0.00340540688429406 
2814 0.00340644474298832 
2815 0.00341087893589844 
2816 0.00341340372624275 
2817 0.00341388819584398 
2818 0.00341739932267734 
2819 0.00341796467617697 
2820 0.00343803735196353 
2821 0.00344458751993348 
2822 0.00345485928598169 
2823 0.00346222739895695 
2824 0.00346682400875916 
2825 0.00346966394939973 
2826 0.00347039695063862 
2827 0.00347303608450622 
2828 0.00350334422038348 
2829 0.00350357937417147 
2830 0.00351187601286179 
2831 0.00351380379773907 
2832 0.00351453634476473 
2833 0.00351947373258182 
2834 0.00351988226165657 
2835 0.00352232849918937 
2836 0.00352391146515469 
2837 0.00353188352590444 
2838 0.00353258176933903 
2839 0.00353367901039981 
2840 0.00353734247359842 
2841 0.00354051159688899 
2842 0.00354330551496761 
2843 0.00354634203829456 
2844 0.00355385165812294 
2845 0.00355725053791594 
2846 0.00356577271948059 
2847 0.00357831406296537 
2848 0.00357859182507226 
2849 0.00358388643606351 
2850 0.00358768013372369 
2851 0.00358806608175134 
2852 0.00359526211407336 
2853 0.00359792027061894 
2854 0.00361362220512207 
2855 0.00361418040245093 
2856 0.00362256449246877 
2857 0.0036246576092911 
2858 0.00362794961305895 
2859 0.00363435603829029 
2860 0.0036365061748545 
2861 0.00363653144514927 
2862 0.0036487030302712 
2863 0.00364902519448029 
2864 0.00365879148284972 
2865 0.00366105102113337 
2866 0.00366437962667846 
2867 0.0036693273090109 
2868 0.0036784610078177 
2869 0.00369999988121154 
2870 0.00370222001684253 
2871 0.00371602157149687 
2872 0.00372051316398006 
2873 0.00372067842415067 
2874 0.00373044081573958 
2875 0.00373263348759429 
2876 0.00373385739475707 
2877 0.00373413307176309 
2878 0.00373482537521243 
2879 0.0037348773423535 
2880 0.00374011963283516 
2881 0.00374435979286603 
2882 0.00374621579199548 
2883 0.00374700046069729 
2884 0.00374779223702165 
2885 0.00374786546593944 
2886 0.00375146858864939 
2887 0.00376749941907446 
2888 0.00376782499585914 
2889 0.0037886302535407 
2890 0.00379303487033881 
2891 0.00380347058503918 
2892 0.00380615437847917 
2893 0.00381193380228808 
2894 0.00381717476859584 
2895 0.00382020030215797 
2896 0.00382413760185654 
2897 0.00382612002342856 
2898 0.00382816037358869 
2899 0.00385001920282363 
2900 0.00385094638130428 
2901 0.00385176244521268 
2902 0.00385679129878105 
2903 0.0038684095072553 
2904 0.00387718938766313 
2905 0.00388656877042331 
2906 0.00389886257121974 
2907 0.003899477931079 
2908 0.00390439169992395 
2909 0.00391445792043413 
2910 0.00391991368813721 
2911 0.00392755603947087 
2912 0.00393250046193051 
2913 0.00394672068292643 
2914 0.00396099884170972 
2915 0.00396139459404828 
2916 0.00396455981419222 
2917 0.00396673448029465 
2918 0.00397457266166641 
2919 0.00397705627558147 
2920 0.00397899173692469 
2921 0.00397984328365049 
2922 0.00398910384756339 
2923 0.00399200191889818 
2924 0.0039987925616805 
2925 0.00401417673237742 
2926 0.0040314391474692 
2927 0.00404066384875307 
2928 0.00404877961006795 
2929 0.00404881568162606 
2930 0.00405688106848955 
2931 0.0040684532620869 
2932 0.00407017832590749 
2933 0.00407038905827204 
2934 0.00407433407466127 
2935 0.00408158121641328 
2936 0.00408816558365072 
2937 0.00409303597527737 
2938 0.00409482726422369 
2939 0.00409622067195195 
2940 0.00409816707320003 
2941 0.00410140204465536 
2942 0.00411266495216941 
2943 0.00411473573363124 
2944 0.00411570252683113 
2945 0.00411856674869048 
2946 0.00411943809881802 
2947 0.00412051974253218 
2948 0.00413032840072244 
2949 0.00413991627764371 
2950 0.00415064291653262 
2951 0.0041515608517106 
2952 0.00415431059605959 
2953 0.00415869928273905 
2954 0.00416130623224991 
2955 0.00416489645559957 
2956 0.00417349615147404 
2957 0.00418749826418927 
2958 0.00418807686756801 
2959 0.00419293960371578 
2960 0.00419654260323725 
2961 0.00419752056735775 
2962 0.00419904281973932 
2963 0.00420076790851833 
2964 0.00420401219392509 
2965 0.00420426891068218 
2966 0.00422055297100324 
2967 0.00422712508635128 
2968 0.00422976393090764 
2969 0.0042298504619228 
2970 0.00424155364391195 
2971 0.00428003790095276 
2972 0.00428036688007068 
2973 0.00429128276614096 
2974 0.00429203533476464 
2975 0.00430167898731506 
2976 0.00431036883823058 
2977 0.00431144333410198 
2978 0.00431455799942105 
2979 0.00432195384012143 
2980 0.00432227887929306 
2981 0.00432406294773011 
2982 0.0043372302133343 
2983 0.00434018961130548 
2984 0.00435394947572127 
2985 0.00435665841246122 
2986 0.00435669095120229 
2987 0.00435670234393484 
2988 0.00436708643807027 
2989 0.00436798642355839 
2990 0.00436813479175461 
2991 0.00437186850317315 
2992 0.00437624341618514 
2993 0.00437739790101862 
2994 0.00439155689602437 
2995 0.00439176503228465 
2996 0.00441325938745044 
2997 0.00441669182402702 
2998 0.00441853143739762 
2999 0.0044205173858997 
3000 0.00443593211069049 
3001 0.00444478221577336 
3002 0.00444560922362103 
3003 0.0044479420537794 
3004 0.0044529205991086 
3005 0.00445668121135743 
3006 0.00445797403677083 
3007 0.00446163159836562 
3008 0.00446289312679494 
3009 0.00446431365866149 
3010 0.00446490430594097 
3011 0.00447072941323749 
3012 0.0044818706807946 
3013 0.00448266045516366 
3014 0.00448802343785871 
3015 0.00449140271489145 
3016 0.00450303741503748 
3017 0.00451157071553498 
3018 0.00451353114717124 
3019 0.00451403915702958 
3020 0.00451482703227122 
3021 0.00451780480880563 
3022 0.00452291245481786 
3023 0.00452683138374871 
3024 0.00453763323352927 
3025 0.00454218662532677 
3026 0.00454903699631218 
3027 0.00457553798357556 
3028 0.00458340709403544 
3029 0.00460569444771424 
3030 0.00462411030966986 
3031 0.00462612348344113 
3032 0.00463212691154714 
3033 0.00464042808840976 
3034 0.00464878433851306 
3035 0.00464914491828926 
3036 0.00465826944548369 
3037 0.00466006640285777 
3038 0.00467007051184587 
3039 0.00467788150260052 
3040 0.00468411089867823 
3041 0.00468744244000819 
3042 0.0047009288013993 
3043 0.00470477498085931 
3044 0.00470592377988418 
3045 0.0047069895062635 
3046 0.00470774722038456 
3047 0.00471502547558027 
3048 0.00471523529392997 
3049 0.00471655081786174 
3050 0.00472122925006491 
3051 0.00472267245120828 
3052 0.00472895286636469 
3053 0.00473310658004011 
3054 0.00474751337743725 
3055 0.00475436072149577 
3056 0.0047731411974855 
3057 0.00477621594346977 
3058 0.00478645189696483 
3059 0.00480510195757808 
3060 0.0048084210197964 
3061 0.00481392616138621 
3062 0.00482928848820124 
3063 0.00483327229865315 
3064 0.00484275326227661 
3065 0.0048444813042108 
3066 0.004846652771093 
3067 0.00486048824219821 
3068 0.00487109500758976 
3069 0.00488128319013789 
3070 0.00488670098141072 
3071 0.00489557460187354 
3072 0.00490029440851679 
3073 0.00490635177710439 
3074 0.00491469481739566 
3075 0.00493443104144387 
3076 0.00493482584075753 
3077 0.00495663093231777 
3078 0.00495791169361038 
3079 0.0049803686457045 
3080 0.0049814259376502 
3081 0.00498540238427351 
3082 0.00498943094099802 
3083 0.0050033493963423 
3084 0.00500407213256296 
3085 0.00500982849426079 
3086 0.00501959341843259 
3087 0.0050201331048367 
3088 0.0050201331048367 
3089 0.00502234926364167 
3090 0.00502771541173183 
3091 0.00502908079225145 
3092 0.00504443503398416 
3093 0.00506719118585672 
3094 0.00507241566388899 
3095 0.00507731696977449 
3096 0.00508088107454981 
3097 0.00508400514410883 
3098 0.0050909188714364 
3099 0.00509752235028849 
3100 0.00510312189339737 
3101 0.00510801310807206 
3102 0.00511915103715529 
3103 0.00511967675389021 
3104 0.00512695529361258 
3105 0.00513736192418009 
3106 0.00514971523148283 
3107 0.00516515669407043 
3108 0.00518640415704956 
3109 0.00519273654434189 
3110 0.00519715869617295 
3111 0.00520135938511224 
3112 0.00520542246414411 
3113 0.00521135990833114 
3114 0.00521653772441757 
3115 0.0052179415047422 
3116 0.00522357535989419 
3117 0.00522900709743466 
3118 0.00523367512779114 
3119 0.0052350599643282 
3120 0.00523657961859565 
3121 0.00523936814160603 
3122 0.00524117358338011 
3123 0.00524459080256604 
3124 0.00524739508682603 
3125 0.00525752547663355 
3126 0.00525863540500971 
3127 0.00526042722637212 
3128 0.00526525015001962 
3129 0.00527298594540431 
3130 0.00527433839173716 
3131 0.00527940665129273 
3132 0.00528250028455693 
3133 0.00528442959244451 
3134 0.00530847661269375 
3135 0.00531633755591993 
3136 0.00533698115460621 
3137 0.00533774986366859 
3138 0.00533780029881851 
3139 0.00533859634193149 
3140 0.00534029146517321 
3141 0.00534255083207445 
3142 0.00535112292157123 
3143 0.00535789756193584 
3144 0.00538207367762797 
3145 0.00538640411724351 
3146 0.00539254729875885 
3147 0.0053926709009763 
3148 0.0054023340292788 
3149 0.00540614271628981 
3150 0.00540803878666199 
3151 0.00541634931621028 
3152 0.00543134624426185 
3153 0.00544522285359787 
3154 0.00544566064195182 
3155 0.00545282018510629 
3156 0.00545663008620877 
3157 0.005457522319612 
3158 0.00547294330790164 
3159 0.00547782621258051 
3160 0.00547848536574689 
3161 0.00547866896948699 
3162 0.00549192020855199 
3163 0.00550568404891678 
3164 0.00551313848434546 
3165 0.0055217541758727 
3166 0.00552205750116296 
3167 0.00552653703699411 
3168 0.00552911328506296 
3169 0.00553822309926355 
3170 0.00554779872524272 
3171 0.00555292760701223 
3172 0.00556215985598012 
3173 0.0055658428854892 
3174 0.00556705390335696 
3175 0.00557086659488771 
3176 0.00557609597118283 
3177 0.00559207371283232 
3178 0.00559790357680149 
3179 0.00560765210706086 
3180 0.00562401621553756 
3181 0.00562799283020538 
3182 0.00563061501301408 
3183 0.00564508658023651 
3184 0.00564716435436776 
3185 0.00564905169529552 
3186 0.00564953177275807 
3187 0.00565703303733715 
3188 0.00566188882004855 
3189 0.00567796981900021 
3190 0.0056801829538074 
3191 0.00569655849263246 
3192 0.00569982957348472 
3193 0.00571029378581104 
3194 0.00571198864991117 
3195 0.00571429209075524 
3196 0.00571540537151305 
3197 0.0057198968327299 
3198 0.00573148684416639 
3199 0.00573936997359982 
3200 0.00574588071395176 
3201 0.00577458376210145 
3202 0.00578400259427747 
3203 0.00578802995790051 
3204 0.00579233954636045 
3205 0.00579639271085414 
3206 0.00580655042936518 
3207 0.00580663797567297 
3208 0.00581175304935214 
3209 0.0058144127970532 
3210 0.00581596514448327 
3211 0.00581770737333247 
3212 0.00582611928823584 
3213 0.00582765477124528 
3214 0.00583555169216663 
3215 0.00583674267210401 
3216 0.00583706633515634 
3217 0.00583914952850092 
3218 0.00584247132701488 
3219 0.00585521511480529 
3220 0.00586072035764845 
3221 0.00586096229787681 
3222 0.00586247740893217 
3223 0.0058625144405721 
3224 0.00586681701339382 
3225 0.00587836158779122 
3226 0.0058902602946979 
3227 0.00589125093719888 
3228 0.0058927765851537 
3229 0.00589669151247163 
3230 0.00589975124780862 
3231 0.00590271460546645 
3232 0.0059047192168626 
3233 0.00591602902253977 
3234 0.00591831240111344 
3235 0.00591874357055088 
3236 0.00592881987398005 
3237 0.00592914353418839 
3238 0.00593783491757756 
3239 0.00594289092138009 
3240 0.00594289092138009 
3241 0.00594421884477078 
3242 0.00594819778768262 
3243 0.00594974403065717 
3244 0.00596431673530849 
3245 0.00598562517726845 
3246 0.00598649242797452 
3247 0.00600524521976808 
3248 0.00601017568452026 
3249 0.00601455099989177 
3250 0.00601914424391078 
3251 0.00602297106863624 
3252 0.0060297030354224 
3253 0.00603135381644478 
3254 0.00603449815764124 
3255 0.00603703028493849 
3256 0.00603989844853449 
3257 0.00604567386337005 
3258 0.00605116692069895 
3259 0.00606895670850983 
3260 0.0060859626144505 
3261 0.00608893908815152 
3262 0.00609208944077978 
3263 0.00611056323069728 
3264 0.00611364198372827 
3265 0.00611772211193103 
3266 0.00612126465015717 
3267 0.00613579085663817 
3268 0.00614149900418223 
3269 0.00616984686203372 
3270 0.0061719440888691 
3271 0.00617317607096733 
3272 0.00618003368058458 
3273 0.0061815338232561 
3274 0.00621174315065066 
3275 0.00621366860299025 
3276 0.00621841804197204 
3277 0.00622112529069432 
3278 0.00622508136649448 
3279 0.00623197726097999 
3280 0.00623928738571074 
3281 0.00624189285734895 
3282 0.00625002875128625 
3283 0.00625311109103783 
3284 0.00627585738353113 
3285 0.00628850945539091 
3286 0.00630617414227821 
3287 0.00632224418159145 
3288 0.0063238352258852 
3289 0.00634383661472948 
3290 0.00635102084963291 
3291 0.00635245535795367 
3292 0.00635267027709883 
3293 0.00635709435190863 
3294 0.00636203939587921 
3295 0.00636844067187916 
3296 0.00637562028165207 
3297 0.00637577845608796 
3298 0.00639515084824582 
3299 0.00639968776080601 
3300 0.0064007936187547 
3301 0.00640098728771648 
3302 0.0064102249007622 
3303 0.00641632246723571 
3304 0.00642659224189727 
3305 0.00642842986498197 
3306 0.0064360064338878 
3307 0.006438787929145 
3308 0.00644278167763708 
3309 0.0064634363410616 
3310 0.00649804151426665 
3311 0.0065003658451027 
3312 0.00650527904540514 
3313 0.00651340656611272 
3314 0.0065365159529727 
3315 0.0065569818500437 
3316 0.006560760172322 
3317 0.00657818861127712 
3318 0.0065801661206774 
3319 0.00658520319245791 
3320 0.00658611022468216 
3321 0.00659775809731014 
3322 0.00659872362495633 
3323 0.00660064822102096 
3324 0.00660374708768912 
3325 0.00661421574335969 
3326 0.00661524308229157 
3327 0.00661608299282733 
3328 0.00661827274366625 
3329 0.00661908855782072 
3330 0.00662530081945037 
3331 0.00662931455912864 
3332 0.00664149002832187 
3333 0.00664535524804558 
3334 0.00665730943381533 
3335 0.00666071263888732 
3336 0.0066650334371628 
3337 0.00667149943209511 
3338 0.00667540588752652 
3339 0.006687602006135 
3340 0.0066934984407029 
3341 0.00669495372480419 
3342 0.00669541507130851 
3343 0.00670293004037572 
3344 0.00670465921456103 
3345 0.00671181993761033 
3346 0.00671249456551864 
3347 0.00671927727951774 
3348 0.00672756217961457 
3349 0.00673313009436957 
3350 0.00673405305004169 
3351 0.00673507410886804 
3352 0.00675921812133086 
3353 0.00676114392586093 
3354 0.0067673924035927 
3355 0.00676891566957818 
3356 0.00677385907467411 
3357 0.00679148322485341 
3358 0.00680113225914143 
3359 0.00680340107340328 
3360 0.00680575411250552 
3361 0.00681045383769049 
3362 0.00681855239910332 
3363 0.00684437912009879 
3364 0.00684482448206499 
3365 0.00685142634049732 
3366 0.00685747528190376 
3367 0.00686654645037272 
3368 0.00688036198335598 
3369 0.00688415750094347 
3370 0.00691789861086155 
3371 0.0069251344859044 
3372 0.00693617630748111 
3373 0.00694877301046737 
3374 0.00695297787923382 
3375 0.00695439901546724 
3376 0.00695837067571859 
3377 0.00696630239728467 
3378 0.0069854956731351 
3379 0.00699263910522161 
3380 0.00700524551210498 
3381 0.0070108101479109 
3382 0.00701305066547039 
3383 0.00701970610103327 
3384 0.00703398546150265 
3385 0.00704122329287622 
3386 0.00704788489376844 
3387 0.00705003807768311 
3388 0.00705492738725918 
3389 0.00705834092540399 
3390 0.00707061206764743 
3391 0.00707125259329352 
3392 0.00707595268179141 
3393 0.0070824477841619 
3394 0.00708831918666401 
3395 0.00708922742733479 
3396 0.00710085454358551 
3397 0.00710913332114765 
3398 0.00711620259787149 
3399 0.007122481505243 
3400 0.00714327514819408 
3401 0.00716079288853593 
3402 0.00716484704558821 
3403 0.00716488915319263 
3404 0.00718051171206627 
3405 0.00718214360221143 
3406 0.00719538356850161 
3407 0.00719725412125421 
3408 0.00719978674510591 
3409 0.0072105797600642 
3410 0.00721847150301555 
3411 0.00723419456043789 
3412 0.00724955300565826 
3413 0.00724955300565826 
3414 0.00725663966514996 
3415 0.00725924730283091 
3416 0.00726712095342297 
3417 0.00730087495862194 
3418 0.00730593912160328 
3419 0.00731242359951394 
3420 0.0073125247467915 
3421 0.00733270868814845 
3422 0.00735384305165008 
3423 0.00735725593198098 
3424 0.00735800960476928 
3425 0.00736485705405528 
3426 0.00736794896089186 
3427 0.00737337945888128 
3428 0.00738710053530289 
3429 0.00738872605719744 
3430 0.00739415461677583 
3431 0.00740973614470157 
3432 0.00741503732810855 
3433 0.0074158827850685 
3434 0.00741643363032248 
3435 0.00743302536737454 
3436 0.00743604571870707 
3437 0.00744027653084225 
3438 0.00744300726006941 
3439 0.00744324507921949 
3440 0.0074492296708294 
3441 0.00746413960753284 
3442 0.00747403516224983 
3443 0.00748232395882461 
3444 0.00749756661396826 
3445 0.007498722396945 
3446 0.00751001032992571 
3447 0.00751262943270959 
3448 0.00751674705633938 
3449 0.00752325097773606 
3450 0.00752409031663792 
3451 0.00753862113608458 
3452 0.00754262025100306 
3453 0.00754782273172335 
3454 0.00756154565970695 
3455 0.00757059836617703 
3456 0.00757324110305589 
3457 0.00758667045375243 
3458 0.00759358367427751 
3459 0.00760449644289175 
3460 0.0076112924987577 
3461 0.00761408286326681 
3462 0.00761435092377657 
3463 0.00763703092558901 
3464 0.0076505734388445 
3465 0.00765110152184565 
3466 0.00765142905151633 
3467 0.00765431558916839 
3468 0.00765774228124038 
3469 0.00766490434539553 
3470 0.00767839280796428 
3471 0.00768036982303947 
3472 0.0076820709455275 
3473 0.00769245819275614 
3474 0.00771980494104893 
3475 0.00772700593592411 
3476 0.00773260282920177 
3477 0.00774818727685012 
3478 0.00777154178214546 
3479 0.007779056109282 
3480 0.00779348474321741 
3481 0.007794579903003 
3482 0.00779507048266548 
3483 0.00779851201728516 
3484 0.0078007104837608 
3485 0.00781065557796049 
3486 0.00781633072783975 
3487 0.00782155070254526 
3488 0.00782473153444765 
3489 0.00784100981532852 
3490 0.00787386387210147 
3491 0.00787411941927618 
3492 0.00787787601019056 
3493 0.00788891479875221 
3494 0.00790734534090638 
3495 0.00792109665014551 
3496 0.00792455101880097 
3497 0.0079260840086994 
3498 0.00794927252031445 
3499 0.00795927442478308 
3500 0.00796062078496533 
3501 0.00797933095071835 
3502 0.00798121555885685 
3503 0.00798207939455283 
3504 0.00798915967203661 
3505 0.00799795829886051 
3506 0.00800212011950364 
3507 0.00800623508353713 
3508 0.00801393009389988 
3509 0.00802811690787733 
3510 0.00802846521616145 
3511 0.00803704626133154 
3512 0.00804734612947987 
3513 0.00806206460664492 
3514 0.00806238964101136 
3515 0.00808214723500775 
3516 0.00809303002775602 
3517 0.00809809300936925 
3518 0.00810274521393062 
3519 0.0081048806908713 
3520 0.00810565925849093 
3521 0.00810720779068674 
3522 0.00811077121075976 
3523 0.00811922815889742 
3524 0.00812239984582111 
3525 0.00812514181154517 
3526 0.00813188113430763 
3527 0.00813407477269698 
3528 0.00813857703498214 
3529 0.00815263671950099 
3530 0.00815278970760856 
3531 0.00818813935398252 
3532 0.00819452241887683 
3533 0.00821249931386793 
3534 0.00821406993095967 
3535 0.0082263302335308 
3536 0.00822826031906002 
3537 0.00823414677552582 
3538 0.00824966223510054 
3539 0.00825380271192852 
3540 0.00825976534903576 
3541 0.00827816342971523 
3542 0.00829405602349511 
3543 0.00831243559286797 
3544 0.00832029446827741 
3545 0.00832169823156919 
3546 0.008334650685505 
3547 0.00833860593505161 
3548 0.00833924982168519 
3549 0.00834278550426792 
3550 0.00834381848617764 
3551 0.00836134675911444 
3552 0.00838240009494656 
3553 0.00839228537426099 
3554 0.00840308567138117 
3555 0.00840401893454597 
3556 0.00841157902004741 
3557 0.00841223820098436 
3558 0.00843048520628338 
3559 0.00843313258758095 
3560 0.00848311086185135 
3561 0.00848579024403166 
3562 0.00848811597152539 
3563 0.00849967868484711 
3564 0.00850553753441112 
3565 0.00851142860381197 
3566 0.00852770680970099 
3567 0.00852828655488981 
3568 0.00853023493980248 
3569 0.00854108400559826 
3570 0.00855208560770956 
3571 0.00855265601944368 
3572 0.00855766232512113 
3573 0.00858520344345754 
3574 0.00859735911044392 
3575 0.00859955733420036 
3576 0.00864422366749972 
3577 0.0086612127288565 
3578 0.00867739566606685 
3579 0.00868069734010333 
3580 0.00871523285676299 
3581 0.00872449891729946 
3582 0.00872897582824582 
3583 0.00875010190862621 
3584 0.00875606327350528 
3585 0.00876454853088365 
3586 0.00880339411672507 
3587 0.0088101597451537 
3588 0.00881017492467068 
3589 0.00881739988414212 
3590 0.00882381724780102 
3591 0.00885613893470476 
3592 0.00886055795353302 
3593 0.00886207366567798 
3594 0.00887113190080086 
3595 0.00888623596638654 
3596 0.00890737872614879 
3597 0.00891150839526113 
3598 0.00891787858625917 
3599 0.00893457755355093 
3600 0.00894121418295335 
3601 0.00894876579258628 
3602 0.00895030196432459 
3603 0.0089544944141543 
3604 0.00895559986179031 
3605 0.00896669690687347 
3606 0.0089804362857529 
3607 0.00898633496855854 
3608 0.00899263965958007 
3609 0.00899624156695129 
3610 0.00900013558723966 
3611 0.00901358596912168 
3612 0.0090164594054236 
3613 0.00903425612141458 
3614 0.00906295539445208 
3615 0.00906319111954558 
3616 0.00906462031486212 
3617 0.00906776296162669 
3618 0.00908512646873415 
3619 0.00908845822185529 
3620 0.00909423676766986 
3621 0.00909485492662289 
3622 0.00910910470308939 
3623 0.0091179407022936 
3624 0.00912911388011921 
3625 0.00913285197073105 
3626 0.00913437680769625 
3627 0.0091357818587873 
3628 0.0091377099017062 
3629 0.00914224035370805 
3630 0.00914469458404039 
3631 0.00914785841873834 
3632 0.00915447483241182 
3633 0.00918307790113817 
3634 0.00918619490889011 
3635 0.00919879901590574 
3636 0.00919947185380372 
3637 0.00920898418439954 
3638 0.00921079915199588 
3639 0.00922086633463594 
3640 0.00923291201791172 
3641 0.00923940446648746 
3642 0.00924110679450722 
3643 0.00925773140590761 
3644 0.00926201271317574 
3645 0.00926225770941475 
3646 0.00926264672317535 
3647 0.00926319335167242 
3648 0.0092655941893393 
3649 0.00927412052355719 
3650 0.00928214175765185 
3651 0.00929130395819958 
3652 0.00929296870397374 
3653 0.00929656992677923 
3654 0.00929708562236937 
3655 0.00930528045252032 
3656 0.00931898071559401 
3657 0.00932980405652431 
3658 0.00933243669264804 
3659 0.0093359732017065 
3660 0.00934567162711352 
3661 0.00935394707940932 
3662 0.00935746845521072 
3663 0.00936007820806068 
3664 0.00936514747247838 
3665 0.00936772208688356 
3666 0.00937621249691827 
3667 0.00937698009241574 
3668 0.0093785366560894 
3669 0.00939731904177294 
3670 0.00940806732140407 
3671 0.0094160543355814 
3672 0.00943895061795928 
3673 0.00944511942888811 
3674 0.0094540680121981 
3675 0.00945834900997878 
3676 0.00948106797709542 
3677 0.0094932789303955 
3678 0.00951398018361582 
3679 0.00952209720846239 
3680 0.00954355786587498 
3681 0.00954803164966375 
3682 0.00957778825321229 
3683 0.0095818705407665 
3684 0.00958902245104994 
3685 0.00959081665212296 
3686 0.00959100843108788 
3687 0.00961684381191808 
3688 0.00962626867704369 
3689 0.00963582127725928 
3690 0.00964875822258538 
3691 0.00968834687848863 
3692 0.00969322263892061 
3693 0.00971209871052895 
3694 0.00971609185016344 
3695 0.00972027281183272 
3696 0.00972508075761008 
3697 0.00973091036093831 
3698 0.00973576195262845 
3699 0.00973717962350944 
3700 0.00973909562474959 
3701 0.00974637107765405 
3702 0.0097637487382492 
3703 0.00977350065812244 
3704 0.00978323326121049 
3705 0.00978444340087119 
3706 0.00980785825795465 
3707 0.00981888879547909 
3708 0.00981953523665594 
3709 0.00982798850490508 
3710 0.00982841422202963 
3711 0.00982963852913029 
3712 0.00983459218339893 
3713 0.00985386710077525 
3714 0.00986383915635064 
3715 0.00989024406652902 
3716 0.00989617631287709 
3717 0.00990347556609092 
3718 0.00990974217621003 
3719 0.00991757208239647 
3720 0.00992812710734653 
3721 0.00992988738065538 
3722 0.00993224474727501 
3723 0.00993299247118015 
3724 0.00993310986804932 
3725 0.00993480758194742 
3726 0.00994303791232458 
3727 0.00995721399090125 
3728 0.0099654504236266 
3729 0.00997298441244893 
3730 0.00997729404828052 
3731 0.0099797041627491 
3732 0.00998053767413379 
3733 0.0100254110216736 
3734 0.0100300376203227 
3735 0.0100509344355779 
3736 0.0100523015818928 
3737 0.0100648556154884 
3738 0.01007033270333 
3739 0.0100710147726332 
3740 0.0101037742923912 
3741 0.0101096054147864 
3742 0.0101179417718464 
3743 0.0101222572251577 
3744 0.0101413342399811 
3745 0.0101530262223011 
3746 0.0101598378211104 
3747 0.0101634160896676 
3748 0.01016397046916 
3749 0.0101724346444953 
3750 0.0101746078452284 
3751 0.01017498285773 
3752 0.0101902117028269 
3753 0.0102043238218497 
3754 0.0102122317407344 
3755 0.0102404730926753 
3756 0.0102606021964416 
3757 0.0102758723337028 
3758 0.010276037008025 
3759 0.0102777728228492 
3760 0.0102855809531052 
3761 0.0102875592745331 
3762 0.0102929675327843 
3763 0.0102992630568071 
3764 0.0103032129414511 
3765 0.0103441907736137 
3766 0.0103474586715323 
3767 0.0103483506085094 
3768 0.0103529232909828 
3769 0.0103727257855593 
3770 0.0103755224442959 
3771 0.0103785250220153 
3772 0.0104213983672742 
3773 0.0104267382387003 
3774 0.0104392133462228 
3775 0.0104511918454381 
3776 0.0104533242916657 
3777 0.0104687060347303 
3778 0.0104841971022786 
3779 0.0104841971022786 
3780 0.0104979841805419 
3781 0.0105116576883443 
3782 0.0105205481633647 
3783 0.0105212694834073 
3784 0.0105302389082785 
3785 0.0105317206379611 
3786 0.0105988953637264 
3787 0.0105991024916322 
3788 0.0106079502940579 
3789 0.010642863792848 
3790 0.0106448208654905 
3791 0.0106451944771436 
3792 0.0106456129595418 
3793 0.0106522586055727 
3794 0.0106686101128851 
3795 0.0106776538971573 
3796 0.0106779455671702 
3797 0.0107109005517509 
3798 0.0107164630680083 
3799 0.0107392848274832 
3800 0.0107454884620877 
3801 0.0108013113055948 
3802 0.0108199975929021 
3803 0.0108211725860786 
3804 0.0108277110289578 
3805 0.0108387999222219 
3806 0.010842926747237 
3807 0.0108498440008806 
3808 0.0108504519583207 
3809 0.0108584475983008 
3810 0.0108650840273778 
3811 0.0108674661614427 
3812 0.0108675098944023 
3813 0.0108756588491236 
3814 0.0108929358226935 
3815 0.0108983935971722 
3816 0.0109006562147069 
3817 0.0109071898895982 
3818 0.0109117853239863 
3819 0.0109375555175802 
3820 0.0109430564975992 
3821 0.0109544577791677 
3822 0.0109548709901499 
3823 0.010961859009061 
3824 0.0109664395195551 
3825 0.0109768308030907 
3826 0.0109863868200492 
3827 0.0109972032154462 
3828 0.0109983703831796 
3829 0.0110087595260974 
3830 0.0110115175475637 
3831 0.0110183484388226 
3832 0.0110249640858162 
3833 0.0110261797745175 
3834 0.0110269817845784 
3835 0.0110561958797143 
3836 0.0110632156063126 
3837 0.0110642196690471 
3838 0.0110852269563198 
3839 0.0110863264565033 
3840 0.0111093066036435 
3841 0.0111508878288694 
3842 0.0111591501392499 
3843 0.0111722853484593 
3844 0.0111795220582001 
3845 0.0111860254723189 
3846 0.0111917033584312 
3847 0.0112101604709872 
3848 0.0112150671439385 
3849 0.0112303155115333 
3850 0.0112341310180445 
3851 0.0112349553639197 
3852 0.0112523277518115 
3853 0.0112661314631981 
3854 0.0112700590907049 
3855 0.0113131959694188 
3856 0.0113354758990909 
3857 0.0113468767431974 
3858 0.0113472119329201 
3859 0.0113491574662221 
3860 0.0113580621376862 
3861 0.0113596790297398 
3862 0.0113705822726532 
3863 0.0113779713680342 
3864 0.0113907291960771 
3865 0.0114067367893811 
3866 0.0114181630847445 
3867 0.0114249816479008 
3868 0.0114288270981401 
3869 0.0114370680368575 
3870 0.0114410682792576 
3871 0.0114414552315339 
3872 0.0114828899537137 
3873 0.0114921435360091 
3874 0.0114954519730646 
3875 0.0115133278328752 
3876 0.0115521893181048 
3877 0.0115568860788847 
3878 0.0115637309133294 
3879 0.0115666652983078 
3880 0.0115682709028784 
3881 0.0115747321648027 
3882 0.011584005307364 
3883 0.0115854860377224 
3884 0.0115921208600962 
3885 0.0115994663373229 
3886 0.0116035493842101 
3887 0.0116185729694949 
3888 0.0116352669474744 
3889 0.0116478875793756 
3890 0.0116711832988641 
3891 0.0116761327934533 
3892 0.0117557425053202 
3893 0.0117603640525295 
3894 0.0117697036100783 
3895 0.011775954501437 
3896 0.0117830428157997 
3897 0.0117867994609463 
3898 0.0117929010144958 
3899 0.0118045243560677 
3900 0.0118161779433513 
3901 0.011817404774787 
3902 0.0118206347852243 
3903 0.0118223105191141 
3904 0.0118229917163277 
3905 0.0118323485933804 
3906 0.0118669605905739 
3907 0.0118708171524274 
3908 0.011874046992004 
3909 0.0118991049617558 
3910 0.0119061258431529 
3911 0.0119063041311416 
3912 0.0119144205885802 
3913 0.0119273679961203 
3914 0.0119801395050579 
3915 0.011982982170098 
3916 0.0119959112008264 
3917 0.012000100271925 
3918 0.0120072604620654 
3919 0.0120201766218726 
3920 0.0120296151114345 
3921 0.0120321227788695 
3922 0.0120527423544991 
3923 0.0120844098455534 
3924 0.0121039128096514 
3925 0.0121108506596525 
3926 0.0121166630128087 
3927 0.0121168435679135 
3928 0.0121172666385105 
3929 0.012120771450944 
3930 0.0121543896652422 
3931 0.0121578361709828 
3932 0.0121712165431385 
3933 0.0121786052005125 
3934 0.0122231415532865 
3935 0.0122341703490577 
3936 0.0122748894020792 
3937 0.0123075727253108 
3938 0.0123112336182515 
3939 0.0123240277478517 
3940 0.0123289059730591 
3941 0.0123293554158681 
3942 0.0123422567749423 
3943 0.0123742496421093 
3944 0.0123934702245569 
3945 0.0123950137739559 
3946 0.0123971736577195 
3947 0.0124051719464386 
3948 0.0124171773584397 
3949 0.0124290001472108 
3950 0.0124309990829617 
3951 0.0124402748169844 
3952 0.0124407397266782 
3953 0.0124693249377507 
3954 0.0124903517293486 
3955 0.0124941126163318 
3956 0.012495962377532 
3957 0.0124997210693987 
3958 0.0125085563955012 
3959 0.0125303245164528 
3960 0.0125322013182705 
3961 0.012555523552471 
3962 0.0125688310017461 
3963 0.0125990660012589 
3964 0.0126204995509334 
3965 0.0126281872869973 
3966 0.0126336258737078 
3967 0.0126723756882928 
3968 0.0126888259154733 
3969 0.0126995538475684 
3970 0.0127030681563002 
3971 0.012718855951482 
3972 0.0127309158794757 
3973 0.0127481583500991 
3974 0.0127573412443035 
3975 0.0127592609422473 
3976 0.0127875090175481 
3977 0.0127883487444681 
3978 0.0128320739919904 
3979 0.0128422296909354 
3980 0.012844038644397 
3981 0.012844326130831 
3982 0.0128472394906386 
3983 0.0128528619840247 
3984 0.0128601193654416 
3985 0.0128631954610107 
3986 0.0128650428150941 
3987 0.0128683740097944 
3988 0.0128731998328345 
3989 0.0128896044601324 
3990 0.0128955497141201 
3991 0.0128984513443961 
3992 0.0128991799146284 
3993 0.012935559950199 
3994 0.0129356917065864 
3995 0.0129573595229703 
3996 0.0129589542019739 
3997 0.0129636071634057 
3998 0.012968327163567 
3999 0.0129898337664987 
4000 0.0129903848880291 
4001 0.0130038833003806 
4002 0.0130109827194337 
4003 0.0130116702749483 
4004 0.0130148508963243 
4005 0.013019158817535 
4006 0.013034996877966 
4007 0.0130414635816282 
4008 0.0130491037674885 
4009 0.0130519837601993 
4010 0.0130602703164635 
4011 0.0130795139864198 
4012 0.0130971524366872 
4013 0.0131131062099395 
4014 0.0131190020557435 
4015 0.0131425858639225 
4016 0.0131541550129382 
4017 0.0131595916894578 
4018 0.0131662196893037 
4019 0.0131738984863578 
4020 0.0131974513061334 
4021 0.0132152171959836 
4022 0.0132465328683654 
4023 0.0132705728587447 
4024 0.0132723156508427 
4025 0.0132891620005032 
4026 0.013292970015069 
4027 0.0133158699573941 
4028 0.0133653072562989 
4029 0.0133807896178924 
4030 0.013381923376112 
4031 0.0133865355190292 
4032 0.0133885142938802 
4033 0.0134018712674013 
4034 0.0134262473532501 
4035 0.0134310316822462 
4036 0.0134342720269009 
4037 0.0134343735837685 
4038 0.0134366433299922 
4039 0.0134600999127562 
4040 0.0134653998190231 
4041 0.0134699162187289 
4042 0.013470594066364 
4043 0.0134856672648185 
4044 0.0134856672648185 
4045 0.0134902697434941 
4046 0.013507555475945 
4047 0.0135113122631757 
4048 0.0135423421071482 
4049 0.0135430002347931 
4050 0.013543026603527 
4051 0.0135481188976494 
4052 0.0135497850420633 
4053 0.0135726933463548 
4054 0.0135757491450059 
4055 0.0135914060996288 
4056 0.0136078651415816 
4057 0.0136157507511633 
4058 0.0136258690482066 
4059 0.0136425057592362 
4060 0.0136620451409589 
4061 0.0136645749187373 
4062 0.0136712322211118 
4063 0.0136820024087157 
4064 0.0136887824609753 
4065 0.0137254533855528 
4066 0.0137282554920434 
4067 0.0137401843653588 
4068 0.0137429704449348 
4069 0.0137437608341515 
4070 0.0137492801882272 
4071 0.0137548979810471 
4072 0.0137558992336539 
4073 0.0137613820175503 
4074 0.0137642230961795 
4075 0.0137694107770482 
4076 0.0137744529849922 
4077 0.0137749138567412 
4078 0.0137791536765783 
4079 0.0138187354164549 
4080 0.0138306260186512 
4081 0.013834186097868 
4082 0.0138728488031785 
4083 0.013873842838721 
4084 0.0138768118896729 
4085 0.0138927358968351 
4086 0.0138977719435071 
4087 0.0139172431211074 
4088 0.013963506976563 
4089 0.0139739038644199 
4090 0.013984818647378 
4091 0.0139933634093859 
4092 0.0140153331291615 
4093 0.0140292159589407 
4094 0.0140488818590241 
4095 0.0140616856012106 
4096 0.0141052026577134 
4097 0.0141072344194223 
4098 0.0141095580271711 
4099 0.014111887684727 
4100 0.0141218787117086 
4101 0.0141254124957926 
4102 0.0141517590562041 
4103 0.0141552477270149 
4104 0.0141560280803075 
4105 0.0141740197414979 
4106 0.0141844797122926 
4107 0.0141928805419656 
4108 0.0142196371173775 
4109 0.0142352338095995 
4110 0.0142508403817646 
4111 0.0142858143270643 
4112 0.0142894872475847 
4113 0.0143344510162541 
4114 0.0143426257038016 
4115 0.0143795341480157 
4116 0.0143840769531236 
4117 0.0143841787668854 
4118 0.0144082833117059 
4119 0.0144158448604233 
4120 0.0144260152267963 
4121 0.0144270199338831 
4122 0.0144362943824879 
4123 0.0144663830242898 
4124 0.0144685011372161 
4125 0.0144767351157855 
4126 0.0144920248829921 
4127 0.0145038154946439 
4128 0.0145050565328626 
4129 0.0145226862387585 
4130 0.0145271251627083 
4131 0.0145326584924017 
4132 0.0145337442015154 
4133 0.0145364581560365 
4134 0.0145460304895677 
4135 0.0145585784565788 
4136 0.0145740642672478 
4137 0.0145783094102232 
4138 0.0146260691332217 
4139 0.014627600276671 
4140 0.0146491090215319 
4141 0.0146634940594633 
4142 0.0147055950509974 
4143 0.014737940358105 
4144 0.0147418451675734 
4145 0.0147547116106269 
4146 0.0147569997542439 
4147 0.0147693936866097 
4148 0.0147720484493938 
4149 0.0148150469772276 
4150 0.0148254582773571 
4151 0.0148435541998775 
4152 0.0148598006248884 
4153 0.014867359213816 
4154 0.0148978003079672 
4155 0.0149045113135 
4156 0.0149179227727012 
4157 0.0149331640972909 
4158 0.0149391045388321 
4159 0.0149421959311502 
4160 0.0149459211203366 
4161 0.0149725249878349 
4162 0.0149728517518282 
4163 0.0149730301086379 
4164 0.014983157714938 
4165 0.0149977982326796 
4166 0.015023461479829 
4167 0.0150539090856397 
4168 0.0150655963368911 
4169 0.0150751211529756 
4170 0.0150824654860022 
4171 0.0150859938903337 
4172 0.015093849222633 
4173 0.0150948727654298 
4174 0.015132555019947 
4175 0.0151380928249678 
4176 0.0151398321552807 
4177 0.0151614919624584 
4178 0.0151749516120937 
4179 0.0151850097997307 
4180 0.0151866318471723 
4181 0.0152024891835362 
4182 0.0152051706328967 
4183 0.0152308043392397 
4184 0.0152398276737396 
4185 0.0152458916956972 
4186 0.0152736702073762 
4187 0.0152760677735821 
4188 0.0152895424102937 
4189 0.0153098301199758 
4190 0.0153356261628424 
4191 0.0153514664547136 
4192 0.0153689245379673 
4193 0.0153834829099376 
4194 0.0153961015490385 
4195 0.0153968118929011 
4196 0.015417736682819 
4197 0.0154184607021335 
4198 0.0154364774137741 
4199 0.0154494809607838 
4200 0.0154556286142988 
4201 0.0154629623148436 
4202 0.0154691661667171 
4203 0.0154960210780003 
4204 0.0154990320167185 
4205 0.0155038282467801 
4206 0.0155124035132354 
4207 0.0155346999010574 
4208 0.0155391868135279 
4209 0.0155608762939869 
4210 0.0155650728125828 
4211 0.0155804048293132 
4212 0.0155991480086657 
4213 0.015611069856564 
4214 0.0156176652450143 
4215 0.01563310787395 
4216 0.0156486990641974 
4217 0.0156691900576319 
4218 0.0156746392983107 
4219 0.0156750219090629 
4220 0.0156849015629335 
4221 0.0156986556731524 
4222 0.0157085905945425 
4223 0.0157117252665279 
4224 0.0157117252665279 
4225 0.0157117252665279 
4226 0.0157221501155904 
4227 0.0157231712034594 
4228 0.0157420140638961 
4229 0.0157668841904179 
4230 0.0157716990282203 
4231 0.0157844898971965 
4232 0.0157897135903896 
4233 0.0158113926730373 
4234 0.0158160556682408 
4235 0.0158484241812745 
4236 0.0158585299479879 
4237 0.0158787088979764 
4238 0.0158795970255348 
4239 0.0159230088607233 
4240 0.0159283463142403 
4241 0.0159371897911102 
4242 0.0159418737496466 
4243 0.0159512469593153 
4244 0.0159974643205539 
4245 0.0160130382443552 
4246 0.0160146902012793 
4247 0.0160362344395224 
4248 0.0160413060048976 
4249 0.0160456717223312 
4250 0.0160581261102582 
4251 0.0160607252002649 
4252 0.0160781298920091 
4253 0.0160908254707408 
4254 0.0160957627873687 
4255 0.0161025913424564 
4256 0.0161303590750882 
4257 0.0161713077056611 
4258 0.0161791685659257 
4259 0.0161844249795395 
4260 0.0161988591910194 
4261 0.0161994903852602 
4262 0.0162087423501192 
4263 0.0162495214559311 
4264 0.0162612099011852 
4265 0.0162691570673432 
4266 0.0163001228968259 
4267 0.0163166303155615 
4268 0.0163181845943853 
4269 0.0163757074665508 
4270 0.0163853192937575 
4271 0.016413376867606 
4272 0.0164191805293689 
4273 0.0164211603737218 
4274 0.0164577239205475 
4275 0.0164656304080858 
4276 0.0164679718899235 
4277 0.0164796903547795 
4278 0.016504727713085 
4279 0.0165193235058993 
4280 0.0165439545606752 
4281 0.0165570008056935 
4282 0.0165600991692645 
4283 0.0166078190843466 
4284 0.0166199100692205 
4285 0.016669092144446 
4286 0.0166757770545873 
4287 0.0167039288172002 
4288 0.0167370553776704 
4289 0.016783159619196 
4290 0.0168310849331359 
4291 0.0168349303713561 
4292 0.0168462006396926 
4293 0.0168530777875817 
4294 0.0168611226136437 
4295 0.0168855551600741 
4296 0.0169033823049373 
4297 0.0169084484558661 
4298 0.0169097271719354 
4299 0.0169101030545473 
4300 0.0169132771165575 
4301 0.01692444497751 
4302 0.0169625341824602 
4303 0.0169781368373589 
4304 0.0169896619574741 
4305 0.0169930623831381 
4306 0.0169936084157062 
4307 0.0169947335956719 
4308 0.0170006827361368 
4309 0.0170285865923783 
4310 0.0170344391922301 
4311 0.0170703871595841 
4312 0.0170780028571652 
4313 0.0171026131354422 
4314 0.0171128719732107 
4315 0.0171219542083024 
4316 0.0171471185258612 
4317 0.0171864420286674 
4318 0.0172040389174504 
4319 0.0172069830228059 
4320 0.0172642671848727 
4321 0.0173075854082122 
4322 0.0173174578997975 
4323 0.017318585909015 
4324 0.0173563179286892 
4325 0.0173638668537835 
4326 0.0173744328899305 
4327 0.017400851425192 
4328 0.0174044002351265 
4329 0.0174083985763796 
4330 0.0174356929302287 
4331 0.0174691713256081 
4332 0.0175089412076955 
4333 0.0175166948407307 
4334 0.0175341071433228 
4335 0.0175435188993318 
4336 0.017561379906842 
4337 0.0175824499890818 
4338 0.0176839573166662 
4339 0.0176920539821785 
4340 0.017697601131701 
4341 0.0176991459664682 
4342 0.0177100220708891 
4343 0.0177282613481666 
4344 0.0177294071823009 
4345 0.0177343119174978 
4346 0.0177364743384801 
4347 0.0177785957779334 
4348 0.0177853969948269 
4349 0.017846308587471 
4350 0.0178657787705356 
4351 0.0178824249695583 
4352 0.0179006874237816 
4353 0.0179033390815283 
4354 0.017937660488138 
4355 0.0179429890348499 
4356 0.0179435381518036 
4357 0.0179481730809867 
4358 0.0179958715165967 
4359 0.0180141620575235 
4360 0.0180409058263583 
4361 0.0180424718794362 
4362 0.0180494699451641 
4363 0.0180495208902567 
4364 0.0180521372208814 
4365 0.0180843005108884 
4366 0.0180882838041212 
4367 0.0180957859452953 
4368 0.0181033160689159 
4369 0.0181077428442244 
4370 0.0181266193931009 
4371 0.018129048452604 
4372 0.0181449299455843 
4373 0.0181702101335545 
4374 0.0181780356003486 
4375 0.0181835146992446 
4376 0.018200824878345 
4377 0.0182066736568221 
4378 0.0182294257951334 
4379 0.0182512486121123 
4380 0.0182559952613328 
4381 0.0182970187879372 
4382 0.0183272119293801 
4383 0.0183819143636816 
4384 0.0183822181947866 
4385 0.0183992971161369 
4386 0.0184008911522799 
4387 0.0184021541708952 
4388 0.0184402729749133 
4389 0.0184969648147402 
4390 0.0185240231565128 
4391 0.0185312208287431 
4392 0.0185312779448205 
4393 0.0185356594166541 
4394 0.0185405814251595 
4395 0.0185427944090333 
4396 0.0185470546859562 
4397 0.0185517059216821 
4398 0.0186172330054665 
4399 0.0186547864795093 
4400 0.0186963847754312 
4401 0.0187060733123716 
4402 0.0187599487583407 
4403 0.0187813996587903 
4404 0.0187865315386784 
4405 0.0187910359428211 
4406 0.0188073198324716 
4407 0.0188172543402579 
4408 0.0188197913111191 
4409 0.0188276974752442 
4410 0.0188422394355716 
4411 0.0188520233747656 
4412 0.0188705593570147 
4413 0.0188712612127922 
4414 0.0188744149313667 
4415 0.0188888991012624 
4416 0.0189008836432562 
4417 0.0189220480757374 
4418 0.0189545191988512 
4419 0.0189667151933378 
4420 0.0189916910739038 
4421 0.0189937442284579 
4422 0.0189951190408501 
4423 0.0190198023415792 
4424 0.0190304847381367 
4425 0.0190409122620337 
4426 0.0190574371138281 
4427 0.0190615024575313 
4428 0.0191012795988182 
4429 0.0191307570252251 
4430 0.01917915104087 
4431 0.0191844540444036 
4432 0.019205023393399 
4433 0.019205849637027 
4434 0.0192197052241139 
4435 0.019226387885155 
4436 0.0192543992837238 
4437 0.0193191915260587 
4438 0.0193197368266729 
4439 0.0193268629615778 
4440 0.0193369943589424 
4441 0.0193500761079653 
4442 0.0193626596290641 
4443 0.0193736716248777 
4444 0.0194038964931316 
4445 0.0194142576143802 
4446 0.0194226528905207 
4447 0.0194293040964478 
4448 0.0194431377340741 
4449 0.0194470058779054 
4450 0.019466510669579 
4451 0.0194743712576238 
4452 0.0195142103998962 
4453 0.0195165084317616 
4454 0.0195236544235884 
4455 0.0195662609209433 
4456 0.0196015718305278 
4457 0.0196040421706262 
4458 0.0196156372243455 
4459 0.0196533670552801 
4460 0.019653782597709 
4461 0.0196702141358518 
4462 0.0196911350623404 
4463 0.0196935181887799 
4464 0.0197510018316966 
4465 0.0197554333020129 
4466 0.0197620424415369 
4467 0.0197645642753335 
4468 0.0198704118297567 
4469 0.0198709313114125 
4470 0.019920285639108 
4471 0.019932906261334 
4472 0.0199331046860877 
4473 0.0199604739469895 
4474 0.019964313044716 
4475 0.0199803662503411 
4476 0.0199823212016314 
4477 0.0199834193361686 
4478 0.0200036262788853 
4479 0.0200138037986801 
4480 0.0200208645351288 
4481 0.0200253497064759 
4482 0.0200406409483916 
4483 0.0200417033649748 
4484 0.0200560669186241 
4485 0.0200785939019799 
4486 0.0200822363558499 
4487 0.0200943693230748 
4488 0.020095459224575 
4489 0.0200964335493209 
4490 0.0201061520884857 
4491 0.020109563883005 
4492 0.0201231353295975 
4493 0.020161465658754 
4494 0.0201724381449747 
4495 0.0202011859069691 
4496 0.0202267944404073 
4497 0.0203137852326202 
4498 0.0203561704968578 
4499 0.0203868146979412 
4500 0.0203908203197026 
4501 0.0204313911591674 
4502 0.0204388139249356 
4503 0.0204425777786606 
4504 0.0204657769377454 
4505 0.0204841231057502 
4506 0.0204846492098841 
4507 0.0204896560125667 
4508 0.0205062504455894 
4509 0.0205105580698161 
4510 0.0205119214133348 
4511 0.0205148070597424 
4512 0.020533136076835 
4513 0.0205347812527697 
4514 0.0205415376276666 
4515 0.0205572638583515 
4516 0.0205590531912818 
4517 0.020614563161973 
4518 0.0206371453523612 
4519 0.020639747844329 
4520 0.0206421927632634 
4521 0.0206477245805006 
4522 0.0206567493817556 
4523 0.0206725327738008 
4524 0.0206968130908019 
4525 0.0207141371638419 
4526 0.0207141371638419 
4527 0.0207615391171274 
4528 0.0207648357114043 
4529 0.0207704440356847 
4530 0.0207733764374843 
4531 0.0207760697575861 
4532 0.0208219444046166 
4533 0.0208244172366243 
4534 0.0208390752047104 
4535 0.0208468869312624 
4536 0.0208570624163879 
4537 0.0208694876669692 
4538 0.0208987166857176 
4539 0.0209125069687987 
4540 0.0209264307171229 
4541 0.0209419191069727 
4542 0.0209465129240468 
4543 0.0209935050637048 
4544 0.021024916184952 
4545 0.0210353678764335 
4546 0.0210657214873705 
4547 0.0210699757688239 
4548 0.0210739566980233 
4549 0.0210770290601353 
4550 0.0211214260577919 
4551 0.0211252733282393 
4552 0.0211270029239986 
4553 0.0211367584705745 
4554 0.0211474471460542 
4555 0.0211542369326479 
4556 0.0211610887763976 
4557 0.0211667321784774 
4558 0.0211789032534375 
4559 0.0212136514521885 
4560 0.0212805674022246 
4561 0.0212833727462768 
4562 0.0212932851226296 
4563 0.0212964383297753 
4564 0.021299272293925 
4565 0.0213030669456034 
4566 0.0213080964003792 
4567 0.0213202085944752 
4568 0.0213375577740373 
4569 0.0213483506505458 
4570 0.0213897955048017 
4571 0.0214003568876703 
4572 0.0214140136152294 
4573 0.0214498658004242 
4574 0.0214655711592806 
4575 0.0214736685942372 
4576 0.021475419459174 
4577 0.021525782067222 
4578 0.0215279292082071 
4579 0.0215358853396763 
4580 0.0215411966594102 
4581 0.0215575840969754 
4582 0.0215852292272063 
4583 0.0215864927153989 
4584 0.0215954119682239 
4585 0.0216540435238786 
4586 0.0216621223003914 
4587 0.0216640799494204 
4588 0.0217076199623742 
4589 0.0217221496212814 
4590 0.0217375756671562 
4591 0.0217621047716738 
4592 0.0217690527395375 
4593 0.0218259814534332 
4594 0.0218637290969464 
4595 0.0218761683433253 
4596 0.0218839350698449 
4597 0.0219126578606914 
4598 0.0219409537603526 
4599 0.0219615374522244 
4600 0.0219927831786027 
4601 0.0219980339844309 
4602 0.0220128436642433 
4603 0.0220229989830717 
4604 0.0220407740358464 
4605 0.0220499954520924 
4606 0.0220854943714307 
4607 0.0220962733518031 
4608 0.0221394425586904 
4609 0.0221422864857339 
4610 0.0221450933118799 
4611 0.0221469373410096 
4612 0.022163499536022 
4613 0.0221681279349151 
4614 0.0221954160797179 
4615 0.0221968992386166 
4616 0.0222220359061339 
4617 0.0222428639293389 
4618 0.0222686602030746 
4619 0.0223215190366394 
4620 0.0223303959389537 
4621 0.0223396809862165 
4622 0.0223413473825181 
4623 0.022347450650379 
4624 0.0223533522291321 
4625 0.0223612144803418 
4626 0.0223617152204974 
4627 0.0223641352699878 
4628 0.0224289729816886 
4629 0.0224647494797496 
4630 0.0224844219778174 
4631 0.0224961452248489 
4632 0.0225313076506816 
4633 0.0225347339159943 
4634 0.0225390589705875 
4635 0.0225726675879961 
4636 0.0225862422321045 
4637 0.0225936084378405 
4638 0.0226059657485914 
4639 0.0226094136432206 
4640 0.0226218493221014 
4641 0.0226414617597159 
4642 0.0226418344605515 
4643 0.0226497434532559 
4644 0.0226802753877229 
4645 0.0226957940700555 
4646 0.022702321230633 
4647 0.0227465942621337 
4648 0.0227642158775556 
4649 0.0228013393071704 
4650 0.0228352122771502 
4651 0.0228379051876882 
4652 0.0228477137752477 
4653 0.0228610353611598 
4654 0.0228660301111771 
4655 0.022872150509768 
4656 0.022872367749198 
4657 0.0228997776322465 
4658 0.0229025641417952 
4659 0.0229080840083946 
4660 0.0230225713958607 
4661 0.023031725307722 
4662 0.0230352470814004 
4663 0.0230658217299639 
4664 0.0230744967457489 
4665 0.023108173317118 
4666 0.0232282894952458 
4667 0.0232716092881403 
4668 0.0232812743439792 
4669 0.0232812743439792 
4670 0.0232936341284156 
4671 0.0232992059382971 
4672 0.0233019886756751 
4673 0.0233032706205516 
4674 0.0233589022506445 
4675 0.0233818858558318 
4676 0.023384972090371 
4677 0.0233854885285358 
4678 0.0233863516992749 
4679 0.0234486524047493 
4680 0.0234590099188979 
4681 0.0234597345120565 
4682 0.023462264116655 
4683 0.0234763055992844 
4684 0.0234832247689461 
4685 0.0234883297484142 
4686 0.0234982245928747 
4687 0.0235256988250063 
4688 0.0235356242714685 
4689 0.0235647587206679 
4690 0.0235711454600891 
4691 0.0235714658309176 
4692 0.0235811868583388 
4693 0.0236277171554723 
4694 0.0236558572443659 
4695 0.0236573001317206 
4696 0.0236584762453879 
4697 0.0236606574235147 
4698 0.0236656896680545 
4699 0.023695612887619 
4700 0.0237286817561561 
4701 0.0237496325842705 
4702 0.0237949385566526 
4703 0.0238091243375554 
4704 0.0238210615559114 
4705 0.0238446094133923 
4706 0.0238598712058762 
4707 0.0238625123498397 
4708 0.0238664063242078 
4709 0.0238798693703484 
4710 0.0239215424383494 
4711 0.023962369199716 
4712 0.0239649255003416 
4713 0.0239967572784972 
4714 0.0240178878895303 
4715 0.024028050236011 
4716 0.0240342150879141 
4717 0.0240968189288733 
4718 0.024104880953934 
4719 0.0241088038653884 
4720 0.0241520862833443 
4721 0.0241551587073233 
4722 0.0241570410695431 
4723 0.0241721069832898 
4724 0.0241930567156568 
4725 0.0241941749408667 
4726 0.024226349349224 
4727 0.0242558667070171 
4728 0.0242625792051781 
4729 0.024284066009348 
4730 0.0243113968433284 
4731 0.024319582276242 
4732 0.0243369581617227 
4733 0.0243379745360419 
4734 0.0243482800446919 
4735 0.0243553342619777 
4736 0.0244396650538009 
4737 0.0244567866918041 
4738 0.0244870987058971 
4739 0.0245021077575716 
4740 0.0245180057036371 
4741 0.0245300206454351 
4742 0.024540055598705 
4743 0.0246080193427177 
4744 0.0246198894398234 
4745 0.0246447816240173 
4746 0.0246456918080026 
4747 0.0246955136041261 
4748 0.0247118334205771 
4749 0.0247148336586467 
4750 0.0247441037409914 
4751 0.0247716525399498 
4752 0.0248168650150538 
4753 0.0248423695240592 
4754 0.0248625915438613 
4755 0.0248775582186907 
4756 0.024898433139988 
4757 0.0249088012782738 
4758 0.0249146184640727 
4759 0.0249450642611369 
4760 0.0249519410635184 
4761 0.0250102540043548 
4762 0.0250370580668564 
4763 0.0250757347418351 
4764 0.0250791362610195 
4765 0.0250800743327451 
4766 0.0251152294017845 
4767 0.0251161822301432 
4768 0.0251271886764209 
4769 0.0251325035096227 
4770 0.0251375420483285 
4771 0.0251412808748315 
4772 0.0251590325631674 
4773 0.0251630506359194 
4774 0.0251820707032147 
4775 0.0251876706752766 
4776 0.0252179296567519 
4777 0.0252306782437279 
4778 0.0252316824185592 
4779 0.0252467190271443 
4780 0.0252619526449932 
4781 0.0252768363461728 
4782 0.0252913621101482 
4783 0.0253065197543972 
4784 0.0253183050326454 
4785 0.0253227926602083 
4786 0.025324102011192 
4787 0.0253282543657246 
4788 0.0253288560075775 
4789 0.0253516589519874 
4790 0.02541611713346 
4791 0.0254270515946611 
4792 0.0254311881877599 
4793 0.0254835682886246 
4794 0.0254904959225919 
4795 0.0255459518586343 
4796 0.0255525747989279 
4797 0.0255656482489683 
4798 0.0255745758403329 
4799 0.0255932541935947 
4800 0.02559338166588 
4801 0.0256168983223977 
4802 0.0256202388808745 
4803 0.0256624157466882 
4804 0.0256730006054446 
4805 0.0256754810344434 
4806 0.0256799435697767 
4807 0.0256861036819925 
4808 0.0257225282522595 
4809 0.0257249143068476 
4810 0.0257406666291762 
4811 0.0257627860043354 
4812 0.0257908345623922 
4813 0.0258214095654183 
4814 0.0258245406161507 
4815 0.0258371416106582 
4816 0.0259203349543104 
4817 0.0259416807774965 
4818 0.0259466050698194 
4819 0.0259699502176792 
4820 0.0259893601998834 
4821 0.0260217326344555 
4822 0.0260476935101729 
4823 0.0260536398159366 
4824 0.0261203318898728 
4825 0.0261778338655789 
4826 0.0261890917943487 
4827 0.0262504972109527 
4828 0.0262609246679429 
4829 0.0262688997944051 
4830 0.0262911905450664 
4831 0.0262978032594944 
4832 0.0263054965022713 
4833 0.026315818636502 
4834 0.0263318800831997 
4835 0.0263327642480432 
4836 0.0263335357214954 
4837 0.0263388855723131 
4838 0.0263733632526553 
4839 0.0264015646133517 
4840 0.0264060673777472 
4841 0.0264218979869448 
4842 0.0264403342000066 
4843 0.0264537410969213 
4844 0.026461779494193 
4845 0.0264724294095395 
4846 0.0265235288810191 
4847 0.0265311706355961 
4848 0.0265409462144711 
4849 0.0265630627370422 
4850 0.0265911306452674 
4851 0.0266493681871038 
4852 0.0266608895054077 
4853 0.0266957936699883 
4854 0.0266974200174077 
4855 0.0266995115796537 
4856 0.0267461099848431 
4857 0.0267934722359509 
4858 0.0268047169320698 
4859 0.0268551219925003 
4860 0.0269160524563287 
4861 0.0269456285620044 
4862 0.0269591097686987 
4863 0.0269769081324633 
4864 0.0270067247585167 
4865 0.0270396236334767 
4866 0.0270582535386865 
4867 0.027078032956567 
4868 0.0270914234592375 
4869 0.027129111103808 
4870 0.027138682773987 
4871 0.0271404327288583 
4872 0.0272041293960205 
4873 0.0272483915412944 
4874 0.0272707310441884 
4875 0.0272727955611158 
4876 0.0272783813546762 
4877 0.0273183915989238 
4878 0.0273211414645614 
4879 0.0273229743469705 
4880 0.0273606171990289 
4881 0.0273628275549524 
4882 0.0273811932814143 
4883 0.0273832180566923 
4884 0.0273977678133521 
4885 0.0274056588297673 
4886 0.0274451637757549 
4887 0.0274643875594427 
4888 0.0274699535845637 
4889 0.0274878353682999 
4890 0.02752275301681 
4891 0.0275471023579945 
4892 0.0275705972634622 
4893 0.027580162842641 
4894 0.0275855662613305 
4895 0.0275955257606219 
4896 0.0276311941355084 
4897 0.0276348891136026 
4898 0.0276351333459288 
4899 0.0276384603946992 
4900 0.0276468547791838 
4901 0.0276477862049938 
4902 0.0276668165788181 
4903 0.0277060174562777 
4904 0.0277224975602788 
4905 0.0277490521749667 
4906 0.0277528779746144 
4907 0.0277706001594988 
4908 0.0277763307951593 
4909 0.027817071874373 
4910 0.0278638601153872 
4911 0.0278851828342334 
4912 0.0278938512235219 
4913 0.027915681374232 
4914 0.0279211783997773 
4915 0.027928246895928 
4916 0.0279384122925636 
4917 0.0279489583317255 
4918 0.0279801430608715 
4919 0.0279887095460939 
4920 0.0279899507925323 
4921 0.0279942658877833 
4922 0.0280300717021426 
4923 0.0280332998527781 
4924 0.02807204026124 
4925 0.0281028206232554 
4926 0.028122317100394 
4927 0.0281245329385734 
4928 0.0281301154794758 
4929 0.0281362424592873 
4930 0.0281774182019707 
4931 0.0281805247685351 
4932 0.0281840776561847 
4933 0.0282203154357758 
4934 0.0282418217570559 
4935 0.0282448197760962 
4936 0.0282524407516257 
4937 0.0282596265828766 
4938 0.0282853888681009 
4939 0.0283419614841101 
4940 0.0283445951296708 
4941 0.0283760970704659 
4942 0.0283972257084026 
4943 0.0284148943483188 
4944 0.0284308885234852 
4945 0.0284903911854378 
4946 0.0285133586995241 
4947 0.0285234410733899 
4948 0.0285397467076151 
4949 0.0285446841674151 
4950 0.0285555206770158 
4951 0.0285560085784474 
4952 0.0286462368352854 
4953 0.0286517258671452 
4954 0.0286545701426896 
4955 0.0286616064741451 
4956 0.0286659389964177 
4957 0.0287358518163713 
4958 0.0287432837931927 
4959 0.0287684745912215 
4960 0.0287829456453017 
4961 0.0287907103600408 
4962 0.0288067746972731 
4963 0.0288490188752826 
4964 0.0288924146751957 
4965 0.0289057128165888 
4966 0.0289294075418302 
4967 0.0289609974264165 
4968 0.0290020476291905 
4969 0.0290233019387531 
4970 0.029072943602 
4971 0.0290732420262949 
4972 0.0290793890767431 
4973 0.0290962035675258 
4974 0.0291039403688458 
4975 0.0291150774064631 
4976 0.0291465991092149 
4977 0.0291550141946335 
4978 0.0291841200759913 
4979 0.0291926637151545 
4980 0.0291959146610593 
4981 0.0292073004312629 
4982 0.0292348589537931 
4983 0.029275713407149 
4984 0.0293075539568813 
4985 0.0293142117933418 
4986 0.0294420872815014 
4987 0.0294425539977096 
4988 0.0294506918005216 
4989 0.0294593714013614 
4990 0.0294625622448147 
4991 0.0294800472815599 
4992 0.0294912197881128 
4993 0.0295016909300279 
4994 0.0295038850638454 
4995 0.0295128025370474 
4996 0.0295456833791034 
4997 0.0295785508572116 
4998 0.0295786117756874 
4999 0.0295840224808196 
5000 0.0295883515543179 
5001 0.0295943168494575 
5002 0.0295990048698594 
5003 0.0296265628534856 
5004 0.0296444217778081 
5005 0.0296843265402815 
5006 0.0297139705461518 
5007 0.0297139705461518 
5008 0.0297359773344985 
5009 0.0297580527328951 
5010 0.0297742374944474 
5011 0.0297835511904118 
5012 0.0297896237198524 
5013 0.0298135146774497 
5014 0.0298260281428945 
5015 0.0298334482671167 
5016 0.0298362634720835 
5017 0.0298648310483733 
5018 0.0298818366531911 
5019 0.0299157082271375 
5020 0.0299386895726042 
5021 0.0299428700293247 
5022 0.0299695868313675 
5023 0.029984415521183 
5024 0.0299881466040115 
5025 0.0299925607837466 
5026 0.0299956773663979 
5027 0.0300442607042394 
5028 0.0300475143246366 
5029 0.0300561317630646 
5030 0.0300935142886264 
5031 0.0301014293082082 
5032 0.0301243670669755 
5033 0.030208910479087 
5034 0.0302141087958594 
5035 0.0302469186632188 
5036 0.0302565509531913 
5037 0.0302715148552711 
5038 0.0303049739311436 
5039 0.0303192558196374 
5040 0.0303230749922578 
5041 0.0303268683211022 
5042 0.0303269332062361 
5043 0.0303312050522798 
5044 0.0303415145116282 
5045 0.0303463163964098 
5046 0.0303597388495513 
5047 0.0303717324310709 
5048 0.0304037012539448 
5049 0.0304234070844948 
5050 0.0304280378973544 
5051 0.0304737293729299 
5052 0.030501275157438 
5053 0.0305059645633394 
5054 0.0305116370280655 
5055 0.0305118576255315 
5056 0.0305152429940429 
5057 0.0305293734287839 
5058 0.0305365988085706 
5059 0.0305589524547509 
5060 0.0305655815606511 
5061 0.0305775291528495 
5062 0.0306093093827826 
5063 0.0306113557892767 
5064 0.0306171781963129 
5065 0.0306272281820207 
5066 0.0306469209501691 
5067 0.0306498788202769 
5068 0.0306822578419897 
5069 0.0306846541257497 
5070 0.0307124697853762 
5071 0.0307630124050572 
5072 0.0307847845412121 
5073 0.0307916346878067 
5074 0.0307946649320953 
5075 0.0308201205059283 
5076 0.0308252578682485 
5077 0.0308501191560861 
5078 0.030865180805776 
5079 0.0308981950675026 
5080 0.0309242014753056 
5081 0.0309635780280214 
5082 0.0309920729341195 
5083 0.0310045387466148 
5084 0.0310175563408841 
5085 0.0310958712990434 
5086 0.0311056231680639 
5087 0.0311341818260969 
5088 0.031156630629214 
5089 0.0311724209247732 
5090 0.0311750732034504 
5091 0.0311994705067507 
5092 0.0312260477873194 
5093 0.0312291267565791 
5094 0.0312519512759043 
5095 0.0312872667415724 
5096 0.0313043255836113 
5097 0.0313294472961461 
5098 0.0313496223225611 
5099 0.0313621578536833 
5100 0.0313659863273761 
5101 0.0314085205178422 
5102 0.0314101055548867 
5103 0.0314231844189837 
5104 0.0314441968068549 
5105 0.0314586124850625 
5106 0.0314639070139536 
5107 0.0314791161276664 
5108 0.031482943742618 
5109 0.0314994382498926 
5110 0.0315427501941092 
5111 0.0315623853122765 
5112 0.0315702148157996 
5113 0.0316193825492305 
5114 0.0316609037609467 
5115 0.0316627559692855 
5116 0.0316673168247244 
5117 0.0316731433207441 
5118 0.0316933803524335 
5119 0.0317026180474885 
5120 0.0317339379695587 
5121 0.0318162231173326 
5122 0.0318532100595584 
5123 0.0318659273511119 
5124 0.0318763942705879 
5125 0.0319062122911704 
5126 0.031923478506637 
5127 0.0319435729791609 
5128 0.0319743513319517 
5129 0.0319869491864156 
5130 0.0319968072349183 
5131 0.0320033374558571 
5132 0.0320890331496136 
5133 0.0321130799012774 
5134 0.032115921478533 
5135 0.0321349174899006 
5136 0.0321404344530743 
5137 0.0322521233141617 
5138 0.0322662004191471 
5139 0.0322677610765329 
5140 0.0322770961567634 
5141 0.0322808968010617 
5142 0.0322908882045154 
5143 0.0323035428369943 
5144 0.0323157240824829 
5145 0.0323519338541259 
5146 0.0323999150033378 
5147 0.0324278222816259 
5148 0.032438072274836 
5149 0.0324457123153292 
5150 0.032475739533725 
5151 0.0324901378102704 
5152 0.0325213913717777 
5153 0.0325480980770101 
5154 0.0325560002978497 
5155 0.0325822093805209 
5156 0.0325914599232161 
5157 0.0326057297362417 
5158 0.0326072312553169 
5159 0.0326362592427478 
5160 0.0326497419074121 
5161 0.0326691013895428 
5162 0.032670065885895 
5163 0.0326821929802457 
5164 0.0326885749410652 
5165 0.032715671155481 
5166 0.0327224705085352 
5167 0.0327723048844764 
5168 0.0327836132606462 
5169 0.0327900699655187 
5170 0.0328040985125094 
5171 0.0328799946812795 
5172 0.0330071638176489 
5173 0.0330098837975379 
5174 0.0330411906525382 
5175 0.0331034569270631 
5176 0.0331078219233654 
5177 0.0331413448353052 
5178 0.0331475815582413 
5179 0.0331540904501326 
5180 0.0331570600218777 
5181 0.033157851427386 
5182 0.033158524650757 
5183 0.0331906494651157 
5184 0.0332178200241516 
5185 0.0332251450934709 
5186 0.0332256293340391 
5187 0.0332493546966289 
5188 0.0332504657813213 
5189 0.033266091093487 
5190 0.0332784869226508 
5191 0.0333404469479377 
5192 0.0333473972908353 
5193 0.0333508658657638 
5194 0.033350975071913 
5195 0.0333563539301039 
5196 0.0333586399942262 
5197 0.0333800860035072 
5198 0.0333918989337868 
5199 0.0334334116996927 
5200 0.0334488373667767 
5201 0.0334506680297605 
5202 0.0334548654564518 
5203 0.0334678233287875 
5204 0.0334684690440264 
5205 0.0334911185254808 
5206 0.0335012476299685 
5207 0.0335130108568519 
5208 0.0335327727948015 
5209 0.0335885454927696 
5210 0.0336083600139387 
5211 0.0336216223051733 
5212 0.0336554378206235 
5213 0.0336632254620158 
5214 0.0336915902182181 
5215 0.0337045573469841 
5216 0.0337251944911991 
5217 0.0337276060939176 
5218 0.0338346383233015 
5219 0.0338446263410683 
5220 0.0338497383838035 
5221 0.0338521724433319 
5222 0.0339198191344196 
5223 0.0339295141820441 
5224 0.0339750729137999 
5225 0.0340351850650152 
5226 0.0340384486094859 
5227 0.0340559315158668 
5228 0.034140417461938 
5229 0.03417579931288 
5230 0.0342542787804439 
5231 0.0342602532431523 
5232 0.0342863474970738 
5233 0.034293226974271 
5234 0.0343112495629857 
5235 0.0343185060233364 
5236 0.0343269074648329 
5237 0.0343534238567898 
5238 0.034406306365501 
5239 0.0344073217718467 
5240 0.0344428308057371 
5241 0.0344963746899456 
5242 0.0345002074102406 
5243 0.0345043848421308 
5244 0.0345442252560016 
5245 0.0345495820146654 
5246 0.0346084367023095 
5247 0.0346198748994748 
5248 0.0346288708099674 
5249 0.0346420088979523 
5250 0.0346541445611394 
5251 0.0346580807484772 
5252 0.0347056478585261 
5253 0.0347259528357321 
5254 0.0347375246353833 
5255 0.0347459660625835 
5256 0.0347757281066055 
5257 0.0348170520618885 
5258 0.0348411661347724 
5259 0.0348425963693894 
5260 0.0348570199970204 
5261 0.0348897640220664 
5262 0.0349154298533019 
5263 0.0349657271988122 
5264 0.0350042144209965 
5265 0.0350647083180916 
5266 0.0350741842592346 
5267 0.0350765031409594 
5268 0.0350893071382293 
5269 0.0350910991440604 
5270 0.0351630903041536 
5271 0.0352143733489894 
5272 0.035264212334554 
5273 0.0352668459648419 
5274 0.0352883884354132 
5275 0.035304216408621 
5276 0.0353055843852225 
5277 0.0353171305149877 
5278 0.0353375091737621 
5279 0.0353436562890176 
5280 0.0353727626477892 
5281 0.0354136228035607 
5282 0.0354319738712508 
5283 0.0354927060546529 
5284 0.0356312470272659 
5285 0.0356388784963002 
5286 0.0356577271550216 
5287 0.0356588507411641 
5288 0.0357168732084766 
5289 0.0357405238688374 
5290 0.0357470397112867 
5291 0.0358268354739822 
5292 0.0358535363795708 
5293 0.0358590943055642 
5294 0.0358626357122903 
5295 0.0358731897159084 
5296 0.03587424363014 
5297 0.0358832374376052 
5298 0.0359188318751907 
5299 0.0359317611785444 
5300 0.0359832432521333 
5301 0.0360280925652029 
5302 0.0360873128519069 
5303 0.036130742875326 
5304 0.0361401262477914 
5305 0.0361501655300861 
5306 0.0361650809800044 
5307 0.0361685758504724 
5308 0.0362051648567475 
5309 0.0362400485634182 
5310 0.0362595880976995 
5311 0.0362806228390826 
5312 0.0362816256447257 
5313 0.0362991501040079 
5314 0.036345553084282 
5315 0.0363702714756752 
5316 0.0364071915451337 
5317 0.0364157428695158 
5318 0.036423994331979 
5319 0.0364249266029627 
5320 0.0364437617159997 
5321 0.0365602812002863 
5322 0.0365612733655029 
5323 0.0365851329345034 
5324 0.0365924893375046 
5325 0.0366065264940943 
5326 0.0366315427826274 
5327 0.0366648335847131 
5328 0.0366896857762817 
5329 0.0366922780840077 
5330 0.0366985478420819 
5331 0.0367007949409142 
5332 0.0367236786416343 
5333 0.0367253262613374 
5334 0.0367456011442048 
5335 0.0367750043395714 
5336 0.0367837408826717 
5337 0.0367965599712771 
5338 0.0368818768911477 
5339 0.037000994141275 
5340 0.0370092477599706 
5341 0.0370225096101199 
5342 0.0370483193430884 
5343 0.0370980459559474 
5344 0.0371068048790645 
5345 0.0371230474340268 
5346 0.0371478133360248 
5347 0.0371575094600327 
5348 0.0371625691380618 
5349 0.0371791881250575 
5350 0.0371916526123496 
5351 0.0371986996220899 
5352 0.0372974838605834 
5353 0.0373004489494592 
5354 0.0373120803480907 
5355 0.0373144267565379 
5356 0.0373342907367658 
5357 0.0373570227880161 
5358 0.0373694169142769 
5359 0.0374226226286895 
5360 0.0374456132553281 
5361 0.0374702755828753 
5362 0.0374851485996045 
5363 0.0375449373042035 
5364 0.0375879529890446 
5365 0.037595703761704 
5366 0.0377015458039966 
5367 0.0377361941105334 
5368 0.0377483401626423 
5369 0.0377849500543047 
5370 0.0378096667626197 
5371 0.0378129514607315 
5372 0.0378197334726491 
5373 0.0378206403272533 
5374 0.0378379777455495 
5375 0.037845133929011 
5376 0.0378725199312682 
5377 0.037888116695729 
5378 0.0379336583604176 
5379 0.0380471339909128 
5380 0.0380946087183064 
5381 0.0381611156581685 
5382 0.0383025748145749 
5383 0.0384262948310602 
5384 0.0384269344484258 
5385 0.0384306014055727 
5386 0.0384402889107332 
5387 0.0384431447104386 
5388 0.0384527462938425 
5389 0.0385342278390855 
5390 0.0385446560761414 
5391 0.0385525374357783 
5392 0.0385673989373448 
5393 0.0385873010879076 
5394 0.038621879885817 
5395 0.038632288437795 
5396 0.0387327907386403 
5397 0.0387506846382628 
5398 0.0387696040736664 
5399 0.03878452041091 
5400 0.0388009482008787 
5401 0.0388028721230616 
5402 0.0388108740718968 
5403 0.0388560895937746 
5404 0.0388926569237177 
5405 0.0388976057072339 
5406 0.0389076319502506 
5407 0.0389414734215072 
5408 0.038941768193547 
5409 0.038962256119708 
5410 0.0389695344337659 
5411 0.0389761005389247 
5412 0.0390413241244016 
5413 0.0390435793279346 
5414 0.0390663694291917 
5415 0.0390663694291917 
5416 0.039091339843841 
5417 0.0390981081997445 
5418 0.0391889837377601 
5419 0.0392527777045445 
5420 0.0392733267905411 
5421 0.0392762272537821 
5422 0.0392951355699833 
5423 0.0393427619278916 
5424 0.0393459907745076 
5425 0.0393503582309159 
5426 0.039354112041788 
5427 0.0393751077117389 
5428 0.0394086437576182 
5429 0.0394471781410572 
5430 0.0394738472044138 
5431 0.0394876973600283 
5432 0.0394999325700241 
5433 0.0395478028455139 
5434 0.0395508607492681 
5435 0.0395656850949173 
5436 0.0395860324702169 
5437 0.0395890473973286 
5438 0.0396467216361487 
5439 0.0396586827594081 
5440 0.039660734267588 
5441 0.0396953427010219 
5442 0.0397306518918934 
5443 0.0397351060074864 
5444 0.0397673255294427 
5445 0.039846574626014 
5446 0.0399001131025215 
5447 0.0399559417886024 
5448 0.0399603377507609 
5449 0.039970555088402 
5450 0.0399763832299338 
5451 0.0400069985019752 
5452 0.0400342949933907 
5453 0.0401009515462514 
5454 0.0401796023114946 
5455 0.0401895205938767 
5456 0.040209402767311 
5457 0.0402218272797009 
5458 0.0402422516500519 
5459 0.0402550093755973 
5460 0.0402874920760835 
5461 0.0403295178361056 
5462 0.0403413180450202 
5463 0.0403658314631882 
5464 0.0404022776091781 
5465 0.0404112074915132 
5466 0.0404509909782291 
5467 0.0405013652178806 
5468 0.0405025155022335 
5469 0.0405111859827874 
5470 0.0405138317245645 
5471 0.0405609711620694 
5472 0.0405730733316923 
5473 0.0405840692129835 
5474 0.0405848997447129 
5475 0.0406231021921939 
5476 0.040661970631623 
5477 0.0406634340693438 
5478 0.0406902949219352 
5479 0.0407052819804763 
5480 0.0407187135255985 
5481 0.0407195300666471 
5482 0.0407259682108097 
5483 0.0407462037989233 
5484 0.0408057165933776 
5485 0.0408364692422587 
5486 0.0408465766240138 
5487 0.0408757746057797 
5488 0.0408827251696756 
5489 0.0408971090651596 
5490 0.0409340860125951 
5491 0.0409389788249947 
5492 0.0409719605702125 
5493 0.0409729100162815 
5494 0.0410333958610274 
5495 0.0410680690937422 
5496 0.0410821915999561 
5497 0.0411024422599486 
5498 0.0411149986785569 
5499 0.0411265734606846 
5500 0.0411870543749623 
5501 0.0411891919585259 
5502 0.0412057980681481 
5503 0.0412422946472468 
5504 0.0412465558711285 
5505 0.0412735793947259 
5506 0.0412830986340367 
5507 0.0412898673724458 
5508 0.0413086698113139 
5509 0.0413284038020409 
5510 0.0414008330556879 
5511 0.041405878261623 
5512 0.0414301484673599 
5513 0.041454745420187 
5514 0.0414627197524791 
5515 0.0414751140153957 
5516 0.041498424998649 
5517 0.0415099658995685 
5518 0.0415187876830486 
5519 0.0415463704968893 
5520 0.0415797671323804 
5521 0.0416012609157715 
5522 0.041621604461053 
5523 0.0416221448708147 
5524 0.0416348586287928 
5525 0.0416591030870014 
5526 0.0416719954683709 
5527 0.0416725110526753 
5528 0.0416754911721901 
5529 0.0416848720162264 
5530 0.0417103973231611 
5531 0.0417201934602006 
5532 0.0417380689181589 
5533 0.0417619087888126 
5534 0.0418024845795832 
5535 0.0418117879307483 
5536 0.0418170314953834 
5537 0.0418248548653 
5538 0.0418535779069895 
5539 0.0419359342880505 
5540 0.041937032657098 
5541 0.0419755828486449 
5542 0.0419871139553 
5543 0.0420034117700351 
5544 0.0420201755622045 
5545 0.0420278887151747 
5546 0.0420368006592472 
5547 0.042087503897695 
5548 0.042087503897695 
5549 0.042108459068016 
5550 0.0421165844639602 
5551 0.042129583805778 
5552 0.042149216330456 
5553 0.0421523685603812 
5554 0.0421657093839728 
5555 0.0422184905403023 
5556 0.0422403370109563 
5557 0.0422422775776503 
5558 0.0422432155280004 
5559 0.0422565281358535 
5560 0.0422648595291085 
5561 0.0422940004149037 
5562 0.0423132864232138 
5563 0.0423136186522003 
5564 0.0423299482774104 
5565 0.042368049553468 
5566 0.042376457990039 
5567 0.0423970668811008 
5568 0.0424268357228972 
5569 0.0424509097488173 
5570 0.0424544107700533 
5571 0.0424623272336509 
5572 0.0425135313148601 
5573 0.0425414054627117 
5574 0.0425415270761332 
5575 0.0425446014781187 
5576 0.0425520655921054 
5577 0.0426144831841559 
5578 0.0426177585412113 
5579 0.0426192341900711 
5580 0.0426678674462396 
5581 0.0426717345766628 
5582 0.0426962017890978 
5583 0.0427421714322053 
5584 0.0427478920469151 
5585 0.0427509106315336 
5586 0.042752214868052 
5587 0.0428333953068838 
5588 0.0428382933362831 
5589 0.0428403236169657 
5590 0.0428589869235512 
5591 0.0428779479932858 
5592 0.0429011094316784 
5593 0.0429209517687478 
5594 0.0429244408990886 
5595 0.0429360140816009 
5596 0.0429392354435668 
5597 0.0429640998593754 
5598 0.0430018810361525 
5599 0.0430950457431752 
5600 0.0431137496817713 
5601 0.0431420434173005 
5602 0.0431753336472498 
5603 0.0432592459020918 
5604 0.0433069764444406 
5605 0.0434066431637313 
5606 0.0434091256429405 
5607 0.0434232712877379 
5608 0.0434627608568588 
5609 0.0434761394631566 
5610 0.0434906683679041 
5611 0.0434959813662266 
5612 0.0435382533582164 
5613 0.0435392974117934 
5614 0.0436015319979056 
5615 0.0436500080356223 
5616 0.0436590283247398 
5617 0.0436739506891582 
5618 0.0437175522114019 
5619 0.0438210149400731 
5620 0.0438344624851204 
5621 0.0438417751975126 
5622 0.0438476057547837 
5623 0.0438688970979043 
5624 0.0438834194748913 
5625 0.0438946698458359 
5626 0.0438958726631524 
5627 0.0439159678440409 
5628 0.0439512901807386 
5629 0.043952604154887 
5630 0.0439680761398316 
5631 0.0440044541929595 
5632 0.0440056931787077 
5633 0.0440480143858239 
5634 0.0440591731058077 
5635 0.0440721758094779 
5636 0.0441163608135066 
5637 0.0441427968045479 
5638 0.044153831338513 
5639 0.0441864447102604 
5640 0.0442025081326282 
5641 0.0442512606623336 
5642 0.0442512785199701 
5643 0.0442722104858514 
5644 0.0443167946643599 
5645 0.0443372775047967 
5646 0.0443652568272108 
5647 0.0444051587289321 
5648 0.0444057871988427 
5649 0.0444194202104477 
5650 0.0444280062049876 
5651 0.0444527514524325 
5652 0.0445028076320895 
5653 0.0445845097256751 
5654 0.0446108396288632 
5655 0.0446394934486679 
5656 0.0446527777700966 
5657 0.0447142250024935 
5658 0.0447352671591421 
5659 0.0447381452751847 
5660 0.0447832873373035 
5661 0.0448370435960979 
5662 0.044899816002784 
5663 0.044903545331797 
5664 0.0449100176294044 
5665 0.0449824102293076 
5666 0.0450024397022401 
5667 0.0450036377356652 
5668 0.0450269158139554 
5669 0.0450813908747357 
5670 0.0450937538404634 
5671 0.0451156481605214 
5672 0.0451309044491781 
5673 0.04514133232046 
5674 0.0451630585041639 
5675 0.045228383431004 
5676 0.045245733039328 
5677 0.0452876933669777 
5678 0.0453973794030102 
5679 0.0454377060613355 
5680 0.0454613153170002 
5681 0.0454773659930927 
5682 0.0454834731744545 
5683 0.0455119521028142 
5684 0.0456534695078331 
5685 0.045683726740813 
5686 0.0456985525398219 
5687 0.0457435404924678 
5688 0.0458704301047377 
5689 0.0458886722678903 
5690 0.0459057993892048 
5691 0.0459440519537624 
5692 0.0459683400926799 
5693 0.0460414990290798 
5694 0.0460702896449336 
5695 0.0461011992475 
5696 0.0461318784896392 
5697 0.0461499966353164 
5698 0.0461540944193676 
5699 0.0461629475101739 
5700 0.0461643773489866 
5701 0.0461724451846559 
5702 0.0462084418329642 
5703 0.0463279082448381 
5704 0.046342285148763 
5705 0.0463503120311971 
5706 0.0463840395256353 
5707 0.0464105459481506 
5708 0.0464570636062871 
5709 0.0464798711030846 
5710 0.0464963124801971 
5711 0.0465110565748686 
5712 0.0465131377635737 
5713 0.046522957732398 
5714 0.0465476034178845 
5715 0.0465692496419715 
5716 0.0465721702750341 
5717 0.0465750142802799 
5718 0.0466047869981383 
5719 0.0466288058906428 
5720 0.0466697440519031 
5721 0.0466959371241124 
5722 0.0467397441490044 
5723 0.0467837888789833 
5724 0.0468095204938818 
5725 0.0468161036465919 
5726 0.0468284573344979 
5727 0.0468561607243146 
5728 0.046865373082016 
5729 0.0469183808264597 
5730 0.0469280752826841 
5731 0.0469971025585235 
5732 0.0470156388861254 
5733 0.0470517310414814 
5734 0.0470530293151256 
5735 0.0470617720388503 
5736 0.0470838988076927 
5737 0.0471295395060784 
5738 0.0472886684018532 
5739 0.0472985023806303 
5740 0.047312187902085 
5741 0.0473601418456668 
5742 0.0473648284313809 
5743 0.0474111450464529 
5744 0.0474563316193629 
5745 0.0474596159123936 
5746 0.0475384355590495 
5747 0.0475621115262538 
5748 0.0475653254317001 
5749 0.0475698583622852 
5750 0.047607884006898 
5751 0.0477814818228926 
5752 0.0477823535798194 
5753 0.0477930617648499 
5754 0.0478063251479647 
5755 0.0478252443084141 
5756 0.0478532967776102 
5757 0.0479118918641535 
5758 0.0479398274612631 
5759 0.0479928394235329 
5760 0.04800474755541 
5761 0.0480220757272087 
5762 0.0480245810703399 
5763 0.0480562356596663 
5764 0.0480639122497539 
5765 0.048083840191493 
5766 0.0481047909773392 
5767 0.0481114535678377 
5768 0.0481487921845401 
5769 0.0482018373186538 
5770 0.0482761894423243 
5771 0.0484010242710342 
5772 0.0484576487967854 
5773 0.0485085210961207 
5774 0.0485264114942769 
5775 0.0485577801463343 
5776 0.0485803089873224 
5777 0.0485997812092253 
5778 0.0486158936372201 
5779 0.0486503497590508 
5780 0.0486836392806922 
5781 0.0486900523205983 
5782 0.048723762666025 
5783 0.0487242440888442 
5784 0.048734013504693 
5785 0.0487468674283097 
5786 0.0488483255414815 
5787 0.0488664445235561 
5788 0.0488939126355948 
5789 0.0489147269482662 
5790 0.048915367532316 
5791 0.0489285570943283 
5792 0.0489323139777275 
5793 0.0489577555340482 
5794 0.0489619312520094 
5795 0.0489849884127596 
5796 0.0489942438117762 
5797 0.0490058967363702 
5798 0.0490120312477625 
5799 0.0490601966815957 
5800 0.0490872973163924 
5801 0.0491001321889489 
5802 0.0491271722513222 
5803 0.0491727477648463 
5804 0.0492186399281225 
5805 0.0492541154033638 
5806 0.0493434750891092 
5807 0.0493442288844497 
5808 0.049351839845309 
5809 0.0494303842157063 
5810 0.0494566098807781 
5811 0.049496696042566 
5812 0.0495169765416549 
5813 0.0495239406208434 
5814 0.0496554453424516 
5815 0.0497179334853198 
5816 0.0497180649789633 
5817 0.0497284232584523 
5818 0.0497289062076927 
5819 0.0497351706591511 
5820 0.0497420176901609 
5821 0.049742727995774 
5822 0.0497731034300146 
5823 0.0497960378658048 
5824 0.0497992714189883 
5825 0.049815100772653 
5826 0.0498224188487272 
5827 0.0498244177946857 
5828 0.0498376450408233 
5829 0.0498423559050599 
5830 0.0498854308648941 
5831 0.0499040383133723 
5832 0.0499679023364552 
5833 0.0499695107257779 
5834 0.0499748045522972 
5835 0.0500004819425613 
5836 0.0500376644547433 
5837 0.050083466893286 
5838 0.0501450180025468 
5839 0.0501597542773449 
5840 0.050185871560382 
5841 0.0501939967909614 
5842 0.0502118864435645 
5843 0.0503483302258394 
5844 0.0503563656886417 
5845 0.0503745478467077 
5846 0.0504130643526074 
5847 0.0505020193024707 
5848 0.0505254406700052 
5849 0.0505575426266853 
5850 0.0505970378184277 
5851 0.0506278605958883 
5852 0.0506471471458065 
5853 0.0506757344652251 
5854 0.0507412323477251 
5855 0.0507887880722217 
5856 0.0508192240587278 
5857 0.050845864072511 
5858 0.0509259476316916 
5859 0.0509424168581175 
5860 0.0509692139811731 
5861 0.0509810859649097 
5862 0.0510214696275736 
5863 0.0510854954114567 
5864 0.0511550990399143 
5865 0.0511885933111041 
5866 0.0512055688316844 
5867 0.051237334231156 
5868 0.0513445610738332 
5869 0.0513746509944881 
5870 0.0513910251711417 
5871 0.051392323743029 
5872 0.0513935874823866 
5873 0.0514021698809392 
5874 0.0514071286404288 
5875 0.0514243527332365 
5876 0.0514609848049008 
5877 0.0514630355272417 
5878 0.0515039839381393 
5879 0.0515625042129429 
5880 0.0516426066146552 
5881 0.0516528526743698 
5882 0.0517634277937152 
5883 0.0517847494806096 
5884 0.0518419121328894 
5885 0.0518428252380956 
5886 0.0518475771485004 
5887 0.0518648220246198 
5888 0.051875631304226 
5889 0.0518826890929397 
5890 0.0519119035717125 
5891 0.0519153056051241 
5892 0.05191868968878 
5893 0.0519834720398203 
5894 0.0521283781090071 
5895 0.0522258199882924 
5896 0.052258526883394 
5897 0.0522601323770141 
5898 0.0522627526257616 
5899 0.0523067427170819 
5900 0.0523070456028844 
5901 0.0523653864702351 
5902 0.0523732078234271 
5903 0.0524029805108014 
5904 0.0524147411446909 
5905 0.0524564520372156 
5906 0.0525146190966015 
5907 0.0525615271958204 
5908 0.0525947586578393 
5909 0.0526151540927533 
5910 0.052684600758388 
5911 0.0527182593521437 
5912 0.0528085477974429 
5913 0.052810900964056 
5914 0.052822649862519 
5915 0.0528253561891597 
5916 0.0528743756429629 
5917 0.0528852388792678 
5918 0.0529071029995934 
5919 0.0529480846159984 
5920 0.0529502136492369 
5921 0.0529518315036913 
5922 0.0529734396662501 
5923 0.05297955254565 
5924 0.0530163807480331 
5925 0.0530190524596198 
5926 0.0531032192757899 
5927 0.0531126319235312 
5928 0.05312553159164 
5929 0.0531438740813581 
5930 0.0531532512969425 
5931 0.0531917943269798 
5932 0.0531996590124798 
5933 0.0532051841964595 
5934 0.0532611283056255 
5935 0.0532615620846139 
5936 0.0532825356153993 
5937 0.0532846347914417 
5938 0.0533103632707259 
5939 0.0533578310348765 
5940 0.0533837720267109 
5941 0.0534005311005092 
5942 0.0534204936758292 
5943 0.0534229019252592 
5944 0.0534588111273171 
5945 0.0534668922292387 
5946 0.053470956399091 
5947 0.0535130039974765 
5948 0.0535382695977368 
5949 0.0535428853745517 
5950 0.0535633763572716 
5951 0.0535763792799145 
5952 0.053581692312634 
5953 0.0536152250090836 
5954 0.0536399580098802 
5955 0.0537131679490996 
5956 0.0537187752319104 
5957 0.0537334134287006 
5958 0.0538296551431756 
5959 0.0538381713404911 
5960 0.0538814584207244 
5961 0.0539133230219888 
5962 0.0539277805747752 
5963 0.0539398939902632 
5964 0.0539867547862874 
5965 0.0539885019895973 
5966 0.0539948015470367 
5967 0.0539966437223777 
5968 0.0540108608868389 
5969 0.0540139318546557 
5970 0.0540330270984588 
5971 0.0540830987693352 
5972 0.0541548460265838 
5973 0.0541614003379055 
5974 0.0541748953887887 
5975 0.0541784421086309 
5976 0.0541845422284225 
5977 0.0542302738652295 
5978 0.054335518622224 
5979 0.0543740688565886 
5980 0.0543861275259646 
5981 0.0544680822522222 
5982 0.054510584235362 
5983 0.0545307270209018 
5984 0.0545686894198334 
5985 0.0545706516109147 
5986 0.0545805988393079 
5987 0.0546232919263636 
5988 0.0546375801819623 
5989 0.0546736748544169 
5990 0.0546988165687897 
5991 0.0547432239590844 
5992 0.0547546737368823 
5993 0.0547694090155361 
5994 0.054796988645324 
5995 0.0548107098010576 
5996 0.054818918568556 
5997 0.0548222304566828 
5998 0.054859979455656 
5999 0.0548844505586157 
6000 0.054884542105306 
6001 0.0548916717160199 
6002 0.0549703575318028 
6003 0.054973844520159 
6004 0.0549842246701253 
6005 0.0550027316038774 
6006 0.0550206168107598 
6007 0.0550760178515815 
6008 0.0550887578355541 
6009 0.0551288087941069 
6010 0.0551631532816534 
6011 0.0552475184430414 
6012 0.0553205716105907 
6013 0.0553293909671225 
6014 0.0553312540175575 
6015 0.0553454986722701 
6016 0.0553797150621825 
6017 0.0554224043747381 
6018 0.0554464555925184 
6019 0.0555433325915459 
6020 0.0556354467243209 
6021 0.0556360032084411 
6022 0.0556570163189296 
6023 0.055658742846705 
6024 0.0557085921487248 
6025 0.055724366537776 
6026 0.0557286314946612 
6027 0.0557378995906403 
6028 0.0557982467070413 
6029 0.0558695411154213 
6030 0.0558751187160518 
6031 0.0559033099079652 
6032 0.0559249135634482 
6033 0.0559261530178063 
6034 0.0559651323649577 
6035 0.0560268567099352 
6036 0.0560503325431999 
6037 0.0560784743188442 
6038 0.0561038525799263 
6039 0.0561812857725322 
6040 0.0562196630985263 
6041 0.0562338339343352 
6042 0.0563181358197389 
6043 0.0563457789847133 
6044 0.0563593271489235 
6045 0.0563605003603797 
6046 0.056379112235991 
6047 0.0564118289034632 
6048 0.0564697450970008 
6049 0.0565084467086152 
6050 0.0565092233313873 
6051 0.0565181657471605 
6052 0.0565525583994738 
6053 0.056587422325617 
6054 0.0566253888870546 
6055 0.0566540046384269 
6056 0.0567246332146951 
6057 0.056756180003662 
6058 0.0567885773469902 
6059 0.0568127658035158 
6060 0.0568907177228116 
6061 0.0569651022109386 
6062 0.0569736542168314 
6063 0.0570249207832984 
6064 0.0570344808835606 
6065 0.0570665466938484 
6066 0.05707311179516 
6067 0.0570757725657352 
6068 0.0571668035622592 
6069 0.0571798112173419 
6070 0.0571828216508532 
6071 0.0571906113800987 
6072 0.0571910578974897 
6073 0.0572367216257021 
6074 0.0573167184446374 
6075 0.0574089381455872 
6076 0.0574615999628648 
6077 0.0574903581169406 
6078 0.0575125417757948 
6079 0.0575705713981824 
6080 0.0576181981333925 
6081 0.0576257064518937 
6082 0.0576475553981569 
6083 0.0576690200020826 
6084 0.0576690200020826 
6085 0.0576929085149991 
6086 0.0576929928013773 
6087 0.0577591565039195 
6088 0.0577865995844 
6089 0.0577995172113523 
6090 0.0578212665244386 
6091 0.0578418656113236 
6092 0.0579343078869269 
6093 0.0579453245144162 
6094 0.0579682557839552 
6095 0.0580231255906711 
6096 0.0580323869500269 
6097 0.0580488340189126 
6098 0.0580618655110745 
6099 0.0580710279362419 
6100 0.0580901514184743 
6101 0.0581085331302356 
6102 0.0581120524262529 
6103 0.0582082802215289 
6104 0.0582837762315672 
6105 0.0583012345962307 
6106 0.0583046059171672 
6107 0.0583145205189605 
6108 0.0583222131111723 
6109 0.0583232706366272 
6110 0.0583658820845803 
6111 0.0583788430089001 
6112 0.0583840035705477 
6113 0.0584146177788923 
6114 0.0584430272580478 
6115 0.058523845779354 
6116 0.0585976255446902 
6117 0.0586495876819788 
6118 0.0587204471740944 
6119 0.0587254410807484 
6120 0.0588084906839785 
6121 0.0588331212405352 
6122 0.0588801925698109 
6123 0.05891638272708 
6124 0.0590421805729656 
6125 0.0590435582011165 
6126 0.0590695178339471 
6127 0.0590701905184298 
6128 0.0590980520058281 
6129 0.059131055954121 
6130 0.0591320566736236 
6131 0.0591337439410294 
6132 0.059189516017186 
6133 0.0592374454802918 
6134 0.0592589997651831 
6135 0.0592966847742786 
6136 0.0592997419366601 
6137 0.059316827619575 
6138 0.0593239490184881 
6139 0.0593692541536059 
6140 0.0594108223793888 
6141 0.059512939243569 
6142 0.0596339285366665 
6143 0.0596501242423132 
6144 0.0596536422579865 
6145 0.0596649841503637 
6146 0.0596650283148082 
6147 0.0597180827414969 
6148 0.0597587088888957 
6149 0.0598152815409987 
6150 0.0598249099324955 
6151 0.0598414980262235 
6152 0.0599141637052759 
6153 0.0599503534766167 
6154 0.0600029937888198 
6155 0.0600332943620808 
6156 0.0600653299870363 
6157 0.0601000614588357 
6158 0.0601730205237426 
6159 0.06020924248811 
6160 0.0602108801044227 
6161 0.0602315503742433 
6162 0.0602697696092363 
6163 0.0602802069850939 
6164 0.060288030383514 
6165 0.0602880358605473 
6166 0.0602998112783607 
6167 0.0603143928147146 
6168 0.0603521335028127 
6169 0.0603533074185956 
6170 0.0603761593101664 
6171 0.0604275229483099 
6172 0.0605696946270753 
6173 0.0605946889161599 
6174 0.0606224214049347 
6175 0.0606649460666681 
6176 0.0606694098706436 
6177 0.060696808629325 
6178 0.0607157732111906 
6179 0.0607583582611745 
6180 0.0607732412870498 
6181 0.0607834420403355 
6182 0.0608166654443963 
6183 0.0608304056812149 
6184 0.0608648828257936 
6185 0.0608769554538323 
6186 0.0609113671219446 
6187 0.0609160986141024 
6188 0.0609319725090001 
6189 0.0609457525180663 
6190 0.0610995658397323 
6191 0.0611052882980595 
6192 0.0611058149524918 
6193 0.0611233176971365 
6194 0.0611325084121676 
6195 0.0611833849722423 
6196 0.0611837647531398 
6197 0.061202122743585 
6198 0.0612232945667185 
6199 0.0612499922293661 
6200 0.0612823345389332 
6201 0.0612856453939571 
6202 0.0613038313172389 
6203 0.0613389427783099 
6204 0.0613575682673605 
6205 0.0613608731344828 
6206 0.0614260141525034 
6207 0.0614314285109778 
6208 0.0614801487448598 
6209 0.061487269655347 
6210 0.0615353128309821 
6211 0.0615956021418506 
6212 0.0616750309150571 
6213 0.0617036812691677 
6214 0.0617079031964715 
6215 0.0617209855525727 
6216 0.061775564853588 
6217 0.0618060160915538 
6218 0.0618341891849122 
6219 0.0618367523040795 
6220 0.0619380238950583 
6221 0.0619688142344386 
6222 0.0619791944651874 
6223 0.0620047447120579 
6224 0.0620075071759555 
6225 0.0620568671167889 
6226 0.0621029472053209 
6227 0.0621318331871571 
6228 0.0621688808580631 
6229 0.0622424976145782 
6230 0.0622618595531453 
6231 0.0622849017693333 
6232 0.0624585837755275 
6233 0.0625561677714201 
6234 0.0625699668831271 
6235 0.0626030013493649 
6236 0.0626398223749162 
6237 0.0628190206658142 
6238 0.0628190206658142 
6239 0.0628442777845231 
6240 0.0628551867287183 
6241 0.0629047765978258 
6242 0.0629065095557239 
6243 0.0629698806887942 
6244 0.0630021766841098 
6245 0.0631287436820862 
6246 0.0632409648035866 
6247 0.0632744896019646 
6248 0.0633540787744054 
6249 0.0633745891229063 
6250 0.0633951915811752 
6251 0.0634300268599452 
6252 0.0634375273383338 
6253 0.0635080122979828 
6254 0.0635544102531677 
6255 0.0635717344425152 
6256 0.0636069830734891 
6257 0.0636655150797406 
6258 0.0637901875027319 
6259 0.0638246470154173 
6260 0.0638985248666524 
6261 0.0639525583953246 
6262 0.0639830108380048 
6263 0.0640388177226211 
6264 0.0640584827322461 
6265 0.0640614296200163 
6266 0.0640834507302053 
6267 0.0641108335549924 
6268 0.0643374175278003 
6269 0.0643396845041777 
6270 0.064343141277639 
6271 0.0644805728570881 
6272 0.064486797642127 
6273 0.0645136738201515 
6274 0.0646525180381098 
6275 0.0646568780424139 
6276 0.064671761657436 
6277 0.06469196044986 
6278 0.0647538664125576 
6279 0.0647665152222047 
6280 0.0648979090171407 
6281 0.064929092557599 
6282 0.064933675199356 
6283 0.065014607032305 
6284 0.065061610657941 
6285 0.0651133881850726 
6286 0.0651224887673991 
6287 0.0651359854046593 
6288 0.0651754557499862 
6289 0.0651773865787075 
6290 0.0652358574607913 
6291 0.0652444705286718 
6292 0.0652755711260277 
6293 0.0652905876529504 
6294 0.0653179308449229 
6295 0.0653447196968336 
6296 0.0653687640652641 
6297 0.0654709350103101 
6298 0.0657307419794065 
6299 0.0657721584757085 
6300 0.0657961587747287 
6301 0.0658110955252954 
6302 0.0658521078257236 
6303 0.0659769083381948 
6304 0.0660103084710893 
6305 0.0660944900985481 
6306 0.0661098957648596 
6307 0.066153347202486 
6308 0.0661667434029031 
6309 0.0662051839094877 
6310 0.0662119060139564 
6311 0.0662204725856731 
6312 0.0662768002506076 
6313 0.0663245128660665 
6314 0.0663375193932632 
6315 0.0663629960243987 
6316 0.0663826629311196 
6317 0.0663921570728543 
6318 0.0663964544271523 
6319 0.0664591057751304 
6320 0.0664673027216409 
6321 0.0665544901325147 
6322 0.0665856484199057 
6323 0.0665962138935005 
6324 0.0666047682299384 
6325 0.0667460999511337 
6326 0.066759190084196 
6327 0.0667592750657987 
6328 0.0668018318400522 
6329 0.0668071877874152 
6330 0.0668176571278338 
6331 0.0668753931850335 
6332 0.0668808800545513 
6333 0.0670008973714916 
6334 0.0670595270962863 
6335 0.0671260943985264 
6336 0.0671517788191002 
6337 0.0671642262526367 
6338 0.0672189772025893 
6339 0.0672594617743705 
6340 0.067285831225279 
6341 0.0672959688800747 
6342 0.0673134078845367 
6343 0.0673253776462154 
6344 0.0673315213926956 
6345 0.0673809054856733 
6346 0.0673978927017091 
6347 0.0674051785120221 
6348 0.0674079069145958 
6349 0.0674785871127989 
6350 0.0675476657303673 
6351 0.0675483190514363 
6352 0.0675895397178322 
6353 0.0676167217694419 
6354 0.0676332189075272 
6355 0.0676523907199848 
6356 0.0676777480720564 
6357 0.0676937933226843 
6358 0.0677259835998852 
6359 0.067749600951621 
6360 0.0677595909019441 
6361 0.0677809575008229 
6362 0.0678297397193259 
6363 0.0678316007651158 
6364 0.0678617787906441 
6365 0.0678904078589011 
6366 0.0679256164367557 
6367 0.067927842010297 
6368 0.0679295076104221 
6369 0.0679320998799329 
6370 0.0679353774406612 
6371 0.0679558014956325 
6372 0.0679991455550265 
6373 0.0680398902860652 
6374 0.0680701887304103 
6375 0.0680796558806167 
6376 0.0681078457631975 
6377 0.068112897023246 
6378 0.068126318985977 
6379 0.0681278666409135 
6380 0.0681518547993396 
6381 0.0681561407392167 
6382 0.0682266742998977 
6383 0.0682379697568986 
6384 0.0682535725853187 
6385 0.0682595570001737 
6386 0.0682632802799674 
6387 0.0682660410037613 
6388 0.0682677045100055 
6389 0.0682878033579058 
6390 0.0683041275447015 
6391 0.068350771721435 
6392 0.0683878919945041 
6393 0.0683959849546313 
6394 0.0684132831034204 
6395 0.0685496317448351 
6396 0.0685773639739709 
6397 0.0686117976648936 
6398 0.0686126396649891 
6399 0.0686546014583449 
6400 0.0686737157823075 
6401 0.0686958963064929 
6402 0.068702024515548 
6403 0.0687034922939508 
6404 0.0687767864143746 
6405 0.0688613569452215 
6406 0.0689132130578387 
6407 0.0689421683895666 
6408 0.0689591795905116 
6409 0.0689959509632694 
6410 0.0690515223593606 
6411 0.0691109590465515 
6412 0.0691404494010118 
6413 0.0691635164348448 
6414 0.0691650533341187 
6415 0.0691847034228915 
6416 0.0692982294146983 
6417 0.0693469823239769 
6418 0.069358160495657 
6419 0.0694365803002154 
6420 0.0694388415523539 
6421 0.0694631796021668 
6422 0.0695251401713234 
6423 0.0695279919783352 
6424 0.0697019561556335 
6425 0.0697158016612669 
6426 0.0697566647246782 
6427 0.069781753155861 
6428 0.0697960368018683 
6429 0.0698772213724716 
6430 0.0698859428565368 
6431 0.0699187749621617 
6432 0.069920626091676 
6433 0.0699265207551713 
6434 0.0699523910144703 
6435 0.0699561061223611 
6436 0.0700387420420102 
6437 0.0701034149936009 
6438 0.0701171497730463 
6439 0.0701184305771152 
6440 0.0701224088689999 
6441 0.0701782793952722 
6442 0.0702163381216959 
6443 0.0702233534891372 
6444 0.070223976421673 
6445 0.0702331805252502 
6446 0.0703217263894208 
6447 0.0703234402492466 
6448 0.0703251628100582 
6449 0.0703602162636176 
6450 0.0703715628407587 
6451 0.0704371409746662 
6452 0.0704695670715166 
6453 0.0705294194900948 
6454 0.0705819564964876 
6455 0.0706093187267762 
6456 0.0706367541165114 
6457 0.0706417161006919 
6458 0.0706583995200617 
6459 0.0707476395669079 
6460 0.0708180139500175 
6461 0.0708376774135345 
6462 0.0708397163166822 
6463 0.0709261829368544 
6464 0.0709516391842443 
6465 0.0709778761602921 
6466 0.0709778810980168 
6467 0.0709813040216164 
6468 0.0709923996759648 
6469 0.0709949220338863 
6470 0.0710575165959873 
6471 0.0710859388976527 
6472 0.0711402038810858 
6473 0.0711688948789919 
6474 0.0711734303000443 
6475 0.0712101035261119 
6476 0.0712278408344016 
6477 0.0712674291675115 
6478 0.071276602242144 
6479 0.0713019650549778 
6480 0.0713059981281133 
6481 0.0713928857249468 
6482 0.0714873529665009 
6483 0.0715223100969739 
6484 0.0715666240552242 
6485 0.071608727893554 
6486 0.0716274388454881 
6487 0.0716765943116159 
6488 0.0716812902626109 
6489 0.0716898013991977 
6490 0.0717440416753491 
6491 0.0717468535520488 
6492 0.0717987425379284 
6493 0.0718063442230615 
6494 0.0718237512879662 
6495 0.0718699096606766 
6496 0.0719049037565336 
6497 0.0719154536597557 
6498 0.0719613111554127 
6499 0.0720306572078878 
6500 0.0720828735974137 
6501 0.0720882580156909 
6502 0.0721584558974484 
6503 0.0721772567592236 
6504 0.0722759417101576 
6505 0.0722805570943475 
6506 0.0722833375360231 
6507 0.0722870526302399 
6508 0.0723150574134221 
6509 0.0723303543796039 
6510 0.0723981361708261 
6511 0.0724896776458673 
6512 0.0725682420015543 
6513 0.0725913742670881 
6514 0.072605048096255 
6515 0.0726181200584888 
6516 0.0726385045842743 
6517 0.0726608027881047 
6518 0.0727385815544201 
6519 0.0727809219219268 
6520 0.0728461631318624 
6521 0.0730704581261051 
6522 0.0731345566858782 
6523 0.0731364878137016 
6524 0.0731772898968282 
6525 0.0731818636081384 
6526 0.0733997574052654 
6527 0.0734091421888092 
6528 0.0734583532017037 
6529 0.0734667803561467 
6530 0.0734780673997468 
6531 0.0735082626024764 
6532 0.0735504112056832 
6533 0.0735805112980316 
6534 0.0737240685957102 
6535 0.0737332398026039 
6536 0.0737887260864123 
6537 0.0738042495558209 
6538 0.0738044544778504 
6539 0.0738070603332784 
6540 0.0738154045063119 
6541 0.0738574069177813 
6542 0.0738891057735827 
6543 0.074006997341856 
6544 0.0740093370125555 
6545 0.0740680792525051 
6546 0.0740738100065216 
6547 0.074092395461564 
6548 0.0741009842715057 
6549 0.0741409957923076 
6550 0.0741587883607045 
6551 0.074200931267755 
6552 0.0742208591078208 
6553 0.0742447200148771 
6554 0.0742906414477021 
6555 0.0743082265321452 
6556 0.0743301429923467 
6557 0.074337742185987 
6558 0.074384142177608 
6559 0.07439609441085 
6560 0.0744017207945746 
6561 0.0744111258233178 
6562 0.0744183326620436 
6563 0.0744277594413774 
6564 0.0744333290473452 
6565 0.0744502701707122 
6566 0.0744608340941532 
6567 0.0745125511183185 
6568 0.0746246939408227 
6569 0.074630522241117 
6570 0.0746315866136026 
6571 0.0746598754901168 
6572 0.074659937432552 
6573 0.0747005563549269 
6574 0.074768417647495 
6575 0.0747952135889414 
6576 0.0748340074703144 
6577 0.0748433699307817 
6578 0.0748531023841358 
6579 0.0748760335222055 
6580 0.0749044476468332 
6581 0.0749507763656541 
6582 0.0750177807003307 
6583 0.0750204923760735 
6584 0.0750500710503394 
6585 0.0750643924542331 
6586 0.0751325993601123 
6587 0.0751450675691455 
6588 0.0752330251006287 
6589 0.0752609478917714 
6590 0.075353548750531 
6591 0.0753568379677729 
6592 0.0754334287535345 
6593 0.0755747404624905 
6594 0.0755834649630159 
6595 0.0756145490155402 
6596 0.0756796093658282 
6597 0.0757056768244706 
6598 0.0757874282674371 
6599 0.0758055718157903 
6600 0.0758346519322679 
6601 0.0758486900523111 
6602 0.0759022058146022 
6603 0.0759396807374433 
6604 0.0760450189457594 
6605 0.0760994630933893 
6606 0.076104550253225 
6607 0.0761136521818344 
6608 0.0761335407015047 
6609 0.0761582573545931 
6610 0.0761972800102669 
6611 0.0762674176673354 
6612 0.076286072763603 
6613 0.0763305297425353 
6614 0.0763364574921493 
6615 0.0763425308848555 
6616 0.0763476284518187 
6617 0.0763835272184585 
6618 0.0763854655149706 
6619 0.0763917460540079 
6620 0.0764236352282004 
6621 0.0764316949278369 
6622 0.0764469044480132 
6623 0.0765309730000522 
6624 0.0766482904620849 
6625 0.0766647452580843 
6626 0.076672518709726 
6627 0.0766782766000687 
6628 0.0766825898383649 
6629 0.0766982694745113 
6630 0.0767347897567867 
6631 0.0768321241261526 
6632 0.0768494430277121 
6633 0.0768584828974167 
6634 0.0769107658272301 
6635 0.0769234503034892 
6636 0.0769622097704057 
6637 0.0770102805097992 
6638 0.0770433264471589 
6639 0.0771208914156398 
6640 0.0772378967477607 
6641 0.0772472671291161 
6642 0.0772680553055941 
6643 0.0772794010108947 
6644 0.0772907417651233 
6645 0.0773182950463241 
6646 0.0773433563258708 
6647 0.0773489582886805 
6648 0.0774350582043502 
6649 0.0774378885055954 
6650 0.077485539519347 
6651 0.0776716604329596 
6652 0.0778047782497109 
6653 0.0778538273554512 
6654 0.0778624643014327 
6655 0.0779152357786345 
6656 0.0779243690618896 
6657 0.0779406345570409 
6658 0.077953115282872 
6659 0.0779817863371323 
6660 0.0780080571776671 
6661 0.078015408311458 
6662 0.0780218510585493 
6663 0.078054611316023 
6664 0.0780642017615837 
6665 0.0780714641627766 
6666 0.0781270442630829 
6667 0.0781599483053813 
6668 0.0781887573831517 
6669 0.0782062852030285 
6670 0.0782218743784176 
6671 0.0782376790008038 
6672 0.0782400047903158 
6673 0.0783214020943155 
6674 0.0783676777738774 
6675 0.078397630404032 
6676 0.0784689794151625 
6677 0.0785527438822365 
6678 0.0785528086749404 
6679 0.0785567893390291 
6680 0.078640728951053 
6681 0.0787061157273575 
6682 0.0787173333763652 
6683 0.0787221709379685 
6684 0.0787737552303662 
6685 0.0788452982430266 
6686 0.0788511057940899 
6687 0.0788762550044604 
6688 0.078877935419891 
6689 0.0788861265338182 
6690 0.0789259619358834 
6691 0.0789623808043127 
6692 0.0790086916613468 
6693 0.0790162553089434 
6694 0.0790937673975809 
6695 0.0791581423730523 
6696 0.0791846479750335 
6697 0.0791992044874843 
6698 0.0792121852137064 
6699 0.0793122368706045 
6700 0.0793144524849756 
6701 0.0793186732089621 
6702 0.0793787970376174 
6703 0.0793882800894215 
6704 0.0794888656906573 
6705 0.0795425588563903 
6706 0.079545418198742 
6707 0.0795490122644276 
6708 0.0795798388079932 
6709 0.0795966293106948 
6710 0.07959886641692 
6711 0.0796117931222951 
6712 0.0796592275630483 
6713 0.0796759449778135 
6714 0.0796770058967647 
6715 0.0797077171660423 
6716 0.0797219140119776 
6717 0.0798301027946753 
6718 0.0799280360984205 
6719 0.0799628050586293 
6720 0.0800088433769687 
6721 0.0800511998254831 
6722 0.0801234781528613 
6723 0.0801696100350433 
6724 0.0801950072079817 
6725 0.0802046731835526 
6726 0.0802152269495013 
6727 0.0802284733593353 
6728 0.0802840509732053 
6729 0.0803001127067504 
6730 0.0803104851848446 
6731 0.0803402839026979 
6732 0.0803466917651579 
6733 0.0803479210084851 
6734 0.0803671436091188 
6735 0.0803751266806821 
6736 0.0803754109857492 
6737 0.080444638116708 
6738 0.0804712612187883 
6739 0.0804809071731314 
6740 0.080502688993101 
6741 0.0805069714339718 
6742 0.0805763846503822 
6743 0.0806025167855069 
6744 0.0806107872601889 
6745 0.0806936329062525 
6746 0.0807482502726342 
6747 0.0807521581159739 
6748 0.0808044912306723 
6749 0.080861712111553 
6750 0.0808732957294071 
6751 0.0809320176991151 
6752 0.0809372035834909 
6753 0.080942148600705 
6754 0.080976953108787 
6755 0.0809968110704349 
6756 0.0810081401853975 
6757 0.081058843357778 
6758 0.0811160999951607 
6759 0.081175555512367 
6760 0.0812276877304364 
6761 0.0813158385456348 
6762 0.0813252050944272 
6763 0.0813365523063952 
6764 0.0814424845186861 
6765 0.0814466883433501 
6766 0.0815709346326908 
6767 0.081598458404173 
6768 0.0816183906286842 
6769 0.0816597413962935 
6770 0.0816650158656046 
6771 0.0816743924699812 
6772 0.0816765730169606 
6773 0.0816765730169606 
6774 0.0816765730169606 
6775 0.0816765730169606 
6776 0.0816765730169606 
6777 0.0816765730169606 
6778 0.0817295782511102 
6779 0.0817537015897409 
6780 0.0818495465338297 
6781 0.0819174824572551 
6782 0.0820152753698375 
6783 0.0820243855125292 
6784 0.0820704559950053 
6785 0.0821751401141705 
6786 0.0822818794556805 
6787 0.0822837469864978 
6788 0.0823179337918536 
6789 0.0823267304695621 
6790 0.0823981895495222 
6791 0.0823984067298462 
6792 0.0825453483269589 
6793 0.0827127013048132 
6794 0.0827718742940959 
6795 0.0828332324877178 
6796 0.0829127685108457 
6797 0.0829157389335719 
6798 0.082916976643863 
6799 0.0829308306759982 
6800 0.0830034696000705 
6801 0.0830120186857517 
6802 0.0830405602459511 
6803 0.0830659276530424 
6804 0.0831023346270146 
6805 0.0831049452154576 
6806 0.0831119714117683 
6807 0.083122024895743 
6808 0.0831692523867496 
6809 0.0831947256772236 
6810 0.0833188721293874 
6811 0.083324996423852 
6812 0.0833940137006804 
6813 0.0834304196118316 
6814 0.0834362165833782 
6815 0.0834629813639186 
6816 0.0836473298450464 
6817 0.0837065869327053 
6818 0.0837678758593185 
6819 0.0838005251620225 
6820 0.0838123034816576 
6821 0.0838799833051763 
6822 0.0839053020112503 
6823 0.0839543543106343 
6824 0.0840360937306563 
6825 0.0840886846432504 
6826 0.0841101798927644 
6827 0.0841171346349684 
6828 0.0841426606348912 
6829 0.0841730000101482 
6830 0.0841785803389785 
6831 0.0842268231650839 
6832 0.0842557040046936 
6833 0.0842849162790046 
6834 0.0843034828344266 
6835 0.0843132175778808 
6836 0.0843175749645344 
6837 0.0843422997058584 
6838 0.0843489269795157 
6839 0.0843600837858724 
6840 0.084476630413404 
6841 0.0844789448150656 
6842 0.0845704595239755 
6843 0.0846033628516823 
6844 0.0846254927515664 
6845 0.0846509638005381 
6846 0.0846536615585863 
6847 0.0846919950529606 
6848 0.0847378594888943 
6849 0.0847761703226916 
6850 0.0848126219748227 
6851 0.0848164806256783 
6852 0.0848194401212958 
6853 0.084825543184934 
6854 0.0848396021709431 
6855 0.0848863841705296 
6856 0.0849531105673589 
6857 0.0849596526907199 
6858 0.0850517648746839 
6859 0.0850615602016784 
6860 0.085180084462934 
6861 0.0852023233920784 
6862 0.085241706883753 
6863 0.0852583046864624 
6864 0.0853000156315449 
6865 0.0853159007020582 
6866 0.0853211328802356 
6867 0.0854877338099851 
6868 0.0856975031085194 
6869 0.0857233036209356 
6870 0.0857492903072116 
6871 0.0857605863364803 
6872 0.0857742908013921 
6873 0.0857915307748453 
6874 0.0857952536060688 
6875 0.0858094540196972 
6876 0.0858531213505224 
6877 0.0859768748610302 
6878 0.0860345978672098 
6879 0.0860592291856575 
6880 0.0860733931393925 
6881 0.0861837025392169 
6882 0.0862516676182199 
6883 0.0862873597465293 
6884 0.0863715882122381 
6885 0.0863971427626087 
6886 0.08642634107898 
6887 0.0864309540816077 
6888 0.0864375723347479 
6889 0.0864430745561061 
6890 0.0864509673534849 
6891 0.0864518528271844 
6892 0.0865226769740214 
6893 0.0865309753470466 
6894 0.0866510013503943 
6895 0.086737476802576 
6896 0.0867773455606548 
6897 0.0867905174254855 
6898 0.0868930137533454 
6899 0.0869378778991658 
6900 0.0869703122339406 
6901 0.0869705957002988 
6902 0.0869966881731859 
6903 0.0870219886398203 
6904 0.0870395097391265 
6905 0.0870811117854334 
6906 0.0870825686042901 
6907 0.087093744615101 
6908 0.0871165606139056 
6909 0.0871296584406385 
6910 0.0871499019599906 
6911 0.0872820680525432 
6912 0.0873448137747833 
6913 0.0873453318882887 
6914 0.0873714425499089 
6915 0.0873798351398741 
6916 0.0874871398883144 
6917 0.0874887327545643 
6918 0.0874984772382473 
6919 0.0875034150620333 
6920 0.0875775455170452 
6921 0.0876821069773784 
6922 0.0877054868514527 
6923 0.0877128611678732 
6924 0.0877273592479317 
6925 0.0877298628400456 
6926 0.087778115725231 
6927 0.0878046564418736 
6928 0.0879364075185502 
6929 0.0881283110763967 
6930 0.0882052748774668 
6931 0.0882061281084046 
6932 0.0882311890104802 
6933 0.0883127925989111 
6934 0.0883373681624037 
6935 0.0883583244154151 
6936 0.0883851608914776 
6937 0.0884044877194065 
6938 0.0884746340974436 
6939 0.0884841200100932 
6940 0.0884921607969611 
6941 0.0885510019164418 
6942 0.0887583605313786 
6943 0.0887826459782517 
6944 0.0888038630528016 
6945 0.0888144684763993 
6946 0.0888902316166509 
6947 0.0889064895321238 
6948 0.0889768307427159 
6949 0.089056910839511 
6950 0.0890616702621959 
6951 0.0890770584508903 
6952 0.0891119284258276 
6953 0.0893146774007474 
6954 0.0893376505472912 
6955 0.0893442956661836 
6956 0.089358569090054 
6957 0.0893756806481339 
6958 0.0894244144394855 
6959 0.0894939282086315 
6960 0.0895072963102801 
6961 0.0895359828415121 
6962 0.0895777468214847 
6963 0.089587102254153 
6964 0.0896543056173084 
6965 0.0897587392026517 
6966 0.0898070875255677 
6967 0.090053406967577 
6968 0.0900588328564598 
6969 0.0903224380713092 
6970 0.0903264877942335 
6971 0.090364012602347 
6972 0.0903732883929383 
6973 0.090375132611756 
6974 0.090413312917865 
6975 0.0904409590500171 
6976 0.0904729789093293 
6977 0.0905352130832548 
6978 0.090579329551785 
6979 0.0906091030009236 
6980 0.0906222072997466 
6981 0.0906363948394367 
6982 0.0906752600621546 
6983 0.0906865936597729 
6984 0.0908664613569417 
6985 0.0908933047478871 
6986 0.0910666575425298 
6987 0.0911237546560109 
6988 0.0911286257682158 
6989 0.0911680301738619 
6990 0.0912364597499148 
6991 0.0914115140650253 
6992 0.0914358755221354 
6993 0.0915191836955989 
6994 0.0915307311430535 
6995 0.0915597961768918 
6996 0.0915639613565437 
6997 0.0917234245931091 
6998 0.0917456341508037 
6999 0.0918549758191649 
7000 0.0918937710792495 
7001 0.0919752498049664 
7002 0.0919761317824996 
7003 0.0920202218010466 
7004 0.0920241452863082 
7005 0.0921769421321591 
7006 0.0922015288750736 
7007 0.0922157566071439 
7008 0.0922431661754471 
7009 0.0922461853309404 
7010 0.0922464424363383 
7011 0.0922521372878244 
7012 0.0922861606623653 
7013 0.0922915382997873 
7014 0.0923461909966925 
7015 0.092406654153604 
7016 0.0925694151878245 
7017 0.0926081477150258 
7018 0.0926086211219566 
7019 0.0926906027784039 
7020 0.0927408904810782 
7021 0.0928162509480748 
7022 0.0928619988730952 
7023 0.0929649819622474 
7024 0.0930154177022499 
7025 0.0930974210375516 
7026 0.0931138150844444 
7027 0.0931385873170371 
7028 0.09314657878872 
7029 0.0931879612898042 
7030 0.0932210157345441 
7031 0.0932971933658679 
7032 0.0934002725328014 
7033 0.0934023138806192 
7034 0.0934067823181256 
7035 0.0934172822747872 
7036 0.0934781311559658 
7037 0.0935148995102526 
7038 0.0936457663297096 
7039 0.0936636859865598 
7040 0.0936980588841167 
7041 0.0937502436795126 
7042 0.0937931653598782 
7043 0.0938890535185512 
7044 0.0939130443512409 
7045 0.0939336128914262 
7046 0.0939340813289253 
7047 0.0939913256399979 
7048 0.0940311622362484 
7049 0.0941137984888532 
7050 0.094371397189706 
7051 0.0943859826762426 
7052 0.0945138956881096 
7053 0.0945196678381673 
7054 0.0945256849619399 
7055 0.0945405800565444 
7056 0.094547518099207 
7057 0.0945556545538664 
7058 0.094601317169048 
7059 0.0946255818797807 
7060 0.094635437815736 
7061 0.0947067197804929 
7062 0.0947553235022861 
7063 0.0947876468902784 
7064 0.0947947264550027 
7065 0.095012052729142 
7066 0.0950461649320386 
7067 0.0950507450436597 
7068 0.0950567152460808 
7069 0.0950698334844629 
7070 0.0950705412505079 
7071 0.0950836057599784 
7072 0.0951656382367931 
7073 0.0952643640885881 
7074 0.0953326616575012 
7075 0.0953966181143276 
7076 0.0955092794529341 
7077 0.0955257272599943 
7078 0.0956513752703881 
7079 0.0956535668880476 
7080 0.0956548625636781 
7081 0.0956965067528307 
7082 0.0957679467456403 
7083 0.0957977360217699 
7084 0.0957985239002409 
7085 0.0958423630818723 
7086 0.0958434697201007 
7087 0.0958727196314584 
7088 0.0959337569937716 
7089 0.0959441444399983 
7090 0.0959548035416439 
7091 0.0959722889763184 
7092 0.0960496307462975 
7093 0.0960644136947973 
7094 0.0960974739829138 
7095 0.0964532606017355 
7096 0.0964542704550339 
7097 0.0964604777992974 
7098 0.0964670272780501 
7099 0.096489012398838 
7100 0.0965467045026458 
7101 0.0965560241696542 
7102 0.0966048642652772 
7103 0.0966307117978399 
7104 0.0966557429613927 
7105 0.0966868619908475 
7106 0.096741480025807 
7107 0.0967577651550089 
7108 0.0967749792729132 
7109 0.0967768499138606 
7110 0.0968432388723039 
7111 0.0969116443802499 
7112 0.0970774661207473 
7113 0.0971052115160467 
7114 0.0971171147152035 
7115 0.0971491303535939 
7116 0.0971658421984219 
7117 0.0971745922285585 
7118 0.0971885099432883 
7119 0.0972427173551113 
7120 0.0973391049727367 
7121 0.0973641140878974 
7122 0.0974632067846394 
7123 0.0974782542534496 
7124 0.0975418280928237 
7125 0.0975439184877967 
7126 0.0976623830121275 
7127 0.0976689812274617 
7128 0.0978083752785147 
7129 0.0978341889380236 
7130 0.0978665551044483 
7131 0.0978805988787295 
7132 0.0978974561043327 
7133 0.0979448319548953 
7134 0.0979516651946898 
7135 0.0979828506854186 
7136 0.0980201149231944 
7137 0.0980522152311576 
7138 0.0981390306738333 
7139 0.0981621385917261 
7140 0.0981858451855356 
7141 0.0982024033076649 
7142 0.0982742385018555 
7143 0.0983048115346747 
7144 0.0983089109214771 
7145 0.0983164780451849 
7146 0.0983305298941275 
7147 0.0983699868361137 
7148 0.0984396590618811 
7149 0.098475029297079 
7150 0.0985037249370496 
7151 0.0985230179694443 
7152 0.0985499635491062 
7153 0.0985576050477519 
7154 0.0986218440773595 
7155 0.0986318442198425 
7156 0.0986612528704871 
7157 0.0988855210192209 
7158 0.0991467967750685 
7159 0.0991531731307101 
7160 0.0992421448463178 
7161 0.0994043550641318 
7162 0.0994671475860502 
7163 0.0995501592208815 
7164 0.0995879778045236 
7165 0.0996149836585254 
7166 0.0996318685035962 
7167 0.0996834794761469 
7168 0.0996834794761469 
7169 0.0997284227648518 
7170 0.0997856090237903 
7171 0.099787373134278 
7172 0.0998211924817986 
7173 0.0998974493754619 
7174 0.099931164433373 
7175 0.0999498922688007 
7176 0.0999584341509116 
7177 0.0999617540553684 
7178 0.100003557904146 
7179 0.100009348728301 
7180 0.100159204300047 
7181 0.100169781702205 
7182 0.100188957284562 
7183 0.100189609347013 
7184 0.100191626584356 
7185 0.100200905177158 
7186 0.100222769690552 
7187 0.100244847623652 
7188 0.100313235077874 
7189 0.100337971536064 
7190 0.100421670832246 
7191 0.100448595600141 
7192 0.100515423307536 
7193 0.100574827849475 
7194 0.100889549122665 
7195 0.100928306209578 
7196 0.101122791764008 
7197 0.101127112828892 
7198 0.101128905964338 
7199 0.101149888241759 
7200 0.101190618851407 
7201 0.101208475701186 
7202 0.101213089685837 
7203 0.101216181342519 
7204 0.10124025055258 
7205 0.101268040289432 
7206 0.101271097944019 
7207 0.101347128890669 
7208 0.101348971562464 
7209 0.101364215715712 
7210 0.101365893603668 
7211 0.101421495311061 
7212 0.101423814090919 
7213 0.101425069111914 
7214 0.101443724648321 
7215 0.101462949100858 
7216 0.101466367905329 
7217 0.101475503160308 
7218 0.101488046010086 
7219 0.101506730987605 
7220 0.101567082953663 
7221 0.101613314231501 
7222 0.101724067038268 
7223 0.101836532500315 
7224 0.101890133647355 
7225 0.101892000283164 
7226 0.101903072988056 
7227 0.101933592602754 
7228 0.101987078645953 
7229 0.102040539161227 
7230 0.102114236106815 
7231 0.102131469082029 
7232 0.102139103908414 
7233 0.102193763952465 
7234 0.102198914864319 
7235 0.102228454094769 
7236 0.102240577574409 
7237 0.102278041775058 
7238 0.102327870052509 
7239 0.102341748498436 
7240 0.102521645632218 
7241 0.102522220866366 
7242 0.102591478115794 
7243 0.102595547970992 
7244 0.102616538405508 
7245 0.102630682918576 
7246 0.102690821741132 
7247 0.102695095201827 
7248 0.102715472793753 
7249 0.10271760145766 
7250 0.102738875545798 
7251 0.10275535066842 
7252 0.102822222948157 
7253 0.102905975629482 
7254 0.103020337966765 
7255 0.103064049185617 
7256 0.103069187431233 
7257 0.103089342142057 
7258 0.103089365572002 
7259 0.103089365572002 
7260 0.10309146160305 
7261 0.103144347219495 
7262 0.103461036949999 
7263 0.103508868434496 
7264 0.103578447835202 
7265 0.103624337497076 
7266 0.10371130926779 
7267 0.103735968551031 
7268 0.10376839217316 
7269 0.103990859500593 
7270 0.104007544047981 
7271 0.104069264879425 
7272 0.104112853060708 
7273 0.104133464714189 
7274 0.104206015545062 
7275 0.104309485503183 
7276 0.104347951241271 
7277 0.104352528540671 
7278 0.104373238449169 
7279 0.104428650837671 
7280 0.104436712060007 
7281 0.104467166536951 
7282 0.104614867128683 
7283 0.104616424479834 
7284 0.104693193968355 
7285 0.104758195825607 
7286 0.104769543543087 
7287 0.104793210735321 
7288 0.104889631315917 
7289 0.104957670802665 
7290 0.104968610292046 
7291 0.104985892060113 
7292 0.105041223338845 
7293 0.105095313241757 
7294 0.105107345781196 
7295 0.105130460435946 
7296 0.10516175463966 
7297 0.105214316134181 
7298 0.105295601288362 
7299 0.105372459828018 
7300 0.105450255022868 
7301 0.105465851198083 
7302 0.105612890635176 
7303 0.105627366296789 
7304 0.10564603684445 
7305 0.105693574411686 
7306 0.105715299309005 
7307 0.105741251306433 
7308 0.105767547881231 
7309 0.10596257443937 
7310 0.105965190706687 
7311 0.105995824364144 
7312 0.106018208187974 
7313 0.106028350521934 
7314 0.106044214774162 
7315 0.106068076849044 
7316 0.106129480510809 
7317 0.106170670879964 
7318 0.106193116378555 
7319 0.106218483420366 
7320 0.106260214822107 
7321 0.106333420619076 
7322 0.106335765808366 
7323 0.106477641161783 
7324 0.106497106603251 
7325 0.106506853267123 
7326 0.106555863597467 
7327 0.106565481898488 
7328 0.106592715248101 
7329 0.10665319503082 
7330 0.106675161022057 
7331 0.106691682352433 
7332 0.106708319647579 
7333 0.106712843015524 
7334 0.106712843015524 
7335 0.106731295799914 
7336 0.106747181596696 
7337 0.106793194532412 
7338 0.106870033609848 
7339 0.106890634157554 
7340 0.107069788335361 
7341 0.107233626328549 
7342 0.107300436255655 
7343 0.107471300968213 
7344 0.107478608970272 
7345 0.107506526373237 
7346 0.107612599942066 
7347 0.10763355578158 
7348 0.107690927204109 
7349 0.107743469591633 
7350 0.10775752147476 
7351 0.107771868427097 
7352 0.107775207878711 
7353 0.107789013151772 
7354 0.107790804952989 
7355 0.107796080793673 
7356 0.107851479866878 
7357 0.107971430814626 
7358 0.107972403375497 
7359 0.108014778290735 
7360 0.10805873788235 
7361 0.108095555336221 
7362 0.108106243501146 
7363 0.108110334472846 
7364 0.108129185088899 
7365 0.10813055672728 
7366 0.108199783810678 
7367 0.108236904990381 
7368 0.108256724694349 
7369 0.108330813989224 
7370 0.108341112249882 
7371 0.108464844089719 
7372 0.108473949878558 
7373 0.108546380418575 
7374 0.108570550350093 
7375 0.10858188887586 
7376 0.108702076703618 
7377 0.108829053229038 
7378 0.108846711005439 
7379 0.108963610798454 
7380 0.108976661302246 
7381 0.108996899483018 
7382 0.109064630351885 
7383 0.109092408681246 
7384 0.109133209521927 
7385 0.109171450751661 
7386 0.109189390634514 
7387 0.109215714457951 
7388 0.109224257030508 
7389 0.109224257030508 
7390 0.10928818692104 
7391 0.109289474426773 
7392 0.1094316524549 
7393 0.109469010554404 
7394 0.109522100473255 
7395 0.109540361787142 
7396 0.109612691295895 
7397 0.109621561685495 
7398 0.109643128182712 
7399 0.109852157490719 
7400 0.109942166273138 
7401 0.110041234660025 
7402 0.11011213024517 
7403 0.110206022147514 
7404 0.110303285280716 
7405 0.110315066780466 
7406 0.110382939442923 
7407 0.110414936055963 
7408 0.110501507808553 
7409 0.110528779125966 
7410 0.110550253622166 
7411 0.110579370327599 
7412 0.110726265969664 
7413 0.110812297887756 
7414 0.11083538437438 
7415 0.110844050410588 
7416 0.110858138598274 
7417 0.11086664947474 
7418 0.110869489669891 
7419 0.110923808924373 
7420 0.110927945458714 
7421 0.110953105796711 
7422 0.110971051917203 
7423 0.111135479616505 
7424 0.111136932599414 
7425 0.111152630579826 
7426 0.111201514594018 
7427 0.111354025228112 
7428 0.111373411635711 
7429 0.111374181984043 
7430 0.111376198225899 
7431 0.111420000657546 
7432 0.111434074115225 
7433 0.111509524275955 
7434 0.111618515558723 
7435 0.111636604251361 
7436 0.111689232325824 
7437 0.111790320823658 
7438 0.111792505009638 
7439 0.111806997539161 
7440 0.111926528700633 
7441 0.112127983687213 
7442 0.112146703970321 
7443 0.112163762329525 
7444 0.112281349526828 
7445 0.112596815499273 
7446 0.112645414590896 
7447 0.112669345181127 
7448 0.112676711437776 
7449 0.112684583000451 
7450 0.112703321573876 
7451 0.112729366917411 
7452 0.112801588366617 
7453 0.112906505929572 
7454 0.112975488346456 
7455 0.112979469904779 
7456 0.112988366717893 
7457 0.113082102077118 
7458 0.113145414661779 
7459 0.113257572362788 
7460 0.113279831985675 
7461 0.1132826225299 
7462 0.113385737746264 
7463 0.113581462033239 
7464 0.113589697935934 
7465 0.113621233192931 
7466 0.113876140420681 
7467 0.114035264881223 
7468 0.114044939998798 
7469 0.114115085469398 
7470 0.114131151763109 
7471 0.114144470101957 
7472 0.114242260620444 
7473 0.114285805278038 
7474 0.114310998189965 
7475 0.114377103586792 
7476 0.114395212907914 
7477 0.114461082214819 
7478 0.114623788547014 
7479 0.114663175579409 
7480 0.114714714320399 
7481 0.114732630012149 
7482 0.114750802827139 
7483 0.114815089349922 
7484 0.114916628492763 
7485 0.115001104292777 
7486 0.11500593801804 
7487 0.115064214253852 
7488 0.115113532551837 
7489 0.115195700066882 
7490 0.115385151532774 
7491 0.115457769654888 
7492 0.115482873298538 
7493 0.115523065896574 
7494 0.115642848969283 
7495 0.115717730109864 
7496 0.115728033253731 
7497 0.115753962635826 
7498 0.115764846656713 
7499 0.115826778952197 
7500 0.115849582687586 
7501 0.115863480129216 
7502 0.11588445945016 
7503 0.115946630114339 
7504 0.11602931677706 
7505 0.116033545836637 
7506 0.116094812593525 
7507 0.116100752860712 
7508 0.116108308038085 
7509 0.116116302461839 
7510 0.116162370900989 
7511 0.116173953884046 
7512 0.116252737298095 
7513 0.116361163967833 
7514 0.116402398099071 
7515 0.116494613678608 
7516 0.116496623263476 
7517 0.116528287355865 
7518 0.116569336058 
7519 0.116594339452101 
7520 0.116670784766948 
7521 0.116764162830919 
7522 0.11689481436963 
7523 0.116899596031545 
7524 0.11691103245746 
7525 0.116984651079425 
7526 0.117078862828567 
7527 0.117189134878025 
7528 0.117249725678389 
7529 0.117419628464412 
7530 0.11747027281393 
7531 0.117619002447934 
7532 0.117633256601277 
7533 0.117674615443224 
7534 0.117686480918523 
7535 0.117690924010244 
7536 0.11772150659192 
7537 0.117735912719396 
7538 0.117741998466694 
7539 0.117838458665112 
7540 0.117849953288243 
7541 0.117881375734937 
7542 0.117983866127488 
7543 0.118000239834727 
7544 0.118031655846919 
7545 0.118084083162579 
7546 0.118089167077274 
7547 0.118157541799396 
7548 0.118409868688677 
7549 0.118418283956352 
7550 0.118616249220969 
7551 0.118654729431039 
7552 0.118675338036481 
7553 0.118743386352733 
7554 0.118937004673562 
7555 0.119115606981797 
7556 0.119133269586214 
7557 0.119170670920741 
7558 0.119238162520263 
7559 0.119258427066215 
7560 0.119308132553209 
7561 0.119348643960098 
7562 0.119385325826911 
7563 0.119422032041599 
7564 0.119478455762048 
7565 0.119653096601091 
7566 0.11965721960723 
7567 0.119670343911769 
7568 0.119717216737869 
7569 0.119748259479613 
7570 0.119798470455674 
7571 0.119801576414089 
7572 0.119849495129782 
7573 0.119902602333889 
7574 0.119984870168461 
7575 0.120096510492189 
7576 0.120159940489019 
7577 0.120295787103766 
7578 0.120438520655211 
7579 0.120442992813693 
7580 0.120494453135796 
7581 0.120561688728703 
7582 0.120624232755488 
7583 0.120625603250317 
7584 0.12080452525622 
7585 0.120806034119976 
7586 0.120859676278546 
7587 0.120872142966093 
7588 0.120953100974771 
7589 0.12098669223311 
7590 0.121068975427764 
7591 0.121135707866996 
7592 0.121156063137435 
7593 0.121188592535535 
7594 0.121227940242401 
7595 0.121287187962502 
7596 0.121291986006222 
7597 0.12131154195811 
7598 0.121335202132981 
7599 0.121354291562118 
7600 0.121449438896731 
7601 0.121484626839738 
7602 0.121487595619596 
7603 0.12149986915519 
7604 0.121541746664155 
7605 0.121553474769232 
7606 0.121588010645954 
7607 0.121654639211109 
7608 0.122038994000145 
7609 0.122110379309059 
7610 0.122351541199155 
7611 0.122354992516014 
7612 0.122371762552815 
7613 0.122440703392851 
7614 0.122442279236864 
7615 0.122460726805656 
7616 0.122516221423041 
7617 0.122625312683423 
7618 0.122648035224623 
7619 0.122663934248845 
7620 0.1226736828464 
7621 0.122688303573092 
7622 0.122700344217143 
7623 0.122747744979668 
7624 0.122765967888326 
7625 0.122812349624362 
7626 0.12284378198165 
7627 0.122862163399724 
7628 0.122874637628864 
7629 0.122926606343025 
7630 0.123060181356883 
7631 0.123089572454546 
7632 0.123121698395163 
7633 0.123264401646786 
7634 0.123314931465348 
7635 0.123345766312441 
7636 0.123359567509254 
7637 0.123418732589845 
7638 0.123487614038293 
7639 0.123555559994587 
7640 0.123564078856716 
7641 0.123673249162173 
7642 0.123677487427833 
7643 0.123690427457145 
7644 0.123721061232659 
7645 0.123774550728443 
7646 0.123903275127217 
7647 0.123991353703334 
7648 0.124072707429748 
7649 0.124195873182192 
7650 0.124277962633908 
7651 0.124343878987443 
7652 0.124439422720279 
7653 0.12454403506429 
7654 0.124572840634996 
7655 0.124669907103389 
7656 0.124677541726656 
7657 0.124791750917311 
7658 0.124815213092575 
7659 0.124914250111922 
7660 0.124916284831803 
7661 0.124992095689731 
7662 0.125015243299125 
7663 0.12505614326836 
7664 0.125067118217682 
7665 0.125163612622719 
7666 0.125177554172873 
7667 0.125270769160396 
7668 0.125376196399474 
7669 0.125382722499386 
7670 0.125419183758475 
7671 0.12545312527735 
7672 0.125634041854497 
7673 0.125637732652939 
7674 0.125660431230382 
7675 0.125750151874041 
7676 0.125816540774526 
7677 0.125870290065756 
7678 0.125877897026374 
7679 0.125888617736311 
7680 0.126019315824106 
7681 0.126138707067577 
7682 0.12620021160125 
7683 0.126215118149205 
7684 0.126222991787348 
7685 0.126241630174232 
7686 0.12640423927085 
7687 0.126418844899517 
7688 0.126418844899517 
7689 0.126440392691939 
7690 0.126454842238033 
7691 0.12647423473379 
7692 0.126705590047493 
7693 0.126862830331312 
7694 0.126917517287422 
7695 0.126991056650552 
7696 0.12702037589198 
7697 0.127023070721426 
7698 0.127170662155568 
7699 0.127234846776213 
7700 0.12730330124337 
7701 0.127415124005676 
7702 0.127432132990754 
7703 0.127459192096852 
7704 0.127461955050241 
7705 0.127655307915482 
7706 0.127665763342114 
7707 0.127670504765173 
7708 0.127811667076805 
7709 0.127828762960837 
7710 0.12783901092751 
7711 0.12787301353961 
7712 0.12787301353961 
7713 0.128050944043787 
7714 0.128120335376904 
7715 0.128222185272449 
7716 0.128235601956593 
7717 0.12826383224708 
7718 0.128390249795287 
7719 0.128430341328289 
7720 0.128507130633944 
7721 0.128611394950639 
7722 0.128729519325561 
7723 0.128852149530223 
7724 0.128908682790129 
7725 0.128958306060339 
7726 0.129076840582433 
7727 0.129102544394521 
7728 0.129254372234122 
7729 0.129270312100737 
7730 0.129281128057118 
7731 0.129327854701765 
7732 0.129361139901338 
7733 0.129399457546548 
7734 0.129399590054927 
7735 0.129445511953633 
7736 0.12953221938323 
7737 0.129597677843206 
7738 0.129644095811172 
7739 0.129661842403336 
7740 0.129688772317792 
7741 0.129747422758641 
7742 0.129896224198782 
7743 0.129913642621328 
7744 0.130027957313713 
7745 0.130043680914195 
7746 0.130060164422952 
7747 0.130186925046418 
7748 0.13023650572677 
7749 0.130261464502943 
7750 0.130440551129151 
7751 0.130446536097786 
7752 0.130479010396611 
7753 0.130488616117251 
7754 0.130536992520803 
7755 0.130562585834006 
7756 0.130596213793084 
7757 0.130679442958167 
7758 0.130694877147102 
7759 0.130759437245633 
7760 0.130782603062881 
7761 0.13079669451279 
7762 0.130925861646333 
7763 0.130933614180599 
7764 0.131015984598361 
7765 0.131169723939841 
7766 0.131198536311628 
7767 0.131205248503442 
7768 0.131210815770729 
7769 0.131267454131168 
7770 0.131407272005472 
7771 0.131570190175495 
7772 0.131673001552891 
7773 0.131758072884171 
7774 0.13177549415353 
7775 0.131827425778778 
7776 0.132029548360764 
7777 0.132033338566284 
7778 0.132041479988478 
7779 0.132056866232007 
7780 0.132065229465934 
7781 0.13210330549544 
7782 0.1321177611855 
7783 0.132294285159717 
7784 0.132305869456426 
7785 0.132343893790038 
7786 0.132396958697186 
7787 0.132512226934731 
7788 0.132547688295555 
7789 0.132554514441889 
7790 0.132652095521934 
7791 0.13266379912133 
7792 0.132954590433071 
7793 0.132982149451507 
7794 0.133007416617098 
7795 0.13305408287432 
7796 0.133161776930636 
7797 0.133234184315628 
7798 0.133240493707561 
7799 0.133261419240876 
7800 0.133284942572719 
7801 0.133351193836857 
7802 0.133463116014847 
7803 0.133495644613191 
7804 0.133639400752316 
7805 0.133735561929059 
7806 0.133768827253252 
7807 0.133939544680846 
7808 0.133941326197704 
7809 0.134016484507354 
7810 0.134050598279526 
7811 0.134054859778105 
7812 0.134293927222212 
7813 0.134438299418415 
7814 0.13457661575128 
7815 0.134685794643157 
7816 0.134767916643433 
7817 0.134840834325579 
7818 0.135052292691381 
7819 0.135141138923466 
7820 0.135230292791728 
7821 0.135260704289981 
7822 0.135292053519235 
7823 0.135330671078057 
7824 0.135341922084392 
7825 0.135395321932582 
7826 0.135540089635173 
7827 0.135626248272518 
7828 0.135723401279562 
7829 0.135946561057535 
7830 0.135961293245531 
7831 0.136071584637454 
7832 0.136181178128616 
7833 0.136223510859948 
7834 0.136227634222486 
7835 0.136229807499727 
7836 0.136270814324627 
7837 0.136282532872205 
7838 0.136324362893855 
7839 0.136350903088263 
7840 0.136494765958539 
7841 0.136511959036735 
7842 0.136553092933329 
7843 0.136581468077812 
7844 0.136646142819423 
7845 0.13683571727372 
7846 0.136871072514692 
7847 0.136906563436075 
7848 0.137024281376415 
7849 0.137074275581934 
7850 0.137088490038651 
7851 0.137107815243168 
7852 0.137147770496343 
7853 0.137187178266666 
7854 0.1372074964184 
7855 0.137220511498886 
7856 0.137287831874865 
7857 0.137297314516527 
7858 0.137302378822352 
7859 0.137388915917197 
7860 0.137394531180073 
7861 0.137429891230725 
7862 0.137452897767909 
7863 0.137516891048568 
7864 0.137559268143321 
7865 0.137637513989605 
7866 0.137724392874198 
7867 0.137755621875192 
7868 0.137789700665379 
7869 0.137860612312209 
7870 0.137861378566245 
7871 0.13788780598668 
7872 0.137899388981491 
7873 0.138032820949447 
7874 0.13813887375695 
7875 0.138178984933306 
7876 0.138230700647557 
7877 0.138346447672337 
7878 0.138384898752053 
7879 0.138429571639611 
7880 0.138434101182955 
7881 0.138447622334521 
7882 0.138466390977197 
7883 0.138536353264276 
7884 0.138632447350361 
7885 0.138637960322672 
7886 0.138643213630883 
7887 0.138970290607487 
7888 0.139175251100325 
7889 0.139208230574885 
7890 0.139224116017002 
7891 0.139323514275121 
7892 0.13932631016486 
7893 0.139428963635202 
7894 0.13955826383528 
7895 0.139620205283609 
7896 0.139701081110017 
7897 0.139734972969536 
7898 0.139795616936645 
7899 0.139803558067299 
7900 0.139807756159558 
7901 0.139954528979533 
7902 0.139968267719168 
7903 0.139970473050206 
7904 0.140047014582298 
7905 0.140120112899056 
7906 0.140185151175564 
7907 0.140260168265179 
7908 0.140430246896218 
7909 0.140521911259692 
7910 0.140521911259692 
7911 0.140562396115579 
7912 0.140607225629861 
7913 0.140679157635572 
7914 0.140736092996559 
7915 0.140835416844042 
7916 0.140864509151189 
7917 0.140877914868405 
7918 0.140882121854725 
7919 0.140896865498634 
7920 0.140951000507309 
7921 0.140960227094482 
7922 0.141017384026886 
7923 0.141044756905766 
7924 0.141045222430617 
7925 0.141139930864145 
7926 0.141149148574905 
7927 0.141304498740988 
7928 0.141343776417946 
7929 0.141420018177138 
7930 0.141478946467392 
7931 0.14148979005159 
7932 0.141617880114299 
7933 0.141665722039211 
7934 0.141691616989989 
7935 0.141733671571035 
7936 0.142041397517426 
7937 0.142080588869789 
7938 0.142122557077023 
7939 0.142315678982161 
7940 0.142334365977667 
7941 0.142344609948322 
7942 0.14244409117807 
7943 0.142477442822545 
7944 0.14255364806064 
7945 0.142622440069097 
7946 0.14271944791031 
7947 0.142728979305442 
7948 0.14276523918198 
7949 0.142783972301973 
7950 0.142830096833849 
7951 0.142847440470006 
7952 0.142980730876176 
7953 0.143064745327361 
7954 0.143092178043422 
7955 0.143125152727128 
7956 0.143242087015363 
7957 0.143269263135272 
7958 0.143299455915138 
7959 0.143311185081188 
7960 0.143318914495409 
7961 0.143338333518523 
7962 0.143424701106414 
7963 0.143430279506043 
7964 0.143514641538417 
7965 0.143585656979929 
7966 0.14361138631964 
7967 0.143659624651281 
7968 0.143726590198427 
7969 0.143776865442874 
7970 0.143800412417763 
7971 0.143811491116672 
7972 0.144016039780783 
7973 0.144046187170244 
7974 0.144086538362624 
7975 0.144094994031214 
7976 0.144100654993168 
7977 0.144185435256529 
7978 0.144253792415032 
7979 0.144447714170164 
7980 0.144458716419641 
7981 0.144479739924844 
7982 0.144571269525358 
7983 0.144709591628155 
7984 0.144769408060053 
7985 0.14478014407585 
7986 0.144785643847016 
7987 0.14481464168292 
7988 0.144822723372167 
7989 0.144924580968958 
7990 0.144975656748831 
7991 0.145018302136356 
7992 0.145075371719764 
7993 0.145132345937501 
7994 0.145133053300086 
7995 0.14523151603001 
7996 0.145274545715414 
7997 0.14535951219126 
7998 0.145365586731059 
7999 0.145391131590946 
8000 0.145437301436796 
8001 0.145772507338966 
8002 0.145809917397591 
8003 0.145851642095439 
8004 0.145887858273307 
8005 0.146040986021782 
8006 0.146056481204765 
8007 0.146104350552069 
8008 0.146126257920175 
8009 0.146187452981598 
8010 0.146258946653915 
8011 0.146366490453876 
8012 0.146512465040237 
8013 0.146670530770906 
8014 0.146699045737776 
8015 0.146788886450054 
8016 0.147107274562185 
8017 0.147165991094961 
8018 0.14727881743957 
8019 0.147284657686089 
8020 0.147411999973674 
8021 0.147454922006082 
8022 0.147474694887489 
8023 0.147504292422911 
8024 0.147532547097876 
8025 0.147605799894188 
8026 0.147607492723647 
8027 0.147617919857149 
8028 0.147650271038365 
8029 0.147679781590414 
8030 0.147722575880072 
8031 0.147762457972236 
8032 0.147769484938237 
8033 0.147804031581784 
8034 0.147913733698777 
8035 0.147951767282447 
8036 0.147956713131372 
8037 0.148038956517555 
8038 0.148221756803171 
8039 0.148231223236074 
8040 0.148253100569377 
8041 0.148280407345543 
8042 0.148322678222662 
8043 0.148328102168887 
8044 0.148336618162242 
8045 0.148355506359961 
8046 0.148380730098258 
8047 0.148455782417462 
8048 0.148473411356625 
8049 0.14856259479 
8050 0.148586318480855 
8051 0.148616895686893 
8052 0.148647036691688 
8053 0.148648997184897 
8054 0.148975300699906 
8055 0.148998839795109 
8056 0.148998839795109 
8057 0.149301225050798 
8058 0.149306126074883 
8059 0.149529214813943 
8060 0.149648401256926 
8061 0.149688785706365 
8062 0.149698903425758 
8063 0.149746013704087 
8064 0.149870276969126 
8065 0.149957500110389 
8066 0.150012118746105 
8067 0.150072474894969 
8068 0.150148648748274 
8069 0.150203231661502 
8070 0.150210047198985 
8071 0.150273943123735 
8072 0.15037783448811 
8073 0.150419577578213 
8074 0.150433191915011 
8075 0.150538190601794 
8076 0.150870963182034 
8077 0.150950772929167 
8078 0.151007076600665 
8079 0.151016984918044 
8080 0.151032706758677 
8081 0.151038989065845 
8082 0.151098818698826 
8083 0.15115765424033 
8084 0.151317339513049 
8085 0.151321333808183 
8086 0.151329152383216 
8087 0.151332717388219 
8088 0.151404699423993 
8089 0.151405029390233 
8090 0.151474501656258 
8091 0.151558074507084 
8092 0.151559142697477 
8093 0.151565984560081 
8094 0.1515853495355 
8095 0.151649792941138 
8096 0.151788909255751 
8097 0.151816492288734 
8098 0.151838443921108 
8099 0.151911215265389 
8100 0.151930493650073 
8101 0.152056021447759 
8102 0.152072080219488 
8103 0.152115498883111 
8104 0.152418321577522 
8105 0.152430838289095 
8106 0.152439884372837 
8107 0.152466468074347 
8108 0.152600618030161 
8109 0.152608002322823 
8110 0.15277551267929 
8111 0.152791343666732 
8112 0.152824560331725 
8113 0.152860849886064 
8114 0.152869851618636 
8115 0.152874181258814 
8116 0.153026981493333 
8117 0.153073567291311 
8118 0.15314422034111 
8119 0.153165766262829 
8120 0.153211274059104 
8121 0.153293000913228 
8122 0.153301799253244 
8123 0.153301963736269 
8124 0.153438710122019 
8125 0.153484019980177 
8126 0.153504980902901 
8127 0.153557739686874 
8128 0.153730771413328 
8129 0.153752995972451 
8130 0.153932788265856 
8131 0.153978989057102 
8132 0.15409708457742 
8133 0.154146548466132 
8134 0.154170159053572 
8135 0.154290424718905 
8136 0.154298965750468 
8137 0.154374148887943 
8138 0.154562069306716 
8139 0.154583451775128 
8140 0.154717865745969 
8141 0.154723024479754 
8142 0.154823154785261 
8143 0.154823382152877 
8144 0.154902661235335 
8145 0.154920458427775 
8146 0.154960900075158 
8147 0.155020922499614 
8148 0.155050167361764 
8149 0.15510844069554 
8150 0.155184489461011 
8151 0.155237591553097 
8152 0.155238060918708 
8153 0.155272691049671 
8154 0.155274688130064 
8155 0.155299910444702 
8156 0.155385657589123 
8157 0.155410014585364 
8158 0.155425712356933 
8159 0.155552259599675 
8160 0.155577228225832 
8161 0.155655269233351 
8162 0.155657590513617 
8163 0.155679968812925 
8164 0.155701037098151 
8165 0.155815559138264 
8166 0.155913767917053 
8167 0.155934467660963 
8168 0.15594172753425 
8169 0.155992924131464 
8170 0.156002297861748 
8171 0.156042710341729 
8172 0.156075813977645 
8173 0.15610054582743 
8174 0.156145720778774 
8175 0.156200352887917 
8176 0.156201202092374 
8177 0.156217450804382 
8178 0.156237613253024 
8179 0.156237643755404 
8180 0.156256310694871 
8181 0.156290171744148 
8182 0.156344139045629 
8183 0.156351562957679 
8184 0.156463320245198 
8185 0.156506972227872 
8186 0.156531555520351 
8187 0.15653566095246 
8188 0.156574084817468 
8189 0.156645559083382 
8190 0.156745083644283 
8191 0.156940796031485 
8192 0.157156726813643 
8193 0.157162966414031 
8194 0.157163374675406 
8195 0.157168907855573 
8196 0.157389029349134 
8197 0.157464666742892 
8198 0.15750430432172 
8199 0.157523693678024 
8200 0.157533118319323 
8201 0.157536843257981 
8202 0.157567891618189 
8203 0.15766605620986 
8204 0.157731983413782 
8205 0.15773496819209 
8206 0.157746504482257 
8207 0.157846617841052 
8208 0.157908741150011 
8209 0.158048374532564 
8210 0.158140264824524 
8211 0.158255989645417 
8212 0.158326991955682 
8213 0.158358008260692 
8214 0.158571182106013 
8215 0.158580372483798 
8216 0.158690012659108 
8217 0.158712605096902 
8218 0.158732558753545 
8219 0.158825328690197 
8220 0.158899798421863 
8221 0.158935323939193 
8222 0.158976283378651 
8223 0.159060848470827 
8224 0.159191458259674 
8225 0.15924130677474 
8226 0.159267256680314 
8227 0.15938074523394 
8228 0.159426846855071 
8229 0.159478635460224 
8230 0.15949341379277 
8231 0.159567685273928 
8232 0.159580332266517 
8233 0.159612474505532 
8234 0.159765142143602 
8235 0.159965372882232 
8236 0.159999427532472 
8237 0.160063527807472 
8238 0.16007147026148 
8239 0.160120947672326 
8240 0.16014794141795 
8241 0.160184075642017 
8242 0.160212112248124 
8243 0.160316946837465 
8244 0.160415046277745 
8245 0.160479782346372 
8246 0.160514900544218 
8247 0.160552688958121 
8248 0.160682387434628 
8249 0.160768860953294 
8250 0.160782302231633 
8251 0.160794163152807 
8252 0.160821326545086 
8253 0.160929940807065 
8254 0.16109039626272 
8255 0.161121018442525 
8256 0.161167351333648 
8257 0.161180136380842 
8258 0.161193757499281 
8259 0.16124305538114 
8260 0.161359033789468 
8261 0.161610948218206 
8262 0.161620497931449 
8263 0.161670489135129 
8264 0.161721989750927 
8265 0.161831168806937 
8266 0.161843556298932 
8267 0.161849848402348 
8268 0.161859431672644 
8269 0.162152184491437 
8270 0.1621764513956 
8271 0.16228584655234 
8272 0.162391380932645 
8273 0.162467244600703 
8274 0.162483522345029 
8275 0.162486592420273 
8276 0.162551538826377 
8277 0.162920519766453 
8278 0.162950614087833 
8279 0.163075115471124 
8280 0.163090112915178 
8281 0.163308466220369 
8282 0.163393412208887 
8283 0.163401120660374 
8284 0.163433779068923 
8285 0.163469168294459 
8286 0.16348480607585 
8287 0.163536828105297 
8288 0.163636749950907 
8289 0.163676087855781 
8290 0.163704369858391 
8291 0.163709021295076 
8292 0.163718028474989 
8293 0.163735778963477 
8294 0.163948083727042 
8295 0.163950261223314 
8296 0.163999574560479 
8297 0.164003379995176 
8298 0.164077530376619 
8299 0.164098144620384 
8300 0.164119308965272 
8301 0.164297926160525 
8302 0.164320268916004 
8303 0.164344886520875 
8304 0.16439291945524 
8305 0.164425105542331 
8306 0.164513964133326 
8307 0.164622162612461 
8308 0.164715804521821 
8309 0.164754014167826 
8310 0.16492700270531 
8311 0.164968015796664 
8312 0.164979997904333 
8313 0.165102691906902 
8314 0.16510311421587 
8315 0.165158616679249 
8316 0.165180711681214 
8317 0.165271146714254 
8318 0.165299193699622 
8319 0.165380993927516 
8320 0.165413383563809 
8321 0.165486103212695 
8322 0.165631891918006 
8323 0.165654075606907 
8324 0.165695099165535 
8325 0.165709609268332 
8326 0.165764242148943 
8327 0.165831874859421 
8328 0.165859955700362 
8329 0.165871250854729 
8330 0.165878120205268 
8331 0.165889306625152 
8332 0.165984108651529 
8333 0.165999940231013 
8334 0.166076145979338 
8335 0.166264201136979 
8336 0.166423094950767 
8337 0.16658697473039 
8338 0.166635778580859 
8339 0.166644919217913 
8340 0.166773864339036 
8341 0.166894280197427 
8342 0.166924207044917 
8343 0.167096005986116 
8344 0.167292453378946 
8345 0.167365100752587 
8346 0.167424135948111 
8347 0.167590603760794 
8348 0.167641174219029 
8349 0.167666757947901 
8350 0.167682553030934 
8351 0.167757189981337 
8352 0.167766732443228 
8353 0.167803661280065 
8354 0.16780974226147 
8355 0.167867426787286 
8356 0.168051328951587 
8357 0.168059628730749 
8358 0.168112885759395 
8359 0.16816391254107 
8360 0.168167909088686 
8361 0.168242406367336 
8362 0.168451737868463 
8363 0.168517496562674 
8364 0.168620148596995 
8365 0.168683768676151 
8366 0.168876862698917 
8367 0.168930791430979 
8368 0.168973007316931 
8369 0.169040360197429 
8370 0.16910462799586 
8371 0.169177779690375 
8372 0.169299549538333 
8373 0.169363702183204 
8374 0.16938955457522 
8375 0.169415482858381 
8376 0.169474620110558 
8377 0.169569541677476 
8378 0.169607071003862 
8379 0.169631372211088 
8380 0.169685715143778 
8381 0.170020378199668 
8382 0.170042302796099 
8383 0.170193587216718 
8384 0.170211739343528 
8385 0.170449933634744 
8386 0.170510849334179 
8387 0.170519058061369 
8388 0.170587756437469 
8389 0.170639376581623 
8390 0.17065487767708 
8391 0.170689699341133 
8392 0.170721823441204 
8393 0.170888657394428 
8394 0.171055010375468 
8395 0.171056020537524 
8396 0.171076921144247 
8397 0.171127480284974 
8398 0.171152454018496 
8399 0.171170810390125 
8400 0.171174821050404 
8401 0.171181374291946 
8402 0.171233352655062 
8403 0.171280331535261 
8404 0.171442536774254 
8405 0.171613518991702 
8406 0.171747400699009 
8407 0.171800387194419 
8408 0.171823297263433 
8409 0.1719029548116 
8410 0.171967415134772 
8411 0.172073942120412 
8412 0.172134451684296 
8413 0.172191988796383 
8414 0.172276156513222 
8415 0.172344408256913 
8416 0.172412959803492 
8417 0.172574386725192 
8418 0.172665405816536 
8419 0.172810212195797 
8420 0.173159222760818 
8421 0.173205334318334 
8422 0.173332849341991 
8423 0.173376526633936 
8424 0.173401581937879 
8425 0.173404089098663 
8426 0.173453635545208 
8427 0.173508148367164 
8428 0.173540365137759 
8429 0.173582897642117 
8430 0.173586071371377 
8431 0.173607710673909 
8432 0.173652101714161 
8433 0.173845490304052 
8434 0.173847972830283 
8435 0.173949968198893 
8436 0.173984391552388 
8437 0.174006377099302 
8438 0.174023583067387 
8439 0.174029094984403 
8440 0.174055994960442 
8441 0.174125335315869 
8442 0.174238011356522 
8443 0.174245427210426 
8444 0.174318929231093 
8445 0.174392668522784 
8446 0.174423399395089 
8447 0.174459038256419 
8448 0.174539167875275 
8449 0.174565430926757 
8450 0.174643919682061 
8451 0.17479901988964 
8452 0.174802321930651 
8453 0.174827703332362 
8454 0.174887548634318 
8455 0.174934666079539 
8456 0.174990482015245 
8457 0.174993356012044 
8458 0.175056347727889 
8459 0.17506859874322 
8460 0.175146697716761 
8461 0.175216615307843 
8462 0.175303313532685 
8463 0.175317282091234 
8464 0.175347363114155 
8465 0.17541529145016 
8466 0.17553037358828 
8467 0.175585185472811 
8468 0.175599219173051 
8469 0.175612555425875 
8470 0.175728975045005 
8471 0.175801867690889 
8472 0.175829531488963 
8473 0.175830286848471 
8474 0.176080320958326 
8475 0.176116120221486 
8476 0.176167045663998 
8477 0.176207530577372 
8478 0.176212373928678 
8479 0.176224065410422 
8480 0.176259965970526 
8481 0.176404287122204 
8482 0.176457297718791 
8483 0.176504745256374 
8484 0.176523227786326 
8485 0.176551407808842 
8486 0.176564592844322 
8487 0.17667422165267 
8488 0.176760357788162 
8489 0.176834922244137 
8490 0.176999692094034 
8491 0.177119390796196 
8492 0.177122420120316 
8493 0.177127245019431 
8494 0.177143414941507 
8495 0.177230074267866 
8496 0.177246567055115 
8497 0.177338808573269 
8498 0.177504266628744 
8499 0.177593253738658 
8500 0.177612533621996 
8501 0.17785447198395 
8502 0.177934385257892 
8503 0.17794521044514 
8504 0.178010248233573 
8505 0.178010669970608 
8506 0.178013378754625 
8507 0.178052470124554 
8508 0.178134570851943 
8509 0.178142460175939 
8510 0.178148556850615 
8511 0.178182819051038 
8512 0.17820179390436 
8513 0.178222223570737 
8514 0.178332883631129 
8515 0.178372552329528 
8516 0.17838406257726 
8517 0.178608568008546 
8518 0.178702225771634 
8519 0.178896746537476 
8520 0.178992303715548 
8521 0.179022699982028 
8522 0.179028479586767 
8523 0.179059411287183 
8524 0.179116383113878 
8525 0.179162758461384 
8526 0.179163305668354 
8527 0.179209234120318 
8528 0.179263758422215 
8529 0.179372799796204 
8530 0.179529154331342 
8531 0.179565062618321 
8532 0.179615177885014 
8533 0.179639155732093 
8534 0.179710040364557 
8535 0.179738220301622 
8536 0.179771453598182 
8537 0.179896863623294 
8538 0.179968418651478 
8539 0.180034869919837 
8540 0.18011817267901 
8541 0.180130738916448 
8542 0.180167261635783 
8543 0.180174213277998 
8544 0.18026365971649 
8545 0.18036319669342 
8546 0.180622767348714 
8547 0.180628427229352 
8548 0.180743518973797 
8549 0.180768843748771 
8550 0.180875196861698 
8551 0.180901429320022 
8552 0.180903052877015 
8553 0.181031520766371 
8554 0.181201547836922 
8555 0.181231046531436 
8556 0.181232190356667 
8557 0.181470878176351 
8558 0.181526522282514 
8559 0.181596041614902 
8560 0.181620314708408 
8561 0.181628398597396 
8562 0.181638761790558 
8563 0.181717205985117 
8564 0.181744097674487 
8565 0.181828531430321 
8566 0.181909636299437 
8567 0.182002078011795 
8568 0.182010005528001 
8569 0.182114717961174 
8570 0.182144008010476 
8571 0.182175780675318 
8572 0.182237848634347 
8573 0.182330295355579 
8574 0.182362180074456 
8575 0.18238328252038 
8576 0.182461294745911 
8577 0.182500943526083 
8578 0.182528421221073 
8579 0.182546510312013 
8580 0.182590396073311 
8581 0.182682253424346 
8582 0.182779282969918 
8583 0.182810123677533 
8584 0.182845576677251 
8585 0.182872546059859 
8586 0.182938893369806 
8587 0.183077535808162 
8588 0.183138235692429 
8589 0.183503768550931 
8590 0.183533897623522 
8591 0.183623907011285 
8592 0.183754633372339 
8593 0.183795528729179 
8594 0.183799690610253 
8595 0.183911372079477 
8596 0.183990632610154 
8597 0.184020633903168 
8598 0.184027966390692 
8599 0.184143671240413 
8600 0.18448745463568 
8601 0.184539748875542 
8602 0.18464172587016 
8603 0.184691159475508 
8604 0.184715109121159 
8605 0.185114978726099 
8606 0.185138809644211 
8607 0.185204539277098 
8608 0.185246760325007 
8609 0.185428196603666 
8610 0.185463733907303 
8611 0.185476559977323 
8612 0.185477423537841 
8613 0.185552774787506 
8614 0.185557568410377 
8615 0.185648455625264 
8616 0.185868727343258 
8617 0.185873467436704 
8618 0.185904798423196 
8619 0.18598718276866 
8620 0.186100584712472 
8621 0.186112943335034 
8622 0.186167023974586 
8623 0.186190121865829 
8624 0.186214013297775 
8625 0.186336752186776 
8626 0.186347520074954 
8627 0.186397856917845 
8628 0.186416538594906 
8629 0.186417300844359 
8630 0.186502597018985 
8631 0.186825583603046 
8632 0.186869265692216 
8633 0.186898516936719 
8634 0.186924455310846 
8635 0.186924463484277 
8636 0.186936289581254 
8637 0.18697154067328 
8638 0.187000860646734 
8639 0.187049557171964 
8640 0.187056595099751 
8641 0.187166645430244 
8642 0.187336464844541 
8643 0.187376280920382 
8644 0.187571475539208 
8645 0.187727042221405 
8646 0.187900381870919 
8647 0.187945901447603 
8648 0.187995510144085 
8649 0.18808000854429 
8650 0.188084563061978 
8651 0.188335355257322 
8652 0.188353803646466 
8653 0.188397534766656 
8654 0.188483866608542 
8655 0.188500101275168 
8656 0.188621123362363 
8657 0.188680178527194 
8658 0.188768116402771 
8659 0.188846502796723 
8660 0.189040031641181 
8661 0.189093171652729 
8662 0.189274502738567 
8663 0.189360057977317 
8664 0.189398820708578 
8665 0.189410744906033 
8666 0.189432805757683 
8667 0.189892174750979 
8668 0.189905184742444 
8669 0.189934256468683 
8670 0.189994849476335 
8671 0.190092027843531 
8672 0.190154768361668 
8673 0.190187252904017 
8674 0.19026284114916 
8675 0.190280866804249 
8676 0.190591613309515 
8677 0.190775071422112 
8678 0.190882803700747 
8679 0.191117324250441 
8680 0.191274839174242 
8681 0.191286518090063 
8682 0.19130668602843 
8683 0.191319492751157 
8684 0.191377621309825 
8685 0.191438467292118 
8686 0.191449737901411 
8687 0.191471905751424 
8688 0.191473223883791 
8689 0.191503918690279 
8690 0.191709789800838 
8691 0.191719103398497 
8692 0.19175243886375 
8693 0.191781817550115 
8694 0.191998876249406 
8695 0.192040786956022 
8696 0.192072325002455 
8697 0.192085385528303 
8698 0.192144140330685 
8699 0.192313438094678 
8700 0.192323884542808 
8701 0.192545048006865 
8702 0.192586194137767 
8703 0.192593577998935 
8704 0.19277106885215 
8705 0.192966628049667 
8706 0.193048938653404 
8707 0.193128494748123 
8708 0.193206224947362 
8709 0.193235848799792 
8710 0.193373352865676 
8711 0.193449036506073 
8712 0.193476936571637 
8713 0.193639816821929 
8714 0.193764511361638 
8715 0.193799368312548 
8716 0.193854786256782 
8717 0.193920041472114 
8718 0.194058573385464 
8719 0.194191191634315 
8720 0.194205258705791 
8721 0.194307134425607 
8722 0.194432221997427 
8723 0.194464752007461 
8724 0.194501335242705 
8725 0.194651947057034 
8726 0.194662799445802 
8727 0.19466814162089 
8728 0.194734538083046 
8729 0.194891212142544 
8730 0.194908091744313 
8731 0.195065730234405 
8732 0.195122393275985 
8733 0.195143539020062 
8734 0.195194974396579 
8735 0.195202149166534 
8736 0.195216217792292 
8737 0.195253482537402 
8738 0.195259639792957 
8739 0.195346803422793 
8740 0.195495336936307 
8741 0.195636061175647 
8742 0.195755264011961 
8743 0.195801337827064 
8744 0.195804048955831 
8745 0.195952194271469 
8746 0.196086040923719 
8747 0.196712631357194 
8748 0.196726584783605 
8749 0.196801672070527 
8750 0.196840717701735 
8751 0.196908012960677 
8752 0.196967921746789 
8753 0.197032324104388 
8754 0.197067685218639 
8755 0.197285508791955 
8756 0.197301287538166 
8757 0.19737400180384 
8758 0.197559277681043 
8759 0.19761292599333 
8760 0.197627532729712 
8761 0.197757972680672 
8762 0.197828428458516 
8763 0.197830797616445 
8764 0.19786877995068 
8765 0.197888516852962 
8766 0.197916912018051 
8767 0.198106447349023 
8768 0.198273077487461 
8769 0.198407940497788 
8770 0.198413469619439 
8771 0.198423183555133 
8772 0.198431743466323 
8773 0.198475141092826 
8774 0.198600154930714 
8775 0.198645440160593 
8776 0.198661964387327 
8777 0.198852976726271 
8778 0.198860874242456 
8779 0.198886020280264 
8780 0.198897613926602 
8781 0.199018057847005 
8782 0.199071564678042 
8783 0.199314010680704 
8784 0.199443408988174 
8785 0.199497735509315 
8786 0.19953552917924 
8787 0.199606009226625 
8788 0.199854047677631 
8789 0.199893623077942 
8790 0.199967543033123 
8791 0.200004438491615 
8792 0.200014132925413 
8793 0.200277487097957 
8794 0.200299148680391 
8795 0.200309673824176 
8796 0.200350263421416 
8797 0.200406012445514 
8798 0.200531483143964 
8799 0.200666696500124 
8800 0.200717848823861 
8801 0.200903385447694 
8802 0.200941831226738 
8803 0.200943281680639 
8804 0.201000045979547 
8805 0.201074405041736 
8806 0.20115153131281 
8807 0.201184085730369 
8808 0.201620409493627 
8809 0.201703840390349 
8810 0.201801740642573 
8811 0.201861527682016 
8812 0.201965830995116 
8813 0.202054964531622 
8814 0.202181490832772 
8815 0.202182163106059 
8816 0.202242483200695 
8817 0.202281655790125 
8818 0.202423992294874 
8819 0.202459802427149 
8820 0.202524303106737 
8821 0.202670463792616 
8822 0.202817845842217 
8823 0.202842510605313 
8824 0.20291790383032 
8825 0.203007152615979 
8826 0.203067397642895 
8827 0.203147032848548 
8828 0.203148238998558 
8829 0.203634147076809 
8830 0.203636762304893 
8831 0.203705162168569 
8832 0.203828385098652 
8833 0.204071950668903 
8834 0.204112912651614 
8835 0.20413294018474 
8836 0.204160376635711 
8837 0.20422401699526 
8838 0.204242337277814 
8839 0.204304517942189 
8840 0.204403528894258 
8841 0.204411965587293 
8842 0.204423837737239 
8843 0.204603814282282 
8844 0.204653228984048 
8845 0.204711598979307 
8846 0.204772987065475 
8847 0.204790260619728 
8848 0.20491829850202 
8849 0.204926789276557 
8850 0.204971422925201 
8851 0.205104511457105 
8852 0.205155495287187 
8853 0.205181688251224 
8854 0.205183564427281 
8855 0.205185213964939 
8856 0.20522032383032 
8857 0.205292973763169 
8858 0.205467953322433 
8859 0.205499741366368 
8860 0.205602935467092 
8861 0.205655282847722 
8862 0.205760568977617 
8863 0.2057622780742 
8864 0.205916411422223 
8865 0.205999170194471 
8866 0.206067666254278 
8867 0.206073389531703 
8868 0.20610137064467 
8869 0.206107220749133 
8870 0.206112537072081 
8871 0.206135213824958 
8872 0.206236039101592 
8873 0.206306698375269 
8874 0.206344987386775 
8875 0.206732485240391 
8876 0.206755552672571 
8877 0.206810795369131 
8878 0.20697623894999 
8879 0.207051128571422 
8880 0.207164365286136 
8881 0.20725308234253 
8882 0.207380683378249 
8883 0.207544754609593 
8884 0.207598157096034 
8885 0.207607730984959 
8886 0.207729072485792 
8887 0.207847298406676 
8888 0.207852961607715 
8889 0.207906856241495 
8890 0.208171974136229 
8891 0.208352236783026 
8892 0.208457489173017 
8893 0.208500896290966 
8894 0.208513442432677 
8895 0.208666234466846 
8896 0.208720018191644 
8897 0.208756168827646 
8898 0.208841793880108 
8899 0.208925598041383 
8900 0.208939054489725 
8901 0.209001694239949 
8902 0.209054274089064 
8903 0.209146074800332 
8904 0.209151280153584 
8905 0.209183216346786 
8906 0.209200203866558 
8907 0.209251606085874 
8908 0.209259811966386 
8909 0.209283618915895 
8910 0.209289796780051 
8911 0.209336279614463 
8912 0.209372132206636 
8913 0.209380407478598 
8914 0.209437706016614 
8915 0.209503450633876 
8916 0.209548698509322 
8917 0.209639798741765 
8918 0.20968822820725 
8919 0.209726117556014 
8920 0.209767715675454 
8921 0.209808211275839 
8922 0.209809078631496 
8923 0.209901757376227 
8924 0.209905683003077 
8925 0.2099094319562 
8926 0.210081425372555 
8927 0.210112911840124 
8928 0.210114034716242 
8929 0.210258089362396 
8930 0.210374735482071 
8931 0.210480634951528 
8932 0.210485787815749 
8933 0.210830257502535 
8934 0.210950506778532 
8935 0.210969919902159 
8936 0.211052270153139 
8937 0.211074457158948 
8938 0.211158346876118 
8939 0.211263614088163 
8940 0.211297672063975 
8941 0.211363607214017 
8942 0.211542263800433 
8943 0.211608241068781 
8944 0.211620545863575 
8945 0.211621780842255 
8946 0.211659520698633 
8947 0.2116762966599 
8948 0.211701115693531 
8949 0.211773132433919 
8950 0.211950376270263 
8951 0.212059453341828 
8952 0.212125608129551 
8953 0.212296283279743 
8954 0.212361580158944 
8955 0.212413077792281 
8956 0.212542536377675 
8957 0.212556615367571 
8958 0.212591647955722 
8959 0.212630443024721 
8960 0.212632590618561 
8961 0.212713925210001 
8962 0.21305415048292 
8963 0.213061784130187 
8964 0.213094838403411 
8965 0.213098278733367 
8966 0.213179695621928 
8967 0.213273042023672 
8968 0.213285641696437 
8969 0.213317901233383 
8970 0.213329204318854 
8971 0.213389185363557 
8972 0.213408369848266 
8973 0.213613131237892 
8974 0.213836311325045 
8975 0.213909527752178 
8976 0.213989452083618 
8977 0.213996405427208 
8978 0.214072669037739 
8979 0.214117936240305 
8980 0.214338423150944 
8981 0.214407974666446 
8982 0.214534012014519 
8983 0.214540337265594 
8984 0.214683777859061 
8985 0.214702679673736 
8986 0.214703060987607 
8987 0.215050209318351 
8988 0.215096580225946 
8989 0.215197311772667 
8990 0.215251664684825 
8991 0.215277729572553 
8992 0.215381022484982 
8993 0.215417562975429 
8994 0.215595508186328 
8995 0.215600999362748 
8996 0.215663564687161 
8997 0.215850510784083 
8998 0.215896252959847 
8999 0.215991842329702 
9000 0.21602124860881 
9001 0.21604014905734 
9002 0.216180755244466 
9003 0.216184347554305 
9004 0.216313523223511 
9005 0.216581575629715 
9006 0.216755966384322 
9007 0.217007270367409 
9008 0.217086047267877 
9009 0.217165476986723 
9010 0.217197022292751 
9011 0.217243288675031 
9012 0.217616123375107 
9013 0.21765689155251 
9014 0.217751891889752 
9015 0.21793989589813 
9016 0.218030527032023 
9017 0.218577251847165 
9018 0.218790185854094 
9019 0.218834139923253 
9020 0.21887304055308 
9021 0.218879882340753 
9022 0.218894566829671 
9023 0.218896634246268 
9024 0.219089560130113 
9025 0.219222859513696 
9026 0.219317174062395 
9027 0.219398673341038 
9028 0.219585108891392 
9029 0.219643686360789 
9030 0.219708142598746 
9031 0.220475474323473 
9032 0.220538663789921 
9033 0.220545349336173 
9034 0.220576932514286 
9035 0.220675355336563 
9036 0.220699231842282 
9037 0.220715353152416 
9038 0.220732769758499 
9039 0.220843138292991 
9040 0.220873552072316 
9041 0.220913254504803 
9042 0.22101603040368 
9043 0.221179601015957 
9044 0.221350422637984 
9045 0.221361479491199 
9046 0.221417300398836 
9047 0.221425892469957 
9048 0.221464178504595 
9049 0.221468404368584 
9050 0.221734076476141 
9051 0.221785783600854 
9052 0.221928974038113 
9053 0.221950935964547 
9054 0.221958154911864 
9055 0.221980184833874 
9056 0.22220597677201 
9057 0.222254685424196 
9058 0.222544195494547 
9059 0.222824103855154 
9060 0.222832073389075 
9061 0.222925144164451 
9062 0.222925144164451 
9063 0.222934280424605 
9064 0.222971838450045 
9065 0.22303440081229 
9066 0.22312021558129 
9067 0.223123832288923 
9068 0.223174829294541 
9069 0.223189982630166 
9070 0.223198950718309 
9071 0.223207177233714 
9072 0.223259320478292 
9073 0.223288448355089 
9074 0.223458451706924 
9075 0.223762676547066 
9076 0.223765103427123 
9077 0.223982108261988 
9078 0.224137449807576 
9079 0.224237685194044 
9080 0.224262604788856 
9081 0.224630175506754 
9082 0.22466475213628 
9083 0.224751710309027 
9084 0.224810911510194 
9085 0.225120558983303 
9086 0.225157368158563 
9087 0.22517087442848 
9088 0.225212848999584 
9089 0.22526226347654 
9090 0.22540211551106 
9091 0.225461409738375 
9092 0.225602409818286 
9093 0.225623727862847 
9094 0.225904052442301 
9095 0.225960803055241 
9096 0.226071257274663 
9097 0.226141554283917 
9098 0.226147472693351 
9099 0.226223456333564 
9100 0.226324301723251 
9101 0.226356042441958 
9102 0.226504063902976 
9103 0.226525386302284 
9104 0.22652833669042 
9105 0.226854484490238 
9106 0.226887129795835 
9107 0.226944007083166 
9108 0.227046693254992 
9109 0.227046693254993 
9110 0.227292317643894 
9111 0.227601741086637 
9112 0.22766523378087 
9113 0.22766836137751 
9114 0.227741914913566 
9115 0.22775026359676 
9116 0.22780281140072 
9117 0.22806019321294 
9118 0.228081532107385 
9119 0.228086807411845 
9120 0.228230196504748 
9121 0.228230932474382 
9122 0.228316496064153 
9123 0.228363416771995 
9124 0.22865189272152 
9125 0.228747555717226 
9126 0.228802953777762 
9127 0.228836765666185 
9128 0.228845576664073 
9129 0.228925228246532 
9130 0.228933990609302 
9131 0.228980336215421 
9132 0.22929982602784 
9133 0.229302404127471 
9134 0.229411554937806 
9135 0.22946802463624 
9136 0.229479166909228 
9137 0.229522192797252 
9138 0.229643469939878 
9139 0.229969684311261 
9140 0.230091684750047 
9141 0.23017867719494 
9142 0.230412188905757 
9143 0.230414528576711 
9144 0.230531082954926 
9145 0.23064930574305 
9146 0.230722474525942 
9147 0.230835388140813 
9148 0.231063066524774 
9149 0.231215125294712 
9150 0.231236552608731 
9151 0.231451169167857 
9152 0.23145889163947 
9153 0.231499504036985 
9154 0.231569023042063 
9155 0.231677707230205 
9156 0.231847160576152 
9157 0.231873197375357 
9158 0.231875783997634 
9159 0.23199132986299 
9160 0.23199132986299 
9161 0.232024335449142 
9162 0.232173159095366 
9163 0.232231169126984 
9164 0.232323090498675 
9165 0.232402039539537 
9166 0.232493145212933 
9167 0.232497496789384 
9168 0.23269789111998 
9169 0.232810605810661 
9170 0.23290167980818 
9171 0.23300802349405 
9172 0.233022570382931 
9173 0.233083281227239 
9174 0.233208500110452 
9175 0.233251202726272 
9176 0.233280157174946 
9177 0.233311991101856 
9178 0.233460776547931 
9179 0.233536313790418 
9180 0.233707135808715 
9181 0.233730916061813 
9182 0.233736232058507 
9183 0.233870171566041 
9184 0.233895433110442 
9185 0.234088463311596 
9186 0.234106203915484 
9187 0.234170212040067 
9188 0.234319066193262 
9189 0.234356056710965 
9190 0.234359433935124 
9191 0.23455378075431 
9192 0.2346064566465 
9193 0.234889255672013 
9194 0.234921357263714 
9195 0.235037099814897 
9196 0.235380879346501 
9197 0.235421073803427 
9198 0.235480291367452 
9199 0.235573620138146 
9200 0.235652982494768 
9201 0.235709102626105 
9202 0.235779732910394 
9203 0.235813930193116 
9204 0.235846458234997 
9205 0.235888989873536 
9206 0.236047056046027 
9207 0.236094180768393 
9208 0.236094180768393 
9209 0.236148690590727 
9210 0.236166902415314 
9211 0.236175175796675 
9212 0.236216567769306 
9213 0.236267518478224 
9214 0.236302530019578 
9215 0.236364894542183 
9216 0.23641934330498 
9217 0.236474094091286 
9218 0.23649743084461 
9219 0.236579980318005 
9220 0.23667379147796 
9221 0.236731586429481 
9222 0.236735832031447 
9223 0.236751382435048 
9224 0.236858611490912 
9225 0.236872367479581 
9226 0.236974310188995 
9227 0.237020560131387 
9228 0.237029228425657 
9229 0.23706269402829 
9230 0.237092257720646 
9231 0.237101567591413 
9232 0.237104753349683 
9233 0.237200266424111 
9234 0.237217360680307 
9235 0.237232895302617 
9236 0.237239406696571 
9237 0.237239406696571 
9238 0.237239795743829 
9239 0.237275691334596 
9240 0.237309766560281 
9241 0.237374457951198 
9242 0.237443237770548 
9243 0.237694440322339 
9244 0.237890122022536 
9245 0.237893377376673 
9246 0.237912805755786 
9247 0.238339156166951 
9248 0.238384934588909 
9249 0.238415207710354 
9250 0.238470398884878 
9251 0.239092944281411 
9252 0.239113723537644 
9253 0.239287039427189 
9254 0.239374806540819 
9255 0.239432022069184 
9256 0.239567095730784 
9257 0.239790400445564 
9258 0.239867368047834 
9259 0.239928633748087 
9260 0.239934023257793 
9261 0.239953902371068 
9262 0.239971402298779 
9263 0.240078108375537 
9264 0.240411336773089 
9265 0.240629872590366 
9266 0.240739386917796 
9267 0.240809750236656 
9268 0.241048126499436 
9269 0.24107601211987 
9270 0.241135495221084 
9271 0.241217112317458 
9272 0.241231046792833 
9273 0.241330930439461 
9274 0.241367342325741 
9275 0.24142693919917 
9276 0.241520354560453 
9277 0.241535474905533 
9278 0.241596648233738 
9279 0.241662402844938 
9280 0.241745404617589 
9281 0.241793139683024 
9282 0.241824832895452 
9283 0.241961289389768 
9284 0.242084804375469 
9285 0.24211099859671 
9286 0.24218439628546 
9287 0.24218439628546 
9288 0.24222570870157 
9289 0.242252999116866 
9290 0.242270336969748 
9291 0.242325599486712 
9292 0.242373983072715 
9293 0.242393227380318 
9294 0.242491342362104 
9295 0.242564081822921 
9296 0.242651430252258 
9297 0.242687919788098 
9298 0.242799145107784 
9299 0.242965754094556 
9300 0.243005734202419 
9301 0.2432471361661 
9302 0.243251583814329 
9303 0.243333695648606 
9304 0.243458821757548 
9305 0.243628654132776 
9306 0.243645028390224 
9307 0.243826370427912 
9308 0.243866336591884 
9309 0.243940369587241 
9310 0.243979326238754 
9311 0.244043411093459 
9312 0.244100262213929 
9313 0.244204613571527 
9314 0.244328862496796 
9315 0.244368292388318 
9316 0.244433902274746 
9317 0.244636450787598 
9318 0.244706321734136 
9319 0.244763264496613 
9320 0.244784164990346 
9321 0.244825811998646 
9322 0.244861761680348 
9323 0.244945823562062 
9324 0.24502388976671 
9325 0.245089293238857 
9326 0.245229756674927 
9327 0.245278643096419 
9328 0.245405619667377 
9329 0.245475682886044 
9330 0.245480855841821 
9331 0.245698998696158 
9332 0.245877261625623 
9333 0.245915695975833 
9334 0.245927001864533 
9335 0.246065060310637 
9336 0.246152558342714 
9337 0.246206672884951 
9338 0.246298282504083 
9339 0.246471368258829 
9340 0.246472087125048 
9341 0.24652919588558 
9342 0.246548583157921 
9343 0.246666186241394 
9344 0.246918405747315 
9345 0.246977167369903 
9346 0.247002364022582 
9347 0.247384717594174 
9348 0.247442329072237 
9349 0.247641578171777 
9350 0.247746179159349 
9351 0.247840191574655 
9352 0.247886296982144 
9353 0.248062425124432 
9354 0.248083457483344 
9355 0.248108087791437 
9356 0.248138486275893 
9357 0.248188182391859 
9358 0.248219198380684 
9359 0.248330344019136 
9360 0.248385093837105 
9361 0.248419774891063 
9362 0.248510752299681 
9363 0.248540096553017 
9364 0.248620592774689 
9365 0.248623948985439 
9366 0.248756912501802 
9367 0.248848922844634 
9368 0.249011389835195 
9369 0.249170221795223 
9370 0.249610933835823 
9371 0.249658139274885 
9372 0.249714647494781 
9373 0.249855804157065 
9374 0.249944945081017 
9375 0.250320622198745 
9376 0.25033981497302 
9377 0.250448950276143 
9378 0.250597881937133 
9379 0.250627247594182 
9380 0.25069982786483 
9381 0.250864266694583 
9382 0.250883568523975 
9383 0.250916012006978 
9384 0.25122217679546 
9385 0.251269446998653 
9386 0.251277813550042 
9387 0.251303667551563 
9388 0.251374203253293 
9389 0.251436790804613 
9390 0.251458833530459 
9391 0.251466940085234 
9392 0.251536561818525 
9393 0.25160256567387 
9394 0.251652932408209 
9395 0.251766151175591 
9396 0.251827770525909 
9397 0.251948245133064 
9398 0.251974433658551 
9399 0.252014429944171 
9400 0.252234740672103 
9401 0.252362651364601 
9402 0.252366056568933 
9403 0.252469006605777 
9404 0.252709500893897 
9405 0.252776910723377 
9406 0.252836983931767 
9407 0.252889845328632 
9408 0.253008044446365 
9409 0.253014904462468 
9410 0.253278776022618 
9411 0.253555083341168 
9412 0.253791480123757 
9413 0.254022087755294 
9414 0.254111353646817 
9415 0.254235503553559 
9416 0.254319924732906 
9417 0.254328479733797 
9418 0.254358092820687 
9419 0.254409334106686 
9420 0.254414264665631 
9421 0.254427371427446 
9422 0.25444005612501 
9423 0.254526608204658 
9424 0.254591319697426 
9425 0.254748850738241 
9426 0.254784712309272 
9427 0.254814813240693 
9428 0.254868902300948 
9429 0.254883630931937 
9430 0.255097976074427 
9431 0.255200479120366 
9432 0.255388368716225 
9433 0.255604909206521 
9434 0.255757514463625 
9435 0.255779638115309 
9436 0.256125370165512 
9437 0.256415789271907 
9438 0.256565829555316 
9439 0.256744982750671 
9440 0.256966083245849 
9441 0.256993708698644 
9442 0.257018946140118 
9443 0.257164099130013 
9444 0.257198160944299 
9445 0.257352244668731 
9446 0.257595707024221 
9447 0.257652304618412 
9448 0.257797084762608 
9449 0.257843731877098 
9450 0.257947102151923 
9451 0.25795413787504 
9452 0.258354623033515 
9453 0.258474595170851 
9454 0.258592292758398 
9455 0.258602910872086 
9456 0.258642179511667 
9457 0.25869309520946 
9458 0.258726930966682 
9459 0.258817549636701 
9460 0.258843935725368 
9461 0.258865334268432 
9462 0.258890646323574 
9463 0.258971734380698 
9464 0.259016464028098 
9465 0.259203646925897 
9466 0.25937429906596 
9467 0.25949346289601 
9468 0.259504059484209 
9469 0.259554369116132 
9470 0.259587394724397 
9471 0.25993180893679 
9472 0.260006063671737 
9473 0.260185690239729 
9474 0.260319728069611 
9475 0.260445979116338 
9476 0.260450861884219 
9477 0.260476860644549 
9478 0.260649158562939 
9479 0.260727723960819 
9480 0.260750843682976 
9481 0.260807455129953 
9482 0.260952773300058 
9483 0.261003642810964 
9484 0.261083496036417 
9485 0.261090263441667 
9486 0.261127149075198 
9487 0.261220149412023 
9488 0.26123713149295 
9489 0.261313143544158 
9490 0.261344431316596 
9491 0.261347190304248 
9492 0.261375349890308 
9493 0.261579451755233 
9494 0.261651470087124 
9495 0.261853932608938 
9496 0.26209913770077 
9497 0.262119688652658 
9498 0.262219461114613 
9499 0.262297818716905 
9500 0.262402434502602 
9501 0.262454940143988 
9502 0.2624747836411 
9503 0.262484926024156 
9504 0.262666871103586 
9505 0.26276410398829 
9506 0.262819138723237 
9507 0.262861912074478 
9508 0.263094868675276 
9509 0.263256097523152 
9510 0.263282682480776 
9511 0.26369492860227 
9512 0.263812607491956 
9513 0.263820025418786 
9514 0.263896178641379 
9515 0.264068411420026 
9516 0.264087319346756 
9517 0.2642186052515 
9518 0.264234754972732 
9519 0.264277210976207 
9520 0.264305319350254 
9521 0.264448768368023 
9522 0.264474470573314 
9523 0.264487696384538 
9524 0.264658976548017 
9525 0.264670682103102 
9526 0.264770073726967 
9527 0.264803690611918 
9528 0.264969896655062 
9529 0.265178958241383 
9530 0.265307034552951 
9531 0.265328445840066 
9532 0.265455438426624 
9533 0.265512232563176 
9534 0.265661417456753 
9535 0.265726323645845 
9536 0.265810800244443 
9537 0.265933977025954 
9538 0.265944324891402 
9539 0.265946059510255 
9540 0.266061322080069 
9541 0.26606363217807 
9542 0.266182570922124 
9543 0.266215503010076 
9544 0.266443624844719 
9545 0.266796316673902 
9546 0.266912857674404 
9547 0.267264100400316 
9548 0.267542314357709 
9549 0.267588284851876 
9550 0.267667395066845 
9551 0.267804222737552 
9552 0.267925332882863 
9553 0.268048918951686 
9554 0.268068671202622 
9555 0.268069944111874 
9556 0.268079493663237 
9557 0.268436566649975 
9558 0.268447583405257 
9559 0.268599728116355 
9560 0.268866537214864 
9561 0.269053092165965 
9562 0.269105260964763 
9563 0.269328626544387 
9564 0.269413680936541 
9565 0.269413680936541 
9566 0.269426683532899 
9567 0.269752545578351 
9568 0.269815450432219 
9569 0.269888058471258 
9570 0.26993027175554 
9571 0.269965335192806 
9572 0.269970839946996 
9573 0.270052791265229 
9574 0.270091007502705 
9575 0.270100209519893 
9576 0.270348566202918 
9577 0.270367023985124 
9578 0.270454599509664 
9579 0.270463931962262 
9580 0.270555852821216 
9581 0.270708554949106 
9582 0.270758164455746 
9583 0.270787447293881 
9584 0.270790738309886 
9585 0.270867666210849 
9586 0.270982528678029 
9587 0.271037515668993 
9588 0.271180574992389 
9589 0.271415604058033 
9590 0.271478249870503 
9591 0.271594864811102 
9592 0.271605648884922 
9593 0.271614125592389 
9594 0.271789703122242 
9595 0.271853438551966 
9596 0.271942603896447 
9597 0.271948420791842 
9598 0.272087199037814 
9599 0.272126866074627 
9600 0.272136995964366 
9601 0.272220834626096 
9602 0.272275461793876 
9603 0.272356319020476 
9604 0.272410328713155 
9605 0.272426934683974 
9606 0.272463031472209 
9607 0.272718866568437 
9608 0.272861159659463 
9609 0.272870885997779 
9610 0.272980871752954 
9611 0.273351563723658 
9612 0.273396257604147 
9613 0.273426585993789 
9614 0.273430387787276 
9615 0.273542339895324 
9616 0.273562480151426 
9617 0.273565351555479 
9618 0.273579369681215 
9619 0.273829579671989 
9620 0.273879889021965 
9621 0.273891266012147 
9622 0.273929527180332 
9623 0.274159319386598 
9624 0.274273330628463 
9625 0.274385447827718 
9626 0.274501418924585 
9627 0.274661093530253 
9628 0.274662627232929 
9629 0.274891610309054 
9630 0.274933648846022 
9631 0.274934075002201 
9632 0.27494141287294 
9633 0.274956973159608 
9634 0.275098657123029 
9635 0.275360712124612 
9636 0.275362227471079 
9637 0.275753332300156 
9638 0.275805460368507 
9639 0.275859843036866 
9640 0.275931813591626 
9641 0.276088248644379 
9642 0.276120335593582 
9643 0.276174759255438 
9644 0.276241092100211 
9645 0.276265284804479 
9646 0.276274406138697 
9647 0.276341734992628 
9648 0.276363480204222 
9649 0.276380472433799 
9650 0.276457653613468 
9651 0.276536122572275 
9652 0.276572925570367 
9653 0.276642151725073 
9654 0.276688552248725 
9655 0.276975265189844 
9656 0.276977618140613 
9657 0.27700899055392 
9658 0.277183372278348 
9659 0.277373291506739 
9660 0.277782224512266 
9661 0.278061247786234 
9662 0.278186340522346 
9663 0.278438570357193 
9664 0.278567107075671 
9665 0.278579404428598 
9666 0.278683396057688 
9667 0.278696590008089 
9668 0.278724640193334 
9669 0.279229718968881 
9670 0.279258760815951 
9671 0.279259672596759 
9672 0.279310612276709 
9673 0.27936568317437 
9674 0.279506007751798 
9675 0.280247755256065 
9676 0.280539983454522 
9677 0.280617048026207 
9678 0.280685751462105 
9679 0.280687825265083 
9680 0.280706892275733 
9681 0.280809006055916 
9682 0.280886417132329 
9683 0.280995147554444 
9684 0.281117815654869 
9685 0.28115326932873 
9686 0.28122842567188 
9687 0.281269207512225 
9688 0.281422687048256 
9689 0.281725997291605 
9690 0.281784607120626 
9691 0.281982467854076 
9692 0.282360157909922 
9693 0.282736835375807 
9694 0.282773204139343 
9695 0.282774562022992 
9696 0.282805462902814 
9697 0.28280900035049 
9698 0.282884045135981 
9699 0.283000800423379 
9700 0.283221250296898 
9701 0.283289328577185 
9702 0.283321992478253 
9703 0.28335904655704 
9704 0.283384975619272 
9705 0.283498835749393 
9706 0.283531144347983 
9707 0.28370924379046 
9708 0.283910793503731 
9709 0.284110752590072 
9710 0.284225494494474 
9711 0.284289557715441 
9712 0.284307695431534 
9713 0.284380589320854 
9714 0.2844052887006 
9715 0.28447952991631 
9716 0.284628644938252 
9717 0.284672072268701 
9718 0.284757359778148 
9719 0.284757415907068 
9720 0.284822468848204 
9721 0.285096260564761 
9722 0.285113499719979 
9723 0.285229616052444 
9724 0.285352383758099 
9725 0.285413325397828 
9726 0.285430079214723 
9727 0.285437494127694 
9728 0.285462673729857 
9729 0.285649176481788 
9730 0.285761126359176 
9731 0.285775788766021 
9732 0.285937075943032 
9733 0.285937075943032 
9734 0.286014977313241 
9735 0.286072836479184 
9736 0.286320529254514 
9737 0.28634098257236 
9738 0.286433915684106 
9739 0.286587693842764 
9740 0.286686623585209 
9741 0.286735905948088 
9742 0.286781097619776 
9743 0.287125786374058 
9744 0.28749244326649 
9745 0.287512456177057 
9746 0.287703264029651 
9747 0.288148795004878 
9748 0.288169580193767 
9749 0.288290075447072 
9750 0.288382664218726 
9751 0.288389717170775 
9752 0.288414578800079 
9753 0.288595092299398 
9754 0.288666841603463 
9755 0.288670295817406 
9756 0.288803501575968 
9757 0.288921945543913 
9758 0.288963156219188 
9759 0.289130855188184 
9760 0.289143128270184 
9761 0.289147355122282 
9762 0.289219139992432 
9763 0.289223764640995 
9764 0.289300223172363 
9765 0.289416211412698 
9766 0.289530567159673 
9767 0.289587937668418 
9768 0.289674642514778 
9769 0.289794886452203 
9770 0.289897339285541 
9771 0.29015746850849 
9772 0.290215030243167 
9773 0.290232918124041 
9774 0.290287833342473 
9775 0.290304006147094 
9776 0.290461214198679 
9777 0.290474880898695 
9778 0.291285005432427 
9779 0.291291049864945 
9780 0.29141354430704 
9781 0.291589251957374 
9782 0.291689827703977 
9783 0.292110949145935 
9784 0.292119642861572 
9785 0.292127823275 
9786 0.292218175804675 
9787 0.292273404389282 
9788 0.292576394108218 
9789 0.292627873313422 
9790 0.292696666202523 
9791 0.292930355048276 
9792 0.292952646293482 
9793 0.292984428767306 
9794 0.293382263776271 
9795 0.293435913428959 
9796 0.293510426614908 
9797 0.294075608342603 
9798 0.294090472098314 
9799 0.294105624362467 
9800 0.29421087335793 
9801 0.294250171308162 
9802 0.294366082367536 
9803 0.294537734246877 
9804 0.294575794946981 
9805 0.29485260012346 
9806 0.294858517034996 
9807 0.294898267364865 
9808 0.294946249910318 
9809 0.294976358727297 
9810 0.295036998756208 
9811 0.295101921777638 
9812 0.295770503594867 
9813 0.295885585615782 
9814 0.296025250710453 
9815 0.296458785491113 
9816 0.296470057118511 
9817 0.29652035432091 
9818 0.29657159247467 
9819 0.296638122909043 
9820 0.296699733735515 
9821 0.296890728831621 
9822 0.297145789110793 
9823 0.297303373538489 
9824 0.297369301046582 
9825 0.297401736737698 
9826 0.297421699266618 
9827 0.297517610183729 
9828 0.297675116190704 
9829 0.297682490292095 
9830 0.297782864169273 
9831 0.297816114870525 
9832 0.297851890197352 
9833 0.297930844529646 
9834 0.297930844529646 
9835 0.298051522454487 
9836 0.298118180965852 
9837 0.298331628285282 
9838 0.2984142052073 
9839 0.298660677483539 
9840 0.298665954687569 
9841 0.298983829655045 
9842 0.299165868914513 
9843 0.299324082820947 
9844 0.299328101792679 
9845 0.299694211518064 
9846 0.299889815624979 
9847 0.300299697486175 
9848 0.300387706465388 
9849 0.300470931641252 
9850 0.300477687533582 
9851 0.300557620126674 
9852 0.300632980404506 
9853 0.300661488215883 
9854 0.300711706072865 
9855 0.301036677557707 
9856 0.301091073016943 
9857 0.301140922898946 
9858 0.301429514482984 
9859 0.301721405054858 
9860 0.301745233124161 
9861 0.301830172127089 
9862 0.301835028713058 
9863 0.301882746802618 
9864 0.301937851265262 
9865 0.302033100036472 
9866 0.30220020408631 
9867 0.302473804752083 
9868 0.302509351132222 
9869 0.302558089674926 
9870 0.30263717952423 
9871 0.30267638481894 
9872 0.302962461003068 
9873 0.302976411061731 
9874 0.302981728859547 
9875 0.302986957059644 
9876 0.3029906255246 
9877 0.303061461260642 
9878 0.303308560739672 
9879 0.303435186503151 
9880 0.303484360492671 
9881 0.303618162421802 
9882 0.303965992452893 
9883 0.304005744591411 
9884 0.30406827180625 
9885 0.304102971564575 
9886 0.304297845656402 
9887 0.304298976701824 
9888 0.30435016312764 
9889 0.304398201875108 
9890 0.304449777660562 
9891 0.3044554170255 
9892 0.304513015485593 
9893 0.304580566569177 
9894 0.304728838876068 
9895 0.304732096928436 
9896 0.304852493630137 
9897 0.304972737545219 
9898 0.3050081450945 
9899 0.30511062919012 
9900 0.30511062919012 
9901 0.305222093152672 
9902 0.305317575945704 
9903 0.305481242600282 
9904 0.30569511936171 
9905 0.305752445275121 
9906 0.30588949077926 
9907 0.305925017990762 
9908 0.305928722578806 
9909 0.30606031103535 
9910 0.306147077951586 
9911 0.306228934372662 
9912 0.306809658651376 
9913 0.306871169300376 
9914 0.306910127856495 
9915 0.306915203202418 
9916 0.307177097796092 
9917 0.307236163078804 
9918 0.307331394552116 
9919 0.30737559091903 
9920 0.307418905917191 
9921 0.307487175150113 
9922 0.30752231120867 
9923 0.30764598692851 
9924 0.307713038782856 
9925 0.307875454329195 
9926 0.308062249313646 
9927 0.308170169829358 
9928 0.308321349956611 
9929 0.3084269549622 
9930 0.308433890519593 
9931 0.308512492956395 
9932 0.308697936247282 
9933 0.308750978412309 
9934 0.308781968748487 
9935 0.308830767302401 
9936 0.308919478744507 
9937 0.309228702258496 
9938 0.309380305593146 
9939 0.309380504212228 
9940 0.309459897180473 
9941 0.309566750967032 
9942 0.309632110632775 
9943 0.309710758180873 
9944 0.309782149738896 
9945 0.309928658713371 
9946 0.310278674004744 
9947 0.310318639333902 
9948 0.310362160257601 
9949 0.310440900528165 
9950 0.310550429565098 
9951 0.310565623890588 
9952 0.310639528272855 
9953 0.310838555062589 
9954 0.310920236289668 
9955 0.311195615658067 
9956 0.311349283730083 
9957 0.311973124370112 
9958 0.312017892943098 
9959 0.312122275612176 
9960 0.312155333689702 
9961 0.312332524488781 
9962 0.312376860513843 
9963 0.312500236389718 
9964 0.312549044323647 
9965 0.312596999845893 
9966 0.313060232847583 
9967 0.313088851122088 
9968 0.313122607074565 
9969 0.313380731110215 
9970 0.313804330193679 
9971 0.313896488033324 
9972 0.313896488033324 
9973 0.314013383645286 
9974 0.314149644116618 
9975 0.314274966131891 
9976 0.31428212572812 
9977 0.314513165078935 
9978 0.31457978694761 
9979 0.314686481180777 
9980 0.3147097553308 
9981 0.314817710365045 
9982 0.314863614789193 
9983 0.314909890344596 
9984 0.315174199555933 
9985 0.315324381452176 
9986 0.315365039492743 
9987 0.315437636426287 
9988 0.315456959921455 
9989 0.315468549154185 
9990 0.315547588082889 
9991 0.315646828589771 
9992 0.315751010675409 
9993 0.316088381913836 
9994 0.316106200335335 
9995 0.316161551644797 
9996 0.316168643725733 
9997 0.316325689577669 
9998 0.316430633690729 
9999 0.316486558767192 
10000 0.316519619147762 
10001 0.316522466019758 
10002 0.316523907956396 
10003 0.316525265316222 
10004 0.316531229698161 
10005 0.316638767164591 
10006 0.316701126457577 
10007 0.316785842603073 
10008 0.316859246383619 
10009 0.317049288342255 
10010 0.317058486808565 
10011 0.317282588387959 
10012 0.317500717195413 
10013 0.317506322004515 
10014 0.317631843655633 
10015 0.317660129931845 
10016 0.317823731531177 
10017 0.317877360604017 
10018 0.317924860800439 
10019 0.318142052669666 
10020 0.318193268622752 
10021 0.318551658984935 
10022 0.318653603851547 
10023 0.31898265885269 
10024 0.319034371216064 
10025 0.319200041044531 
10026 0.319278847145016 
10027 0.319326253866224 
10028 0.319380317025424 
10029 0.319416711517843 
10030 0.319749823345554 
10031 0.319816006464344 
10032 0.319927023881774 
10033 0.319950201584056 
10034 0.31995042146975 
10035 0.320202241198804 
10036 0.320230044129366 
10037 0.32031963989197 
10038 0.320469896513539 
10039 0.320685124865523 
10040 0.320707823783866 
10041 0.320782748667521 
10042 0.320864951625043 
10043 0.320947038354586 
10044 0.321057142573476 
10045 0.321506104106408 
10046 0.321692544216703 
10047 0.321744657808679 
10048 0.321870629678385 
10049 0.322184329837578 
10050 0.322194562395676 
10051 0.322211181110989 
10052 0.322354874186961 
10053 0.322495648708895 
10054 0.322503428786293 
10055 0.322503428786293 
10056 0.322530381286735 
10057 0.322534133310076 
10058 0.322613395593461 
10059 0.322907067017203 
10060 0.322921889035047 
10061 0.323020997781085 
10062 0.323165685393832 
10063 0.323176505777226 
10064 0.323179982252327 
10065 0.323420832916571 
10066 0.323515289164274 
10067 0.323552875263003 
10068 0.323557215152105 
10069 0.323622375238964 
10070 0.323736760264509 
10071 0.32374979885917 
10072 0.323751196555962 
10073 0.323831117622924 
10074 0.323854921048748 
10075 0.323882023559102 
10076 0.324054874525307 
10077 0.324168363543308 
10078 0.324212085655963 
10079 0.32421433549356 
10080 0.324216542694772 
10081 0.324267262568732 
10082 0.324398350349216 
10083 0.324466264955956 
10084 0.324467991359439 
10085 0.324573914181255 
10086 0.324602298272921 
10087 0.324752004162397 
10088 0.32489250790678 
10089 0.324946828382761 
10090 0.324952893558882 
10091 0.325321601579461 
10092 0.325463316878622 
10093 0.325563401908747 
10094 0.325620783482571 
10095 0.325757945174312 
10096 0.3258400471105 
10097 0.325858919929468 
10098 0.325919910596534 
10099 0.325946450138587 
10100 0.325977795642218 
10101 0.326056606518716 
10102 0.326056606518716 
10103 0.326144982215746 
10104 0.326252321300296 
10105 0.326303703621558 
10106 0.326419579446164 
10107 0.327062262573186 
10108 0.327078406703459 
10109 0.327110279173397 
10110 0.32730865184336 
10111 0.327384691638881 
10112 0.327414626527221 
10113 0.327437918159381 
10114 0.327442820859798 
10115 0.327567563091045 
10116 0.32758033611226 
10117 0.327584248602131 
10118 0.327602155806492 
10119 0.327875912915572 
10120 0.328041387039641 
10121 0.328077082769143 
10122 0.328143754406315 
10123 0.328198049119485 
10124 0.328223020202751 
10125 0.328332132460677 
10126 0.328621801484572 
10127 0.328774869546351 
10128 0.328902441746626 
10129 0.328982429490046 
10130 0.329011382572134 
10131 0.329176584459819 
10132 0.329424801828605 
10133 0.329609259245507 
10134 0.329640938300173 
10135 0.329870284918002 
10136 0.329885157966929 
10137 0.329905604456165 
10138 0.329948105915841 
10139 0.329974237621757 
10140 0.329976985213883 
10141 0.330268307426728 
10142 0.330540253018858 
10143 0.33060867560079 
10144 0.330814635352864 
10145 0.330875738329748 
10146 0.330966388955878 
10147 0.330987964494457 
10148 0.331231356421233 
10149 0.331269362997508 
10150 0.331571880644849 
10151 0.331712770103852 
10152 0.331730758096187 
10153 0.331778260440706 
10154 0.331847493556168 
10155 0.331930321263141 
10156 0.332175531187126 
10157 0.332303614461117 
10158 0.332326365679859 
10159 0.332329125685662 
10160 0.332570366041672 
10161 0.332635827749871 
10162 0.332707668849685 
10163 0.332829792118026 
10164 0.332942860194017 
10165 0.332980597247842 
10166 0.333224784273825 
10167 0.333648290853982 
10168 0.333686646741318 
10169 0.333751803566123 
10170 0.333818063182646 
10171 0.333819154942792 
10172 0.333873775564797 
10173 0.333988001255239 
10174 0.334191786462668 
10175 0.33429010750121 
10176 0.334333206582394 
10177 0.334421016182539 
10178 0.33446604104217 
10179 0.334498660647793 
10180 0.334547000763934 
10181 0.334637015464257 
10182 0.334637015464257 
10183 0.334649398077782 
10184 0.334811548477204 
10185 0.334876159476156 
10186 0.335170924038634 
10187 0.335261003842471 
10188 0.335283734459854 
10189 0.335581504022651 
10190 0.335641664658247 
10191 0.335869949211679 
10192 0.335903706099832 
10193 0.335920305850898 
10194 0.336006446079962 
10195 0.336050040160113 
10196 0.336106715436689 
10197 0.336140412640851 
10198 0.336145772006965 
10199 0.336514155069153 
10200 0.336522701192995 
10201 0.336823430498815 
10202 0.337013747902302 
10203 0.337226334819257 
10204 0.337347935550428 
10205 0.337396878926632 
10206 0.337586736842487 
10207 0.337619193183213 
10208 0.337756743242304 
10209 0.337831647868889 
10210 0.337863241056876 
10211 0.338105210707907 
10212 0.338183648829232 
10213 0.338302622167615 
10214 0.338334871291449 
10215 0.338386667215537 
10216 0.338397320607084 
10217 0.338438839652633 
10218 0.338502669446566 
10219 0.338512004113693 
10220 0.338619897674659 
10221 0.338665922657313 
10222 0.338796714083793 
10223 0.338980060602342 
10224 0.339041491103557 
10225 0.339117356689524 
10226 0.339136919330106 
10227 0.339262159410054 
10228 0.339387088991021 
10229 0.339432965312387 
10230 0.339557257494911 
10231 0.339602935114192 
10232 0.339770938946626 
10233 0.339780253635143 
10234 0.339825454096236 
10235 0.339852207207927 
10236 0.339874847827984 
10237 0.340057712042028 
10238 0.340088330289052 
10239 0.340188363657014 
10240 0.340204736474698 
10241 0.340426802415046 
10242 0.340499137378972 
10243 0.340562094566397 
10244 0.340675294304037 
10245 0.34078136090309 
10246 0.340792841133547 
10247 0.340803562097246 
10248 0.340805070837753 
10249 0.340832242866309 
10250 0.341112473188347 
10251 0.341222372966569 
10252 0.341233237587451 
10253 0.341385959611878 
10254 0.341410542577029 
10255 0.341548299358118 
10256 0.341658852265346 
10257 0.341669301234616 
10258 0.3417162549412 
10259 0.341719077806881 
10260 0.341777854321019 
10261 0.3418335521565 
10262 0.341835788028029 
10263 0.341872543186605 
10264 0.341960706639992 
10265 0.342126554152408 
10266 0.342147997873824 
10267 0.342173666254552 
10268 0.34231322755495 
10269 0.342560736738454 
10270 0.342567970561163 
10271 0.34267110009309 
10272 0.342792621087852 
10273 0.342840252808116 
10274 0.342894054552869 
10275 0.343206515922948 
10276 0.343292416614898 
10277 0.343516010893304 
10278 0.343904869927387 
10279 0.343917831667417 
10280 0.344390253435051 
10281 0.344436484765129 
10282 0.344514548555906 
10283 0.344542975194959 
10284 0.344595283302694 
10285 0.344596334812179 
10286 0.344670919296707 
10287 0.344748757238321 
10288 0.344959585242202 
10289 0.344976979403885 
10290 0.345036314574953 
10291 0.345164899246256 
10292 0.345178346303382 
10293 0.345198007140173 
10294 0.345478240684936 
10295 0.345486019625758 
10296 0.345538004256806 
10297 0.345709082632406 
10298 0.34572894617769 
10299 0.345775715549229 
10300 0.345968454593563 
10301 0.346579345870348 
10302 0.346630187888004 
10303 0.346644317273156 
10304 0.346673932512032 
10305 0.346761559630177 
10306 0.346872101590355 
10307 0.347146706638772 
10308 0.347536259346979 
10309 0.347619945719485 
10310 0.34771892318662 
10311 0.34775556424274 
10312 0.347979637377694 
10313 0.348043540537398 
10314 0.348162356569797 
10315 0.348219644935901 
10316 0.348443237329236 
10317 0.348514424065614 
10318 0.348539749449868 
10319 0.348617027869407 
10320 0.349002958199307 
10321 0.349218761336462 
10322 0.34936808085865 
10323 0.349368665844132 
10324 0.349532264161908 
10325 0.34955421202277 
10326 0.349558287889834 
10327 0.349564199283842 
10328 0.349858560782846 
10329 0.349893471448623 
10330 0.349998716199775 
10331 0.350005905206793 
10332 0.350016223355252 
10333 0.350031847645024 
10334 0.35015222516263 
10335 0.350288007402144 
10336 0.350329562195464 
10337 0.350357248731742 
10338 0.350410455937361 
10339 0.350548368658914 
10340 0.350597557216671 
10341 0.350661592813927 
10342 0.350671795654682 
10343 0.350674539897694 
10344 0.350839684422137 
10345 0.350875080958096 
10346 0.351172818728997 
10347 0.351243159279917 
10348 0.351271061659186 
10349 0.351442616852339 
10350 0.351492177652631 
10351 0.35149630083691 
10352 0.351759511472685 
10353 0.352032744388608 
10354 0.352068075859259 
10355 0.352173291907628 
10356 0.35235954563092 
10357 0.352449963727116 
10358 0.352473025654361 
10359 0.352601010774876 
10360 0.352646000604909 
10361 0.35287464424981 
10362 0.353131464671387 
10363 0.353215846435448 
10364 0.353240687325955 
10365 0.353518528861496 
10366 0.353681469412974 
10367 0.353721702582239 
10368 0.353726080132561 
10369 0.353836797501186 
10370 0.353900172637696 
10371 0.353949261307389 
10372 0.353963424296995 
10373 0.35397571193379 
10374 0.354024538618987 
10375 0.354144828300849 
10376 0.354233204319204 
10377 0.354292819897513 
10378 0.354295687260129 
10379 0.354470029816175 
10380 0.354508915996875 
10381 0.354650488596451 
10382 0.354732469794826 
10383 0.354753102983202 
10384 0.354764775554737 
10385 0.354776040007189 
10386 0.355061772129168 
10387 0.355281426601634 
10388 0.355307459971956 
10389 0.355993025815066 
10390 0.356241546246184 
10391 0.356251840000061 
10392 0.356364923672215 
10393 0.356405526557225 
10394 0.356459816089731 
10395 0.356557067293888 
10396 0.356561502113754 
10397 0.356644837435044 
10398 0.356899506315546 
10399 0.356940627012415 
10400 0.357093044684746 
10401 0.35713892031529 
10402 0.357274258473285 
10403 0.357278174640256 
10404 0.357357397864699 
10405 0.357428734671482 
10406 0.357444894789252 
10407 0.357455483459363 
10408 0.357485421718853 
10409 0.357695154812732 
10410 0.357821527114697 
10411 0.35791394121603 
10412 0.358139881449657 
10413 0.35827409293977 
10414 0.358378446013541 
10415 0.358382615166081 
10416 0.358544959005687 
10417 0.358611152310089 
10418 0.358685373925986 
10419 0.358714470439056 
10420 0.35903904555866 
10421 0.35915324159157 
10422 0.359158249235774 
10423 0.359206163095818 
10424 0.359257880288771 
10425 0.359350061491669 
10426 0.359487478869206 
10427 0.359669077846497 
10428 0.359678032630613 
10429 0.35971651782817 
10430 0.359761804040195 
10431 0.359999055503785 
10432 0.36011976284473 
10433 0.360138620041951 
10434 0.360160571247204 
10435 0.360171389779349 
10436 0.360171783264579 
10437 0.360374605755272 
10438 0.360477159406901 
10439 0.360578711591482 
10440 0.360584709957887 
10441 0.360815859896002 
10442 0.360956194497273 
10443 0.361064042836921 
10444 0.361242869092116 
10445 0.36136534041199 
10446 0.361399400751459 
10447 0.361410810595768 
10448 0.361417003882507 
10449 0.361831159505511 
10450 0.361970130910679 
10451 0.362121940363894 
10452 0.362142387480599 
10453 0.362161277652047 
10454 0.362391432343856 
10455 0.362537885837026 
10456 0.362608754859716 
10457 0.362608754859716 
10458 0.362784201831222 
10459 0.362834118769644 
10460 0.362887106120814 
10461 0.362970798443615 
10462 0.36305855281883 
10463 0.363309659620069 
10464 0.3633096620072 
10465 0.363326371276917 
10466 0.363378943943877 
10467 0.363397759331509 
10468 0.363686949372433 
10469 0.364130947732054 
10470 0.364214894761477 
10471 0.364291413911509 
10472 0.364404667163092 
10473 0.364598643947805 
10474 0.364675340937243 
10475 0.364745464461337 
10476 0.364904601606429 
10477 0.364912896116606 
10478 0.364954914971307 
10479 0.365052613665011 
10480 0.365132726170359 
10481 0.365458477999728 
10482 0.365567757792904 
10483 0.365610133900177 
10484 0.365616262490564 
10485 0.365776301684237 
10486 0.365888801765896 
10487 0.366028786454291 
10488 0.36605519855071 
10489 0.366059065855616 
10490 0.366192468103227 
10491 0.366347032602019 
10492 0.366493043554219 
10493 0.366711818468953 
10494 0.366715384955913 
10495 0.367037957040034 
10496 0.36734168991615 
10497 0.367410497599836 
10498 0.367686585606761 
10499 0.367707347591751 
10500 0.367771161550283 
10501 0.367927025619777 
10502 0.367953881415955 
10503 0.367981490148483 
10504 0.368123847443152 
10505 0.368140170542432 
10506 0.36822547559038 
10507 0.368269137767002 
10508 0.36827404350028 
10509 0.368277113226642 
10510 0.368281659368645 
10511 0.368284244087934 
10512 0.368303095143043 
10513 0.368686518481034 
10514 0.368711576297931 
10515 0.368751492639682 
10516 0.368862249369966 
10517 0.369012753387924 
10518 0.369088328983415 
10519 0.369128744527735 
10520 0.369270896999448 
10521 0.369279719336435 
10522 0.369422923690257 
10523 0.36945760605822 
10524 0.369573591036884 
10525 0.369692808182367 
10526 0.369730110282801 
10527 0.36983499753014 
10528 0.370072885720871 
10529 0.370220209711436 
10530 0.370270747531537 
10531 0.370334131549099 
10532 0.370456489506754 
10533 0.370475478561619 
10534 0.370493635526219 
10535 0.370667750870045 
10536 0.37080547971907 
10537 0.370846423487059 
10538 0.370964288691247 
10539 0.371038579171787 
10540 0.371116924589211 
10541 0.371172516502561 
10542 0.371216609020954 
10543 0.371377632084061 
10544 0.371399781816019 
10545 0.371432202203232 
10546 0.371440904535617 
10547 0.371552106009791 
10548 0.371678085486741 
10549 0.371895030874753 
10550 0.37189674339201 
10551 0.372003487453055 
10552 0.372025573717039 
10553 0.372053674809299 
10554 0.372079546821772 
10555 0.372141189423243 
10556 0.372144130692947 
10557 0.37230857652806 
10558 0.372391113073424 
10559 0.372477664111703 
10560 0.372491443198585 
10561 0.372622577587782 
10562 0.372797528889665 
10563 0.372949620159958 
10564 0.372951709389607 
10565 0.37320687701509 
10566 0.373333117824749 
10567 0.373339784844556 
10568 0.373415671390969 
10569 0.373438487826462 
10570 0.373633915704835 
10571 0.373731075431636 
10572 0.373783979837853 
10573 0.3740025119597 
10574 0.374082783013113 
10575 0.374126397636895 
10576 0.374135803011283 
10577 0.374158293623217 
10578 0.374199850798425 
10579 0.374233148064788 
10580 0.374252710723833 
10581 0.374278342779673 
10582 0.374539929125869 
10583 0.374948039351079 
10584 0.375045754581183 
10585 0.3750797624379 
10586 0.375088994785435 
10587 0.375197579723382 
10588 0.375331136890618 
10589 0.375586994357019 
10590 0.375648590672213 
10591 0.375802397470121 
10592 0.376011282455951 
10593 0.376123010584174 
10594 0.376466017124555 
10595 0.376519717679127 
10596 0.376656380167913 
10597 0.37746131276385 
10598 0.377511355735091 
10599 0.377882858286687 
10600 0.377996012989144 
10601 0.378121631983817 
10602 0.378172931218417 
10603 0.37823191179594 
10604 0.378246415144349 
10605 0.378382520730208 
10606 0.378423044665559 
10607 0.378423501993251 
10608 0.378470367994019 
10609 0.378477969988279 
10610 0.378495410208394 
10611 0.378714334987868 
10612 0.378757626326182 
10613 0.379016739344499 
10614 0.379477835386466 
10615 0.379512983052401 
10616 0.379518706685332 
10617 0.379887585128547 
10618 0.379891582282966 
10619 0.379931231173516 
10620 0.380100399670248 
10621 0.380218763615508 
10622 0.380530394596811 
10623 0.380749201618402 
10624 0.380981107809431 
10625 0.381328120720816 
10626 0.381380366007109 
10627 0.381534187151587 
10628 0.38153621080827 
10629 0.381652087329813 
10630 0.381661794548182 
10631 0.381779742784409 
10632 0.382180544157938 
10633 0.382606636762444 
10634 0.382646977395495 
10635 0.382729710843402 
10636 0.382774050008317 
10637 0.382849026566009 
10638 0.382933901300813 
10639 0.383195770527877 
10640 0.383306059017324 
10641 0.383425001723845 
10642 0.383659710962758 
10643 0.384070491378702 
10644 0.384101549194092 
10645 0.384125779851992 
10646 0.384333650045079 
10647 0.384378354823255 
10648 0.384411213995089 
10649 0.384513546489873 
10650 0.384904870399779 
10651 0.384988548419525 
10652 0.385426261955146 
10653 0.385532996425973 
10654 0.385811834909785 
10655 0.386116865703019 
10656 0.386165280996663 
10657 0.386274285007622 
10658 0.386433042554801 
10659 0.386512860305117 
10660 0.386524292259868 
10661 0.386691548980828 
10662 0.387013447991687 
10663 0.387055122792283 
10664 0.387213496169439 
10665 0.387313972425525 
10666 0.387341275089585 
10667 0.387387372356538 
10668 0.387527088372432 
10669 0.387680001016401 
10670 0.387681094382588 
10671 0.387702972336449 
10672 0.387826358586944 
10673 0.388315753298222 
10674 0.388911598099443 
10675 0.389035909119113 
10676 0.389293864117436 
10677 0.389357214633543 
10678 0.389372151710598 
10679 0.389544826248438 
10680 0.389570360184792 
10681 0.389708082301866 
10682 0.389711579011028 
10683 0.389726797564569 
10684 0.389738792916811 
10685 0.389905484450508 
10686 0.389989055820176 
10687 0.390040792040769 
10688 0.390092221167567 
10689 0.390123209994033 
10690 0.39028060147148 
10691 0.390292622211621 
10692 0.390356288147651 
10693 0.39044432489465 
10694 0.39060597447191 
10695 0.391146717109964 
10696 0.391318067924464 
10697 0.391697750331314 
10698 0.391782426136402 
10699 0.391829833748901 
10700 0.391855214522603 
10701 0.391870242828924 
10702 0.392071951604899 
10703 0.392218358307519 
10704 0.392245147093128 
10705 0.392285863865604 
10706 0.392336236238148 
10707 0.39259073879617 
10708 0.392717144636658 
10709 0.392735049949487 
10710 0.393076081613843 
10711 0.393078404342203 
10712 0.393323964647927 
10713 0.393361528404386 
10714 0.393379927202406 
10715 0.393553567025419 
10716 0.39364489994134 
10717 0.393693110787679 
10718 0.393698678485437 
10719 0.393812275449553 
10720 0.393896792387669 
10721 0.39407556213608 
10722 0.394083415061714 
10723 0.394201515058499 
10724 0.39428086960507 
10725 0.39432853290905 
10726 0.394556005503128 
10727 0.394774487707808 
10728 0.39495700810585 
10729 0.395042638104765 
10730 0.395409925769356 
10731 0.395418693894298 
10732 0.395461383052525 
10733 0.39552246387852 
10734 0.395623177180792 
10735 0.395628141083497 
10736 0.39578717860095 
10737 0.395883464435352 
10738 0.39622388744835 
10739 0.396253984891793 
10740 0.396400783329521 
10741 0.396441876518529 
10742 0.396535623361001 
10743 0.396702474734378 
10744 0.39684585151362 
10745 0.396898284207006 
10746 0.396918742577865 
10747 0.396986421245452 
10748 0.396987290053809 
10749 0.39704241172081 
10750 0.39712614617002 
10751 0.397237985647642 
10752 0.397292421160468 
10753 0.397331682525054 
10754 0.397618194155353 
10755 0.397656617449722 
10756 0.397686065997558 
10757 0.397707584539935 
10758 0.398239413827474 
10759 0.398378465933031 
10760 0.398393865822682 
10761 0.398666074517492 
10762 0.398698703376341 
10763 0.398726547990257 
10764 0.398807676303373 
10765 0.39886484710783 
10766 0.398911740956138 
10767 0.398974710499705 
10768 0.399227577580008 
10769 0.399488078509461 
10770 0.399544096536023 
10771 0.399561990137264 
10772 0.399615880016296 
10773 0.39972355622349 
10774 0.399734630778887 
10775 0.399745522744348 
10776 0.399930882904329 
10777 0.399966694120111 
10778 0.400077327371279 
10779 0.400481584290301 
10780 0.400561149562553 
10781 0.400656261127923 
10782 0.400671253901906 
10783 0.400687781139884 
10784 0.400749093013372 
10785 0.400751844815489 
10786 0.400824655377491 
10787 0.400855801600702 
10788 0.400896647775735 
10789 0.401017066171222 
10790 0.401167652187679 
10791 0.401188088885504 
10792 0.401195703078042 
10793 0.401268610157812 
10794 0.40133564417994 
10795 0.40133564417994 
10796 0.401540190555735 
10797 0.401592608852677 
10798 0.401880052486081 
10799 0.401985572165086 
10800 0.402215661213454 
10801 0.402286415569378 
10802 0.402381009289646 
10803 0.402726506703671 
10804 0.402745645784338 
10805 0.40322924151668 
10806 0.403269939194813 
10807 0.403319430954963 
10808 0.403677141229892 
10809 0.403702977025633 
10810 0.403847855148681 
10811 0.403892721540178 
10812 0.403937816525673 
10813 0.404324984913714 
10814 0.404340984983774 
10815 0.404555386401023 
10816 0.404590521694945 
10817 0.404590521694945 
10818 0.404702495741461 
10819 0.404794434582611 
10820 0.404984700618209 
10821 0.405024172937427 
10822 0.405256331111092 
10823 0.405386036678427 
10824 0.405442289298326 
10825 0.405792352161801 
10826 0.405830439065277 
10827 0.405874769553243 
10828 0.40589558026275 
10829 0.406181496461443 
10830 0.406199158642779 
10831 0.406385854895445 
10832 0.406389175433507 
10833 0.406447189223953 
10834 0.406532252560332 
10835 0.406541263871098 
10836 0.406619009777088 
10837 0.406710520895676 
10838 0.406836463403885 
10839 0.406984874254737 
10840 0.407065615495383 
10841 0.407127798444209 
10842 0.407299327181898 
10843 0.407369117648567 
10844 0.407428918658433 
10845 0.407527499863496 
10846 0.407559396198151 
10847 0.407678394711189 
10848 0.407694878582424 
10849 0.407754163391212 
10850 0.408180136268862 
10851 0.408369067074138 
10852 0.408418111333252 
10853 0.408474306161186 
10854 0.408502884766816 
10855 0.408591687193542 
10856 0.408628320649341 
10857 0.408714540306041 
10858 0.408808952458562 
10859 0.409111537108376 
10860 0.409114985904512 
10861 0.409163500316281 
10862 0.409348019353246 
10863 0.409513560704298 
10864 0.409549970201319 
10865 0.409720533972844 
10866 0.409980334947036 
10867 0.410199842368395 
10868 0.410537895979014 
10869 0.410681559119645 
10870 0.410823609783211 
10871 0.410891642924146 
10872 0.411136747583829 
10873 0.411138211320486 
10874 0.411150389261189 
10875 0.411193272038948 
10876 0.411273259272813 
10877 0.411293766835359 
10878 0.41131432055154 
10879 0.411321552811394 
10880 0.411322658569885 
10881 0.411359869710824 
10882 0.411435791066439 
10883 0.411456893195772 
10884 0.41169764750172 
10885 0.41175919256112 
10886 0.411813509604592 
10887 0.411847569257937 
10888 0.411853209572614 
10889 0.41191570410541 
10890 0.411964894462873 
10891 0.41199558504942 
10892 0.412151939515981 
10893 0.412369066523132 
10894 0.412531621396433 
10895 0.412559743274302 
10896 0.412608650274328 
10897 0.412835591823375 
10898 0.412870840992125 
10899 0.413098922525808 
10900 0.413315086934915 
10901 0.413402118982895 
10902 0.413490838969208 
10903 0.413499053033905 
10904 0.414062775931388 
10905 0.414161404707026 
10906 0.414390729170403 
10907 0.4148492561483 
10908 0.414957761692823 
10909 0.414984583696055 
10910 0.415084711867511 
10911 0.415216464190193 
10912 0.41528148200515 
10913 0.415393767632851 
10914 0.415454002026179 
10915 0.41553375755603 
10916 0.415640038639338 
10917 0.415803395974448 
10918 0.415814985553509 
10919 0.415850062099167 
10920 0.415900613422804 
10921 0.416164180589816 
10922 0.416323865765363 
10923 0.416473457957408 
10924 0.416577460601208 
10925 0.416779808209683 
10926 0.4168131852683 
10927 0.416914225909258 
10928 0.416919024383433 
10929 0.417126670098478 
10930 0.417380586695042 
10931 0.41751998240337 
10932 0.417529924372532 
10933 0.41764903804346 
10934 0.41768856843297 
10935 0.417757322140561 
10936 0.417821618242357 
10937 0.4182143474114 
10938 0.418515129499017 
10939 0.418621411167417 
10940 0.418707113354791 
10941 0.418713366076015 
10942 0.418880120728952 
10943 0.418919636887519 
10944 0.419007368123941 
10945 0.419137302986497 
10946 0.419267233565463 
10947 0.419311771875681 
10948 0.419340749847501 
10949 0.419409987659738 
10950 0.419472697506122 
10951 0.419574282275158 
10952 0.419580918353678 
10953 0.419718793419622 
10954 0.419839143811458 
10955 0.419854615690042 
10956 0.420006461557174 
10957 0.420094617358883 
10958 0.420235181195862 
10959 0.420294315021374 
10960 0.420384047418694 
10961 0.420512542767865 
10962 0.420557627587483 
10963 0.420662270058048 
10964 0.420864173556505 
10965 0.4211531291004 
10966 0.421178463627299 
10967 0.42134661704298 
10968 0.421448031031994 
10969 0.421523035284166 
10970 0.42171026837133 
10971 0.421824038634713 
10972 0.422202333737341 
10973 0.422292259828364 
10974 0.422459306667986 
10975 0.422471342254501 
10976 0.422605906036223 
10977 0.422740898982022 
10978 0.42288842820306 
10979 0.422997325927323 
10980 0.423127007213646 
10981 0.423130760518202 
10982 0.423158535118395 
10983 0.42331393993681 
10984 0.423443961273531 
10985 0.423540817189455 
10986 0.423609390389333 
10987 0.423802544184373 
10988 0.423964525351579 
10989 0.423996956461911 
10990 0.424423315596008 
10991 0.424619688463263 
10992 0.424748279154049 
10993 0.42503287617252 
10994 0.425143683233338 
10995 0.425319946712016 
10996 0.425413346746013 
10997 0.425453207894751 
10998 0.42545771749763 
10999 0.425479552347507 
11000 0.425505601622436 
11001 0.42555771478406 
11002 0.425678761933943 
11003 0.425737964413035 
11004 0.425830578022398 
11005 0.425875096622957 
11006 0.42598057253883 
11007 0.426044470326443 
11008 0.426059895184679 
11009 0.426194882701071 
11010 0.426209645599272 
11011 0.426214225656007 
11012 0.426223842071789 
11013 0.42626928614531 
11014 0.426405621679696 
11015 0.426623217638785 
11016 0.426731070982592 
11017 0.427130288923634 
11018 0.427177329097807 
11019 0.427524092312391 
11020 0.42756910635497 
11021 0.427643282209073 
11022 0.427648059963142 
11023 0.427825671614831 
11024 0.427859063501092 
11025 0.42787483317112 
11026 0.427939829008844 
11027 0.427958336910335 
11028 0.427997310657975 
11029 0.428070797909998 
11030 0.428239796495522 
11031 0.428266104285942 
11032 0.42830536472821 
11033 0.428396749862991 
11034 0.428420411412519 
11035 0.428799569289384 
11036 0.428898205065673 
11037 0.429019213200975 
11038 0.429177004694632 
11039 0.429599868561095 
11040 0.429611961268938 
11041 0.429774774255937 
11042 0.429846602998501 
11043 0.430241668265888 
11044 0.430333459273065 
11045 0.430526380115371 
11046 0.43053520202559 
11047 0.430578370417538 
11048 0.430612899197174 
11049 0.430681567515119 
11050 0.430704781837612 
11051 0.430852593378419 
11052 0.430863984300598 
11053 0.430976654023964 
11054 0.431404004971127 
11055 0.43171375457017 
11056 0.431851961124768 
11057 0.431940493233791 
11058 0.432070566629889 
11059 0.432152120708924 
11060 0.432223431510676 
11061 0.43241977847353 
11062 0.432737940306472 
11063 0.432752664485144 
11064 0.432753538385045 
11065 0.433268194395537 
11066 0.433274987021166 
11067 0.433569186282525 
11068 0.433715698201919 
11069 0.43405076633175 
11070 0.434163042458543 
11071 0.434582089923474 
11072 0.434608363463907 
11073 0.434724142370709 
11074 0.434783953098793 
11075 0.434811676175687 
11076 0.434818840111187 
11077 0.434846032720356 
11078 0.434924588406363 
11079 0.434952810928187 
11080 0.434960160846039 
11081 0.435287360050519 
11082 0.435609103863408 
11083 0.435981138019625 
11084 0.436107973999801 
11085 0.436136182748536 
11086 0.436299673973834 
11087 0.436764002197851 
11088 0.43679805085958 
11089 0.436917374092912 
11090 0.436934176370331 
11091 0.436939560744438 
11092 0.437065170350556 
11093 0.437099064207484 
11094 0.437356995861601 
11095 0.437382943057905 
11096 0.43738842964515 
11097 0.437619268471154 
11098 0.437939318944871 
11099 0.437993021513731 
11100 0.438201472492243 
11101 0.438302217695128 
11102 0.438397888476404 
11103 0.43846304503379 
11104 0.438539118679125 
11105 0.438735052407381 
11106 0.438793148670812 
11107 0.439907813771689 
11108 0.439914261942519 
11109 0.439925581073441 
11110 0.439946754041466 
11111 0.440266468814343 
11112 0.44029737508198 
11113 0.440320100168114 
11114 0.440373274703359 
11115 0.440378869742621 
11116 0.440608362305334 
11117 0.441017007012256 
11118 0.441039417806293 
11119 0.441065633873344 
11120 0.441155749782137 
11121 0.441224590436756 
11122 0.441237755185243 
11123 0.441249146233634 
11124 0.441275158057475 
11125 0.441339362575083 
11126 0.441499064219995 
11127 0.441642433297231 
11128 0.441725145941143 
11129 0.442125692587956 
11130 0.4423278272906 
11131 0.44233162238787 
11132 0.442346271219006 
11133 0.442421029900711 
11134 0.442539645113026 
11135 0.442682552648804 
11136 0.442757639172811 
11137 0.442774380155117 
11138 0.442821812421396 
11139 0.443161530193741 
11140 0.443278261348546 
11141 0.443299968304461 
11142 0.443860312114134 
11143 0.444077064200561 
11144 0.444113773676334 
11145 0.444125485337021 
11146 0.444136940013412 
11147 0.444166379552325 
11148 0.444406558989633 
11149 0.444448002445751 
11150 0.444548097847438 
11151 0.444600132546064 
11152 0.444601073675188 
11153 0.444767362563169 
11154 0.444839470002438 
11155 0.444853832861166 
11156 0.445031910731204 
11157 0.445174420515697 
11158 0.445433504848965 
11159 0.445442208907733 
11160 0.445491553826658 
11161 0.445525457046811 
11162 0.445543060545688 
11163 0.445727040110113 
11164 0.44582804262343 
11165 0.446000352572778 
11166 0.446015741029014 
11167 0.446033501691767 
11168 0.446098214206244 
11169 0.446118861755386 
11170 0.446222599850418 
11171 0.446248799351544 
11172 0.446356494265901 
11173 0.446358411766526 
11174 0.446586456922597 
11175 0.44663364031687 
11176 0.446962272729766 
11177 0.447053735670052 
11178 0.447134127287725 
11179 0.447185106087735 
11180 0.447229330979482 
11181 0.447516501473573 
11182 0.447527586042115 
11183 0.447610854376146 
11184 0.447718332141355 
11185 0.448061257811458 
11186 0.448269012364054 
11187 0.448315936456599 
11188 0.448370300602449 
11189 0.448416141343708 
11190 0.448564028677745 
11191 0.448900821782412 
11192 0.449426229126075 
11193 0.449486436588402 
11194 0.449611259386935 
11195 0.449683723074679 
11196 0.449699279316594 
11197 0.449744408694879 
11198 0.449831354692521 
11199 0.44993591280616 
11200 0.450003804383995 
11201 0.450280837131359 
11202 0.450338638133339 
11203 0.450361493210144 
11204 0.450531525207008 
11205 0.450582224779929 
11206 0.450589389373719 
11207 0.450635884898892 
11208 0.450752076350731 
11209 0.450780636672802 
11210 0.45094901521964 
11211 0.450973672506739 
11212 0.45107214790802 
11213 0.45108299485411 
11214 0.45130044894503 
11215 0.451344841239337 
11216 0.451398156658842 
11217 0.45169380773216 
11218 0.451918527934569 
11219 0.452047822269755 
11220 0.452116501682534 
11221 0.452209524052471 
11222 0.452222879238834 
11223 0.452245679107724 
11224 0.452313841505637 
11225 0.452344216264366 
11226 0.45235620228815 
11227 0.452547097218762 
11228 0.452834182690622 
11229 0.45335360811262 
11230 0.453401554483843 
11231 0.453554740793251 
11232 0.453605170787273 
11233 0.453690136434714 
11234 0.453728283990647 
11235 0.45374095741879 
11236 0.454000158534007 
11237 0.454016434508728 
11238 0.454151703806584 
11239 0.454160414924858 
11240 0.454737048200954 
11241 0.454771653545956 
11242 0.454784457452002 
11243 0.455039546534584 
11244 0.455180319263377 
11245 0.455260034220835 
11246 0.455399508486457 
11247 0.455534748117016 
11248 0.455644003382741 
11249 0.455803487998505 
11250 0.455841145093224 
11251 0.455893545752628 
11252 0.456174476019086 
11253 0.45620770197185 
11254 0.456731418322465 
11255 0.456742311219584 
11256 0.45683027958116 
11257 0.456850067267493 
11258 0.45689264074663 
11259 0.456979213619443 
11260 0.45699353442558 
11261 0.457064643285429 
11262 0.457104382499783 
11263 0.457277111568755 
11264 0.457302184826813 
11265 0.457346098270224 
11266 0.45742876958985 
11267 0.457607157344783 
11268 0.457640849839364 
11269 0.457668037977009 
11270 0.457870669166384 
11271 0.45807381988715 
11272 0.458429338733926 
11273 0.458485532738826 
11274 0.458640616942086 
11275 0.458804058472128 
11276 0.459018016882502 
11277 0.459043807662997 
11278 0.459059034740606 
11279 0.459201692917651 
11280 0.459303107887776 
11281 0.459368857169305 
11282 0.45983670592654 
11283 0.460076887174587 
11284 0.460166700850788 
11285 0.460395830773097 
11286 0.460456832118395 
11287 0.460462170491532 
11288 0.460463544689602 
11289 0.460803601284251 
11290 0.460914535416228 
11291 0.461057348036693 
11292 0.461335790515035 
11293 0.461451040432057 
11294 0.461594676802874 
11295 0.46170894709396 
11296 0.461727892385339 
11297 0.461729348806949 
11298 0.461766389373926 
11299 0.461829813156877 
11300 0.461868705678657 
11301 0.461875000554876 
11302 0.46197020500583 
11303 0.462128825952825 
11304 0.4621564324392 
11305 0.46221273278363 
11306 0.462217025587485 
11307 0.4623792311143 
11308 0.462601077899994 
11309 0.462757696285372 
11310 0.462866749474178 
11311 0.462877897669315 
11312 0.462881628431298 
11313 0.463111105214513 
11314 0.463176376466684 
11315 0.463196691412193 
11316 0.463305956940457 
11317 0.463380188452723 
11318 0.463822289015413 
11319 0.463911653677789 
11320 0.464377615547061 
11321 0.464544606224369 
11322 0.464691486864936 
11323 0.464859214047677 
11324 0.464962486103103 
11325 0.465094348034941 
11326 0.465137372115516 
11327 0.465143730343695 
11328 0.465369479968997 
11329 0.465451947390628 
11330 0.465451947390628 
11331 0.465454124963103 
11332 0.465621393660755 
11333 0.465744090615508 
11334 0.466014574364602 
11335 0.466123268257348 
11336 0.466187008755008 
11337 0.466242842071032 
11338 0.466463244526448 
11339 0.466531730305713 
11340 0.466561385626408 
11341 0.466679954145016 
11342 0.466718613341181 
11343 0.466968123395874 
11344 0.466971840292202 
11345 0.467118761849206 
11346 0.467138626866793 
11347 0.467343585492045 
11348 0.467378533045359 
11349 0.467387054265078 
11350 0.467423093028795 
11351 0.46753394922758 
11352 0.467628247597899 
11353 0.467736224433521 
11354 0.467759416772419 
11355 0.467825248612758 
11356 0.468072328089808 
11357 0.468213901035021 
11358 0.468552076358495 
11359 0.468570919620248 
11360 0.468624283810059 
11361 0.468933389121808 
11362 0.469047446086024 
11363 0.469194988244874 
11364 0.469200362690209 
11365 0.469260432708209 
11366 0.469497978354575 
11367 0.469758670331326 
11368 0.469976374477813 
11369 0.470115678150047 
11370 0.47012817821565 
11371 0.47012817821565 
11372 0.470351398025581 
11373 0.47036212258326 
11374 0.470548515628485 
11375 0.470586291492419 
11376 0.470915021868475 
11377 0.471040292690939 
11378 0.471085485985278 
11379 0.471384319993346 
11380 0.471539110793745 
11381 0.472077256359203 
11382 0.472395332487429 
11383 0.472817407828522 
11384 0.472915621772938 
11385 0.47291884648455 
11386 0.472964266513613 
11387 0.473130220081638 
11388 0.473177399317305 
11389 0.473420614351884 
11390 0.473648865427167 
11391 0.47369096255568 
11392 0.473735567540733 
11393 0.473885326665061 
11394 0.473982258422924 
11395 0.474342946577449 
11396 0.474399404944588 
11397 0.474437227554034 
11398 0.474469353292677 
11399 0.474591504851465 
11400 0.474620508400833 
11401 0.474639540197957 
11402 0.474646749104223 
11403 0.474702218739354 
11404 0.474725365352989 
11405 0.474819302187386 
11406 0.474921612098287 
11407 0.474944488706541 
11408 0.475066975015292 
11409 0.475160004083276 
11410 0.475249414311715 
11411 0.475363218787686 
11412 0.475366630049123 
11413 0.475655888978018 
11414 0.475738911501415 
11415 0.47574405090948 
11416 0.475763511623821 
11417 0.475779547118003 
11418 0.475876671217674 
11419 0.475994140301361 
11420 0.476020248786935 
11421 0.476204721978508 
11422 0.476243933671221 
11423 0.476304360214918 
11424 0.476634523501217 
11425 0.476675185895476 
11426 0.476915388250438 
11427 0.476937337893996 
11428 0.47704936210454 
11429 0.477181226111499 
11430 0.477366968896604 
11431 0.477392945933434 
11432 0.477468120962955 
11433 0.477850379806787 
11434 0.477881883816841 
11435 0.47792509232298 
11436 0.477956630192246 
11437 0.47807270474929 
11438 0.478109090807488 
11439 0.478161270865332 
11440 0.478342665390201 
11441 0.478402890151275 
11442 0.478494983655893 
11443 0.478518393433551 
11444 0.47854288473737 
11445 0.478652788088301 
11446 0.478660785210765 
11447 0.478987305264236 
11448 0.479091917946575 
11449 0.479232150511307 
11450 0.479669345634611 
11451 0.479796974855024 
11452 0.479960952117805 
11453 0.480145858203287 
11454 0.480222600474356 
11455 0.480262299496093 
11456 0.480338111422427 
11457 0.480517267211941 
11458 0.480590294940736 
11459 0.480766891337502 
11460 0.48079661115818 
11461 0.48084398520013 
11462 0.481126745587349 
11463 0.481199364202438 
11464 0.481215324776816 
11465 0.481228253973711 
11466 0.481426328201508 
11467 0.481431455096036 
11468 0.481492190680049 
11469 0.481566631869249 
11470 0.481587843471565 
11471 0.481627508033528 
11472 0.481908175070968 
11473 0.482317994466074 
11474 0.482384645204522 
11475 0.482495923459997 
11476 0.482689570250191 
11477 0.482716149735454 
11478 0.482778167691212 
11479 0.482876343698487 
11480 0.48298497589383 
11481 0.483346717437501 
11482 0.483493597788091 
11483 0.483619235352796 
11484 0.48368154166393 
11485 0.483705131122547 
11486 0.483756605655527 
11487 0.483756605655527 
11488 0.483757795392178 
11489 0.48378640094538 
11490 0.484063020284497 
11491 0.484153807795638 
11492 0.484279022126359 
11493 0.484320647710359 
11494 0.484358844334994 
11495 0.484721138470283 
11496 0.484922251604264 
11497 0.485205419910923 
11498 0.485358925191827 
11499 0.485470115158293 
11500 0.485523933885821 
11501 0.485729136565329 
11502 0.485915583113728 
11503 0.485940234402617 
11504 0.486076964363231 
11505 0.486181779464344 
11506 0.486365930373464 
11507 0.486525228683118 
11508 0.486641661758642 
11509 0.486840306843627 
11510 0.487160486345069 
11511 0.487224154337427 
11512 0.487237682048604 
11513 0.4873378341066 
11514 0.487566738677382 
11515 0.487868765082853 
11516 0.487931720816096 
11517 0.488055765090543 
11518 0.488081150528114 
11519 0.48826152489347 
11520 0.488572169809924 
11521 0.488696525857671 
11522 0.488902780298841 
11523 0.48893753060424 
11524 0.488977066799213 
11525 0.489021653733888 
11526 0.489091619410305 
11527 0.489109082541698 
11528 0.489484740765453 
11529 0.489484740765453 
11530 0.489484740765453 
11531 0.489484740765453 
11532 0.489484740765453 
11533 0.489562275115918 
11534 0.489712619605432 
11535 0.489716016026546 
11536 0.489734171672329 
11537 0.489840717175515 
11538 0.489910600671574 
11539 0.489935386224931 
11540 0.489963688145267 
11541 0.490318239414459 
11542 0.490384516912826 
11543 0.490570267906819 
11544 0.490803706511659 
11545 0.490944351006072 
11546 0.490971766766608 
11547 0.490972390689605 
11548 0.491181168108794 
11549 0.491219608239296 
11550 0.491262390197582 
11551 0.491315169102991 
11552 0.491338322333942 
11553 0.491464690517671 
11554 0.491536838827165 
11555 0.491742523155543 
11556 0.491947198521731 
11557 0.491968859848428 
11558 0.491968859848428 
11559 0.491968859848428 
11560 0.491968859848428 
11561 0.492025677186782 
11562 0.492105800728662 
11563 0.492138305140212 
11564 0.492143870023689 
11565 0.492175865745472 
11566 0.492217296572161 
11567 0.49223137240014 
11568 0.492312328911608 
11569 0.492314681511732 
11570 0.492329538561091 
11571 0.492330591717262 
11572 0.492751772016497 
11573 0.492792813444351 
11574 0.492840674438358 
11575 0.492949552953837 
11576 0.493021708281653 
11577 0.493133870676375 
11578 0.493407895171081 
11579 0.493735749118428 
11580 0.493743390518123 
11581 0.493757170907053 
11582 0.493802869537308 
11583 0.493907845515836 
11584 0.493920879324138 
11585 0.494009613158002 
11586 0.494023092637577 
11587 0.494291725962548 
11588 0.494434026810208 
11589 0.494471572048498 
11590 0.494489035413827 
11591 0.494523978974671 
11592 0.494605067857012 
11593 0.494643389485047 
11594 0.494675048224596 
11595 0.494733559258662 
11596 0.494783404324702 
11597 0.494834128548203 
11598 0.494866967121522 
11599 0.49501565049249 
11600 0.495048783139957 
11601 0.495359685223833 
11602 0.495524615106324 
11603 0.495639545782181 
11604 0.495813594591696 
11605 0.496095481818287 
11606 0.496334266108739 
11607 0.49686664402946 
11608 0.496926107532834 
11609 0.496999731616215 
11610 0.49715725512384 
11611 0.497220713389733 
11612 0.497564577424107 
11613 0.497567742111814 
11614 0.497583281579883 
11615 0.49759483161176 
11616 0.497824841474802 
11617 0.498068158895822 
11618 0.498153477323401 
11619 0.49822153078672 
11620 0.498236243879879 
11621 0.4983058772868 
11622 0.498378171305087 
11623 0.498883817771863 
11624 0.499010894938475 
11625 0.499020364975684 
11626 0.499076509483626 
11627 0.499157756502031 
11628 0.499207138406742 
11629 0.499223429634857 
11630 0.49930699405833 
11631 0.499358749523043 
11632 0.49952173323883 
11633 0.499553968081325 
11634 0.499606647863565 
11635 0.499697998145257 
11636 0.499704973899591 
11637 0.4997815513982 
11638 0.499829672232175 
11639 0.499841015730843 
11640 0.49985040783451 
11641 0.500252531536098 
11642 0.500341922059095 
11643 0.500564568136795 
11644 0.500586167320041 
11645 0.500616389179646 
11646 0.500840071524904 
11647 0.500849684406492 
11648 0.500897142926095 
11649 0.501002179718492 
11650 0.501034475172521 
11651 0.50103958061985 
11652 0.50106461732552 
11653 0.501151870967788 
11654 0.501165944503622 
11655 0.501209071434046 
11656 0.501403068667695 
11657 0.50149790052181 
11658 0.502204828339192 
11659 0.502464991845919 
11660 0.502828723344784 
11661 0.503114212319484 
11662 0.503182398912396 
11663 0.503388728768823 
11664 0.503648778298082 
11665 0.503719702295086 
11666 0.503831301254081 
11667 0.503846298422451 
11668 0.503872521345339 
11669 0.504124479207405 
11670 0.504383749155945 
11671 0.504441900102534 
11672 0.504536830736302 
11673 0.504698463865176 
11674 0.504778036221969 
11675 0.504794935068442 
11676 0.504938479692981 
11677 0.505013555842555 
11678 0.505090479627329 
11679 0.505129907826098 
11680 0.505140113608909 
11681 0.505251718934309 
11682 0.505256349076212 
11683 0.505292211622651 
11684 0.50529462370848 
11685 0.505296272960701 
11686 0.505880019183778 
11687 0.505972337683497 
11688 0.506071685362246 
11689 0.506435428896045 
11690 0.506497013240318 
11691 0.506505186379314 
11692 0.506525809555467 
11693 0.50668894443243 
11694 0.506752147135329 
11695 0.506759042550774 
11696 0.506922188970909 
11697 0.507063199756623 
11698 0.507109368984734 
11699 0.507763065581752 
11700 0.507912707918842 
11701 0.508102236031631 
11702 0.508264089742122 
11703 0.508292967459286 
11704 0.508308784979799 
11705 0.508487079672414 
11706 0.508557489584511 
11707 0.508992677086509 
11708 0.5093078502654 
11709 0.509602575152646 
11710 0.509642808311476 
11711 0.509646501417655 
11712 0.509653773350665 
11713 0.509812089951973 
11714 0.509998246315679 
11715 0.51005001491955 
11716 0.510091916517594 
11717 0.510094533654407 
11718 0.510103474875149 
11719 0.510123055876778 
11720 0.510448975546176 
11721 0.510627067846896 
11722 0.510675641420341 
11723 0.510910025225812 
11724 0.510992043036982 
11725 0.511039261056886 
11726 0.511059125062701 
11727 0.511189354506157 
11728 0.511208588694306 
11729 0.51124774810856 
11730 0.511385959093219 
11731 0.511657358124857 
11732 0.512039098999169 
11733 0.512071029589176 
11734 0.512313698798196 
11735 0.512332606026752 
11736 0.512615883355736 
11737 0.512649717669572 
11738 0.512739503037897 
11739 0.513000757272199 
11740 0.513006668031718 
11741 0.513304894181981 
11742 0.513517929487808 
11743 0.513597528475228 
11744 0.513859529368269 
11745 0.513978620249491 
11746 0.514010516832992 
11747 0.514097896107032 
11748 0.514387252666103 
11749 0.514450547645701 
11750 0.514495493239309 
11751 0.514608039618853 
11752 0.51470573044628 
11753 0.51514307957278 
11754 0.515390492090522 
11755 0.515436350014026 
11756 0.515519749949264 
11757 0.515571739247753 
11758 0.515819335042705 
11759 0.516044279994121 
11760 0.516059707123074 
11761 0.516104623460201 
11762 0.516384131568429 
11763 0.516544983294491 
11764 0.516752686939288 
11765 0.516766660458759 
11766 0.516767708899434 
11767 0.517358136084802 
11768 0.517438544461243 
11769 0.517438544461243 
11770 0.517438544461243 
11771 0.517438544461243 
11772 0.517438544461243 
11773 0.517473936871224 
11774 0.517588669729001 
11775 0.517679066784499 
11776 0.518071057997203 
11777 0.518247785059031 
11778 0.518283542220822 
11779 0.518293370733706 
11780 0.518304424996689 
11781 0.518456829974164 
11782 0.518874363344098 
11783 0.51887611511439 
11784 0.518945384126003 
11785 0.518991037627925 
11786 0.519443474573416 
11787 0.519760966611938 
11788 0.519974689550719 
11789 0.520414620473647 
11790 0.520595106621604 
11791 0.520613444966376 
11792 0.520616819918462 
11793 0.520629977531879 
11794 0.520718679895231 
11795 0.520899758791598 
11796 0.520948319964831 
11797 0.520996027682278 
11798 0.521038259349094 
11799 0.521069984905048 
11800 0.521203938777075 
11801 0.521326777089118 
11802 0.521332817252977 
11803 0.521492898378536 
11804 0.521821960767008 
11805 0.521860783334876 
11806 0.521952161895058 
11807 0.522063301064604 
11808 0.522107500138233 
11809 0.52225397767031 
11810 0.522341694460838 
11811 0.522400396210664 
11812 0.522422293890388 
11813 0.522440928897708 
11814 0.52255214867977 
11815 0.522556445382453 
11816 0.522614776542664 
11817 0.523078711846367 
11818 0.523130986894564 
11819 0.523149942994758 
11820 0.523455290025008 
11821 0.523583050047648 
11822 0.523602063577524 
11823 0.523739352470375 
11824 0.523749108144028 
11825 0.523927644355191 
11826 0.523971194872872 
11827 0.524198041538407 
11828 0.524256160942596 
11829 0.524422314474707 
11830 0.524495988698214 
11831 0.524750952620104 
11832 0.524879712069186 
11833 0.524910020400355 
11834 0.524965484450876 
11835 0.524985966875468 
11836 0.525026402793887 
11837 0.525183116081029 
11838 0.525279363072953 
11839 0.525331252234087 
11840 0.525576527141598 
11841 0.525598598220751 
11842 0.525609261911383 
11843 0.5256685694789 
11844 0.525848702902189 
11845 0.526152471017294 
11846 0.526213205261066 
11847 0.526230058876977 
11848 0.526289263967057 
11849 0.526354631926349 
11850 0.526394906858168 
11851 0.526417594170251 
11852 0.526769522778895 
11853 0.526793239195892 
11854 0.526934331122395 
11855 0.527122827399068 
11856 0.52729123163403 
11857 0.527596801473714 
11858 0.5277146042254 
11859 0.527872814720051 
11860 0.528075072278448 
11861 0.528203180270464 
11862 0.528500914298857 
11863 0.528528090967332 
11864 0.52897845443458 
11865 0.52914261147537 
11866 0.529145024613183 
11867 0.529202234493652 
11868 0.529206825816219 
11869 0.529443764173045 
11870 0.52953679739933 
11871 0.529594260153632 
11872 0.52961238379762 
11873 0.529786680361844 
11874 0.529825137043917 
11875 0.529876040453019 
11876 0.530190309562733 
11877 0.530218455432166 
11878 0.530240560970884 
11879 0.530407634149418 
11880 0.530446748530247 
11881 0.530838134046308 
11882 0.530877724302478 
11883 0.531061132350619 
11884 0.531119335192206 
11885 0.531474459881023 
11886 0.531483075228939 
11887 0.531698891927751 
11888 0.531700520888458 
11889 0.532120588933977 
11890 0.532760923542235 
11891 0.532791693847569 
11892 0.5330146823451 
11893 0.533244911159917 
11894 0.53342970354196 
11895 0.533440793892516 
11896 0.533460443276163 
11897 0.533464968650123 
11898 0.533472310567555 
11899 0.533572349316335 
11900 0.53369281645822 
11901 0.533873107035748 
11902 0.533919091056434 
11903 0.53396888359189 
11904 0.534000254495912 
11905 0.534120154218786 
11906 0.534210575320032 
11907 0.534270277879746 
11908 0.534386041995671 
11909 0.534427945393306 
11910 0.53463934778431 
11911 0.535502684541782 
11912 0.535512286854305 
11913 0.535679634483712 
11914 0.535708250022715 
11915 0.535754646447954 
11916 0.536071505147262 
11917 0.536220754111644 
11918 0.53628670417012 
11919 0.536340909382953 
11920 0.53658209779817 
11921 0.536793006804996 
11922 0.536823742598827 
11923 0.536924566361095 
11924 0.537002313071311 
11925 0.537195437946288 
11926 0.537221620234095 
11927 0.537302551594902 
11928 0.537870600799764 
11929 0.537936233805454 
11930 0.537996505013174 
11931 0.538021610185198 
11932 0.538068655368027 
11933 0.538079029787788 
11934 0.538123777435538 
11935 0.538203590842354 
11936 0.538534657064955 
11937 0.538607562405395 
11938 0.538730367206875 
11939 0.538870880959314 
11940 0.539160729590822 
11941 0.539268851563847 
11942 0.539282207977559 
11943 0.539315201478835 
11944 0.539318875664213 
11945 0.539319390019531 
11946 0.539515259870314 
11947 0.539533394154211 
11948 0.539878969047399 
11949 0.539957975196751 
11950 0.540060316893828 
11951 0.540274459623969 
11952 0.540505024551458 
11953 0.540731427513488 
11954 0.540853689639985 
11955 0.541339633534342 
11956 0.541360756922462 
11957 0.541628143259215 
11958 0.541746371606731 
11959 0.542070948192986 
11960 0.542210281277602 
11961 0.542337523038724 
11962 0.543054071284297 
11963 0.543409264254135 
11964 0.543409264254135 
11965 0.543564797760607 
11966 0.543572930269119 
11967 0.543744489793862 
11968 0.543753847034141 
11969 0.544197093049102 
11970 0.544277274425919 
11971 0.544469033844945 
11972 0.544536025201373 
11973 0.544633660516979 
11974 0.544841405820204 
11975 0.544854492304942 
11976 0.545182838020477 
11977 0.545336285303644 
11978 0.545606377773806 
11979 0.545606377773806 
11980 0.54623763781146 
11981 0.546256623525826 
11982 0.546369064760935 
11983 0.546493931499815 
11984 0.546541775032343 
11985 0.546554418026233 
11986 0.546592038865638 
11987 0.546616811693293 
11988 0.546707320892566 
11989 0.546748806946332 
11990 0.546796194498894 
11991 0.546859287206211 
11992 0.546884954991021 
11993 0.547313272568373 
11994 0.54752308644661 
11995 0.547649948408125 
11996 0.547798929880935 
11997 0.547824357593591 
11998 0.547835183014368 
11999 0.547856377362089 
12000 0.548337018876287 
12001 0.548339214678171 
12002 0.548421540476388 
12003 0.548523048140507 
12004 0.54862592550967 
12005 0.54874849552672 
12006 0.548822822819405 
12007 0.548826494187152 
12008 0.548941437994725 
12009 0.548965902347444 
12010 0.548973888957728 
12011 0.549048776420677 
12012 0.549485932806149 
12013 0.549556132557905 
12014 0.549698855860313 
12015 0.549868779833914 
12016 0.550057067965481 
12017 0.550232741994804 
12018 0.55028173575913 
12019 0.550448697415848 
12020 0.550661087337761 
12021 0.55074911248044 
12022 0.550853725423585 
12023 0.551036551809301 
12024 0.551237496524195 
12025 0.551270460546724 
12026 0.551332286443753 
12027 0.551907790971301 
12028 0.552023835360637 
12029 0.552231303796502 
12030 0.552259322340352 
12031 0.55241000197204 
12032 0.552462070797974 
12033 0.552858908518217 
12034 0.552919426048698 
12035 0.552943247154405 
12036 0.552944029303502 
12037 0.553215156036339 
12038 0.553233832116051 
12039 0.553371443675993 
12040 0.55347207279986 
12041 0.553684082339832 
12042 0.553812863338209 
12043 0.554090770617861 
12044 0.554180994563294 
12045 0.554504823088328 
12046 0.554822021812691 
12047 0.554898334408289 
12048 0.554994757314201 
12049 0.555049321439015 
12050 0.555101493986621 
12051 0.555220899676882 
12052 0.555321908551359 
12053 0.55540716118845 
12054 0.555553542287398 
12055 0.55566604775207 
12056 0.555682246411277 
12057 0.555801363574591 
12058 0.55591067541901 
12059 0.555930098371487 
12060 0.555950078087482 
12061 0.556058549759615 
12062 0.556173252916914 
12063 0.55637284678395 
12064 0.556690415683647 
12065 0.556697892170775 
12066 0.557551746374713 
12067 0.557570669132763 
12068 0.557598219938617 
12069 0.557747074194603 
12070 0.557980785130445 
12071 0.55799160756143 
12072 0.558302320933477 
12073 0.55841827252414 
12074 0.558485023235378 
12075 0.558694154126439 
12076 0.558801448205952 
12077 0.55900433262484 
12078 0.559363663491039 
12079 0.559506701996872 
12080 0.559536270511171 
12081 0.559567150285743 
12082 0.559568567469373 
12083 0.559870251822342 
12084 0.559877190715252 
12085 0.559880550705749 
12086 0.559880919234016 
12087 0.559926637130369 
12088 0.559986603970018 
12089 0.560024198672539 
12090 0.560440585396601 
12091 0.560441187820395 
12092 0.560648115841492 
12093 0.560884434721967 
12094 0.561054809611096 
12095 0.561194587573325 
12096 0.561260767091405 
12097 0.561796218586772 
12098 0.561797031119828 
12099 0.562024887404284 
12100 0.562239529863043 
12101 0.562336003255787 
12102 0.562458990170684 
12103 0.562557490768816 
12104 0.562888927773936 
12105 0.563232214884466 
12106 0.563606405673046 
12107 0.563644384036214 
12108 0.563836380197524 
12109 0.564190506650189 
12110 0.564299197997392 
12111 0.564566189588274 
12112 0.564608479941844 
12113 0.564854431944348 
12114 0.564924782480068 
12115 0.564948870637496 
12116 0.565002980436152 
12117 0.565394847438941 
12118 0.565538700964597 
12119 0.565752341941761 
12120 0.565789894884783 
12121 0.565841274113436 
12122 0.565854714455182 
12123 0.565877689548726 
12124 0.566104406260563 
12125 0.56619977520307 
12126 0.566306324318634 
12127 0.566372833167305 
12128 0.56647132075463 
12129 0.566518374445991 
12130 0.566765827020273 
12131 0.566893911026102 
12132 0.566951445816019 
12133 0.567042666281549 
12134 0.567099345538675 
12135 0.567282036471286 
12136 0.567556814260383 
12137 0.567693598241831 
12138 0.567984782742279 
12139 0.568124692859651 
12140 0.568420630322295 
12141 0.568984037797547 
12142 0.569058490627872 
12143 0.569212199619896 
12144 0.569569113915654 
12145 0.569675028339879 
12146 0.569824202030961 
12147 0.569848013809117 
12148 0.57005738162055 
12149 0.570774244800783 
12150 0.570940385042287 
12151 0.571070507165336 
12152 0.571144943303384 
12153 0.571559815673429 
12154 0.571682849315626 
12155 0.571697841387252 
12156 0.571885195413009 
12157 0.572636650728471 
12158 0.572646652374294 
12159 0.572701797361508 
12160 0.57296106914269 
12161 0.573098220501314 
12162 0.57313715187134 
12163 0.573460722230291 
12164 0.573480079072749 
12165 0.573650595014696 
12166 0.573903860783362 
12167 0.574179348518707 
12168 0.574282249044187 
12169 0.57454296639621 
12170 0.574688182721925 
12171 0.57474828802501 
12172 0.574777101529141 
12173 0.574807837370508 
12174 0.575125197227042 
12175 0.575125779108253 
12176 0.575162016046079 
12177 0.57534468653246 
12178 0.575444685567853 
12179 0.575825046689068 
12180 0.575916992929564 
12181 0.576103355050106 
12182 0.576645565266366 
12183 0.576743781685788 
12184 0.577012916436921 
12185 0.577051927843921 
12186 0.577080967627449 
12187 0.577109505545385 
12188 0.577689323640334 
12189 0.577880159215547 
12190 0.578170752480104 
12191 0.578279791035164 
12192 0.578318916306212 
12193 0.57833460057544 
12194 0.578406962257227 
12195 0.578454186613856 
12196 0.578475510878176 
12197 0.57851557944342 
12198 0.578596801198423 
12199 0.578794926566508 
12200 0.579133005644688 
12201 0.579178883987555 
12202 0.579207636008057 
12203 0.579299078491051 
12204 0.579483244845162 
12205 0.579527165050612 
12206 0.57954228039282 
12207 0.579717053900358 
12208 0.579910548167193 
12209 0.580049645465075 
12210 0.580169735862504 
12211 0.580560129105552 
12212 0.580810270898147 
12213 0.581085178817474 
12214 0.581192070113922 
12215 0.581270595659414 
12216 0.581305072515048 
12217 0.581355120415653 
12218 0.58197550775582 
12219 0.582088915748609 
12220 0.58218186335356 
12221 0.582364191675861 
12222 0.582447571245908 
12223 0.58260869956445 
12224 0.582836584549721 
12225 0.583235004021015 
12226 0.583408118407638 
12227 0.583535926474584 
12228 0.583837796006727 
12229 0.584183767245136 
12230 0.584250142312306 
12231 0.584359568331729 
12232 0.584547998068989 
12233 0.584566436941409 
12234 0.584669891242181 
12235 0.584853262305712 
12236 0.584893601163264 
12237 0.585094449707635 
12238 0.585273076517335 
12239 0.585458356085569 
12240 0.585660460137446 
12241 0.585762363614992 
12242 0.586049094103175 
12243 0.586080604397452 
12244 0.586150838950828 
12245 0.586185313317608 
12246 0.586625220708707 
12247 0.586633678833112 
12248 0.586674358523871 
12249 0.586677969247005 
12250 0.586822113623719 
12251 0.58696816123301 
12252 0.587118321581099 
12253 0.587279046410407 
12254 0.5874348063402 
12255 0.587847070700801 
12256 0.587919833658618 
12257 0.588041562257227 
12258 0.588051619841475 
12259 0.588236475499392 
12260 0.58831547186202 
12261 0.588363678175738 
12262 0.588447343187481 
12263 0.588452281971694 
12264 0.588569821915968 
12265 0.588641295168716 
12266 0.588709830153616 
12267 0.588760710561259 
12268 0.58884678982443 
12269 0.589191523863116 
12270 0.589268838259739 
12271 0.589396211243156 
12272 0.589542568669829 
12273 0.589557061179982 
12274 0.589666997987734 
12275 0.589697590351535 
12276 0.590305020265865 
12277 0.590585063290894 
12278 0.590820249440442 
12279 0.590874071032009 
12280 0.590875288771928 
12281 0.591063579146543 
12282 0.591197697663485 
12283 0.591459164673201 
12284 0.591546555800011 
12285 0.591604433865749 
12286 0.591691117698587 
12287 0.591715906006802 
12288 0.591896726036505 
12289 0.591980573738536 
12290 0.592004761878679 
12291 0.592141649426742 
12292 0.592187385146957 
12293 0.592269908633656 
12294 0.592331808180645 
12295 0.592433968931406 
12296 0.592441121449909 
12297 0.592656015515735 
12298 0.592880234523504 
12299 0.592882118926822 
12300 0.593044420407483 
12301 0.593169588050868 
12302 0.593442159477756 
12303 0.593513372420763 
12304 0.593683110575745 
12305 0.593749560123013 
12306 0.593757586850489 
12307 0.593805444041143 
12308 0.593893379730666 
12309 0.594087552334696 
12310 0.594312964289812 
12311 0.594418663059891 
12312 0.594502938972459 
12313 0.594562744556538 
12314 0.59465891028272 
12315 0.594949682715812 
12316 0.595053154292095 
12317 0.595322048578937 
12318 0.595493748936686 
12319 0.595935906204372 
12320 0.595955986858398 
12321 0.596217978122943 
12322 0.596220887612065 
12323 0.596252468880075 
12324 0.596375743134003 
12325 0.596552209322341 
12326 0.596633885497421 
12327 0.596676858697694 
12328 0.596683043389096 
12329 0.597096601914609 
12330 0.597593652599533 
12331 0.597717968383938 
12332 0.597870226216945 
12333 0.598836486992334 
12334 0.598897015363821 
12335 0.599128192712734 
12336 0.599180570370134 
12337 0.599180570370134 
12338 0.599181945186162 
12339 0.599298861210513 
12340 0.599353041086322 
12341 0.599423810210943 
12342 0.599429077699749 
12343 0.599468078659844 
12344 0.599530811320585 
12345 0.599690767117251 
12346 0.599853649827002 
12347 0.600074046396249 
12348 0.600092202257489 
12349 0.600331204061801 
12350 0.600378019238628 
12351 0.600401066477594 
12352 0.600805442057641 
12353 0.600927475415688 
12354 0.601259234263865 
12355 0.601307855108677 
12356 0.601359876331225 
12357 0.601581699834235 
12358 0.601672522004768 
12359 0.601991797387628 
12360 0.602012942484678 
12361 0.602172045890908 
12362 0.602191150779612 
12363 0.602191814600009 
12364 0.602611036466478 
12365 0.602703427716091 
12366 0.602961447237816 
12367 0.603194984113761 
12368 0.603197836736719 
12369 0.603259263535349 
12370 0.603313015262237 
12371 0.603376323575511 
12372 0.60340437271938 
12373 0.603490656560854 
12374 0.603567290263977 
12375 0.603910525010308 
12376 0.603935808806985 
12377 0.603967944390846 
12378 0.604228490007754 
12379 0.604303080356395 
12380 0.604534258765206 
12381 0.604891204674997 
12382 0.604967272975121 
12383 0.604975131853154 
12384 0.605067150267561 
12385 0.605082080557317 
12386 0.605308162949063 
12387 0.60540459626289 
12388 0.605608203148445 
12389 0.605609844492387 
12390 0.605669533284947 
12391 0.605752264517836 
12392 0.60581336883968 
12393 0.60602298107293 
12394 0.606213970225444 
12395 0.606350739944895 
12396 0.606382749300994 
12397 0.60642984280134 
12398 0.606631330855765 
12399 0.606766389259677 
12400 0.606851485100686 
12401 0.606885721485324 
12402 0.606920399877086 
12403 0.607190629615177 
12404 0.607289361686531 
12405 0.607838851986621 
12406 0.607883896535954 
12407 0.607940596036268 
12408 0.608022746240116 
12409 0.608065461447401 
12410 0.608367480176949 
12411 0.608378604414492 
12412 0.60838238326989 
12413 0.608440009160053 
12414 0.608442391477733 
12415 0.608662059079252 
12416 0.608756789882243 
12417 0.609304993692187 
12418 0.609413150795402 
12419 0.609445662497271 
12420 0.609456029767473 
12421 0.609470644451728 
12422 0.609488021547229 
12423 0.609520140930026 
12424 0.609895752273867 
12425 0.609994099378994 
12426 0.610399666974725 
12427 0.610559017853902 
12428 0.610604404128621 
12429 0.610688705373357 
12430 0.610915247829272 
12431 0.61099313670722 
12432 0.611054879979166 
12433 0.611127637032385 
12434 0.611330701475404 
12435 0.611419748986204 
12436 0.611504622794519 
12437 0.611566339484266 
12438 0.611764316786218 
12439 0.612079332985608 
12440 0.612528465434948 
12441 0.612555189204967 
12442 0.612683190362086 
12443 0.61317833893192 
12444 0.613246822158334 
12445 0.61332793967882 
12446 0.613556801224809 
12447 0.613613796320593 
12448 0.613961347448863 
12449 0.614029366346467 
12450 0.614126329233776 
12451 0.61426771539547 
12452 0.614324542737667 
12453 0.614435656573394 
12454 0.61526030336745 
12455 0.615721537382164 
12456 0.615851300563081 
12457 0.615983656036792 
12458 0.616176727189679 
12459 0.616276797916633 
12460 0.61645507498276 
12461 0.616544470618333 
12462 0.616636922576566 
12463 0.616830416504358 
12464 0.616868828402168 
12465 0.616892989861906 
12466 0.616956351111719 
12467 0.617052962010188 
12468 0.61726679270635 
12469 0.618040066373003 
12470 0.61807545447225 
12471 0.618276168281761 
12472 0.618282929635046 
12473 0.618355416911395 
12474 0.618832786500221 
12475 0.619017299327668 
12476 0.619122202935227 
12477 0.619439154545857 
12478 0.619964471231246 
12479 0.619981793290846 
12480 0.620013816932143 
12481 0.620043591648688 
12482 0.620095135847934 
12483 0.620384498380373 
12484 0.620678694312047 
12485 0.620886875529187 
12486 0.621051398710679 
12487 0.621132985147724 
12488 0.621160288120921 
12489 0.621384770836005 
12490 0.621485844588775 
12491 0.621885712150039 
12492 0.621896630893436 
12493 0.622219203469745 
12494 0.622414207346337 
12495 0.622453352332255 
12496 0.622521524695797 
12497 0.622581594081319 
12498 0.622626721208066 
12499 0.622672328802336 
12500 0.622689493214797 
12501 0.622841345341551 
12502 0.623039554319287 
12503 0.623123645073617 
12504 0.623134934667388 
12505 0.623172926632085 
12506 0.623972297013208 
12507 0.6241533881748 
12508 0.624191720419834 
12509 0.624677975981883 
12510 0.624883687787383 
12511 0.625058894055334 
12512 0.625319275665278 
12513 0.625429954268653 
12514 0.625436067766483 
12515 0.626248193291803 
12516 0.626464416177891 
12517 0.626500402347999 
12518 0.626510308990869 
12519 0.626663185317885 
12520 0.626664374125989 
12521 0.62672641865653 
12522 0.626784783098608 
12523 0.626863634607063 
12524 0.626934899160542 
12525 0.627024305611547 
12526 0.627217812997852 
12527 0.627265453204852 
12528 0.627419127019032 
12529 0.627733575812034 
12530 0.627925426227954 
12531 0.628130721279861 
12532 0.628633463246445 
12533 0.628751980025776 
12534 0.628897658157547 
12535 0.629068133072875 
12536 0.629128405287078 
12537 0.629259987103517 
12538 0.62934288665628 
12539 0.629448119145676 
12540 0.629762421774369 
12541 0.629891365503352 
12542 0.63023128763248 
12543 0.630344188247951 
12544 0.630371444705945 
12545 0.630590189432683 
12546 0.631007428390187 
12547 0.631043751658196 
12548 0.631781172165499 
12549 0.631877225024778 
12550 0.631933341462215 
12551 0.632165853864282 
12552 0.632206508662537 
12553 0.632212911813014 
12554 0.63226300265482 
12555 0.632356414933126 
12556 0.632363734509597 
12557 0.632657821541751 
12558 0.632705516125941 
12559 0.63275602107917 
12560 0.632798010990629 
12561 0.632838388633611 
12562 0.633105033230375 
12563 0.633222206761077 
12564 0.633416285037076 
12565 0.633794835745248 
12566 0.633916511854765 
12567 0.634001648677874 
12568 0.634435939407428 
12569 0.634553360181264 
12570 0.63479596164659 
12571 0.634906042297681 
12572 0.634914585173484 
12573 0.635070241364116 
12574 0.63510506912102 
12575 0.635262421865954 
12576 0.635449289244633 
12577 0.635453380697993 
12578 0.635466433375632 
12579 0.635714176713903 
12580 0.636001738947662 
12581 0.63622602977323 
12582 0.636562817067184 
12583 0.636567711861496 
12584 0.636911637771798 
12585 0.636951369380186 
12586 0.637108617872324 
12587 0.637199059632529 
12588 0.637412068074157 
12589 0.637450014371429 
12590 0.637657418308306 
12591 0.638255134598885 
12592 0.638430847358573 
12593 0.638462562700343 
12594 0.638643904371059 
12595 0.6386645266599 
12596 0.638783423301754 
12597 0.638943170203347 
12598 0.639097470110839 
12599 0.639111405106202 
12600 0.639299554152681 
12601 0.639477273451443 
12602 0.639636290850363 
12603 0.639672185011427 
12604 0.639799575372421 
12605 0.640186005332374 
12606 0.640380255553337 
12607 0.640391352189624 
12608 0.640446538210357 
12609 0.640480847456971 
12610 0.640615116874637 
12611 0.640704802909196 
12612 0.641593777195645 
12613 0.64166514742584 
12614 0.64183313683391 
12615 0.641980743557942 
12616 0.642112153207378 
12617 0.642119628695747 
12618 0.642167381243113 
12619 0.642197986296716 
12620 0.642308385094436 
12621 0.64249632167504 
12622 0.642715192044065 
12623 0.642756530932932 
12624 0.642791455229574 
12625 0.643149883550911 
12626 0.643537159465543 
12627 0.643586942768316 
12628 0.643712298579113 
12629 0.643763201805445 
12630 0.643763491481747 
12631 0.643833711506803 
12632 0.643892011636963 
12633 0.64405931399474 
12634 0.644062948936348 
12635 0.644066119165118 
12636 0.644219699690746 
12637 0.644443296446302 
12638 0.64474441922425 
12639 0.64501609416252 
12640 0.645057158668596 
12641 0.645536361865666 
12642 0.645603714372189 
12643 0.645608546421068 
12644 0.645770914757935 
12645 0.645879940659866 
12646 0.646159317065724 
12647 0.646258854334548 
12648 0.646731743591312 
12649 0.646888208958602 
12650 0.646929746543867 
12651 0.647011463470451 
12652 0.647150868420242 
12653 0.647442039697685 
12654 0.6475044415245 
12655 0.647675131019488 
12656 0.648104888730247 
12657 0.64817788458451 
12658 0.648839354389785 
12659 0.648868702088681 
12660 0.649322978772267 
12661 0.649561800063231 
12662 0.650095370001022 
12663 0.650286980689753 
12664 0.650342595351945 
12665 0.650696996843634 
12666 0.650702662930369 
12667 0.650835794440446 
12668 0.650858784031171 
12669 0.651167380028211 
12670 0.651223041311062 
12671 0.651350690118433 
12672 0.651373547176143 
12673 0.651637380033804 
12674 0.651657164709164 
12675 0.651768642631725 
12676 0.651967679994138 
12677 0.652312780114159 
12678 0.652333288002411 
12679 0.652350396492648 
12680 0.652380238947042 
12681 0.652624156376757 
12682 0.652855637116336 
12683 0.652917389035256 
12684 0.653174595239594 
12685 0.653228577592173 
12686 0.653259396827383 
12687 0.653455667663208 
12688 0.653896397442562 
12689 0.653908821869849 
12690 0.654128136768562 
12691 0.654153674907636 
12692 0.654331798607694 
12693 0.65438630123869 
12694 0.654404273746819 
12695 0.654983228529921 
12696 0.655312699901065 
12697 0.655426935085217 
12698 0.655601838572392 
12699 0.655676237412819 
12700 0.65630310186145 
12701 0.656343144153081 
12702 0.656353509939105 
12703 0.656599806007226 
12704 0.656970199432086 
12705 0.657047211463692 
12706 0.657230256166622 
12707 0.65729621832169 
12708 0.657616922989585 
12709 0.657640818199151 
12710 0.657824463706268 
12711 0.657853332618582 
12712 0.657939669937907 
12713 0.657949676251282 
12714 0.658130731486028 
12715 0.658270804187822 
12716 0.658282496518474 
12717 0.658487500925402 
12718 0.658792011076342 
12719 0.659194051201793 
12720 0.659383998046886 
12721 0.65987850316468 
12722 0.660202047956257 
12723 0.660275457906152 
12724 0.660729031134622 
12725 0.660732465194376 
12726 0.66076093427637 
12727 0.661307711973657 
12728 0.66177162300876 
12729 0.661904265372522 
12730 0.6622523690229 
12731 0.662474369807559 
12732 0.662669462782353 
12733 0.662706246251917 
12734 0.662890660630012 
12735 0.663084343519816 
12736 0.663172995288975 
12737 0.663172995288975 
12738 0.663172995288975 
12739 0.663180602408729 
12740 0.663767862406701 
12741 0.664036393197495 
12742 0.664037556120706 
12743 0.664062861049023 
12744 0.664185874848979 
12745 0.664222543589432 
12746 0.664346377492582 
12747 0.664369088741425 
12748 0.664481133659151 
12749 0.664788944285325 
12750 0.664968440647838 
12751 0.664991918115969 
12752 0.665429380178404 
12753 0.665608092643974 
12754 0.665911346186916 
12755 0.666066043256633 
12756 0.666288280670901 
12757 0.666333518182125 
12758 0.66641417362081 
12759 0.666927346973275 
12760 0.667072706082154 
12761 0.66711101970641 
12762 0.667126438309817 
12763 0.667237844040138 
12764 0.667254382739216 
12765 0.667269403017883 
12766 0.667610977688784 
12767 0.667670780136439 
12768 0.668253428230436 
12769 0.66844685092324 
12770 0.668533447802193 
12771 0.668579650738979 
12772 0.668952801741041 
12773 0.669335597906383 
12774 0.669425187445429 
12775 0.669586236455905 
12776 0.669915493695626 
12777 0.670156620211676 
12778 0.670423205745649 
12779 0.67047685148839 
12780 0.67102840439435 
12781 0.671090381685792 
12782 0.67117369880373 
12783 0.671236941986946 
12784 0.671314948319111 
12785 0.671866372652037 
12786 0.672112603085024 
12787 0.672112603085024 
12788 0.67215889741524 
12789 0.672267836129647 
12790 0.67240796463599 
12791 0.67244676542836 
12792 0.672477667552577 
12793 0.673063588271745 
12794 0.673167779694252 
12795 0.673469616074911 
12796 0.67354866599894 
12797 0.673667331280374 
12798 0.673786314110603 
12799 0.674035973862153 
12800 0.674066435648432 
12801 0.674130440500143 
12802 0.674192376370993 
12803 0.674344370451174 
12804 0.674348056722211 
12805 0.674367033654954 
12806 0.674527849534358 
12807 0.674550213334636 
12808 0.67482165303744 
12809 0.67492491755469 
12810 0.674973494521174 
12811 0.675033254798482 
12812 0.675081237485658 
12813 0.675225516113205 
12814 0.675374086891482 
12815 0.675534885995909 
12816 0.67559387132586 
12817 0.675621441925856 
12818 0.675651130703877 
12819 0.675718264535749 
12820 0.675718264535749 
12821 0.675758862518934 
12822 0.675987314091102 
12823 0.676101905661895 
12824 0.676101905661895 
12825 0.676101905661895 
12826 0.676101905661895 
12827 0.676101905661895 
12828 0.676101905661895 
12829 0.676101905661895 
12830 0.676101905661895 
12831 0.676101905661895 
12832 0.676254006568972 
12833 0.676268475821493 
12834 0.676364695782045 
12835 0.676408398720776 
12836 0.676480821242066 
12837 0.676827430721214 
12838 0.676837300203023 
12839 0.676944662849033 
12840 0.677097481053605 
12841 0.677398438799966 
12842 0.677690451058041 
12843 0.677924509741185 
12844 0.678613202032023 
12845 0.67861894987677 
12846 0.678712267907361 
12847 0.678744390087601 
12848 0.679061646276968 
12849 0.679072630243204 
12850 0.679169926063585 
12851 0.679226290426326 
12852 0.679314712901204 
12853 0.67976505751484 
12854 0.679777323958008 
12855 0.679988210410505 
12856 0.68020830238958 
12857 0.680243935324645 
12858 0.680311489585185 
12859 0.680642191516529 
12860 0.680785929490733 
12861 0.680984537649711 
12862 0.681384494089726 
12863 0.681758707570497 
12864 0.681992303828862 
12865 0.682059482866739 
12866 0.68222725994985 
12867 0.682285650511545 
12868 0.682506666400625 
12869 0.682554000610989 
12870 0.68258216781902 
12871 0.682696094700383 
12872 0.682953376236351 
12873 0.682998235202367 
12874 0.68350008475159 
12875 0.6835557999508 
12876 0.683676791088376 
12877 0.68387776669028 
12878 0.68417348545032 
12879 0.684178341740486 
12880 0.684283582588714 
12881 0.68446061448527 
12882 0.684694941175659 
12883 0.684721954762951 
12884 0.685423054862328 
12885 0.68554127387972 
12886 0.685798044875765 
12887 0.6858232322044 
12888 0.685840721763891 
12889 0.68700448619206 
12890 0.68707470271518 
12891 0.687107651895335 
12892 0.687170073186939 
12893 0.687207014483625 
12894 0.687683255389901 
12895 0.688133351494464 
12896 0.688159201046217 
12897 0.688237178013613 
12898 0.68830777156494 
12899 0.688415465270433 
12900 0.688485011099007 
12901 0.688626280386296 
12902 0.688751115409808 
12903 0.688784649289495 
12904 0.688867990899949 
12905 0.689705085987511 
12906 0.689997919086751 
12907 0.690125008297477 
12908 0.690343809142604 
12909 0.690379117685602 
12910 0.69050150353897 
12911 0.69061161268215 
12912 0.690615723479447 
12913 0.690727472217021 
12914 0.690844062771539 
12915 0.690865432503846 
12916 0.690909678095916 
12917 0.691085747676422 
12918 0.691122769233142 
12919 0.691616106888225 
12920 0.691787444267952 
12921 0.691980372336931 
12922 0.692038416477521 
12923 0.692202684369756 
12924 0.692232156281251 
12925 0.692363165998226 
12926 0.69259750686919 
12927 0.692659462665702 
12928 0.692830181853592 
12929 0.693035165987466 
12930 0.693423740800616 
12931 0.693523234216572 
12932 0.693717720996277 
12933 0.693772116567397 
12934 0.694143328177097 
12935 0.694338940549992 
12936 0.694427522586338 
12937 0.69464580558289 
12938 0.694879215600084 
12939 0.695118261148067 
12940 0.695368552025557 
12941 0.695550961458339 
12942 0.695566455262331 
12943 0.696060064884428 
12944 0.696491173313205 
12945 0.696595661767569 
12946 0.696621068663665 
12947 0.696783132556981 
12948 0.696823928609445 
12949 0.696880975685696 
12950 0.696991623951958 
12951 0.697214169041544 
12952 0.697359444845074 
12953 0.697405160928533 
12954 0.697445679727991 
12955 0.697600407446469 
12956 0.697611210229883 
12957 0.697732388405788 
12958 0.698466679466947 
12959 0.698526530049373 
12960 0.698582455714961 
12961 0.698619889974167 
12962 0.698654188287828 
12963 0.698832252868074 
12964 0.69893900520786 
12965 0.698939826916006 
12966 0.699022346201234 
12967 0.699282883668154 
12968 0.699532421632321 
12969 0.699755715801448 
12970 0.699983849352125 
12971 0.700661237020756 
12972 0.70104114165607 
12973 0.70113681284155 
12974 0.701426733252134 
12975 0.701443374061433 
12976 0.701700632204996 
12977 0.701824909838424 
12978 0.701874536823946 
12979 0.702322087084509 
12980 0.702552817310383 
12981 0.702566613489562 
12982 0.702928962001816 
12983 0.703343914079085 
12984 0.703351106399346 
12985 0.703594539527125 
12986 0.703736617318218 
12987 0.703866799047205 
12988 0.704189617802867 
12989 0.704976893527958 
12990 0.704985946025253 
12991 0.70570502680013 
12992 0.705948368650012 
12993 0.706328229676105 
12994 0.706428725608885 
12995 0.706634049793535 
12996 0.707207578805931 
12997 0.707269389574204 
12998 0.707350655598599 
12999 0.707547278315987 
13000 0.707604308002668 
13001 0.707710978445148 
13002 0.707719018835616 
13003 0.707773530366734 
13004 0.707787902217836 
13005 0.707829896034259 
13006 0.707957134508044 
13007 0.708124628956895 
13008 0.70842563648457 
13009 0.708698582946317 
13010 0.709160234599503 
13011 0.709213921316202 
13012 0.709262757811567 
13013 0.709293847642331 
13014 0.70930047610854 
13015 0.709356674862976 
13016 0.709417054110039 
13017 0.709586547429889 
13018 0.709893269216221 
13019 0.710195129645149 
13020 0.710856625600867 
13021 0.710960827055267 
13022 0.711177284346759 
13023 0.711185884811241 
13024 0.711230715217756 
13025 0.711335314274838 
13026 0.711680420458737 
13027 0.711908226984156 
13028 0.711950229027113 
13029 0.713265337549474 
13030 0.713447660265581 
13031 0.713621934614271 
13032 0.713682824397448 
13033 0.713890424125945 
13034 0.714248088768804 
13035 0.714363922439433 
13036 0.714844393640264 
13037 0.714851239634768 
13038 0.715076433861133 
13039 0.715161349999991 
13040 0.715477617537338 
13041 0.715673743670682 
13042 0.71585147107743 
13043 0.715958613897345 
13044 0.716087226553898 
13045 0.716289460603299 
13046 0.716842881258562 
13047 0.71690101005532 
13048 0.716938529357528 
13049 0.717319778497179 
13050 0.71780312923584 
13051 0.717982495610947 
13052 0.718336210254161 
13053 0.718443032649509 
13054 0.718834128713386 
13055 0.719396293130085 
13056 0.71972994698358 
13057 0.719844013988784 
13058 0.720078753806117 
13059 0.72018038504643 
13060 0.720351104123494 
13061 0.721432435883068 
13062 0.721509020494543 
13063 0.721938968403316 
13064 0.722348898272818 
13065 0.722372501182754 
13066 0.722374737305315 
13067 0.722808576707498 
13068 0.723162453996802 
13069 0.723441632873605 
13070 0.723713458841826 
13071 0.723762139253417 
13072 0.723772852540925 
13073 0.723859907593454 
13074 0.723947031157852 
13075 0.723964813317001 
13076 0.724531430433615 
13077 0.724546554123724 
13078 0.724601242818303 
13079 0.72471001931253 
13080 0.724714632584728 
13081 0.724798493145245 
13082 0.72516149659967 
13083 0.725197866267311 
13084 0.72522450088349 
13085 0.726032145597932 
13086 0.726150732033741 
13087 0.726279796350892 
13088 0.726329210548723 
13089 0.726351526742391 
13090 0.726790783690866 
13091 0.726969165953665 
13092 0.727143102226271 
13093 0.727242329171922 
13094 0.727430712167702 
13095 0.727872058521253 
13096 0.728072565586533 
13097 0.728194846935644 
13098 0.729303151991306 
13099 0.729457687695181 
13100 0.729526884545691 
13101 0.729528466567741 
13102 0.730096447418996 
13103 0.730101678843972 
13104 0.730240352471406 
13105 0.730277371230625 
13106 0.73074836635506 
13107 0.73097332740221 
13108 0.730993391246153 
13109 0.731292178871053 
13110 0.731356005058076 
13111 0.73159682443789 
13112 0.731735526116729 
13113 0.731915155526586 
13114 0.732062549179574 
13115 0.732817094725956 
13116 0.732876026353382 
13117 0.733576778393887 
13118 0.73389891487359 
13119 0.734059358172797 
13120 0.734133925940452 
13121 0.734321169253541 
13122 0.734720857758237 
13123 0.73474045350289 
13124 0.734777637836048 
13125 0.735443979678534 
13126 0.735509181895454 
13127 0.735741661342084 
13128 0.735909658953884 
13129 0.736120719518475 
13130 0.736473160881992 
13131 0.736562647488172 
13132 0.736682924195461 
13133 0.736993235053478 
13134 0.737041524203771 
13135 0.73706475741197 
13136 0.73706591657612 
13137 0.737096401977468 
13138 0.737683987168719 
13139 0.737810755147327 
13140 0.737827608469237 
13141 0.737828716959953 
13142 0.737944702463406 
13143 0.738236520274628 
13144 0.738375268250853 
13145 0.738796140782761 
13146 0.738930642184482 
13147 0.739478046656664 
13148 0.739531612987694 
13149 0.73964314067964 
13150 0.739866290850341 
13151 0.739867289996832 
13152 0.740255712503329 
13153 0.740534625724742 
13154 0.740785135789497 
13155 0.7408707829825 
13156 0.740961004811993 
13157 0.741090662787972 
13158 0.741276269225551 
13159 0.741276616537826 
13160 0.741307617531033 
13161 0.741649984141134 
13162 0.74204041860039 
13163 0.742293128980788 
13164 0.74263131450709 
13165 0.742847951568249 
13166 0.742904907353334 
13167 0.743134825187563 
13168 0.743432882274311 
13169 0.743508306957113 
13170 0.743548603423287 
13171 0.743663906886536 
13172 0.743852696509141 
13173 0.74469166710732 
13174 0.745039800733519 
13175 0.745213788907758 
13176 0.745229418597121 
13177 0.745245845669065 
13178 0.745513991627287 
13179 0.745633595876598 
13180 0.745843720099796 
13181 0.746119761370255 
13182 0.746430097460521 
13183 0.746580210984676 
13184 0.746638446660463 
13185 0.747064650839539 
13186 0.747221116035843 
13187 0.747251159095126 
13188 0.747402242298581 
13189 0.747575563051569 
13190 0.747633701850974 
13191 0.747644308219616 
13192 0.747869722475614 
13193 0.747881225086898 
13194 0.74802211290225 
13195 0.748087014772132 
13196 0.748467124362735 
13197 0.748558225700346 
13198 0.748768727997998 
13199 0.748906007026872 
13200 0.749189638305023 
13201 0.749281498164226 
13202 0.749284420820174 
13203 0.749353122227729 
13204 0.75004485035068 
13205 0.750232008978225 
13206 0.750353742032618 
13207 0.750891025812041 
13208 0.751199159582116 
13209 0.751515570328219 
13210 0.751695648715615 
13211 0.751727099478928 
13212 0.752146676687363 
13213 0.752330218684337 
13214 0.752440872807855 
13215 0.753083789106436 
13216 0.753084137932858 
13217 0.753790508273129 
13218 0.753808484728146 
13219 0.754059247302122 
13220 0.754415420609487 
13221 0.754534024704984 
13222 0.754576105259013 
13223 0.754676683361181 
13224 0.754751463215372 
13225 0.755175957001112 
13226 0.755540156199337 
13227 0.75573610297593 
13228 0.755784371991503 
13229 0.755808941718061 
13230 0.756231119454592 
13231 0.756461599863677 
13232 0.756478997856689 
13233 0.756512836170567 
13234 0.756539220223762 
13235 0.756669120293989 
13236 0.756733596622235 
13237 0.756842644654637 
13238 0.756979822155714 
13239 0.757565064933499 
13240 0.757818935442939 
13241 0.757837063178772 
13242 0.758505172199417 
13243 0.759062060952498 
13244 0.759210959433708 
13245 0.759482320200063 
13246 0.759775640555505 
13247 0.760152832785894 
13248 0.760281259502095 
13249 0.760303791784028 
13250 0.760443197231957 
13251 0.760916030934632 
13252 0.761141717621028 
13253 0.761612185635124 
13254 0.761783828752089 
13255 0.762768533487077 
13256 0.763849045674813 
13257 0.763935756497012 
13258 0.764261708924388 
13259 0.764350328170441 
13260 0.764390592349739 
13261 0.764450227271886 
13262 0.765263999155845 
13263 0.765775984688364 
13264 0.765969960225143 
13265 0.766158654947227 
13266 0.766438952817971 
13267 0.766640058741661 
13268 0.76673326756347 
13269 0.766896167142269 
13270 0.767135582650748 
13271 0.767287053972201 
13272 0.767296321660313 
13273 0.768208371368236 
13274 0.768552754889279 
13275 0.768579031233702 
13276 0.768592961160143 
13277 0.768828585678077 
13278 0.769049259762995 
13279 0.769383176217878 
13280 0.769967499521141 
13281 0.770036697233604 
13282 0.770083997469095 
13283 0.770111233788537 
13284 0.770502833026151 
13285 0.770635311169606 
13286 0.771112584827746 
13287 0.771365351637343 
13288 0.77145036323403 
13289 0.771464083433011 
13290 0.771659752974713 
13291 0.771808162946738 
13292 0.771838835414978 
13293 0.772305638331825 
13294 0.772501529330669 
13295 0.772756071807315 
13296 0.772793827352225 
13297 0.773841129211818 
13298 0.774597010866827 
13299 0.774828132729454 
13300 0.774849110969735 
13301 0.774894857806802 
13302 0.775047715934939 
13303 0.775169639649661 
13304 0.775910283667326 
13305 0.776088716950603 
13306 0.77654571927267 
13307 0.776606598381208 
13308 0.776866602928758 
13309 0.777226892988462 
13310 0.777547814353313 
13311 0.777687733696079 
13312 0.777841808154589 
13313 0.777865637472039 
13314 0.777972032857418 
13315 0.778226719466849 
13316 0.778248787597518 
13317 0.778379487604941 
13318 0.778777443665055 
13319 0.779317504586802 
13320 0.77954512360282 
13321 0.779639187255991 
13322 0.779696260357127 
13323 0.779742016735075 
13324 0.779759229552196 
13325 0.779862918683593 
13326 0.780109922607658 
13327 0.780646485055647 
13328 0.780725236787778 
13329 0.781241140406571 
13330 0.781815032264534 
13331 0.781837090888876 
13332 0.782030604347175 
13333 0.78207881605542 
13334 0.782080510167279 
13335 0.782211422066006 
13336 0.782524024258504 
13337 0.782693402615905 
13338 0.782779167395196 
13339 0.783067917481064 
13340 0.783534532200003 
13341 0.783601964046379 
13342 0.78369652166165 
13343 0.784001199265162 
13344 0.784246831542528 
13345 0.784302465643697 
13346 0.784508774436584 
13347 0.784854149110106 
13348 0.784992782510808 
13349 0.785256133964834 
13350 0.78569059235947 
13351 0.785741963667746 
13352 0.786265032566724 
13353 0.786849658641816 
13354 0.786934111945677 
13355 0.786938776151229 
13356 0.787090137447906 
13357 0.787511246494997 
13358 0.787784978378925 
13359 0.787788878288955 
13360 0.787828374896973 
13361 0.788046308486841 
13362 0.78805584790445 
13363 0.788496796924683 
13364 0.788555750541556 
13365 0.788858364704716 
13366 0.789063607357859 
13367 0.789268951028207 
13368 0.789420644223358 
13369 0.790074420658623 
13370 0.790395996633234 
13371 0.790947540407794 
13372 0.79102714694134 
13373 0.791290214800667 
13374 0.791565800360316 
13375 0.791649310631615 
13376 0.792750567664 
13377 0.793198561887745 
13378 0.793521863739026 
13379 0.793637138237003 
13380 0.793725764512566 
13381 0.794216972620892 
13382 0.794426433094404 
13383 0.794533756013133 
13384 0.794571892226738 
13385 0.794645337309103 
13386 0.794655098301831 
13387 0.795112373866069 
13388 0.795374525078363 
13389 0.795516117856691 
13390 0.795522542310165 
13391 0.79560670828559 
13392 0.795627716115358 
13393 0.79576082041265 
13394 0.796328377313862 
13395 0.796481951644841 
13396 0.796654675178143 
13397 0.796889935887646 
13398 0.796975368125395 
13399 0.79709365804984 
13400 0.797921074812627 
13401 0.79792917043381 
13402 0.798314138443512 
13403 0.798706004514985 
13404 0.798910120151059 
13405 0.799269131842273 
13406 0.799699452540577 
13407 0.799733897607187 
13408 0.799817601619987 
13409 0.800050746825919 
13410 0.800237165150877 
13411 0.800530886607522 
13412 0.80107317174361 
13413 0.801079656540008 
13414 0.801492669096619 
13415 0.801512500012042 
13416 0.801615219161467 
13417 0.801755612180366 
13418 0.802070593393661 
13419 0.802532739542884 
13420 0.802641736639769 
13421 0.803085883423994 
13422 0.804260808723657 
13423 0.804315287107802 
13424 0.80447215963976 
13425 0.805970378060752 
13426 0.806078068316652 
13427 0.806143685542563 
13428 0.806319496431647 
13429 0.806344219340407 
13430 0.806615497220114 
13431 0.806720430492927 
13432 0.80722512512647 
13433 0.809159768762328 
13434 0.809230108969323 
13435 0.809253614449787 
13436 0.809309707506077 
13437 0.809317194011985 
13438 0.809428675098052 
13439 0.809549939052478 
13440 0.809676113680113 
13441 0.810011792843446 
13442 0.810088663044855 
13443 0.810149086103129 
13444 0.811102661881641 
13445 0.811237319744534 
13446 0.811480941144491 
13447 0.811511538004248 
13448 0.811678471686572 
13449 0.811772218352112 
13450 0.811819926677829 
13451 0.812052932666478 
13452 0.812055332498668 
13453 0.81208055698865 
13454 0.812148161191496 
13455 0.812935477090705 
13456 0.813765753155256 
13457 0.814031626748549 
13458 0.814594070948679 
13459 0.814747305896163 
13460 0.815060704699438 
13461 0.815967781860549 
13462 0.816070497986015 
13463 0.816178342846579 
13464 0.816933258354424 
13465 0.817252848101372 
13466 0.817559989062416 
13467 0.817629929403713 
13468 0.818586870178034 
13469 0.818915593365428 
13470 0.818930258957857 
13471 0.819308965622851 
13472 0.819665503846493 
13473 0.819786357648504 
13474 0.819786357648504 
13475 0.81980596968631 
13476 0.820015089634173 
13477 0.820153023745278 
13478 0.820247325890013 
13479 0.820337921498165 
13480 0.820416332900254 
13481 0.820780580813845 
13482 0.820795525828125 
13483 0.820804208056587 
13484 0.822726644314111 
13485 0.822929360958954 
13486 0.823154647965357 
13487 0.82321949922233 
13488 0.823863609389643 
13489 0.824079596014909 
13490 0.824389305108933 
13491 0.824742350626689 
13492 0.82528604919868 
13493 0.825317309159736 
13494 0.825547149355032 
13495 0.825553367519 
13496 0.82559876256062 
13497 0.82598433685815 
13498 0.826134554147838 
13499 0.826786937495897 
13500 0.827717344457364 
13501 0.827744295006362 
13502 0.827893510789698 
13503 0.827951476051225 
13504 0.828226848720277 
13505 0.829128678736397 
13506 0.829183193323898 
13507 0.829300296823902 
13508 0.829697991906678 
13509 0.829760281894804 
13510 0.829788879212373 
13511 0.829878824633747 
13512 0.830318629798803 
13513 0.830369240147613 
13514 0.830504345135758 
13515 0.830576270368899 
13516 0.830719576870141 
13517 0.830829004160049 
13518 0.830868735359737 
13519 0.83090083637353 
13520 0.831061775024647 
13521 0.831110683514422 
13522 0.831176867699851 
13523 0.831258517759817 
13524 0.831606826589328 
13525 0.83187189820088 
13526 0.83274902871096 
13527 0.833165168736176 
13528 0.833250962175025 
13529 0.8343395088838 
13530 0.834505315393336 
13531 0.83507004338828 
13532 0.835142530020247 
13533 0.83560342159121 
13534 0.83577151426591 
13535 0.836210937006775 
13536 0.836339283556651 
13537 0.836382200912356 
13538 0.836435380841078 
13539 0.836533650559211 
13540 0.836563987086218 
13541 0.836835848316394 
13542 0.837116805120107 
13543 0.837404790481664 
13544 0.837409255381426 
13545 0.837665502956017 
13546 0.838032921900832 
13547 0.838229902501755 
13548 0.83824479046545 
13549 0.838354712493228 
13550 0.83838036112965 
13551 0.83845539512394 
13552 0.838918507516732 
13553 0.839179889502235 
13554 0.839259422241078 
13555 0.839609791360005 
13556 0.8397177862308 
13557 0.839911875041866 
13558 0.840228194531173 
13559 0.840246900152075 
13560 0.84034749515215 
13561 0.840445068902115 
13562 0.840449473759005 
13563 0.840578036256209 
13564 0.840899376474852 
13565 0.840899376474853 
13566 0.841081091630574 
13567 0.841208977762046 
13568 0.841493722861897 
13569 0.841703579591024 
13570 0.841739705154753 
13571 0.841743431831996 
13572 0.842425648256127 
13573 0.842822697071231 
13574 0.842897210901165 
13575 0.843380149327644 
13576 0.844013516193266 
13577 0.844288918361937 
13578 0.844443931108158 
13579 0.844585614771832 
13580 0.844754240622935 
13581 0.844773854915185 
13582 0.84490665518446 
13583 0.844931749525244 
13584 0.84502544712102 
13585 0.845037665961316 
13586 0.845685351666096 
13587 0.84600620833549 
13588 0.847580563223072 
13589 0.847888857725504 
13590 0.847903978043931 
13591 0.848444061045084 
13592 0.848584438756686 
13593 0.849921603343879 
13594 0.850032859706694 
13595 0.85035216390243 
13596 0.850818535665755 
13597 0.850886697933341 
13598 0.851006693407943 
13599 0.851062855278893 
13600 0.85125015097543 
13601 0.851304962817957 
13602 0.852602568887104 
13603 0.852815056125274 
13604 0.852909522953327 
13605 0.852962754274558 
13606 0.852975237984056 
13607 0.853263099442734 
13608 0.854482780484428 
13609 0.855489031218988 
13610 0.855577989767674 
13611 0.855787838281452 
13612 0.8567571130124 
13613 0.857103533033427 
13614 0.857617105665741 
13615 0.857884860947993 
13616 0.858161204967087 
13617 0.858254455908501 
13618 0.858448282283709 
13619 0.858465549740696 
13620 0.858916441970853 
13621 0.858981244718747 
13622 0.859039352143776 
13623 0.859638131741852 
13624 0.859736531551743 
13625 0.860800155326485 
13626 0.860813045638255 
13627 0.861175821346348 
13628 0.862039152783715 
13629 0.862585936728117 
13630 0.862723092659981 
13631 0.863105542138608 
13632 0.863351540905343 
13633 0.863535149205267 
13634 0.864239217429775 
13635 0.865117999428456 
13636 0.865492001577252 
13637 0.865497555860659 
13638 0.866547741348519 
13639 0.866587372500099 
13640 0.866725486611119 
13641 0.867176292476223 
13642 0.870039684429343 
13643 0.870241038025192 
13644 0.870826885265581 
13645 0.871121056468422 
13646 0.871168810085306 
13647 0.87137435705814 
13648 0.871799001965566 
13649 0.872183885438064 
13650 0.872275882101089 
13651 0.872537086504099 
13652 0.872859799320137 
13653 0.873874525597875 
13654 0.87408533003355 
13655 0.874166706414122 
13656 0.874210841835189 
13657 0.874496904065863 
13658 0.874566324000348 
13659 0.874897043864773 
13660 0.875913779457619 
13661 0.875921981469964 
13662 0.876109937280178 
13663 0.876112098412579 
13664 0.877191925657916 
13665 0.877496289275407 
13666 0.877755178085712 
13667 0.878292373456489 
13668 0.878496328032185 
13669 0.878581262914097 
13670 0.879221020399066 
13671 0.879394686662893 
13672 0.879647128989362 
13673 0.879809689620242 
13674 0.879846606847058 
13675 0.880109872329875 
13676 0.880191820117196 
13677 0.880614695700819 
13678 0.880753081835208 
13679 0.881104479094432 
13680 0.881508775230291 
13681 0.881910221997865 
13682 0.882690335641033 
13683 0.883231657162105 
13684 0.883295354038593 
13685 0.88367886681153 
13686 0.884361629195065 
13687 0.885005912869873 
13688 0.885058937494074 
13689 0.885379747121088 
13690 0.88556787415984 
13691 0.885835977589405 
13692 0.885915292033502 
13693 0.886612594097123 
13694 0.88667238925128 
13695 0.887711977443912 
13696 0.887863073883326 
13697 0.888880405864455 
13698 0.889248891257693 
13699 0.889524505432767 
13700 0.889635908171349 
13701 0.88970409701288 
13702 0.891144812539063 
13703 0.891358983373389 
13704 0.89176787292169 
13705 0.892030290952308 
13706 0.892396533035839 
13707 0.892933040493366 
13708 0.893089040155877 
13709 0.893645381625187 
13710 0.893926900580123 
13711 0.893963179416536 
13712 0.89456643027837 
13713 0.896876875482951 
13714 0.896900420790268 
13715 0.897703693796839 
13716 0.898254613016114 
13717 0.898859374824305 
13718 0.899185571035048 
13719 0.899322506512082 
13720 0.899348982492249 
13721 0.899723187311155 
13722 0.899857175819956 
13723 0.900725288084298 
13724 0.901384566779733 
13725 0.901584432822276 
13726 0.9015870162758 
13727 0.90167723762422 
13728 0.901768194825471 
13729 0.90179724871546 
13730 0.902303626908718 
13731 0.902575994093737 
13732 0.902846699757693 
13733 0.902925600176965 
13734 0.90354635929892 
13735 0.904004169357459 
13736 0.904341234539455 
13737 0.904657183141468 
13738 0.905623293208103 
13739 0.906133477525163 
13740 0.907284320830937 
13741 0.907486805886558 
13742 0.907605291620711 
13743 0.907661135262638 
13744 0.908093313098263 
13745 0.908333592414668 
13746 0.908662668344206 
13747 0.909107034299209 
13748 0.909871986520694 
13749 0.910013306865339 
13750 0.911957519642936 
13751 0.912173436987682 
13752 0.91225336222026 
13753 0.912567457694784 
13754 0.914128895951466 
13755 0.914374635123373 
13756 0.91467841853475 
13757 0.915127288734784 
13758 0.91521990180463 
13759 0.915298335773762 
13760 0.915472969408972 
13761 0.916900471658856 
13762 0.91749692703769 
13763 0.917559413966907 
13764 0.917752593861244 
13765 0.917826682264846 
13766 0.918664619650319 
13767 0.919129247345221 
13768 0.919663766438481 
13769 0.919746842678537 
13770 0.919992215421356 
13771 0.92069133464076 
13772 0.920949557604978 
13773 0.921148677559844 
13774 0.921251009465965 
13775 0.92147476894734 
13776 0.921846921729782 
13777 0.922743290067405 
13778 0.922996965701219 
13779 0.923507307198579 
13780 0.924317481383573 
13781 0.925176140820244 
13782 0.925501148963798 
13783 0.925795666033372 
13784 0.925811130696634 
13785 0.926148176597934 
13786 0.92624710807358 
13787 0.927038817569064 
13788 0.927572818191547 
13789 0.928398234680859 
13790 0.928797524148776 
13791 0.929228957492418 
13792 0.929417151624303 
13793 0.92972330281163 
13794 0.93036637556597 
13795 0.931292862859768 
13796 0.932123571776068 
13797 0.932180671824073 
13798 0.932489699520318 
13799 0.932672209162225 
13800 0.93310190555997 
13801 0.933393211006527 
13802 0.933645083419488 
13803 0.93445083351478 
13804 0.934753232836533 
13805 0.93716438542822 
13806 0.937733922416714 
13807 0.937868256464433 
13808 0.938027778546534 
13809 0.93847293854345 
13810 0.938532901919666 
13811 0.939578762346769 
13812 0.940168645084873 
13813 0.940295081643692 
13814 0.940427369049219 
13815 0.941070754906276 
13816 0.941520265213149 
13817 0.941720614064544 
13818 0.942085448026428 
13819 0.942458095206478 
13820 0.942546497700899 
13821 0.942644641629643 
13822 0.943172428055811 
13823 0.943776088392229 
13824 0.943787740840078 
13825 0.943788219279065 
13826 0.943809480005766 
13827 0.944274704771358 
13828 0.94432262023731 
13829 0.945801251410629 
13830 0.94670458992539 
13831 0.948120974568124 
13832 0.948131224994409 
13833 0.949488279168678 
13834 0.94958697017378 
13835 0.949872226205334 
13836 0.95040821819839 
13837 0.950727780366782 
13838 0.951792622697683 
13839 0.952136554364767 
13840 0.952861749142716 
13841 0.953272785617086 
13842 0.953723621826349 
13843 0.953723886584736 
13844 0.954329133736209 
13845 0.954864566172898 
13846 0.956157728485392 
13847 0.957095718550529 
13848 0.957109657644626 
13849 0.95748432985196 
13850 0.958156170808306 
13851 0.958367854970945 
13852 0.958820180703608 
13853 0.959111892443905 
13854 0.95976233123823 
13855 0.960346324594374 
13856 0.96066518321063 
13857 0.961051531611386 
13858 0.96121051284185 
13859 0.961219886563035 
13860 0.962734580684113 
13861 0.962929731550392 
13862 0.96303104421051 
13863 0.964241325281374 
13864 0.96491083632076 
13865 0.965193045969234 
13866 0.965503925399065 
13867 0.967326333764942 
13868 0.968740618791865 
13869 0.969470436644684 
13870 0.969855275521391 
13871 0.969883030633146 
13872 0.970098521619956 
13873 0.970237268600219 
13874 0.970451750736341 
13875 0.970498701132903 
13876 0.970771165420812 
13877 0.970793939318054 
13878 0.970859463591137 
13879 0.973163969592535 
13880 0.973246733418368 
13881 0.973345951070051 
13882 0.975765196945676 
13883 0.976300762562257 
13884 0.976353156318305 
13885 0.976902994591767 
13886 0.976916718010575 
13887 0.977461311143223 
13888 0.978590419690932 
13889 0.97861943469795 
13890 0.978960309214484 
13891 0.979190569178587 
13892 0.979891437980789 
13893 0.982832211733523 
13894 0.984086737963148 
13895 0.984157000963087 
13896 0.984420745046318 
13897 0.984976204146543 
13898 0.985644338962981 
13899 0.986666198666718 
13900 0.986884023837167 
13901 0.988975495058419 
13902 0.989161014851417 
13903 0.991425710686313 
13904 0.992186317052159 
13905 0.995126629020071 
13906 0.996584072769168 
13907 0.996917342056231 
13908 0.997314242667719 
13909 0.997776205363646 
13910 0.997984871809504 
13911 0.998862156851894 
13912 0.999087335281282 
13913 0.999999371272655 
