# Supplementary material for: Intergenic, gene terminal, and intragenic CpG islands in the human genome
Source: BMC Genomics. 2010 Jan 19;11:48. doi: 10.1186/1471-2164-11-48 (PMC2817693; doi:10.1186/1471-2164-11-48)
Supplement: Additional file 6 — Sp1. This folder contains the data used for Sp1 binding sites prediction and detailed description of the procedure. [file 1471-2164-11-48-S6.ZIP › SP1/sp1_site_extraction/PV_5prime_best.dat]

1 7.49208426267387e-034 
2 2.1313540063837e-027 
3 1.12238332101757e-024 
4 1.11472288689291e-020 
5 2.24088280163987e-020 
6 3.22308833693459e-020 
7 1.65677283739749e-017 
8 3.89439310590059e-017 
9 1.03367363403922e-016 
10 2.36854639638799e-015 
11 8.75023179684961e-015 
12 2.69128146196096e-014 
13 3.112536022346e-014 
14 3.15380839281471e-014 
15 3.36487136253341e-014 
16 3.55155461647432e-014 
17 4.19101609034035e-014 
18 6.33143978557339e-014 
19 6.3899121324863e-014 
20 6.77978318733257e-014 
21 7.99020496681232e-014 
22 8.95105210259392e-014 
23 1.15378713290003e-013 
24 4.11023707496721e-013 
25 9.59344259379285e-013 
26 1.16762139363292e-012 
27 1.82669648514779e-012 
28 2.07601333321114e-012 
29 2.39645169228247e-012 
30 4.23566350844355e-012 
31 4.72777278319231e-012 
32 4.76989381373285e-012 
33 4.97141574821963e-012 
34 5.68666278093692e-012 
35 5.85749520644715e-012 
36 7.39879952073811e-012 
37 8.61501195238573e-012 
38 1.06487354065656e-011 
39 1.23688035859265e-011 
40 1.59832480354156e-011 
41 2.80534053976693e-011 
42 3.15683184478107e-011 
43 3.3911417660652e-011 
44 3.89644201069108e-011 
45 3.91536486023849e-011 
46 4.75911940302235e-011 
47 4.93267114566411e-011 
48 5.3165994163134e-011 
49 6.38055985007124e-011 
50 7.02960252030773e-011 
51 8.42763898416325e-011 
52 8.72595687388497e-011 
53 8.89034434019749e-011 
54 1.13624236513422e-010 
55 1.16459064071334e-010 
56 1.1999597845962e-010 
57 1.30582649693817e-010 
58 1.43789661854182e-010 
59 1.75623158421928e-010 
60 1.96938523287631e-010 
61 2.23228241990534e-010 
62 3.22063775983033e-010 
63 3.24581945346172e-010 
64 3.54091172961484e-010 
65 3.71596861124409e-010 
66 3.88943040534753e-010 
67 4.25247870493277e-010 
68 4.31228465931546e-010 
69 4.71851972349334e-010 
70 4.80168045957228e-010 
71 5.01176325990886e-010 
72 5.30066794761e-010 
73 5.47035869893706e-010 
74 5.80551694301302e-010 
75 5.91566618336069e-010 
76 6.07157827026452e-010 
77 6.15408228409124e-010 
78 7.41463510125192e-010 
79 8.58470296015683e-010 
80 8.66429146104107e-010 
81 9.34075051624537e-010 
82 1.12094695003012e-009 
83 1.1745372279652e-009 
84 1.33870998091466e-009 
85 1.5648781538794e-009 
86 1.77638990365376e-009 
87 2.00564469607517e-009 
88 2.09912254063276e-009 
89 2.24167311460587e-009 
90 2.32563719187291e-009 
91 2.71193349242374e-009 
92 2.71813994334774e-009 
93 3.50610306380428e-009 
94 3.57452297947158e-009 
95 3.63274476381323e-009 
96 3.72044846211019e-009 
97 4.29540037700251e-009 
98 4.31889959184385e-009 
99 4.43841888756067e-009 
100 4.8589067799067e-009 
101 4.95609200029648e-009 
102 4.96826900665635e-009 
103 5.08580203848783e-009 
104 5.52913419596693e-009 
105 5.98614602896045e-009 
106 6.11717760575375e-009 
107 6.46206656130308e-009 
108 7.34500531366461e-009 
109 7.90547680102136e-009 
110 7.93861051224244e-009 
111 8.50623154725806e-009 
112 9.24312693839975e-009 
113 1.13684959818326e-008 
114 1.28990701261073e-008 
115 1.31356857584459e-008 
116 1.33047661427856e-008 
117 1.37004717805087e-008 
118 1.45731073642436e-008 
119 1.48607038119459e-008 
120 1.50965690345105e-008 
121 1.55023718583955e-008 
122 1.59090489593276e-008 
123 1.78012135952782e-008 
124 1.82338457980943e-008 
125 1.99656047633331e-008 
126 2.01994568076657e-008 
127 2.22101322880572e-008 
128 2.25094306031697e-008 
129 2.34054776153115e-008 
130 2.34159182487614e-008 
131 2.51211498685957e-008 
132 3.20005606356262e-008 
133 3.5231853944888e-008 
134 3.57061952274746e-008 
135 3.5796001253648e-008 
136 3.58207608566063e-008 
137 3.61237958926548e-008 
138 3.6447782939677e-008 
139 4.4428250842501e-008 
140 4.44418078923769e-008 
141 4.62461429210725e-008 
142 5.2212843119039e-008 
143 5.23276516141413e-008 
144 5.56425268166186e-008 
145 5.74991364964807e-008 
146 6.44095815747444e-008 
147 7.05234787066842e-008 
148 7.22680487752939e-008 
149 7.77100695573803e-008 
150 7.973263256722e-008 
151 8.24666759380861e-008 
152 8.52728989724027e-008 
153 8.6883791805674e-008 
154 9.1559011523237e-008 
155 9.41436017358318e-008 
156 1.00411321941755e-007 
157 1.00529947404917e-007 
158 1.05147393364684e-007 
159 1.05827537722019e-007 
160 1.0747381732617e-007 
161 1.08535502478151e-007 
162 1.18841640977864e-007 
163 1.31279998615525e-007 
164 1.3296557109863e-007 
165 1.33514149429403e-007 
166 1.38115539354007e-007 
167 1.39059238431206e-007 
168 1.45959817130724e-007 
169 1.49604465668624e-007 
170 1.62965291048565e-007 
171 1.67719671585855e-007 
172 1.68154413469894e-007 
173 1.70413617397372e-007 
174 1.72454445576055e-007 
175 1.7567213198938e-007 
176 1.80680588300161e-007 
177 1.92069690370162e-007 
178 1.94929506544138e-007 
179 2.08762600623931e-007 
180 2.17155019744181e-007 
181 2.18169910306548e-007 
182 2.3337908301362e-007 
183 2.43286548723905e-007 
184 2.43316520559593e-007 
185 2.45731009408348e-007 
186 2.51910160195243e-007 
187 2.58521582378211e-007 
188 2.5926954486001e-007 
189 2.76510916696716e-007 
190 2.86544688048877e-007 
191 2.88230244570077e-007 
192 3.06625853059371e-007 
193 3.10237669422938e-007 
194 3.14408397111143e-007 
195 3.23492393688313e-007 
196 3.3536310139094e-007 
197 3.63304692769785e-007 
198 3.70408487019008e-007 
199 3.75856924087228e-007 
200 3.77221291282275e-007 
201 3.77967636509077e-007 
202 4.23416195182598e-007 
203 4.66174860714648e-007 
204 4.87583991512732e-007 
205 5.09905568915902e-007 
206 5.47075826309545e-007 
207 5.55954124193363e-007 
208 5.64311239214509e-007 
209 5.66720266304837e-007 
210 5.84953509063319e-007 
211 5.93077070941617e-007 
212 5.94371672544042e-007 
213 6.18000609312679e-007 
214 6.19011782495429e-007 
215 6.3070227997933e-007 
216 6.35311063000293e-007 
217 6.41000223223073e-007 
218 6.48088522582672e-007 
219 6.76655083701982e-007 
220 6.88207901840531e-007 
221 7.13876011139846e-007 
222 7.15820751367557e-007 
223 7.50578815270113e-007 
224 7.60238382879996e-007 
225 7.63884512627719e-007 
226 7.72179105332404e-007 
227 8.32675285847143e-007 
228 8.52196627642931e-007 
229 8.72475576198268e-007 
230 8.94574237616647e-007 
231 9.02997794120605e-007 
232 9.59436579734279e-007 
233 1.01764741862036e-006 
234 1.02207713229691e-006 
235 1.04359715695283e-006 
236 1.18254798118182e-006 
237 1.19188056119236e-006 
238 1.19707150037618e-006 
239 1.26179252179209e-006 
240 1.27191577659308e-006 
241 1.3381473521277e-006 
242 1.34552247716159e-006 
243 1.42557985199669e-006 
244 1.43196754998815e-006 
245 1.44625480921205e-006 
246 1.5049534084186e-006 
247 1.55698814616304e-006 
248 1.55791062084325e-006 
249 1.58832382395601e-006 
250 1.60963701396398e-006 
251 1.62481678349266e-006 
252 1.63859801382787e-006 
253 1.6450914821983e-006 
254 1.67942316855649e-006 
255 1.73405187003159e-006 
256 1.74123308779424e-006 
257 1.74859546304328e-006 
258 1.75288565268127e-006 
259 1.75682215338826e-006 
260 1.82371245552208e-006 
261 1.83393446313842e-006 
262 1.85577195810461e-006 
263 1.88828929173273e-006 
264 1.94001179533132e-006 
265 2.05923944812617e-006 
266 2.07166500854344e-006 
267 2.13015875857822e-006 
268 2.16119384179331e-006 
269 2.1612901566397e-006 
270 2.2712500386643e-006 
271 2.42154573995307e-006 
272 2.46339926603891e-006 
273 2.49251560056732e-006 
274 2.55016845161407e-006 
275 2.5560025033186e-006 
276 2.60764365963898e-006 
277 2.63171020792637e-006 
278 2.66970316609968e-006 
279 2.67452491025525e-006 
280 2.68881277225389e-006 
281 2.69379720420676e-006 
282 2.75650548444109e-006 
283 2.81895912084955e-006 
284 2.90740716881578e-006 
285 3.01544470417206e-006 
286 3.10577792193307e-006 
287 3.11224901187307e-006 
288 3.1156192234403e-006 
289 3.11592746298184e-006 
290 3.17703806699494e-006 
291 3.23360156942651e-006 
292 3.40819275263203e-006 
293 3.42593953199148e-006 
294 3.49663118190262e-006 
295 3.60161963688769e-006 
296 3.97133620577787e-006 
297 4.02871160602779e-006 
298 4.059327141441e-006 
299 4.22423602576812e-006 
300 4.2445561967714e-006 
301 4.28259774987611e-006 
302 4.30305398071046e-006 
303 4.39402570635103e-006 
304 4.45899456512255e-006 
305 4.50486829533524e-006 
306 4.53208368772698e-006 
307 4.55130875691658e-006 
308 4.60007114312602e-006 
309 4.60850483994722e-006 
310 4.63681861491854e-006 
311 4.65537211972838e-006 
312 4.72461483135798e-006 
313 4.78578121805155e-006 
314 4.84092198564332e-006 
315 4.86881271346252e-006 
316 4.92390363055064e-006 
317 4.97562236454241e-006 
318 4.97790655382432e-006 
319 5.02188635354529e-006 
320 5.02679252419008e-006 
321 5.34441045326954e-006 
322 5.40403172172472e-006 
323 5.41100812983794e-006 
324 5.56823749458715e-006 
325 5.64309728016723e-006 
326 5.64757010039141e-006 
327 5.7205823865291e-006 
328 5.83352549211429e-006 
329 5.88504775619827e-006 
330 5.95312763793314e-006 
331 5.96100766311171e-006 
332 5.98478489409927e-006 
333 6.00603890123788e-006 
334 6.04001177750095e-006 
335 6.04650003874866e-006 
336 6.15213956759402e-006 
337 6.15894633655723e-006 
338 6.26558260358219e-006 
339 6.34042560121877e-006 
340 6.3526998747344e-006 
341 6.54858739659729e-006 
342 6.59374359146309e-006 
343 6.80611087038919e-006 
344 6.88563570872296e-006 
345 7.12953589391558e-006 
346 7.52363189945273e-006 
347 7.59469652748604e-006 
348 7.71349903957197e-006 
349 8.0013601837535e-006 
350 8.03296032027065e-006 
351 8.03345230646611e-006 
352 8.05256135048737e-006 
353 8.11658065477159e-006 
354 8.46798435053344e-006 
355 8.47974718227407e-006 
356 8.48971329300005e-006 
357 8.5229602349902e-006 
358 8.58192087223603e-006 
359 8.68186932551749e-006 
360 8.73051116937815e-006 
361 8.92084964964407e-006 
362 9.10417810800723e-006 
363 9.27208419951108e-006 
364 9.27469045033746e-006 
365 9.28837337879621e-006 
366 9.39791316508134e-006 
367 9.44935534920272e-006 
368 9.66592847067059e-006 
369 9.72596405555968e-006 
370 1.00573435693847e-005 
371 1.0071954500296e-005 
372 1.04239908477889e-005 
373 1.05105014200773e-005 
374 1.06041991743985e-005 
375 1.06711162947637e-005 
376 1.09751527044977e-005 
377 1.10888773424775e-005 
378 1.11931764256289e-005 
379 1.12678563281479e-005 
380 1.1426973164669e-005 
381 1.14940843395386e-005 
382 1.15207062956197e-005 
383 1.17124179362619e-005 
384 1.17292199810675e-005 
385 1.17528922126176e-005 
386 1.18407946671907e-005 
387 1.1983629650341e-005 
388 1.2032842845758e-005 
389 1.21063419533847e-005 
390 1.21763297553186e-005 
391 1.21860593388378e-005 
392 1.2321006079106e-005 
393 1.2485974010128e-005 
394 1.29129200943571e-005 
395 1.30976032906375e-005 
396 1.32378859665429e-005 
397 1.32507207077657e-005 
398 1.32843980091165e-005 
399 1.33955700153454e-005 
400 1.35439514620766e-005 
401 1.43585181292573e-005 
402 1.43814541006739e-005 
403 1.46193224999218e-005 
404 1.46392955331028e-005 
405 1.46599706651038e-005 
406 1.47545175783513e-005 
407 1.50707117172174e-005 
408 1.5119244046809e-005 
409 1.52779765486673e-005 
410 1.55661846158336e-005 
411 1.59955572474001e-005 
412 1.60246797653463e-005 
413 1.61460467878244e-005 
414 1.62437610016745e-005 
415 1.62494895827964e-005 
416 1.6610242479387e-005 
417 1.67621720767975e-005 
418 1.67956422900345e-005 
419 1.69128604588138e-005 
420 1.76107922280964e-005 
421 1.76645712200691e-005 
422 1.76768914794154e-005 
423 1.79358727292069e-005 
424 1.80344358457468e-005 
425 1.81602045980221e-005 
426 1.83299493012339e-005 
427 1.86018053957031e-005 
428 1.86272590872585e-005 
429 1.8753219731426e-005 
430 1.88497710705459e-005 
431 1.94963396971601e-005 
432 1.96686594554644e-005 
433 1.9686552457138e-005 
434 1.97228249088112e-005 
435 1.98226051612159e-005 
436 1.9895142919004e-005 
437 1.99433403367115e-005 
438 2.03652993383606e-005 
439 2.06535278464965e-005 
440 2.0685637336011e-005 
441 2.10003663801032e-005 
442 2.10628867827076e-005 
443 2.13124087276661e-005 
444 2.13287056721978e-005 
445 2.19154196276059e-005 
446 2.19264792377966e-005 
447 2.27285314293086e-005 
448 2.2929507673418e-005 
449 2.29433754156818e-005 
450 2.30490507668259e-005 
451 2.33070125319911e-005 
452 2.34097423230281e-005 
453 2.34416412796183e-005 
454 2.3703276668787e-005 
455 2.42042979455201e-005 
456 2.42375080677395e-005 
457 2.51210819611585e-005 
458 2.52120013184166e-005 
459 2.56426888452229e-005 
460 2.58909605037543e-005 
461 2.59777781098071e-005 
462 2.61200610465163e-005 
463 2.63480550205687e-005 
464 2.65759908379517e-005 
465 2.74685937166543e-005 
466 2.77680248894064e-005 
467 2.79124460628447e-005 
468 2.82489913363138e-005 
469 2.84660512257989e-005 
470 2.87454548938234e-005 
471 2.88204079230504e-005 
472 2.9429693509111e-005 
473 2.96045983134147e-005 
474 2.97241194299825e-005 
475 2.99464328946998e-005 
476 3.02601919091023e-005 
477 3.11993354443102e-005 
478 3.12253064387818e-005 
479 3.18471049096617e-005 
480 3.18878504528639e-005 
481 3.26333109873429e-005 
482 3.28607237544827e-005 
483 3.29667908574487e-005 
484 3.29966828885677e-005 
485 3.31357444389122e-005 
486 3.32009979943683e-005 
487 3.33494221241467e-005 
488 3.39186777126679e-005 
489 3.41261387925308e-005 
490 3.44769581479147e-005 
491 3.45480994976371e-005 
492 3.50395943126411e-005 
493 3.5132057128344e-005 
494 3.56944441010476e-005 
495 3.57250922709213e-005 
496 3.58476314994086e-005 
497 3.58691637462404e-005 
498 3.59762284736998e-005 
499 3.59780747070332e-005 
500 3.65139674340814e-005 
501 3.65554474521212e-005 
502 3.76549620605203e-005 
503 3.79172037618869e-005 
504 3.83529652676985e-005 
505 3.89945285068002e-005 
506 3.97575726022762e-005 
507 3.99453119729296e-005 
508 4.00538768516062e-005 
509 4.03725113378369e-005 
510 4.20505155977453e-005 
511 4.2582423809894e-005 
512 4.27451116035793e-005 
513 4.3521694628462e-005 
514 4.37651465609233e-005 
515 4.38191753878164e-005 
516 4.3841908945034e-005 
517 4.39081455799029e-005 
518 4.42417376167077e-005 
519 4.42783162052134e-005 
520 4.45299101795433e-005 
521 4.45483042491418e-005 
522 4.54677743172082e-005 
523 4.55673743627362e-005 
524 4.63242332201418e-005 
525 4.642282503754e-005 
526 4.75799281687798e-005 
527 4.81980455617079e-005 
528 4.82291646620435e-005 
529 4.88288872176121e-005 
530 4.96572277484005e-005 
531 4.96709610139945e-005 
532 4.98777374948227e-005 
533 5.06197272258516e-005 
534 5.15920245072209e-005 
535 5.16558226654442e-005 
536 5.2062383913003e-005 
537 5.2298113483828e-005 
538 5.25107538260139e-005 
539 5.27907729364707e-005 
540 5.3576735287446e-005 
541 5.45902531975836e-005 
542 5.49397817769021e-005 
543 5.58293168651232e-005 
544 5.61213630892698e-005 
545 5.61710006312123e-005 
546 5.62281362715549e-005 
547 5.66243822823902e-005 
548 5.73592170222439e-005 
549 5.7504500011016e-005 
550 5.771812349657e-005 
551 5.86997248280335e-005 
552 5.8882520904079e-005 
553 5.96416103873017e-005 
554 6.07673055260235e-005 
555 6.07722790735221e-005 
556 6.10859209736592e-005 
557 6.25136250427763e-005 
558 6.45156275823324e-005 
559 6.56457129057947e-005 
560 6.69404718045272e-005 
561 6.74116728583161e-005 
562 6.75096568615569e-005 
563 6.77713002523208e-005 
564 6.79817762476252e-005 
565 6.86710665239121e-005 
566 6.88209336878929e-005 
567 6.9213273525314e-005 
568 6.99251187205995e-005 
569 7.01868825517616e-005 
570 7.09079642634639e-005 
571 7.13515335748833e-005 
572 7.1369127755401e-005 
573 7.21755229639228e-005 
574 7.2317967840412e-005 
575 7.26264660561848e-005 
576 7.3028948283803e-005 
577 7.37091994048417e-005 
578 7.38500761817635e-005 
579 7.38877567239511e-005 
580 7.49796409087591e-005 
581 7.54862382893952e-005 
582 7.62375103761059e-005 
583 7.73535944295068e-005 
584 7.73753283058864e-005 
585 7.76668485831326e-005 
586 7.77025398379249e-005 
587 7.77231136716215e-005 
588 7.77964818731042e-005 
589 7.80134059859424e-005 
590 7.88072359287323e-005 
591 8.18617607588573e-005 
592 8.19437363237965e-005 
593 8.2296003695388e-005 
594 8.27719386237748e-005 
595 8.32086161021701e-005 
596 8.3494946925761e-005 
597 8.50124646283661e-005 
598 8.53736174367642e-005 
599 8.6067164395492e-005 
600 8.64912079514626e-005 
601 8.65904602081071e-005 
602 8.68360469847175e-005 
603 8.8327916432947e-005 
604 8.87456717078204e-005 
605 8.92065122058713e-005 
606 9.1292374554057e-005 
607 9.21884652300871e-005 
608 9.24420342801517e-005 
609 9.27152254860744e-005 
610 9.3777934636728e-005 
611 9.4270267983861e-005 
612 9.5316448003943e-005 
613 9.61233269281867e-005 
614 9.61637539041445e-005 
615 9.69187387855528e-005 
616 9.80374512480693e-005 
617 9.86568060420027e-005 
618 9.96672645441441e-005 
619 9.998202786888e-005 
620 0.000102975728044278 
621 0.00010433307465278 
622 0.000104858173875454 
623 0.000105721231645113 
624 0.000106514626283508 
625 0.000106660198896204 
626 0.000107135981078151 
627 0.000108246105246926 
628 0.000108588329179747 
629 0.00010896599261083 
630 0.000109436646543537 
631 0.000110038358007488 
632 0.000111035113089101 
633 0.000111642433835365 
634 0.00011329212491978 
635 0.000113694751537327 
636 0.000115293411092896 
637 0.000116171752669495 
638 0.000116554948403649 
639 0.000118074746594643 
640 0.000119956648635138 
641 0.000120878783425691 
642 0.00012315884181299 
643 0.000123619674144183 
644 0.000123735253379337 
645 0.00012487152086125 
646 0.000124923603981309 
647 0.000126594044162855 
648 0.000127125238770494 
649 0.000127609053997856 
650 0.000127886247546832 
651 0.00012789600842389 
652 0.000129896593769776 
653 0.000130264850320803 
654 0.000131625486812291 
655 0.000131748262016403 
656 0.000132809141499334 
657 0.000135777989870752 
658 0.000136395357001254 
659 0.000136972131648195 
660 0.000137352052229585 
661 0.000137550044677559 
662 0.000137721606375625 
663 0.000137950992492778 
664 0.000138316881335421 
665 0.000139450051370302 
666 0.000143013531181824 
667 0.000143306241708547 
668 0.000144651261456876 
669 0.000145754579409687 
670 0.000147771220869851 
671 0.000149306976483902 
672 0.000149709284737169 
673 0.000152156421776003 
674 0.000152184640220709 
675 0.000154819062912711 
676 0.000155306089083899 
677 0.000156102822019561 
678 0.000157033232119712 
679 0.000158944317852336 
680 0.000160497656626973 
681 0.000162498433750158 
682 0.000164182501538457 
683 0.000165492489917682 
684 0.000165544565102719 
685 0.000166317283917067 
686 0.000167323923450662 
687 0.000167500489603389 
688 0.000168857254258392 
689 0.000171760342136723 
690 0.00017443674945655 
691 0.000174572642409528 
692 0.000177691090368288 
693 0.000178395376797824 
694 0.000180404953691051 
695 0.000181283711913774 
696 0.000181776863604653 
697 0.000181823512097506 
698 0.000184092393824383 
699 0.000185361557334328 
700 0.000185539214338159 
701 0.000188701783433977 
702 0.00018935893501237 
703 0.000191227139977902 
704 0.000191924160113919 
705 0.00019337171255164 
706 0.000194356959192981 
707 0.000195273111393446 
708 0.000195994980086365 
709 0.000196442737793643 
710 0.000197277682597155 
711 0.000198105060682824 
712 0.000198283062638913 
713 0.000199011006071797 
714 0.000202294133116151 
715 0.000202483657467759 
716 0.000204581429900161 
717 0.00020514396456566 
718 0.000207273234258841 
719 0.00021001486461522 
720 0.000213219732367229 
721 0.000213704328050914 
722 0.000214667126655851 
723 0.000216409023742972 
724 0.000217641619683754 
725 0.000218245187708441 
726 0.000218928430858313 
727 0.000219682358877352 
728 0.000220418244435815 
729 0.000220554559012444 
730 0.000224971819283982 
731 0.000227183954707005 
732 0.000229921917529049 
733 0.0002306259381965 
734 0.000230664165259426 
735 0.000234743509059512 
736 0.000236207739204037 
737 0.000236274662170625 
738 0.000236763367365729 
739 0.000240729815391892 
740 0.000241642066733487 
741 0.000247776612188311 
742 0.00024877427315224 
743 0.000251838565703894 
744 0.000252314318218948 
745 0.000252814603595587 
746 0.000253947636122521 
747 0.000254953550451231 
748 0.000255375783217209 
749 0.000259788072823406 
750 0.000264203238858697 
751 0.000265125649469837 
752 0.000266981138955961 
753 0.000267117860135222 
754 0.00026795591696765 
755 0.000268867121612664 
756 0.000271048263119945 
757 0.000273056086569228 
758 0.000273484893825179 
759 0.000274106373524544 
760 0.000275906606980887 
761 0.000277392209468861 
762 0.000279723262611932 
763 0.000280780334675048 
764 0.000281266143875281 
765 0.000285311007174248 
766 0.000285694027707841 
767 0.000285801801333046 
768 0.000287017438815865 
769 0.000288370506504454 
770 0.000290315477528251 
771 0.00029503585112906 
772 0.000296275983139322 
773 0.000301412408218992 
774 0.000301529770156587 
775 0.000301565405063309 
776 0.000303536590117226 
777 0.000304061461928213 
778 0.000304594752357109 
779 0.000305688897919435 
780 0.000306498462957091 
781 0.000306573278616192 
782 0.000308048944090256 
783 0.000308698307705185 
784 0.000311190652395694 
785 0.000311753257294333 
786 0.000314153733199961 
787 0.000315345370045821 
788 0.000316879317962108 
789 0.000317380444323134 
790 0.000317565118241605 
791 0.000318340752167795 
792 0.000318707205566214 
793 0.000319371120134996 
794 0.00032424723344988 
795 0.000326574707955842 
796 0.00032708728431117 
797 0.000328511097540586 
798 0.000328727593052257 
799 0.000329875292219997 
800 0.000330243522284407 
801 0.000330830868281895 
802 0.000331519479082224 
803 0.000332071946811176 
804 0.000334337166064884 
805 0.000334863054884457 
806 0.000336036640604309 
807 0.000338948756419346 
808 0.00034082126422844 
809 0.000340980299074651 
810 0.000341951002107568 
811 0.000342122856829611 
812 0.000346249592374157 
813 0.000347029015596645 
814 0.000347108809169265 
815 0.00034849747062541 
816 0.000348831935593435 
817 0.000352470081468838 
818 0.00035561075657881 
819 0.000358206012727712 
820 0.000358489322132539 
821 0.00035895195252421 
822 0.00036539435066537 
823 0.000365927830716696 
824 0.000373242152850944 
825 0.000374495877477831 
826 0.00037812777088773 
827 0.000379016884545706 
828 0.000380842870294001 
829 0.000382469132875143 
830 0.000383221350319879 
831 0.000383310695205188 
832 0.000384109142005709 
833 0.000385261675590495 
834 0.000391459810036756 
835 0.000399287489421586 
836 0.000401317248856213 
837 0.000401344674442962 
838 0.000405334470454516 
839 0.00040619555049476 
840 0.000410461094908058 
841 0.000420908054155003 
842 0.000421411130346486 
843 0.000422286475243921 
844 0.000424140717843372 
845 0.000425391557403118 
846 0.000426622667572107 
847 0.000428796679505246 
848 0.000430065344021725 
849 0.000434520574774296 
850 0.000435569460391692 
851 0.00043696749818528 
852 0.000437051171482386 
853 0.000438672998674747 
854 0.0004388596502709 
855 0.000440580920980045 
856 0.000440951474565876 
857 0.000442569977836889 
858 0.000447102597385656 
859 0.000449436477118192 
860 0.000453680607878677 
861 0.000454892775213366 
862 0.000457060218906822 
863 0.000458719659685441 
864 0.000459040060453522 
865 0.000465685457751009 
866 0.000471772019083672 
867 0.000477170281228979 
868 0.000479153484231492 
869 0.000479167749730767 
870 0.000481294408546357 
871 0.000484573047640443 
872 0.000486368923017079 
873 0.000486875790079257 
874 0.000488424360150491 
875 0.000488940813678186 
876 0.000490366719461869 
877 0.000492705006722869 
878 0.000497148941650305 
879 0.000504619095560167 
880 0.000509001959911433 
881 0.000510874023346109 
882 0.000512910241384423 
883 0.000516254377365168 
884 0.000518331647326804 
885 0.000519508560356312 
886 0.000524967656160574 
887 0.000526132669842984 
888 0.000527556693725058 
889 0.000531031606211258 
890 0.000531128952292989 
891 0.000534146477030381 
892 0.000535779649194144 
893 0.000544113044259307 
894 0.00054662041981562 
895 0.000548362819131604 
896 0.000549876148190661 
897 0.000550080048264752 
898 0.00055030723433855 
899 0.000551372147495752 
900 0.000554348569114375 
901 0.000558674123702494 
902 0.000559496936452735 
903 0.000562497788499273 
904 0.000564995751195054 
905 0.000565401060630647 
906 0.000565759091708515 
907 0.000565875364437166 
908 0.000570421716674516 
909 0.000571440345944595 
910 0.000571939418341393 
911 0.000574779726971901 
912 0.000575202966334562 
913 0.000577540059112254 
914 0.000578094981578489 
915 0.000582581588004453 
916 0.000591511339511323 
917 0.000592387698598949 
918 0.000598715974296491 
919 0.000601307727363567 
920 0.000603337630088102 
921 0.000603742741085849 
922 0.000606093467619725 
923 0.00060890053943794 
924 0.000609297202983499 
925 0.00060984261599641 
926 0.00061360448905909 
927 0.000617203360604218 
928 0.000617566534773017 
929 0.000618580041635982 
930 0.000632389022911995 
931 0.000640152496347688 
932 0.000641709614433192 
933 0.00064960536496587 
934 0.000650803195667724 
935 0.000653568383988931 
936 0.000656178011338374 
937 0.000662904056371732 
938 0.00066342645492182 
939 0.00066383455792215 
940 0.000667719922729004 
941 0.000671397316714309 
942 0.000673980836150609 
943 0.00067666918596232 
944 0.000676831607659233 
945 0.000679267226647457 
946 0.000693939993301507 
947 0.000696627662311056 
948 0.000697228656912399 
949 0.000704551208658923 
950 0.000705791830526075 
951 0.000706619287580287 
952 0.000718680282562302 
953 0.000722839108783216 
954 0.000725290401114774 
955 0.000735655658097508 
956 0.000737215420933132 
957 0.000739140426970651 
958 0.000740136384911251 
959 0.000743502977970281 
960 0.000747088867848091 
961 0.000748011647040946 
962 0.000748443306824942 
963 0.000749608870727912 
964 0.000750364946524702 
965 0.000756300729587844 
966 0.000758716289788567 
967 0.00076422267515456 
968 0.000778573116288674 
969 0.000781639361475543 
970 0.000781693226731553 
971 0.000784330624324566 
972 0.000787535082821627 
973 0.000788395491659748 
974 0.000801214555355869 
975 0.000802205121514975 
976 0.000802892216101749 
977 0.000803333749326248 
978 0.000803986949520302 
979 0.000804673442602741 
980 0.00080984750001404 
981 0.000811357174607238 
982 0.000812569853220415 
983 0.00081671342349449 
984 0.000816981902575929 
985 0.000820223160183027 
986 0.000821850065572052 
987 0.000821989019555922 
988 0.000826145286024801 
989 0.000826830177433425 
990 0.000827942699440521 
991 0.000828793123965815 
992 0.000829447471131135 
993 0.000830658353219796 
994 0.000832108549750481 
995 0.000833051153920515 
996 0.000833533869160896 
997 0.000839485612175196 
998 0.000841810183333361 
999 0.000847881706748215 
1000 0.000851248882996536 
1001 0.000852401947315306 
1002 0.00085321920031105 
1003 0.000857366051974165 
1004 0.000857372659263635 
1005 0.000857785741413335 
1006 0.000869261722455887 
1007 0.000872992067476828 
1008 0.000875420810467164 
1009 0.000876822984131605 
1010 0.000880093550189925 
1011 0.000885109904023573 
1012 0.000891251490783772 
1013 0.000891569558256319 
1014 0.000894200012701783 
1015 0.000894603990185516 
1016 0.000895672816227749 
1017 0.000917675499243803 
1018 0.000917791799089648 
1019 0.00092110729493284 
1020 0.000921650064642263 
1021 0.000924073298941283 
1022 0.000924592920672693 
1023 0.000926675888499583 
1024 0.000932886688043522 
1025 0.000937392284616027 
1026 0.000938824616400733 
1027 0.000944185335033804 
1028 0.00095052139332197 
1029 0.000950981182147587 
1030 0.000952832187812787 
1031 0.000955078159084587 
1032 0.000967491925045777 
1033 0.000970786916800369 
1034 0.000970802787015789 
1035 0.000975343334969482 
1036 0.000977167710027526 
1037 0.00097987881444403 
1038 0.000982160913463556 
1039 0.000984217003088414 
1040 0.000984602415579187 
1041 0.000991648411333026 
1042 0.00100653177426995 
1043 0.00100746516008337 
1044 0.00100787655587729 
1045 0.0010094143369544 
1046 0.00101782323337136 
1047 0.00101855532256544 
1048 0.0010252531399505 
1049 0.00103470952809653 
1050 0.0010385718359965 
1051 0.00104327997692547 
1052 0.00104777078660988 
1053 0.00105088458322972 
1054 0.00105165359370278 
1055 0.00105831108542464 
1056 0.0010662952918016 
1057 0.00107256773192708 
1058 0.00108598457450042 
1059 0.00109383334360666 
1060 0.00109403737661383 
1061 0.00109508316239203 
1062 0.0010965127895789 
1063 0.00110139432438544 
1064 0.00111017619946486 
1065 0.00111025473865895 
1066 0.00111719891037632 
1067 0.00113045574515634 
1068 0.00113392651534459 
1069 0.00114921365170324 
1070 0.00115913359036675 
1071 0.00116677381860351 
1072 0.0011682738105709 
1073 0.00117926587593038 
1074 0.00118532393381451 
1075 0.00119091814514742 
1076 0.00119354840377997 
1077 0.00119849075688823 
1078 0.00119915890585158 
1079 0.00120074563212269 
1080 0.00121904201297349 
1081 0.00122230503699028 
1082 0.00123662887714276 
1083 0.00123884813409377 
1084 0.00123989494759272 
1085 0.00124166564025994 
1086 0.0012442098362033 
1087 0.00125966916752779 
1088 0.00126442449497617 
1089 0.00127318835238086 
1090 0.00127414041312008 
1091 0.00128330294331318 
1092 0.00128677072092271 
1093 0.00128812249496965 
1094 0.00129079608401995 
1095 0.00129170809567481 
1096 0.0013009184904927 
1097 0.00131943354704848 
1098 0.00132091023134214 
1099 0.00132468992372618 
1100 0.0013338067615624 
1101 0.00134421022534623 
1102 0.00134723876142009 
1103 0.0013534013847216 
1104 0.00135663437068088 
1105 0.00135991793197663 
1106 0.00136063099414541 
1107 0.0013640983651329 
1108 0.00137089797347068 
1109 0.00137298333801227 
1110 0.00137436613996841 
1111 0.00137957839048516 
1112 0.00139007351272264 
1113 0.00139084644635875 
1114 0.00139828744803136 
1115 0.00140046594732498 
1116 0.00141180649697265 
1117 0.00141887119045393 
1118 0.00142919787880616 
1119 0.00143427789442964 
1120 0.00144133926102464 
1121 0.00144384062628873 
1122 0.00144946609613051 
1123 0.00145465722337622 
1124 0.00145712279794534 
1125 0.00145833842103804 
1126 0.0014601060832993 
1127 0.00146114041902213 
1128 0.00146178425436375 
1129 0.00147193285785682 
1130 0.00147732420005824 
1131 0.00147850090724363 
1132 0.00149973538465124 
1133 0.00150063547078538 
1134 0.00150746515320335 
1135 0.00151144731470306 
1136 0.00151426486701331 
1137 0.00151630524455467 
1138 0.00153094939627914 
1139 0.00153278889559706 
1140 0.00153314709019302 
1141 0.00153726872817363 
1142 0.00154634121042209 
1143 0.00155826259379746 
1144 0.00156795169501301 
1145 0.00157240724769127 
1146 0.00159251615827936 
1147 0.00159487780445507 
1148 0.00159911069473567 
1149 0.00160031620723458 
1150 0.00160686178809498 
1151 0.00161397316202782 
1152 0.00161989943147554 
1153 0.00162285970583032 
1154 0.00163571564758757 
1155 0.00164281177371915 
1156 0.0016703767570967 
1157 0.00167316573597521 
1158 0.00167529281549267 
1159 0.00168236648482035 
1160 0.00168271566143551 
1161 0.00168480980633805 
1162 0.00169355799499346 
1163 0.00170170097748024 
1164 0.00170342051807638 
1165 0.00170567595855062 
1166 0.00170815426189155 
1167 0.00171365321058595 
1168 0.00172077440298453 
1169 0.00172528884315345 
1170 0.00172799348623658 
1171 0.00173241951255736 
1172 0.00173444400608763 
1173 0.00175475635290959 
1174 0.00176202933053386 
1175 0.00176483084750927 
1176 0.00177674059086829 
1177 0.00179266663923157 
1178 0.00179434931035404 
1179 0.00179861370861837 
1180 0.00180584379637147 
1181 0.00180706336848539 
1182 0.00180767613572247 
1183 0.0018135699741112 
1184 0.00181505765178417 
1185 0.0018183013488005 
1186 0.00182908548416056 
1187 0.00184326722710539 
1188 0.00185750264083783 
1189 0.00186903603709225 
1190 0.00186980428237307 
1191 0.00187510178034721 
1192 0.00188373530949805 
1193 0.00188384067522494 
1194 0.00188614523621955 
1195 0.00189491566410515 
1196 0.00190026702238332 
1197 0.00190389663209917 
1198 0.0019054402507248 
1199 0.00191464837588865 
1200 0.0019172076086798 
1201 0.00191748303917513 
1202 0.00191796209637799 
1203 0.00193320042236221 
1204 0.00193994587709431 
1205 0.00194001582510483 
1206 0.00194797720072817 
1207 0.0019502798548286 
1208 0.00196118755731276 
1209 0.00197334198999701 
1210 0.00197587824760313 
1211 0.00197801566687713 
1212 0.00199485472359159 
1213 0.00199508950331794 
1214 0.00200010086775614 
1215 0.0020052488908001 
1216 0.0020189049575908 
1217 0.00202008150489673 
1218 0.00202301837566636 
1219 0.00202470277162824 
1220 0.0020377244967292 
1221 0.00205281194862322 
1222 0.00205762436837068 
1223 0.00208379775613381 
1224 0.00209046657216457 
1225 0.0020959521599043 
1226 0.00209767439789069 
1227 0.00210108412067619 
1228 0.00210234768347813 
1229 0.00211454482187553 
1230 0.00211763708348067 
1231 0.00212556791234527 
1232 0.00212976772751763 
1233 0.00214266921910484 
1234 0.00215389999707649 
1235 0.00216533280045079 
1236 0.0021679337731853 
1237 0.00216840784956994 
1238 0.00217851474807422 
1239 0.00218181911793919 
1240 0.00220706767146698 
1241 0.00221079544360422 
1242 0.00221740671810624 
1243 0.00221895902022569 
1244 0.00222475883204388 
1245 0.00224346684493797 
1246 0.00225310756801562 
1247 0.00226490271600654 
1248 0.00226602430990981 
1249 0.00227014833946296 
1250 0.00228774535567925 
1251 0.00229275317969289 
1252 0.00229505268788178 
1253 0.00230264310551923 
1254 0.00230292130244548 
1255 0.00230464328652682 
1256 0.00230738918327744 
1257 0.00232395463553465 
1258 0.00234676951065791 
1259 0.00236206719659174 
1260 0.00236530180428453 
1261 0.00236979191926339 
1262 0.00237374219904496 
1263 0.00237387205873059 
1264 0.00237909717880555 
1265 0.00240061139749677 
1266 0.0024028541162293 
1267 0.00240518447070306 
1268 0.00241634218103645 
1269 0.00242871320098829 
1270 0.00243169671981542 
1271 0.00243309969132398 
1272 0.00244174837007536 
1273 0.00244558062759169 
1274 0.00244678021967036 
1275 0.00246468700639326 
1276 0.00248184248979132 
1277 0.00249407624671655 
1278 0.0024948766423239 
1279 0.00250288697830166 
1280 0.00252407344049427 
1281 0.00253524981757794 
1282 0.00254607348476832 
1283 0.002547748642536 
1284 0.00256487733175634 
1285 0.00256631685543552 
1286 0.00256930659723934 
1287 0.00259486099981877 
1288 0.00259771492208308 
1289 0.00260659849378375 
1290 0.00261464571045258 
1291 0.00261822712948077 
1292 0.00263835958267102 
1293 0.00265508010941054 
1294 0.00265749974596684 
1295 0.00267195407207064 
1296 0.00267486784020382 
1297 0.00268109245724119 
1298 0.00268216988131063 
1299 0.00268267764014475 
1300 0.00268496530605624 
1301 0.00268801468815145 
1302 0.00269918204203553 
1303 0.00272008764506553 
1304 0.00273091191076432 
1305 0.00274615491757276 
1306 0.00275894751803343 
1307 0.00276356578190973 
1308 0.0027820438550217 
1309 0.0028036543784919 
1310 0.00280491004541671 
1311 0.00283780054757162 
1312 0.00285737602486137 
1313 0.00286092860394739 
1314 0.00286206986936011 
1315 0.00286229542795889 
1316 0.00286330639790821 
1317 0.00287895513377054 
1318 0.00287970882495648 
1319 0.00288648522744407 
1320 0.00289169488078265 
1321 0.00289476364551763 
1322 0.00289553824475178 
1323 0.00290847964648826 
1324 0.00291112985381654 
1325 0.00291219546088206 
1326 0.00292484648977452 
1327 0.00292913154325224 
1328 0.00293531036531651 
1329 0.00293567419587463 
1330 0.0029453286788921 
1331 0.00294691851462072 
1332 0.00295668823611973 
1333 0.0029653651443716 
1334 0.00297619270932697 
1335 0.00298696079132546 
1336 0.00299260726289763 
1337 0.00299706681449633 
1338 0.00300592327066568 
1339 0.00301192196521494 
1340 0.0030263468182329 
1341 0.00303178854949806 
1342 0.00304020584035279 
1343 0.00304089347853207 
1344 0.00304415445088708 
1345 0.003054326289526 
1346 0.00306022487271731 
1347 0.00306679142984216 
1348 0.00306894728803065 
1349 0.00307788089589635 
1350 0.00309190670435985 
1351 0.00309277673851885 
1352 0.00310779892912635 
1353 0.00310949210210778 
1354 0.00311094125338128 
1355 0.00311658650548199 
1356 0.0031257134870458 
1357 0.00314502092723865 
1358 0.00314707769865349 
1359 0.00315990332389933 
1360 0.00317162373133416 
1361 0.00319376633678058 
1362 0.00320049873474899 
1363 0.00321525946453192 
1364 0.00321683740157394 
1365 0.00322061273976719 
1366 0.00322336528990666 
1367 0.00324157995216676 
1368 0.00324633133670465 
1369 0.00326777660493472 
1370 0.00327847581320028 
1371 0.00327908481534228 
1372 0.00329440116204766 
1373 0.00329562330864056 
1374 0.00329889236865042 
1375 0.00329910646126862 
1376 0.00330236185449198 
1377 0.00330644334090568 
1378 0.00331225570447339 
1379 0.00331339843829999 
1380 0.00334348003585697 
1381 0.00335776935719115 
1382 0.00335778594063859 
1383 0.00336500333889585 
1384 0.00338338411729137 
1385 0.0033859157836273 
1386 0.00341087893589844 
1387 0.00343803735196353 
1388 0.00346222739895695 
1389 0.00347303608450622 
1390 0.00351187601286179 
1391 0.00351380379773907 
1392 0.00351947373258182 
1393 0.00351988226165657 
1394 0.00353258176933903 
1395 0.00353367901039981 
1396 0.00354330551496761 
1397 0.00354634203829456 
1398 0.00355385165812294 
1399 0.00356577271948059 
1400 0.00359526211407336 
1401 0.00361418040245093 
1402 0.00362256449246877 
1403 0.0036246576092911 
1404 0.00363653144514927 
1405 0.0036487030302712 
1406 0.00369999988121154 
1407 0.00372067842415067 
1408 0.00373044081573958 
1409 0.00373263348759429 
1410 0.00373385739475707 
1411 0.00373413307176309 
1412 0.00374779223702165 
1413 0.00374786546593944 
1414 0.00375146858864939 
1415 0.00380347058503918 
1416 0.00382020030215797 
1417 0.00382413760185654 
1418 0.00385094638130428 
1419 0.00385176244521268 
1420 0.00387718938766313 
1421 0.00388656877042331 
1422 0.00389886257121974 
1423 0.00396099884170972 
1424 0.00396139459404828 
1425 0.00396673448029465 
1426 0.00397705627558147 
1427 0.00397899173692469 
1428 0.00397984328365049 
1429 0.0039987925616805 
1430 0.00401417673237742 
1431 0.0040314391474692 
1432 0.00404066384875307 
1433 0.00404877961006795 
1434 0.00407017832590749 
1435 0.00407433407466127 
1436 0.00408158121641328 
1437 0.00410140204465536 
1438 0.00411473573363124 
1439 0.00412051974253218 
1440 0.00413032840072244 
1441 0.0041515608517106 
1442 0.00416489645559957 
1443 0.00418749826418927 
1444 0.00418807686756801 
1445 0.00419904281973932 
1446 0.00420076790851833 
1447 0.00420426891068218 
1448 0.00422976393090764 
1449 0.0042298504619228 
1450 0.00424155364391195 
1451 0.00428003790095276 
1452 0.00428036688007068 
1453 0.00429128276614096 
1454 0.00432227887929306 
1455 0.00432406294773011 
1456 0.00435394947572127 
1457 0.00435665841246122 
1458 0.00435669095120229 
1459 0.00436798642355839 
1460 0.00436813479175461 
1461 0.00437624341618514 
1462 0.00441325938745044 
1463 0.00441853143739762 
1464 0.00444560922362103 
1465 0.0044479420537794 
1466 0.00445797403677083 
1467 0.00446163159836562 
1468 0.00446490430594097 
1469 0.00447072941323749 
1470 0.00449140271489145 
1471 0.00451353114717124 
1472 0.00451482703227122 
1473 0.00458340709403544 
1474 0.00462411030966986 
1475 0.00464042808840976 
1476 0.00465826944548369 
1477 0.00468411089867823 
1478 0.00468744244000819 
1479 0.00470477498085931 
1480 0.0047069895062635 
1481 0.00470774722038456 
1482 0.00471502547558027 
1483 0.00472122925006491 
1484 0.00480510195757808 
1485 0.0048084210197964 
1486 0.00481392616138621 
1487 0.00482928848820124 
1488 0.00484275326227661 
1489 0.0048444813042108 
1490 0.004846652771093 
1491 0.00486048824219821 
1492 0.00493443104144387 
1493 0.0049803686457045 
1494 0.00498540238427351 
1495 0.0050033493963423 
1496 0.00500982849426079 
1497 0.00501959341843259 
1498 0.00502908079225145 
1499 0.00507731696977449 
1500 0.00508088107454981 
1501 0.0050909188714364 
1502 0.00510801310807206 
1503 0.00511915103715529 
1504 0.00511967675389021 
1505 0.00512695529361258 
1506 0.00513736192418009 
1507 0.00520135938511224 
1508 0.00520542246414411 
1509 0.00521135990833114 
1510 0.00521653772441757 
1511 0.0052350599643282 
1512 0.00525752547663355 
1513 0.00527940665129273 
1514 0.00534029146517321 
1515 0.00534255083207445 
1516 0.00535112292157123 
1517 0.00535789756193584 
1518 0.00539254729875885 
1519 0.0054023340292788 
1520 0.00540803878666199 
1521 0.00545663008620877 
1522 0.00551313848434546 
1523 0.00552653703699411 
1524 0.00556215985598012 
1525 0.0055658428854892 
1526 0.00557086659488771 
1527 0.00557609597118283 
1528 0.00559790357680149 
1529 0.00560765210706086 
1530 0.00563061501301408 
1531 0.00564508658023651 
1532 0.00564953177275807 
1533 0.00565703303733715 
1534 0.00567796981900021 
1535 0.0056801829538074 
1536 0.00569655849263246 
1537 0.00571198864991117 
1538 0.00573148684416639 
1539 0.00574588071395176 
1540 0.00577458376210145 
1541 0.00578400259427747 
1542 0.00578802995790051 
1543 0.00579233954636045 
1544 0.00579639271085414 
1545 0.00586247740893217 
1546 0.0058625144405721 
1547 0.00589125093719888 
1548 0.00589669151247163 
1549 0.00590271460546645 
1550 0.0059047192168626 
1551 0.00591602902253977 
1552 0.00591831240111344 
1553 0.00593783491757756 
1554 0.00594819778768262 
1555 0.00594974403065717 
1556 0.00598649242797452 
1557 0.00600524521976808 
1558 0.00601017568452026 
1559 0.00601455099989177 
1560 0.00603703028493849 
1561 0.00605116692069895 
1562 0.00608893908815152 
1563 0.00611364198372827 
1564 0.00614149900418223 
1565 0.00616984686203372 
1566 0.00618003368058458 
1567 0.0061815338232561 
1568 0.00621841804197204 
1569 0.00622508136649448 
1570 0.00623197726097999 
1571 0.00627585738353113 
1572 0.00628850945539091 
1573 0.0063238352258852 
1574 0.00634383661472948 
1575 0.00636844067187916 
1576 0.00637577845608796 
1577 0.00640098728771648 
1578 0.00641632246723571 
1579 0.00642659224189727 
1580 0.00642842986498197 
1581 0.00649804151426665 
1582 0.00650527904540514 
1583 0.00651340656611272 
1584 0.0065569818500437 
1585 0.006560760172322 
1586 0.00658611022468216 
1587 0.00659775809731014 
1588 0.00660374708768912 
1589 0.00661421574335969 
1590 0.00661524308229157 
1591 0.00662931455912864 
1592 0.00664149002832187 
1593 0.00667540588752652 
1594 0.00669541507130851 
1595 0.00670293004037572 
1596 0.00671181993761033 
1597 0.00671927727951774 
1598 0.00673313009436957 
1599 0.00675921812133086 
1600 0.0067673924035927 
1601 0.00680575411250552 
1602 0.00681045383769049 
1603 0.00681855239910332 
1604 0.00684437912009879 
1605 0.00684482448206499 
1606 0.00685747528190376 
1607 0.00688036198335598 
1608 0.00688415750094347 
1609 0.0069251344859044 
1610 0.00693617630748111 
1611 0.00695297787923382 
1612 0.00695837067571859 
1613 0.0070108101479109 
1614 0.00701970610103327 
1615 0.00704788489376844 
1616 0.00707061206764743 
1617 0.00707595268179141 
1618 0.0070824477841619 
1619 0.00708922742733479 
1620 0.00710085454358551 
1621 0.00710913332114765 
1622 0.00711620259787149 
1623 0.00714327514819408 
1624 0.00716484704558821 
1625 0.00716488915319263 
1626 0.00718051171206627 
1627 0.00718214360221143 
1628 0.00719538356850161 
1629 0.00719725412125421 
1630 0.00721847150301555 
1631 0.00725924730283091 
1632 0.00726712095342297 
1633 0.00730087495862194 
1634 0.0073125247467915 
1635 0.00733270868814845 
1636 0.00735725593198098 
1637 0.00736485705405528 
1638 0.00737337945888128 
1639 0.00738710053530289 
1640 0.00740973614470157 
1641 0.00741643363032248 
1642 0.00744300726006941 
1643 0.00746413960753284 
1644 0.00748232395882461 
1645 0.00749756661396826 
1646 0.007498722396945 
1647 0.00751262943270959 
1648 0.00752325097773606 
1649 0.00753862113608458 
1650 0.00754782273172335 
1651 0.00756154565970695 
1652 0.00758667045375243 
1653 0.00760449644289175 
1654 0.0076112924987577 
1655 0.00761435092377657 
1656 0.0076505734388445 
1657 0.00765110152184565 
1658 0.00765774228124038 
1659 0.00766490434539553 
1660 0.00769245819275614 
1661 0.00772700593592411 
1662 0.00782155070254526 
1663 0.00782473153444765 
1664 0.00784100981532852 
1665 0.00787411941927618 
1666 0.00790734534090638 
1667 0.00792109665014551 
1668 0.0079260840086994 
1669 0.00795927442478308 
1670 0.00798121555885685 
1671 0.00798207939455283 
1672 0.00798915967203661 
1673 0.00799795829886051 
1674 0.00801393009389988 
1675 0.00806206460664492 
1676 0.00806238964101136 
1677 0.00808214723500775 
1678 0.00810274521393062 
1679 0.0081048806908713 
1680 0.00812239984582111 
1681 0.00813407477269698 
1682 0.00815278970760856 
1683 0.00822826031906002 
1684 0.00823414677552582 
1685 0.00829405602349511 
1686 0.00832029446827741 
1687 0.00832169823156919 
1688 0.00833860593505161 
1689 0.00833924982168519 
1690 0.00834278550426792 
1691 0.00834381848617764 
1692 0.00843313258758095 
1693 0.00850553753441112 
1694 0.00851142860381197 
1695 0.00852770680970099 
1696 0.00854108400559826 
1697 0.00855208560770956 
1698 0.00855766232512113 
1699 0.0086612127288565 
1700 0.00868069734010333 
1701 0.00875010190862621 
1702 0.00875606327350528 
1703 0.00881739988414212 
1704 0.00885613893470476 
1705 0.00886055795353302 
1706 0.00886207366567798 
1707 0.00887113190080086 
1708 0.00890737872614879 
1709 0.00893457755355093 
1710 0.00895030196432459 
1711 0.0089544944141543 
1712 0.0089804362857529 
1713 0.00898633496855854 
1714 0.00899263965958007 
1715 0.00901358596912168 
1716 0.0090164594054236 
1717 0.00906319111954558 
1718 0.00906462031486212 
1719 0.00906776296162669 
1720 0.00908512646873415 
1721 0.00908845822185529 
1722 0.00909423676766986 
1723 0.0091179407022936 
1724 0.00912911388011921 
1725 0.00913285197073105 
1726 0.00913437680769625 
1727 0.0091357818587873 
1728 0.00915447483241182 
1729 0.00918307790113817 
1730 0.00918619490889011 
1731 0.00919947185380372 
1732 0.00922086633463594 
1733 0.00923291201791172 
1734 0.00923940446648746 
1735 0.00926264672317535 
1736 0.00926319335167242 
1737 0.00931898071559401 
1738 0.0093359732017065 
1739 0.00934567162711352 
1740 0.0093785366560894 
1741 0.0094160543355814 
1742 0.00943895061795928 
1743 0.00944511942888811 
1744 0.00954803164966375 
1745 0.00957778825321229 
1746 0.00959100843108788 
1747 0.00961684381191808 
1748 0.00962626867704369 
1749 0.00963582127725928 
1750 0.00968834687848863 
1751 0.00969322263892061 
1752 0.00971209871052895 
1753 0.00972508075761008 
1754 0.00973717962350944 
1755 0.0097637487382492 
1756 0.00977350065812244 
1757 0.00978323326121049 
1758 0.00982963852913029 
1759 0.00986383915635064 
1760 0.00990347556609092 
1761 0.00993224474727501 
1762 0.00993480758194742 
1763 0.0099654504236266 
1764 0.00997298441244893 
1765 0.0100509344355779 
1766 0.0100523015818928 
1767 0.0101037742923912 
1768 0.0101096054147864 
1769 0.0101179417718464 
1770 0.0101222572251577 
1771 0.0101413342399811 
1772 0.01016397046916 
1773 0.0101724346444953 
1774 0.0101746078452284 
1775 0.0102043238218497 
1776 0.0102606021964416 
1777 0.0102777728228492 
1778 0.0102855809531052 
1779 0.0102929675327843 
1780 0.0103441907736137 
1781 0.0103755224442959 
1782 0.0104213983672742 
1783 0.0104267382387003 
1784 0.0104392133462228 
1785 0.0104511918454381 
1786 0.0104533242916657 
1787 0.0104687060347303 
1788 0.0105116576883443 
1789 0.0105205481633647 
1790 0.0105302389082785 
1791 0.010642863792848 
1792 0.0106448208654905 
1793 0.0106451944771436 
1794 0.0106779455671702 
1795 0.0107109005517509 
1796 0.0108013113055948 
1797 0.0108504519583207 
1798 0.0108929358226935 
1799 0.0108983935971722 
1800 0.0109071898895982 
1801 0.0109375555175802 
1802 0.0109548709901499 
1803 0.0109664395195551 
1804 0.0109983703831796 
1805 0.0110115175475637 
1806 0.0110863264565033 
1807 0.0111093066036435 
1808 0.0111917033584312 
1809 0.0112150671439385 
1810 0.0112349553639197 
1811 0.0112523277518115 
1812 0.0112661314631981 
1813 0.0113354758990909 
1814 0.0113468767431974 
1815 0.0113491574662221 
1816 0.0113705822726532 
1817 0.0113779713680342 
1818 0.0113907291960771 
1819 0.0114288270981401 
1820 0.0114370680368575 
1821 0.0114414552315339 
1822 0.0114828899537137 
1823 0.0114921435360091 
1824 0.0115521893181048 
1825 0.0115568860788847 
1826 0.0115637309133294 
1827 0.0115854860377224 
1828 0.0115921208600962 
1829 0.0116035493842101 
1830 0.0116185729694949 
1831 0.0116478875793756 
1832 0.0117557425053202 
1833 0.0117830428157997 
1834 0.0117867994609463 
1835 0.0117929010144958 
1836 0.0118045243560677 
1837 0.0118161779433513 
1838 0.0118991049617558 
1839 0.0119061258431529 
1840 0.0119959112008264 
1841 0.0120072604620654 
1842 0.0121108506596525 
1843 0.0121166630128087 
1844 0.0121172666385105 
1845 0.0121786052005125 
1846 0.0122231415532865 
1847 0.0123293554158681 
1848 0.0123422567749423 
1849 0.0123934702245569 
1850 0.0124051719464386 
1851 0.0124171773584397 
1852 0.0124402748169844 
1853 0.0124407397266782 
1854 0.0124693249377507 
1855 0.0124903517293486 
1856 0.0124941126163318 
1857 0.0125322013182705 
1858 0.012555523552471 
1859 0.0125688310017461 
1860 0.0127309158794757 
1861 0.0127875090175481 
1862 0.0128422296909354 
1863 0.012844038644397 
1864 0.012844326130831 
1865 0.0128528619840247 
1866 0.0128896044601324 
1867 0.0128991799146284 
1868 0.012935559950199 
1869 0.012968327163567 
1870 0.0130116702749483 
1871 0.0130414635816282 
1872 0.0130795139864198 
1873 0.0131131062099395 
1874 0.0131190020557435 
1875 0.0131738984863578 
1876 0.0132152171959836 
1877 0.0132465328683654 
1878 0.0132723156508427 
1879 0.0132891620005032 
1880 0.0133158699573941 
1881 0.0133653072562989 
1882 0.0134343735837685 
1883 0.0134366433299922 
1884 0.0134699162187289 
1885 0.0135113122631757 
1886 0.0135423421071482 
1887 0.0135757491450059 
1888 0.0136078651415816 
1889 0.0136645749187373 
1890 0.0136712322211118 
1891 0.0137492801882272 
1892 0.0137558992336539 
1893 0.0137613820175503 
1894 0.0137642230961795 
1895 0.013834186097868 
1896 0.0138927358968351 
1897 0.0138977719435071 
1898 0.0139739038644199 
1899 0.0139933634093859 
1900 0.0140153331291615 
1901 0.0140488818590241 
1902 0.0140616856012106 
1903 0.0141052026577134 
1904 0.0141095580271711 
1905 0.0141218787117086 
1906 0.0141560280803075 
1907 0.0141740197414979 
1908 0.0141928805419656 
1909 0.0142196371173775 
1910 0.0142352338095995 
1911 0.0142508403817646 
1912 0.0143344510162541 
1913 0.0143426257038016 
1914 0.0143841787668854 
1915 0.0144260152267963 
1916 0.0144270199338831 
1917 0.0144767351157855 
1918 0.0145226862387585 
1919 0.0145326584924017 
1920 0.0145337442015154 
1921 0.0145460304895677 
1922 0.0146491090215319 
1923 0.014737940358105 
1924 0.0147547116106269 
1925 0.0147569997542439 
1926 0.0147720484493938 
1927 0.0148435541998775 
1928 0.0149728517518282 
1929 0.0149977982326796 
1930 0.0150539090856397 
1931 0.0151380928249678 
1932 0.0151398321552807 
1933 0.0151614919624584 
1934 0.0151866318471723 
1935 0.0152736702073762 
1936 0.0152760677735821 
1937 0.0152895424102937 
1938 0.0153514664547136 
1939 0.0153834829099376 
1940 0.0153968118929011 
1941 0.015417736682819 
1942 0.0154556286142988 
1943 0.0154629623148436 
1944 0.0154691661667171 
1945 0.0155124035132354 
1946 0.0155346999010574 
1947 0.0155991480086657 
1948 0.015611069856564 
1949 0.0156691900576319 
1950 0.0156746392983107 
1951 0.0156750219090629 
1952 0.0156849015629335 
1953 0.0157668841904179 
1954 0.0157844898971965 
1955 0.0158585299479879 
1956 0.0158787088979764 
1957 0.0159230088607233 
1958 0.0159283463142403 
1959 0.0159512469593153 
1960 0.0160130382443552 
1961 0.0160413060048976 
1962 0.0160581261102582 
1963 0.0160607252002649 
1964 0.0160781298920091 
1965 0.0160908254707408 
1966 0.0160957627873687 
1967 0.0161303590750882 
1968 0.0161713077056611 
1969 0.0161988591910194 
1970 0.0162087423501192 
1971 0.0162612099011852 
1972 0.0162691570673432 
1973 0.0163001228968259 
1974 0.0164577239205475 
1975 0.0164656304080858 
1976 0.0164796903547795 
1977 0.016504727713085 
1978 0.0166199100692205 
1979 0.0166757770545873 
1980 0.0167370553776704 
1981 0.016783159619196 
1982 0.0168310849331359 
1983 0.0169033823049373 
1984 0.0169084484558661 
1985 0.0169097271719354 
1986 0.0169781368373589 
1987 0.0169896619574741 
1988 0.0169930623831381 
1989 0.0169936084157062 
1990 0.0170703871595841 
1991 0.0170780028571652 
1992 0.0171026131354422 
1993 0.0171219542083024 
1994 0.0171471185258612 
1995 0.0173075854082122 
1996 0.0173744328899305 
1997 0.017400851425192 
1998 0.0175166948407307 
1999 0.0175341071433228 
2000 0.017561379906842 
2001 0.0175824499890818 
2002 0.017697601131701 
2003 0.0176991459664682 
2004 0.0177282613481666 
2005 0.0177343119174978 
2006 0.0177364743384801 
2007 0.0177785957779334 
2008 0.0179006874237816 
2009 0.0179958715165967 
2010 0.0180141620575235 
2011 0.0180521372208814 
2012 0.0180882838041212 
2013 0.0181033160689159 
2014 0.0181266193931009 
2015 0.0181449299455843 
2016 0.0181780356003486 
2017 0.0181835146992446 
2018 0.0182512486121123 
2019 0.0183272119293801 
2020 0.0184402729749133 
2021 0.0185356594166541 
2022 0.0185470546859562 
2023 0.0187599487583407 
2024 0.0188172543402579 
2025 0.0188276974752442 
2026 0.0188422394355716 
2027 0.0188712612127922 
2028 0.0188744149313667 
2029 0.0188888991012624 
2030 0.0189220480757374 
2031 0.0189545191988512 
2032 0.0189937442284579 
2033 0.0190304847381367 
2034 0.0190574371138281 
2035 0.0190615024575313 
2036 0.019205023393399 
2037 0.0192197052241139 
2038 0.0192543992837238 
2039 0.0193191915260587 
2040 0.0193197368266729 
2041 0.0193268629615778 
2042 0.0193736716248777 
2043 0.0194293040964478 
2044 0.0194431377340741 
2045 0.0194470058779054 
2046 0.0195142103998962 
2047 0.0195165084317616 
2048 0.0196533670552801 
2049 0.0196911350623404 
2050 0.0197510018316966 
2051 0.0197620424415369 
2052 0.0198709313114125 
2053 0.019932906261334 
2054 0.0199604739469895 
2055 0.0199803662503411 
2056 0.0200138037986801 
2057 0.0200208645351288 
2058 0.0200417033649748 
2059 0.0200943693230748 
2060 0.0201231353295975 
2061 0.0202267944404073 
2062 0.0203561704968578 
2063 0.0203908203197026 
2064 0.0205119214133348 
2065 0.020533136076835 
2066 0.0205415376276666 
2067 0.0205590531912818 
2068 0.0206371453523612 
2069 0.0207648357114043 
2070 0.0208244172366243 
2071 0.0208390752047104 
2072 0.0208570624163879 
2073 0.0208694876669692 
2074 0.0208987166857176 
2075 0.0209264307171229 
2076 0.0209935050637048 
2077 0.0210699757688239 
2078 0.0210770290601353 
2079 0.0211214260577919 
2080 0.0211252733282393 
2081 0.0211270029239986 
2082 0.0211610887763976 
2083 0.0211667321784774 
2084 0.0211789032534375 
2085 0.0212833727462768 
2086 0.021299272293925 
2087 0.0213483506505458 
2088 0.0214736685942372 
2089 0.021475419459174 
2090 0.0215411966594102 
2091 0.0215575840969754 
2092 0.0215864927153989 
2093 0.0216640799494204 
2094 0.0217076199623742 
2095 0.0217221496212814 
2096 0.0217621047716738 
2097 0.0218637290969464 
2098 0.0218761683433253 
2099 0.0219980339844309 
2100 0.0220128436642433 
2101 0.0220229989830717 
2102 0.0221394425586904 
2103 0.0221968992386166 
2104 0.0222428639293389 
2105 0.0223215190366394 
2106 0.0223396809862165 
2107 0.0223533522291321 
2108 0.0223617152204974 
2109 0.0223641352699878 
2110 0.0224289729816886 
2111 0.0224844219778174 
2112 0.0225726675879961 
2113 0.0226414617597159 
2114 0.0226418344605515 
2115 0.0228013393071704 
2116 0.022872150509768 
2117 0.022872367749198 
2118 0.0229025641417952 
2119 0.023031725307722 
2120 0.0230744967457489 
2121 0.0233019886756751 
2122 0.0233589022506445 
2123 0.023384972090371 
2124 0.0234590099188979 
2125 0.0234763055992844 
2126 0.0234832247689461 
2127 0.0234883297484142 
2128 0.0235711454600891 
2129 0.0235714658309176 
2130 0.0235811868583388 
2131 0.0236584762453879 
2132 0.0236656896680545 
2133 0.023695612887619 
2134 0.0237286817561561 
2135 0.0237496325842705 
2136 0.0237949385566526 
2137 0.0238598712058762 
2138 0.0238625123498397 
2139 0.0239215424383494 
2140 0.023962369199716 
2141 0.0239649255003416 
2142 0.024028050236011 
2143 0.0241520862833443 
2144 0.0241551587073233 
2145 0.0242558667070171 
2146 0.0243482800446919 
2147 0.0243553342619777 
2148 0.0244396650538009 
2149 0.0244567866918041 
2150 0.0245021077575716 
2151 0.0245180057036371 
2152 0.0246198894398234 
2153 0.0246955136041261 
2154 0.0247441037409914 
2155 0.0248423695240592 
2156 0.0248775582186907 
2157 0.024898433139988 
2158 0.0249088012782738 
2159 0.0249450642611369 
2160 0.0250102540043548 
2161 0.0250370580668564 
2162 0.0250757347418351 
2163 0.0250791362610195 
2164 0.0250800743327451 
2165 0.0251161822301432 
2166 0.0251325035096227 
2167 0.0251876706752766 
2168 0.0253065197543972 
2169 0.0253227926602083 
2170 0.02541611713346 
2171 0.0254270515946611 
2172 0.0254311881877599 
2173 0.0254835682886246 
2174 0.0254904959225919 
2175 0.0255459518586343 
2176 0.0255525747989279 
2177 0.0255656482489683 
2178 0.0255745758403329 
2179 0.0256754810344434 
2180 0.0256799435697767 
2181 0.0257627860043354 
2182 0.0258371416106582 
2183 0.0259416807774965 
2184 0.0260536398159366 
2185 0.0261778338655789 
2186 0.0262609246679429 
2187 0.0263335357214954 
2188 0.0263388855723131 
2189 0.0264537410969213 
2190 0.026461779494193 
2191 0.0265409462144711 
2192 0.0265911306452674 
2193 0.0266493681871038 
2194 0.0266974200174077 
2195 0.0267461099848431 
2196 0.0268551219925003 
2197 0.0269160524563287 
2198 0.0269591097686987 
2199 0.0269769081324633 
2200 0.0270067247585167 
2201 0.0270396236334767 
2202 0.027078032956567 
2203 0.0270914234592375 
2204 0.027138682773987 
2205 0.0271404327288583 
2206 0.0273183915989238 
2207 0.0273211414645614 
2208 0.0273229743469705 
2209 0.0273606171990289 
2210 0.0274699535845637 
2211 0.0274878353682999 
2212 0.0276311941355084 
2213 0.0276384603946992 
2214 0.0276468547791838 
2215 0.0276668165788181 
2216 0.0277490521749667 
2217 0.0277706001594988 
2218 0.027817071874373 
2219 0.0279211783997773 
2220 0.0279384122925636 
2221 0.0279887095460939 
2222 0.0279899507925323 
2223 0.0279942658877833 
2224 0.0280300717021426 
2225 0.0281245329385734 
2226 0.0281301154794758 
2227 0.0281774182019707 
2228 0.0282524407516257 
2229 0.0283445951296708 
2230 0.0283760970704659 
2231 0.0284308885234852 
2232 0.0284903911854378 
2233 0.0285397467076151 
2234 0.0285555206770158 
2235 0.0286462368352854 
2236 0.0287907103600408 
2237 0.0288067746972731 
2238 0.0288490188752826 
2239 0.0288924146751957 
2240 0.0290020476291905 
2241 0.0291039403688458 
2242 0.0291465991092149 
2243 0.0292073004312629 
2244 0.0292348589537931 
2245 0.029275713407149 
2246 0.0294506918005216 
2247 0.0294593714013614 
2248 0.0295038850638454 
2249 0.0295128025370474 
2250 0.0295456833791034 
2251 0.0295785508572116 
2252 0.0295786117756874 
2253 0.0295840224808196 
2254 0.0297580527328951 
2255 0.0297742374944474 
2256 0.0298260281428945 
2257 0.0298648310483733 
2258 0.029984415521183 
2259 0.0301014293082082 
2260 0.0301243670669755 
2261 0.0303230749922578 
2262 0.0303269332062361 
2263 0.0303312050522798 
2264 0.0303717324310709 
2265 0.0304037012539448 
2266 0.0304234070844948 
2267 0.0304280378973544 
2268 0.0304737293729299 
2269 0.0305118576255315 
2270 0.0306171781963129 
2271 0.0306846541257497 
2272 0.0307124697853762 
2273 0.0307630124050572 
2274 0.0307847845412121 
2275 0.0309635780280214 
2276 0.0309920729341195 
2277 0.0310958712990434 
2278 0.0311056231680639 
2279 0.0311341818260969 
2280 0.0311994705067507 
2281 0.0312291267565791 
2282 0.0312519512759043 
2283 0.0313043255836113 
2284 0.0314231844189837 
2285 0.0314441968068549 
2286 0.0314586124850625 
2287 0.0314791161276664 
2288 0.0314994382498926 
2289 0.0315623853122765 
2290 0.0315702148157996 
2291 0.0316193825492305 
2292 0.0316627559692855 
2293 0.0316933803524335 
2294 0.0317339379695587 
2295 0.0318659273511119 
2296 0.0318763942705879 
2297 0.0319743513319517 
2298 0.0319968072349183 
2299 0.0322677610765329 
2300 0.0322770961567634 
2301 0.0322908882045154 
2302 0.0323035428369943 
2303 0.032438072274836 
2304 0.032475739533725 
2305 0.0325560002978497 
2306 0.0326057297362417 
2307 0.0326362592427478 
2308 0.0326691013895428 
2309 0.0326885749410652 
2310 0.0327723048844764 
2311 0.0328040985125094 
2312 0.0328799946812795 
2313 0.0330071638176489 
2314 0.0331078219233654 
2315 0.0331413448353052 
2316 0.0331475815582413 
2317 0.0331906494651157 
2318 0.0332251450934709 
2319 0.0332256293340391 
2320 0.0333473972908353 
2321 0.033350975071913 
2322 0.0333563539301039 
2323 0.0333800860035072 
2324 0.0333918989337868 
2325 0.0334488373667767 
2326 0.0334548654564518 
2327 0.0334678233287875 
2328 0.0334684690440264 
2329 0.0336915902182181 
2330 0.0339198191344196 
2331 0.0339750729137999 
2332 0.0340351850650152 
2333 0.0340384486094859 
2334 0.0340559315158668 
2335 0.034140417461938 
2336 0.0342542787804439 
2337 0.0342602532431523 
2338 0.034293226974271 
2339 0.0343269074648329 
2340 0.034406306365501 
2341 0.0345442252560016 
2342 0.0346084367023095 
2343 0.0346420088979523 
2344 0.0346541445611394 
2345 0.0347056478585261 
2346 0.0349154298533019 
2347 0.0350893071382293 
2348 0.0350910991440604 
2349 0.0351630903041536 
2350 0.0352143733489894 
2351 0.0353727626477892 
2352 0.0354927060546529 
2353 0.0357168732084766 
2354 0.0357405238688374 
2355 0.0358535363795708 
2356 0.0358590943055642 
2357 0.03587424363014 
2358 0.0359188318751907 
2359 0.0359317611785444 
2360 0.0360280925652029 
2361 0.0362816256447257 
2362 0.0362991501040079 
2363 0.0364071915451337 
2364 0.036423994331979 
2365 0.0364249266029627 
2366 0.0365851329345034 
2367 0.0366922780840077 
2368 0.0367253262613374 
2369 0.0367456011442048 
2370 0.0367750043395714 
2371 0.0367837408826717 
2372 0.0367965599712771 
2373 0.0368818768911477 
2374 0.0370980459559474 
2375 0.0371230474340268 
2376 0.0371575094600327 
2377 0.0371625691380618 
2378 0.0373120803480907 
2379 0.0373144267565379 
2380 0.0373570227880161 
2381 0.0374226226286895 
2382 0.0375879529890446 
2383 0.037595703761704 
2384 0.0377483401626423 
2385 0.037845133929011 
2386 0.0378725199312682 
2387 0.0381611156581685 
2388 0.0383025748145749 
2389 0.0384306014055727 
2390 0.0384402889107332 
2391 0.0385342278390855 
2392 0.0385446560761414 
2393 0.038621879885817 
2394 0.0387327907386403 
2395 0.0388009482008787 
2396 0.0388028721230616 
2397 0.0388926569237177 
2398 0.0388976057072339 
2399 0.0389414734215072 
2400 0.0389761005389247 
2401 0.039091339843841 
2402 0.0391889837377601 
2403 0.0392527777045445 
2404 0.0393427619278916 
2405 0.039354112041788 
2406 0.0393751077117389 
2407 0.0394086437576182 
2408 0.0394999325700241 
2409 0.0395656850949173 
2410 0.0395860324702169 
2411 0.0395890473973286 
2412 0.0396467216361487 
2413 0.0397306518918934 
2414 0.0397673255294427 
2415 0.039846574626014 
2416 0.0399001131025215 
2417 0.039970555088402 
2418 0.0400069985019752 
2419 0.0400342949933907 
2420 0.0401009515462514 
2421 0.040209402767311 
2422 0.0402218272797009 
2423 0.0402550093755973 
2424 0.0403295178361056 
2425 0.0404022776091781 
2426 0.0404112074915132 
2427 0.0405013652178806 
2428 0.0405025155022335 
2429 0.0405609711620694 
2430 0.0407462037989233 
2431 0.0409729100162815 
2432 0.0410680690937422 
2433 0.0410821915999561 
2434 0.0411870543749623 
2435 0.0412057980681481 
2436 0.0413086698113139 
2437 0.0415463704968893 
2438 0.0415797671323804 
2439 0.0416012609157715 
2440 0.0416221448708147 
2441 0.0416348586287928 
2442 0.0416591030870014 
2443 0.0416719954683709 
2444 0.0416754911721901 
2445 0.0418170314953834 
2446 0.0418248548653 
2447 0.0419359342880505 
2448 0.0419871139553 
2449 0.0420201755622045 
2450 0.042149216330456 
2451 0.0421523685603812 
2452 0.0421657093839728 
2453 0.0422422775776503 
2454 0.0422565281358535 
2455 0.0422940004149037 
2456 0.0423136186522003 
2457 0.0424268357228972 
2458 0.0424544107700533 
2459 0.0424623272336509 
2460 0.0425414054627117 
2461 0.0426678674462396 
2462 0.0427421714322053 
2463 0.042752214868052 
2464 0.0428589869235512 
2465 0.0429244408990886 
2466 0.0429640998593754 
2467 0.0430950457431752 
2468 0.0431753336472498 
2469 0.0434066431637313 
2470 0.0434627608568588 
2471 0.0434959813662266 
2472 0.0435382533582164 
2473 0.0435392974117934 
2474 0.0436015319979056 
2475 0.0436590283247398 
2476 0.0436739506891582 
2477 0.0438417751975126 
2478 0.0438476057547837 
2479 0.0438834194748913 
2480 0.0438946698458359 
2481 0.0439512901807386 
2482 0.043952604154887 
2483 0.0440044541929595 
2484 0.0440056931787077 
2485 0.0440721758094779 
2486 0.0442025081326282 
2487 0.0443372775047967 
2488 0.0444194202104477 
2489 0.0445845097256751 
2490 0.0446108396288632 
2491 0.0447142250024935 
2492 0.0447352671591421 
2493 0.0447832873373035 
2494 0.044903545331797 
2495 0.0449100176294044 
2496 0.0450269158139554 
2497 0.0450813908747357 
2498 0.0451156481605214 
2499 0.0451309044491781 
2500 0.045245733039328 
2501 0.0452876933669777 
2502 0.0454377060613355 
2503 0.0454613153170002 
2504 0.0454773659930927 
2505 0.0456985525398219 
2506 0.0459440519537624 
2507 0.0461499966353164 
2508 0.0461643773489866 
2509 0.0463503120311971 
2510 0.0463840395256353 
2511 0.0464570636062871 
2512 0.0465110565748686 
2513 0.0465721702750341 
2514 0.0465750142802799 
2515 0.0468095204938818 
2516 0.0468284573344979 
2517 0.046865373082016 
2518 0.0469183808264597 
2519 0.0470517310414814 
2520 0.0470530293151256 
2521 0.0470617720388503 
2522 0.0472985023806303 
2523 0.0473648284313809 
2524 0.0474563316193629 
2525 0.0475621115262538 
2526 0.0478252443084141 
2527 0.0479398274612631 
2528 0.04800474755541 
2529 0.048083840191493 
2530 0.0481114535678377 
2531 0.0482018373186538 
2532 0.0484576487967854 
2533 0.0485085210961207 
2534 0.0486158936372201 
2535 0.0486836392806922 
2536 0.048723762666025 
2537 0.0488664445235561 
2538 0.0489577555340482 
2539 0.0489849884127596 
2540 0.0490058967363702 
2541 0.0490120312477625 
2542 0.0490872973163924 
2543 0.0493434750891092 
2544 0.0493442288844497 
2545 0.049351839845309 
2546 0.0495169765416549 
2547 0.0497180649789633 
2548 0.0497284232584523 
2549 0.0497992714189883 
2550 0.0498244177946857 
2551 0.0498376450408233 
2552 0.0498423559050599 
2553 0.0499040383133723 
2554 0.0499695107257779 
2555 0.0500004819425613 
2556 0.0502118864435645 
2557 0.0503483302258394 
2558 0.0503563656886417 
2559 0.0503745478467077 
2560 0.0505575426266853 
2561 0.0506278605958883 
2562 0.0506471471458065 
2563 0.0507887880722217 
2564 0.0508192240587278 
2565 0.0509692139811731 
2566 0.0510214696275736 
2567 0.0511550990399143 
2568 0.0511885933111041 
2569 0.051237334231156 
2570 0.0513910251711417 
2571 0.0514071286404288 
2572 0.0514609848049008 
2573 0.0514630355272417 
2574 0.0516528526743698 
2575 0.0517847494806096 
2576 0.0521283781090071 
2577 0.0523067427170819 
2578 0.0524029805108014 
2579 0.052684600758388 
2580 0.052810900964056 
2581 0.0528743756429629 
2582 0.0528852388792678 
2583 0.0529734396662501 
2584 0.0530190524596198 
2585 0.05312553159164 
2586 0.0531438740813581 
2587 0.0531917943269798 
2588 0.0531996590124798 
2589 0.0532611283056255 
2590 0.0532615620846139 
2591 0.0532846347914417 
2592 0.0533837720267109 
2593 0.0534588111273171 
2594 0.053470956399091 
2595 0.0535130039974765 
2596 0.0535633763572716 
2597 0.0535763792799145 
2598 0.0536399580098802 
2599 0.0537131679490996 
2600 0.0539867547862874 
2601 0.0540108608868389 
2602 0.0541548460265838 
2603 0.0541845422284225 
2604 0.054335518622224 
2605 0.0546232919263636 
2606 0.0546375801819623 
2607 0.054796988645324 
2608 0.0548107098010576 
2609 0.0548222304566828 
2610 0.054973844520159 
2611 0.0550206168107598 
2612 0.0550887578355541 
2613 0.0551288087941069 
2614 0.0553205716105907 
2615 0.0553293909671225 
2616 0.0556360032084411 
2617 0.0557085921487248 
2618 0.0557982467070413 
2619 0.0558695411154213 
2620 0.0558751187160518 
2621 0.0559033099079652 
2622 0.0559249135634482 
2623 0.0559261530178063 
2624 0.0561812857725322 
2625 0.0563181358197389 
2626 0.0563457789847133 
2627 0.0563593271489235 
2628 0.0563605003603797 
2629 0.056379112235991 
2630 0.0564697450970008 
2631 0.0565092233313873 
2632 0.056587422325617 
2633 0.0566253888870546 
2634 0.056756180003662 
2635 0.0567885773469902 
2636 0.0569651022109386 
2637 0.0570757725657352 
2638 0.0571798112173419 
2639 0.0573167184446374 
2640 0.0575705713981824 
2641 0.0577591565039195 
2642 0.0577865995844 
2643 0.0577995172113523 
2644 0.0578212665244386 
2645 0.0578418656113236 
2646 0.0579343078869269 
2647 0.0579453245144162 
2648 0.0579682557839552 
2649 0.0580618655110745 
2650 0.0580710279362419 
2651 0.0583145205189605 
2652 0.0583658820845803 
2653 0.0583788430089001 
2654 0.0583840035705477 
2655 0.0584146177788923 
2656 0.0584430272580478 
2657 0.0585976255446902 
2658 0.0587204471740944 
2659 0.0587254410807484 
2660 0.0588331212405352 
2661 0.059189516017186 
2662 0.0592374454802918 
2663 0.0596536422579865 
2664 0.0597587088888957 
2665 0.0598249099324955 
2666 0.0598414980262235 
2667 0.0600332943620808 
2668 0.0601730205237426 
2669 0.0602697696092363 
2670 0.060288030383514 
2671 0.0603521335028127 
2672 0.0603533074185956 
2673 0.060696808629325 
2674 0.0607157732111906 
2675 0.0607583582611745 
2676 0.0608166654443963 
2677 0.0609319725090001 
2678 0.0609457525180663 
2679 0.0611233176971365 
2680 0.061202122743585 
2681 0.0612232945667185 
2682 0.0612856453939571 
2683 0.0613038313172389 
2684 0.0613389427783099 
2685 0.0613575682673605 
2686 0.0613608731344828 
2687 0.0614314285109778 
2688 0.0614801487448598 
2689 0.061487269655347 
2690 0.0615353128309821 
2691 0.0615956021418506 
2692 0.0617209855525727 
2693 0.0619791944651874 
2694 0.0620075071759555 
2695 0.0621688808580631 
2696 0.0622849017693333 
2697 0.0624585837755275 
2698 0.0625561677714201 
2699 0.0626030013493649 
2700 0.0628442777845231 
2701 0.0632409648035866 
2702 0.0632744896019646 
2703 0.0633540787744054 
2704 0.0633745891229063 
2705 0.0633951915811752 
2706 0.0634300268599452 
2707 0.0634375273383338 
2708 0.0635544102531677 
2709 0.0636069830734891 
2710 0.0638246470154173 
2711 0.0639525583953246 
2712 0.0640584827322461 
2713 0.0640614296200163 
2714 0.0640834507302053 
2715 0.064343141277639 
2716 0.0646568780424139 
2717 0.0647665152222047 
2718 0.0648979090171407 
2719 0.065061610657941 
2720 0.0651224887673991 
2721 0.0652358574607913 
2722 0.0652755711260277 
2723 0.0653179308449229 
2724 0.0654709350103101 
2725 0.0657307419794065 
2726 0.0657721584757085 
2727 0.0657961587747287 
2728 0.0658521078257236 
2729 0.0659769083381948 
2730 0.0660103084710893 
2731 0.0660944900985481 
2732 0.0661667434029031 
2733 0.0662051839094877 
2734 0.0662768002506076 
2735 0.0663375193932632 
2736 0.0665856484199057 
2737 0.066759190084196 
2738 0.0668176571278338 
2739 0.0670595270962863 
2740 0.0671517788191002 
2741 0.0671642262526367 
2742 0.0672189772025893 
2743 0.067285831225279 
2744 0.0672959688800747 
2745 0.0673315213926956 
2746 0.0675483190514363 
2747 0.0677259835998852 
2748 0.067749600951621 
2749 0.0679256164367557 
2750 0.067927842010297 
2751 0.0679295076104221 
2752 0.0679353774406612 
2753 0.0679558014956325 
2754 0.0679991455550265 
2755 0.0680701887304103 
2756 0.068112897023246 
2757 0.0681278666409135 
2758 0.0682632802799674 
2759 0.0682660410037613 
2760 0.0683959849546313 
2761 0.0686546014583449 
2762 0.0686737157823075 
2763 0.0686958963064929 
2764 0.0687767864143746 
2765 0.0689959509632694 
2766 0.0691109590465515 
2767 0.0691404494010118 
2768 0.0693469823239769 
2769 0.069358160495657 
2770 0.0694631796021668 
2771 0.0695279919783352 
2772 0.0697566647246782 
2773 0.0698772213724716 
2774 0.0699265207551713 
2775 0.0699523910144703 
2776 0.0699561061223611 
2777 0.0700387420420102 
2778 0.0701034149936009 
2779 0.0701224088689999 
2780 0.0701782793952722 
2781 0.0702331805252502 
2782 0.0703251628100582 
2783 0.0705819564964876 
2784 0.0706093187267762 
2785 0.0707476395669079 
2786 0.0708180139500175 
2787 0.0708397163166822 
2788 0.0709778761602921 
2789 0.0709813040216164 
2790 0.0710575165959873 
2791 0.0711734303000443 
2792 0.0712278408344016 
2793 0.0712674291675115 
2794 0.071276602242144 
2795 0.0713928857249468 
2796 0.0715666240552242 
2797 0.071608727893554 
2798 0.0716765943116159 
2799 0.0717440416753491 
2800 0.0717468535520488 
2801 0.0718237512879662 
2802 0.0721584558974484 
2803 0.0721772567592236 
2804 0.0723150574134221 
2805 0.0723303543796039 
2806 0.072605048096255 
2807 0.0726385045842743 
2808 0.0727385815544201 
2809 0.0731772898968282 
2810 0.0734583532017037 
2811 0.0734667803561467 
2812 0.0735082626024764 
2813 0.0735805112980316 
2814 0.0737887260864123 
2815 0.0738042495558209 
2816 0.0738044544778504 
2817 0.0738070603332784 
2818 0.0738154045063119 
2819 0.0738574069177813 
2820 0.0740093370125555 
2821 0.0741009842715057 
2822 0.0741587883607045 
2823 0.074200931267755 
2824 0.0743082265321452 
2825 0.07439609441085 
2826 0.074630522241117 
2827 0.0746598754901168 
2828 0.074659937432552 
2829 0.0748340074703144 
2830 0.0748433699307817 
2831 0.0751450675691455 
2832 0.0755834649630159 
2833 0.0756796093658282 
2834 0.0757874282674371 
2835 0.0758055718157903 
2836 0.0758346519322679 
2837 0.0759022058146022 
2838 0.0759396807374433 
2839 0.0760450189457594 
2840 0.0760994630933893 
2841 0.076104550253225 
2842 0.0761136521818344 
2843 0.0761582573545931 
2844 0.0761972800102669 
2845 0.0762674176673354 
2846 0.0763854655149706 
2847 0.0763917460540079 
2848 0.0765309730000522 
2849 0.0766482904620849 
2850 0.0766647452580843 
2851 0.0766782766000687 
2852 0.0767347897567867 
2853 0.0768494430277121 
2854 0.0769234503034892 
2855 0.0772794010108947 
2856 0.0773433563258708 
2857 0.0773489582886805 
2858 0.0774350582043502 
2859 0.0774378885055954 
2860 0.0776716604329596 
2861 0.0778538273554512 
2862 0.077953115282872 
2863 0.0780080571776671 
2864 0.078015408311458 
2865 0.0782062852030285 
2866 0.0782400047903158 
2867 0.0785528086749404 
2868 0.0788452982430266 
2869 0.0788511057940899 
2870 0.0788861265338182 
2871 0.0789259619358834 
2872 0.0790162553089434 
2873 0.0791992044874843 
2874 0.0792121852137064 
2875 0.0793144524849756 
2876 0.0793186732089621 
2877 0.0793882800894215 
2878 0.0795425588563903 
2879 0.0795490122644276 
2880 0.07959886641692 
2881 0.0796759449778135 
2882 0.0799628050586293 
2883 0.0800511998254831 
2884 0.0801950072079817 
2885 0.0802284733593353 
2886 0.0803001127067504 
2887 0.0803402839026979 
2888 0.0803751266806821 
2889 0.0804809071731314 
2890 0.080502688993101 
2891 0.0806107872601889 
2892 0.0807482502726342 
2893 0.0807521581159739 
2894 0.0808044912306723 
2895 0.080861712111553 
2896 0.0809320176991151 
2897 0.0809968110704349 
2898 0.0810081401853975 
2899 0.0812276877304364 
2900 0.0813158385456348 
2901 0.0813365523063952 
2902 0.0814424845186861 
2903 0.0814466883433501 
2904 0.0815709346326908 
2905 0.081598458404173 
2906 0.0816743924699812 
2907 0.0820704559950053 
2908 0.0821751401141705 
2909 0.0823179337918536 
2910 0.0823267304695621 
2911 0.0823981895495222 
2912 0.0828332324877178 
2913 0.0830120186857517 
2914 0.0830405602459511 
2915 0.0830659276530424 
2916 0.0831119714117683 
2917 0.083122024895743 
2918 0.0831692523867496 
2919 0.0833940137006804 
2920 0.0834629813639186 
2921 0.0836473298450464 
2922 0.0838123034816576 
2923 0.0839543543106343 
2924 0.0840360937306563 
2925 0.0841101798927644 
2926 0.0841171346349684 
2927 0.0841730000101482 
2928 0.0842268231650839 
2929 0.0843175749645344 
2930 0.084476630413404 
2931 0.0844789448150656 
2932 0.0846536615585863 
2933 0.0846919950529606 
2934 0.0848126219748227 
2935 0.0848863841705296 
2936 0.0849531105673589 
2937 0.0849596526907199 
2938 0.0850517648746839 
2939 0.085180084462934 
2940 0.0854877338099851 
2941 0.0857233036209356 
2942 0.0857492903072116 
2943 0.0857605863364803 
2944 0.0858531213505224 
2945 0.0860345978672098 
2946 0.0862873597465293 
2947 0.0864430745561061 
2948 0.086737476802576 
2949 0.0867773455606548 
2950 0.0868930137533454 
2951 0.0869378778991658 
2952 0.0869966881731859 
2953 0.0870219886398203 
2954 0.0870811117854334 
2955 0.0874871398883144 
2956 0.0874984772382473 
2957 0.0875034150620333 
2958 0.0875775455170452 
2959 0.0876821069773784 
2960 0.0882052748774668 
2961 0.0882311890104802 
2962 0.0883127925989111 
2963 0.0885510019164418 
2964 0.0888038630528016 
2965 0.0888902316166509 
2966 0.0889064895321238 
2967 0.0893146774007474 
2968 0.0893756806481339 
2969 0.0894244144394855 
2970 0.0895072963102801 
2971 0.0896543056173084 
2972 0.0900588328564598 
2973 0.0903224380713092 
2974 0.090375132611756 
2975 0.090413312917865 
2976 0.0904409590500171 
2977 0.0905352130832548 
2978 0.0906091030009236 
2979 0.0906363948394367 
2980 0.0906865936597729 
2981 0.0908933047478871 
2982 0.0910666575425298 
2983 0.0911237546560109 
2984 0.0911286257682158 
2985 0.0912364597499148 
2986 0.0914115140650253 
2987 0.0915307311430535 
2988 0.0915639613565437 
2989 0.0918937710792495 
2990 0.0919752498049664 
2991 0.0920202218010466 
2992 0.0920241452863082 
2993 0.0922157566071439 
2994 0.0922521372878244 
2995 0.0922861606623653 
2996 0.0926081477150258 
2997 0.0926086211219566 
2998 0.0928619988730952 
2999 0.0929649819622474 
3000 0.0930154177022499 
3001 0.0930974210375516 
3002 0.0931385873170371 
3003 0.0932210157345441 
3004 0.0932971933658679 
3005 0.0934002725328014 
3006 0.0934023138806192 
3007 0.0936457663297096 
3008 0.0939130443512409 
3009 0.0941137984888532 
3010 0.0945138956881096 
3011 0.0945405800565444 
3012 0.094601317169048 
3013 0.0946255818797807 
3014 0.0947067197804929 
3015 0.0947553235022861 
3016 0.0950698334844629 
3017 0.0950836057599784 
3018 0.0953326616575012 
3019 0.0956513752703881 
3020 0.0956535668880476 
3021 0.0957977360217699 
3022 0.0958423630818723 
3023 0.0959441444399983 
3024 0.0959722889763184 
3025 0.0964542704550339 
3026 0.0964670272780501 
3027 0.0965467045026458 
3028 0.0965560241696542 
3029 0.0966307117978399 
3030 0.096741480025807 
3031 0.0967768499138606 
3032 0.0969116443802499 
3033 0.0970774661207473 
3034 0.0971491303535939 
3035 0.0971658421984219 
3036 0.0972427173551113 
3037 0.0974632067846394 
3038 0.0974782542534496 
3039 0.0979448319548953 
3040 0.0979828506854186 
3041 0.0980522152311576 
3042 0.0981390306738333 
3043 0.0981621385917261 
3044 0.0983089109214771 
3045 0.0986218440773595 
3046 0.0986612528704871 
3047 0.0991467967750685 
3048 0.0996149836585254 
3049 0.0996318685035962 
3050 0.099787373134278 
3051 0.099931164433373 
3052 0.100009348728301 
3053 0.100188957284562 
3054 0.100200905177158 
3055 0.100448595600141 
3056 0.101149888241759 
3057 0.101208475701186 
3058 0.101271097944019 
3059 0.101421495311061 
3060 0.101613314231501 
3061 0.101724067038268 
3062 0.101892000283164 
3063 0.102131469082029 
3064 0.102193763952465 
3065 0.102228454094769 
3066 0.102278041775058 
3067 0.102521645632218 
3068 0.102595547970992 
3069 0.102630682918576 
3070 0.102690821741132 
3071 0.102738875545798 
3072 0.102905975629482 
3073 0.103069187431233 
3074 0.103089342142057 
3075 0.10309146160305 
3076 0.103578447835202 
3077 0.104069264879425 
3078 0.104112853060708 
3079 0.104133464714189 
3080 0.104206015545062 
3081 0.104352528540671 
3082 0.104614867128683 
3083 0.104616424479834 
3084 0.104758195825607 
3085 0.104769543543087 
3086 0.104793210735321 
3087 0.104889631315917 
3088 0.105095313241757 
3089 0.105130460435946 
3090 0.105372459828018 
3091 0.105715299309005 
3092 0.106028350521934 
3093 0.106068076849044 
3094 0.106170670879964 
3095 0.106477641161783 
3096 0.106675161022057 
3097 0.106691682352433 
3098 0.106890634157554 
3099 0.107069788335361 
3100 0.107233626328549 
3101 0.107471300968213 
3102 0.107478608970272 
3103 0.107789013151772 
3104 0.107796080793673 
3105 0.107851479866878 
3106 0.108014778290735 
3107 0.108095555336221 
3108 0.108236904990381 
3109 0.108256724694349 
3110 0.108464844089719 
3111 0.10858188887586 
3112 0.108702076703618 
3113 0.108963610798454 
3114 0.108996899483018 
3115 0.109092408681246 
3116 0.109133209521927 
3117 0.109215714457951 
3118 0.10928818692104 
3119 0.109469010554404 
3120 0.109522100473255 
3121 0.109612691295895 
3122 0.109621561685495 
3123 0.109643128182712 
3124 0.11011213024517 
3125 0.110206022147514 
3126 0.110315066780466 
3127 0.110382939442923 
3128 0.110414936055963 
3129 0.110528779125966 
3130 0.110726265969664 
3131 0.110812297887756 
3132 0.11083538437438 
3133 0.110869489669891 
3134 0.110923808924373 
3135 0.110971051917203 
3136 0.111135479616505 
3137 0.111152630579826 
3138 0.111373411635711 
3139 0.111420000657546 
3140 0.111434074115225 
3141 0.111509524275955 
3142 0.111618515558723 
3143 0.111806997539161 
3144 0.112127983687213 
3145 0.112146703970321 
3146 0.112163762329525 
3147 0.112684583000451 
3148 0.112988366717893 
3149 0.113279831985675 
3150 0.113385737746264 
3151 0.113581462033239 
3152 0.114044939998798 
3153 0.114285805278038 
3154 0.114461082214819 
3155 0.114663175579409 
3156 0.114916628492763 
3157 0.115064214253852 
3158 0.115195700066882 
3159 0.115642848969283 
3160 0.115753962635826 
3161 0.115764846656713 
3162 0.115826778952197 
3163 0.115863480129216 
3164 0.116116302461839 
3165 0.116252737298095 
3166 0.116494613678608 
3167 0.116569336058 
3168 0.116594339452101 
3169 0.116764162830919 
3170 0.11691103245746 
3171 0.117419628464412 
3172 0.11747027281393 
3173 0.117633256601277 
3174 0.117690924010244 
3175 0.118031655846919 
3176 0.118157541799396 
3177 0.118654729431039 
3178 0.118675338036481 
3179 0.118743386352733 
3180 0.119115606981797 
3181 0.119308132553209 
3182 0.119478455762048 
3183 0.119902602333889 
3184 0.120438520655211 
3185 0.120625603250317 
3186 0.120806034119976 
3187 0.120859676278546 
3188 0.121135707866996 
3189 0.121156063137435 
3190 0.121227940242401 
3191 0.121287187962502 
3192 0.121291986006222 
3193 0.121335202132981 
3194 0.121484626839738 
3195 0.121541746664155 
3196 0.121588010645954 
3197 0.122038994000145 
3198 0.122354992516014 
3199 0.122371762552815 
3200 0.122440703392851 
3201 0.122442279236864 
3202 0.1226736828464 
3203 0.122688303573092 
3204 0.122700344217143 
3205 0.122747744979668 
3206 0.122765967888326 
3207 0.122862163399724 
3208 0.122874637628864 
3209 0.123060181356883 
3210 0.123264401646786 
3211 0.123314931465348 
3212 0.123418732589845 
3213 0.123555559994587 
3214 0.123673249162173 
3215 0.123774550728443 
3216 0.123903275127217 
3217 0.124343878987443 
3218 0.124815213092575 
3219 0.125015243299125 
3220 0.125067118217682 
3221 0.125177554172873 
3222 0.125376196399474 
3223 0.125419183758475 
3224 0.12545312527735 
3225 0.125660431230382 
3226 0.125870290065756 
3227 0.126019315824106 
3228 0.12620021160125 
3229 0.126440392691939 
3230 0.126705590047493 
3231 0.127432132990754 
3232 0.127655307915482 
3233 0.128120335376904 
3234 0.128235601956593 
3235 0.128390249795287 
3236 0.128430341328289 
3237 0.128729519325561 
3238 0.128852149530223 
3239 0.128958306060339 
3240 0.129361139901338 
3241 0.129399457546548 
3242 0.129399590054927 
3243 0.129644095811172 
3244 0.130027957313713 
3245 0.130446536097786 
3246 0.130536992520803 
3247 0.130596213793084 
3248 0.130679442958167 
3249 0.130759437245633 
3250 0.130782603062881 
3251 0.13079669451279 
3252 0.130925861646333 
3253 0.131407272005472 
3254 0.131758072884171 
3255 0.13177549415353 
3256 0.131827425778778 
3257 0.132029548360764 
3258 0.132041479988478 
3259 0.13210330549544 
3260 0.132512226934731 
3261 0.132547688295555 
3262 0.13266379912133 
3263 0.132954590433071 
3264 0.133007416617098 
3265 0.133261419240876 
3266 0.133284942572719 
3267 0.133351193836857 
3268 0.134054859778105 
3269 0.134438299418415 
3270 0.135260704289981 
3271 0.135292053519235 
3272 0.135330671078057 
3273 0.135723401279562 
3274 0.136223510859948 
3275 0.136227634222486 
3276 0.136229807499727 
3277 0.136350903088263 
3278 0.136553092933329 
3279 0.136581468077812 
3280 0.136646142819423 
3281 0.13683571727372 
3282 0.136871072514692 
3283 0.136906563436075 
3284 0.137074275581934 
3285 0.137147770496343 
3286 0.137187178266666 
3287 0.137429891230725 
3288 0.137516891048568 
3289 0.137755621875192 
3290 0.137861378566245 
3291 0.13788780598668 
3292 0.137899388981491 
3293 0.138032820949447 
3294 0.138178984933306 
3295 0.138346447672337 
3296 0.138466390977197 
3297 0.138632447350361 
3298 0.139175251100325 
3299 0.13932631016486 
3300 0.139620205283609 
3301 0.139734972969536 
3302 0.139803558067299 
3303 0.140047014582298 
3304 0.140185151175564 
3305 0.140430246896218 
3306 0.140562396115579 
3307 0.140607225629861 
3308 0.140736092996559 
3309 0.140835416844042 
3310 0.140877914868405 
3311 0.141045222430617 
3312 0.141139930864145 
3313 0.141149148574905 
3314 0.141304498740988 
3315 0.141420018177138 
3316 0.141478946467392 
3317 0.141665722039211 
3318 0.142080588869789 
3319 0.142334365977667 
3320 0.142344609948322 
3321 0.14255364806064 
3322 0.142783972301973 
3323 0.143430279506043 
3324 0.143726590198427 
3325 0.144016039780783 
3326 0.144086538362624 
3327 0.144094994031214 
3328 0.144100654993168 
3329 0.144185435256529 
3330 0.14478014407585 
3331 0.14481464168292 
3332 0.144924580968958 
3333 0.145018302136356 
3334 0.145132345937501 
3335 0.145133053300086 
3336 0.145274545715414 
3337 0.145365586731059 
3338 0.145887858273307 
3339 0.146040986021782 
3340 0.146056481204765 
3341 0.146788886450054 
3342 0.147165991094961 
3343 0.147607492723647 
3344 0.147617919857149 
3345 0.147650271038365 
3346 0.147722575880072 
3347 0.147769484938237 
3348 0.147804031581784 
3349 0.148253100569377 
3350 0.148328102168887 
3351 0.148336618162242 
3352 0.148355506359961 
3353 0.148380730098258 
3354 0.148975300699906 
3355 0.149529214813943 
3356 0.149648401256926 
3357 0.150072474894969 
3358 0.150203231661502 
3359 0.150273943123735 
3360 0.150950772929167 
3361 0.151007076600665 
3362 0.151317339513049 
3363 0.151321333808183 
3364 0.151404699423993 
3365 0.151405029390233 
3366 0.151474501656258 
3367 0.151558074507084 
3368 0.151565984560081 
3369 0.151816492288734 
3370 0.151911215265389 
3371 0.151930493650073 
3372 0.152072080219488 
3373 0.152115498883111 
3374 0.152466468074347 
3375 0.152600618030161 
3376 0.15277551267929 
3377 0.152791343666732 
3378 0.152824560331725 
3379 0.152869851618636 
3380 0.152874181258814 
3381 0.153073567291311 
3382 0.153932788265856 
3383 0.154290424718905 
3384 0.154298965750468 
3385 0.154562069306716 
3386 0.154823154785261 
3387 0.154902661235335 
3388 0.155274688130064 
3389 0.155299910444702 
3390 0.155577228225832 
3391 0.155679968812925 
3392 0.155701037098151 
3393 0.156002297861748 
3394 0.156217450804382 
3395 0.156351562957679 
3396 0.156506972227872 
3397 0.15653566095246 
3398 0.156745083644283 
3399 0.157567891618189 
3400 0.157746504482257 
3401 0.158358008260692 
3402 0.158580372483798 
3403 0.158712605096902 
3404 0.158899798421863 
3405 0.159060848470827 
3406 0.15924130677474 
3407 0.15938074523394 
3408 0.159478635460224 
3409 0.15949341379277 
3410 0.159567685273928 
3411 0.159580332266517 
3412 0.159965372882232 
3413 0.159999427532472 
3414 0.160063527807472 
3415 0.160184075642017 
3416 0.160212112248124 
3417 0.160415046277745 
3418 0.160479782346372 
3419 0.160514900544218 
3420 0.160682387434628 
3421 0.161180136380842 
3422 0.161670489135129 
3423 0.161721989750927 
3424 0.161831168806937 
3425 0.161843556298932 
3426 0.16228584655234 
3427 0.162391380932645 
3428 0.162551538826377 
3429 0.163393412208887 
3430 0.163469168294459 
3431 0.163636749950907 
3432 0.163704369858391 
3433 0.164119308965272 
3434 0.164320268916004 
3435 0.164513964133326 
3436 0.164715804521821 
3437 0.165271146714254 
3438 0.165299193699622 
3439 0.165380993927516 
3440 0.165486103212695 
3441 0.165631891918006 
3442 0.165695099165535 
3443 0.166076145979338 
3444 0.166773864339036 
3445 0.166894280197427 
3446 0.166924207044917 
3447 0.167666757947901 
3448 0.167682553030934 
3449 0.167766732443228 
3450 0.167803661280065 
3451 0.168051328951587 
3452 0.168242406367336 
3453 0.168620148596995 
3454 0.168683768676151 
3455 0.168930791430979 
3456 0.169040360197429 
3457 0.16910462799586 
3458 0.169474620110558 
3459 0.170193587216718 
3460 0.170721823441204 
3461 0.171055010375468 
3462 0.171127480284974 
3463 0.171170810390125 
3464 0.171174821050404 
3465 0.171233352655062 
3466 0.171613518991702 
3467 0.171823297263433 
3468 0.172073942120412 
3469 0.172191988796383 
3470 0.172276156513222 
3471 0.172344408256913 
3472 0.172412959803492 
3473 0.172574386725192 
3474 0.172810212195797 
3475 0.173159222760818 
3476 0.173401581937879 
3477 0.173453635545208 
3478 0.173508148367164 
3479 0.173582897642117 
3480 0.173586071371377 
3481 0.173607710673909 
3482 0.173652101714161 
3483 0.173847972830283 
3484 0.173949968198893 
3485 0.174023583067387 
3486 0.174029094984403 
3487 0.174238011356522 
3488 0.174392668522784 
3489 0.174934666079539 
3490 0.174990482015245 
3491 0.17541529145016 
3492 0.175585185472811 
3493 0.175728975045005 
3494 0.176224065410422 
3495 0.176457297718791 
3496 0.176523227786326 
3497 0.176564592844322 
3498 0.177593253738658 
3499 0.177612533621996 
3500 0.17785447198395 
3501 0.178052470124554 
3502 0.178134570851943 
3503 0.178608568008546 
3504 0.178896746537476 
3505 0.179022699982028 
3506 0.179028479586767 
3507 0.179163305668354 
3508 0.179372799796204 
3509 0.179565062618321 
3510 0.179615177885014 
3511 0.179639155732093 
3512 0.179771453598182 
3513 0.18011817267901 
3514 0.181031520766371 
3515 0.181201547836922 
3516 0.181232190356667 
3517 0.181526522282514 
3518 0.181596041614902 
3519 0.181717205985117 
3520 0.181909636299437 
3521 0.182144008010476 
3522 0.182330295355579 
3523 0.182500943526083 
3524 0.182528421221073 
3525 0.182546510312013 
3526 0.182682253424346 
3527 0.182779282969918 
3528 0.182845576677251 
3529 0.183503768550931 
3530 0.183623907011285 
3531 0.183799690610253 
3532 0.184027966390692 
3533 0.184143671240413 
3534 0.184715109121159 
3535 0.185138809644211 
3536 0.185648455625264 
3537 0.18598718276866 
3538 0.186112943335034 
3539 0.186167023974586 
3540 0.186347520074954 
3541 0.186397856917845 
3542 0.186416538594906 
3543 0.186502597018985 
3544 0.186924455310846 
3545 0.186936289581254 
3546 0.18697154067328 
3547 0.187000860646734 
3548 0.187056595099751 
3549 0.187166645430244 
3550 0.187945901447603 
3551 0.18808000854429 
3552 0.188353803646466 
3553 0.188397534766656 
3554 0.189360057977317 
3555 0.189410744906033 
3556 0.189432805757683 
3557 0.189994849476335 
3558 0.190092027843531 
3559 0.19026284114916 
3560 0.191117324250441 
3561 0.191319492751157 
3562 0.191473223883791 
3563 0.191709789800838 
3564 0.191998876249406 
3565 0.192085385528303 
3566 0.192313438094678 
3567 0.192586194137767 
3568 0.192593577998935 
3569 0.192966628049667 
3570 0.193048938653404 
3571 0.193206224947362 
3572 0.193373352865676 
3573 0.193476936571637 
3574 0.193764511361638 
3575 0.193799368312548 
3576 0.193854786256782 
3577 0.194058573385464 
3578 0.194191191634315 
3579 0.19466814162089 
3580 0.194734538083046 
3581 0.194891212142544 
3582 0.195065730234405 
3583 0.195143539020062 
3584 0.195259639792957 
3585 0.195346803422793 
3586 0.195952194271469 
3587 0.196712631357194 
3588 0.196967921746789 
3589 0.197067685218639 
3590 0.19737400180384 
3591 0.197559277681043 
3592 0.197828428458516 
3593 0.197830797616445 
3594 0.19786877995068 
3595 0.197888516852962 
3596 0.197916912018051 
3597 0.198106447349023 
3598 0.198645440160593 
3599 0.198852976726271 
3600 0.199314010680704 
3601 0.19953552917924 
3602 0.199854047677631 
3603 0.199893623077942 
3604 0.199967543033123 
3605 0.200717848823861 
3606 0.200903385447694 
3607 0.200941831226738 
3608 0.201620409493627 
3609 0.201703840390349 
3610 0.202182163106059 
3611 0.202423992294874 
3612 0.202459802427149 
3613 0.203007152615979 
3614 0.203067397642895 
3615 0.203148238998558 
3616 0.203828385098652 
3617 0.204071950668903 
3618 0.20422401699526 
3619 0.204403528894258 
3620 0.204411965587293 
3621 0.204603814282282 
3622 0.20491829850202 
3623 0.205181688251224 
3624 0.205183564427281 
3625 0.205602935467092 
3626 0.205655282847722 
3627 0.205760568977617 
3628 0.2057622780742 
3629 0.205916411422223 
3630 0.206073389531703 
3631 0.206236039101592 
3632 0.206306698375269 
3633 0.207380683378249 
3634 0.207852961607715 
3635 0.208171974136229 
3636 0.208352236783026 
3637 0.208513442432677 
3638 0.208720018191644 
3639 0.208756168827646 
3640 0.208841793880108 
3641 0.209151280153584 
3642 0.209336279614463 
3643 0.20968822820725 
3644 0.209809078631496 
3645 0.209901757376227 
3646 0.2099094319562 
3647 0.210081425372555 
3648 0.210112911840124 
3649 0.210114034716242 
3650 0.210969919902159 
3651 0.211297672063975 
3652 0.211620545863575 
3653 0.2116762966599 
3654 0.212125608129551 
3655 0.212413077792281 
3656 0.212713925210001 
3657 0.213094838403411 
3658 0.213285641696437 
3659 0.214338423150944 
3660 0.214703060987607 
3661 0.215096580225946 
3662 0.215251664684825 
3663 0.215277729572553 
3664 0.215595508186328 
3665 0.215663564687161 
3666 0.216184347554305 
3667 0.216581575629715 
3668 0.217197022292751 
3669 0.21765689155251 
3670 0.218577251847165 
3671 0.218790185854094 
3672 0.219222859513696 
3673 0.219398673341038 
3674 0.220545349336173 
3675 0.220715353152416 
3676 0.220732769758499 
3677 0.220873552072316 
3678 0.221464178504595 
3679 0.22220597677201 
3680 0.222824103855154 
3681 0.222832073389075 
3682 0.222934280424605 
3683 0.22312021558129 
3684 0.223123832288923 
3685 0.223982108261988 
3686 0.224137449807576 
3687 0.224630175506754 
3688 0.224751710309027 
3689 0.224810911510194 
3690 0.225212848999584 
3691 0.225623727862847 
3692 0.225960803055241 
3693 0.226147472693351 
3694 0.226504063902976 
3695 0.226854484490238 
3696 0.227601741086637 
3697 0.227741914913566 
3698 0.22780281140072 
3699 0.228081532107385 
3700 0.228230196504748 
3701 0.228230932474382 
3702 0.228316496064153 
3703 0.228802953777762 
3704 0.228845576664073 
3705 0.228980336215421 
3706 0.22929982602784 
3707 0.229643469939878 
3708 0.229969684311261 
3709 0.230722474525942 
3710 0.231063066524774 
3711 0.231499504036985 
3712 0.231569023042063 
3713 0.231677707230205 
3714 0.232323090498675 
3715 0.232493145212933 
3716 0.232497496789384 
3717 0.233022570382931 
3718 0.233083281227239 
3719 0.233536313790418 
3720 0.233707135808715 
3721 0.233736232058507 
3722 0.233870171566041 
3723 0.234088463311596 
3724 0.234170212040067 
3725 0.2346064566465 
3726 0.234889255672013 
3727 0.235380879346501 
3728 0.235480291367452 
3729 0.235573620138146 
3730 0.235779732910394 
3731 0.236047056046027 
3732 0.236148690590727 
3733 0.236166902415314 
3734 0.23641934330498 
3735 0.236474094091286 
3736 0.23667379147796 
3737 0.236731586429481 
3738 0.236735832031447 
3739 0.236858611490912 
3740 0.236872367479581 
3741 0.236974310188995 
3742 0.237092257720646 
3743 0.237104753349683 
3744 0.237374457951198 
3745 0.238415207710354 
3746 0.238470398884878 
3747 0.239113723537644 
3748 0.239374806540819 
3749 0.239567095730784 
3750 0.239867368047834 
3751 0.239971402298779 
3752 0.241231046792833 
3753 0.241330930439461 
3754 0.241535474905533 
3755 0.241662402844938 
3756 0.241824832895452 
3757 0.242084804375469 
3758 0.242270336969748 
3759 0.242325599486712 
3760 0.242373983072715 
3761 0.242491342362104 
3762 0.242687919788098 
3763 0.242799145107784 
3764 0.243333695648606 
3765 0.243458821757548 
3766 0.244100262213929 
3767 0.244636450787598 
3768 0.244706321734136 
3769 0.244763264496613 
3770 0.244784164990346 
3771 0.244825811998646 
3772 0.24502388976671 
3773 0.245475682886044 
3774 0.245480855841821 
3775 0.245698998696158 
3776 0.246065060310637 
3777 0.246152558342714 
3778 0.246206672884951 
3779 0.246471368258829 
3780 0.246548583157921 
3781 0.248138486275893 
3782 0.248219198380684 
3783 0.248330344019136 
3784 0.249714647494781 
3785 0.249855804157065 
3786 0.250597881937133 
3787 0.25069982786483 
3788 0.251269446998653 
3789 0.251277813550042 
3790 0.251374203253293 
3791 0.251458833530459 
3792 0.25160256567387 
3793 0.251948245133064 
3794 0.252366056568933 
3795 0.252776910723377 
3796 0.252836983931767 
3797 0.252889845328632 
3798 0.254022087755294 
3799 0.254111353646817 
3800 0.254235503553559 
3801 0.254319924732906 
3802 0.254784712309272 
3803 0.255097976074427 
3804 0.255779638115309 
3805 0.256415789271907 
3806 0.257164099130013 
3807 0.257595707024221 
3808 0.257843731877098 
3809 0.258354623033515 
3810 0.258474595170851 
3811 0.25869309520946 
3812 0.258865334268432 
3813 0.258971734380698 
3814 0.259016464028098 
3815 0.25937429906596 
3816 0.259504059484209 
3817 0.259587394724397 
3818 0.25993180893679 
3819 0.260185690239729 
3820 0.261003642810964 
3821 0.261127149075198 
3822 0.26123713149295 
3823 0.261344431316596 
3824 0.262297818716905 
3825 0.262402434502602 
3826 0.262819138723237 
3827 0.262861912074478 
3828 0.263094868675276 
3829 0.263256097523152 
3830 0.26369492860227 
3831 0.263896178641379 
3832 0.264068411420026 
3833 0.264448768368023 
3834 0.264474470573314 
3835 0.264658976548017 
3836 0.264803690611918 
3837 0.264969896655062 
3838 0.265178958241383 
3839 0.265307034552951 
3840 0.265455438426624 
3841 0.265661417456753 
3842 0.265933977025954 
3843 0.265946059510255 
3844 0.266061322080069 
3845 0.266443624844719 
3846 0.266796316673902 
3847 0.267667395066845 
3848 0.269815450432219 
3849 0.26993027175554 
3850 0.270091007502705 
3851 0.270348566202918 
3852 0.270454599509664 
3853 0.270555852821216 
3854 0.270790738309886 
3855 0.271037515668993 
3856 0.271180574992389 
3857 0.271478249870503 
3858 0.272087199037814 
3859 0.272861159659463 
3860 0.272980871752954 
3861 0.273426585993789 
3862 0.273565351555479 
3863 0.273879889021965 
3864 0.273891266012147 
3865 0.273929527180332 
3866 0.274501418924585 
3867 0.274934075002201 
3868 0.274956973159608 
3869 0.275931813591626 
3870 0.276241092100211 
3871 0.276642151725073 
3872 0.276688552248725 
3873 0.27700899055392 
3874 0.277183372278348 
3875 0.277782224512266 
3876 0.278186340522346 
3877 0.278567107075671 
3878 0.278579404428598 
3879 0.278683396057688 
3880 0.279258760815951 
3881 0.27936568317437 
3882 0.280247755256065 
3883 0.280617048026207 
3884 0.280809006055916 
3885 0.281422687048256 
3886 0.281725997291605 
3887 0.281784607120626 
3888 0.282360157909922 
3889 0.282805462902814 
3890 0.282884045135981 
3891 0.2844052887006 
3892 0.284822468848204 
3893 0.285229616052444 
3894 0.285761126359176 
3895 0.285775788766021 
3896 0.286014977313241 
3897 0.286320529254514 
3898 0.28749244326649 
3899 0.288169580193767 
3900 0.288382664218726 
3901 0.288389717170775 
3902 0.288666841603463 
3903 0.288803501575968 
3904 0.289223764640995 
3905 0.289416211412698 
3906 0.289587937668418 
3907 0.289674642514778 
3908 0.289794886452203 
3909 0.290287833342473 
3910 0.291291049864945 
3911 0.292119642861572 
3912 0.292696666202523 
3913 0.292930355048276 
3914 0.293382263776271 
3915 0.293510426614908 
3916 0.294090472098314 
3917 0.294366082367536 
3918 0.29485260012346 
3919 0.294858517034996 
3920 0.294898267364865 
3921 0.294976358727297 
3922 0.295036998756208 
3923 0.295885585615782 
3924 0.296025250710453 
3925 0.296458785491113 
3926 0.296470057118511 
3927 0.29657159247467 
3928 0.296638122909043 
3929 0.297421699266618 
3930 0.297517610183729 
3931 0.297782864169273 
3932 0.297816114870525 
3933 0.298051522454487 
3934 0.298118180965852 
3935 0.299165868914513 
3936 0.299324082820947 
3937 0.299328101792679 
3938 0.300477687533582 
3939 0.300632980404506 
3940 0.301140922898946 
3941 0.301745233124161 
3942 0.301835028713058 
3943 0.301882746802618 
3944 0.301937851265262 
3945 0.302033100036472 
3946 0.30220020408631 
3947 0.302558089674926 
3948 0.30263717952423 
3949 0.303061461260642 
3950 0.303308560739672 
3951 0.303618162421802 
3952 0.303965992452893 
3953 0.304102971564575 
3954 0.30435016312764 
3955 0.304513015485593 
3956 0.304580566569177 
3957 0.304732096928436 
3958 0.30606031103535 
3959 0.306871169300376 
3960 0.306910127856495 
3961 0.30752231120867 
3962 0.3084269549622 
3963 0.308433890519593 
3964 0.308512492956395 
3965 0.308781968748487 
3966 0.309228702258496 
3967 0.309380305593146 
3968 0.309380504212228 
3969 0.309566750967032 
3970 0.309710758180873 
3971 0.309928658713371 
3972 0.310550429565098 
3973 0.310565623890588 
3974 0.311349283730083 
3975 0.312155333689702 
3976 0.312549044323647 
3977 0.313060232847583 
3978 0.313122607074565 
3979 0.313380731110215 
3980 0.313804330193679 
3981 0.314149644116618 
3982 0.31457978694761 
3983 0.314909890344596 
3984 0.315174199555933 
3985 0.315468549154185 
3986 0.315646828589771 
3987 0.316161551644797 
3988 0.316168643725733 
3989 0.316519619147762 
3990 0.316525265316222 
3991 0.316531229698161 
3992 0.316701126457577 
3993 0.316785842603073 
3994 0.316859246383619 
3995 0.317631843655633 
3996 0.317660129931845 
3997 0.318653603851547 
3998 0.319034371216064 
3999 0.320469896513539 
4000 0.320864951625043 
4001 0.321057142573476 
4002 0.321870629678385 
4003 0.322354874186961 
4004 0.322534133310076 
4005 0.324054874525307 
4006 0.324168363543308 
4007 0.324466264955956 
4008 0.325463316878622 
4009 0.326144982215746 
4010 0.326252321300296 
4011 0.326303703621558 
4012 0.327078406703459 
4013 0.327414626527221 
4014 0.327442820859798 
4015 0.327584248602131 
4016 0.327602155806492 
4017 0.327875912915572 
4018 0.328041387039641 
4019 0.328143754406315 
4020 0.328223020202751 
4021 0.328902441746626 
4022 0.329640938300173 
4023 0.329870284918002 
4024 0.329885157966929 
4025 0.329948105915841 
4026 0.329976985213883 
4027 0.330875738329748 
4028 0.331571880644849 
4029 0.331847493556168 
4030 0.332326365679859 
4031 0.332829792118026 
4032 0.333751803566123 
4033 0.333819154942792 
4034 0.333873775564797 
4035 0.33429010750121 
4036 0.334649398077782 
4037 0.335641664658247 
4038 0.336514155069153 
4039 0.336522701192995 
4040 0.337396878926632 
4041 0.337586736842487 
4042 0.338397320607084 
4043 0.338438839652633 
4044 0.338796714083793 
4045 0.339117356689524 
4046 0.339387088991021 
4047 0.340088330289052 
4048 0.340188363657014 
4049 0.340675294304037 
4050 0.340832242866309 
4051 0.341548299358118 
4052 0.3418335521565 
4053 0.341960706639992 
4054 0.342560736738454 
4055 0.342894054552869 
4056 0.344390253435051 
4057 0.344436484765129 
4058 0.344596334812179 
4059 0.344670919296707 
4060 0.344748757238321 
4061 0.344976979403885 
4062 0.345036314574953 
4063 0.345198007140173 
4064 0.34572894617769 
4065 0.346579345870348 
4066 0.346673932512032 
4067 0.347619945719485 
4068 0.34771892318662 
4069 0.348162356569797 
4070 0.348219644935901 
4071 0.348514424065614 
4072 0.348617027869407 
4073 0.34936808085865 
4074 0.349532264161908 
4075 0.349558287889834 
4076 0.349893471448623 
4077 0.350288007402144 
4078 0.350661592813927 
4079 0.352032744388608 
4080 0.352173291907628 
4081 0.35287464424981 
4082 0.353215846435448 
4083 0.353681469412974 
4084 0.353721702582239 
4085 0.353836797501186 
4086 0.353900172637696 
4087 0.353963424296995 
4088 0.354776040007189 
4089 0.355061772129168 
4090 0.356459816089731 
4091 0.356561502113754 
4092 0.357093044684746 
4093 0.357428734671482 
4094 0.357455483459363 
4095 0.357485421718853 
4096 0.357821527114697 
4097 0.35827409293977 
4098 0.358382615166081 
4099 0.358544959005687 
4100 0.358685373925986 
4101 0.358714470439056 
4102 0.35903904555866 
4103 0.35971651782817 
4104 0.359761804040195 
4105 0.360160571247204 
4106 0.360171389779349 
4107 0.360171783264579 
4108 0.360477159406901 
4109 0.36136534041199 
4110 0.361399400751459 
4111 0.361831159505511 
4112 0.362161277652047 
4113 0.3633096620072 
4114 0.363378943943877 
4115 0.364214894761477 
4116 0.364904601606429 
4117 0.364954914971307 
4118 0.365132726170359 
4119 0.365610133900177 
4120 0.366059065855616 
4121 0.366192468103227 
4122 0.366347032602019 
4123 0.367037957040034 
4124 0.367686585606761 
4125 0.367953881415955 
4126 0.36822547559038 
4127 0.368303095143043 
4128 0.368711576297931 
4129 0.369128744527735 
4130 0.369270896999448 
4131 0.370334131549099 
4132 0.370475478561619 
4133 0.372391113073424 
4134 0.372622577587782 
4135 0.372951709389607 
4136 0.37320687701509 
4137 0.373339784844556 
4138 0.373633915704835 
4139 0.3740025119597 
4140 0.374135803011283 
4141 0.374233148064788 
4142 0.374539929125869 
4143 0.374948039351079 
4144 0.3750797624379 
4145 0.375331136890618 
4146 0.375586994357019 
4147 0.375648590672213 
4148 0.377511355735091 
4149 0.377882858286687 
4150 0.378121631983817 
4151 0.378423501993251 
4152 0.378477969988279 
4153 0.379477835386466 
4154 0.379887585128547 
4155 0.379891582282966 
4156 0.381328120720816 
4157 0.381661794548182 
4158 0.381779742784409 
4159 0.382729710843402 
4160 0.382933901300813 
4161 0.383306059017324 
4162 0.384125779851992 
4163 0.384904870399779 
4164 0.385426261955146 
4165 0.385811834909785 
4166 0.386274285007622 
4167 0.386512860305117 
4168 0.387013447991687 
4169 0.387055122792283 
4170 0.387213496169439 
4171 0.387341275089585 
4172 0.387527088372432 
4173 0.388911598099443 
4174 0.389570360184792 
4175 0.389905484450508 
4176 0.390123209994033 
4177 0.391870242828924 
4178 0.392218358307519 
4179 0.392336236238148 
4180 0.39259073879617 
4181 0.393076081613843 
4182 0.393078404342203 
4183 0.393553567025419 
4184 0.39364489994134 
4185 0.393812275449553 
4186 0.393896792387669 
4187 0.394083415061714 
4188 0.394201515058499 
4189 0.394774487707808 
4190 0.39578717860095 
4191 0.396253984891793 
4192 0.396441876518529 
4193 0.396918742577865 
4194 0.396987290053809 
4195 0.397331682525054 
4196 0.398239413827474 
4197 0.398393865822682 
4198 0.398666074517492 
4199 0.399615880016296 
4200 0.399734630778887 
4201 0.400077327371279 
4202 0.400561149562553 
4203 0.400855801600702 
4204 0.400896647775735 
4205 0.402215661213454 
4206 0.402726506703671 
4207 0.403937816525673 
4208 0.404984700618209 
4209 0.405024172937427 
4210 0.405830439065277 
4211 0.40589558026275 
4212 0.406199158642779 
4213 0.406984874254737 
4214 0.407428918658433 
4215 0.407527499863496 
4216 0.407559396198151 
4217 0.407678394711189 
4218 0.407754163391212 
4219 0.408502884766816 
4220 0.408714540306041 
4221 0.409720533972844 
4222 0.410537895979014 
4223 0.411193272038948 
4224 0.411273259272813 
4225 0.411321552811394 
4226 0.411359869710824 
4227 0.411435791066439 
4228 0.411813509604592 
4229 0.411847569257937 
4230 0.41191570410541 
4231 0.412608650274328 
4232 0.412835591823375 
4233 0.413402118982895 
4234 0.414390729170403 
4235 0.414984583696055 
4236 0.415803395974448 
4237 0.416164180589816 
4238 0.416323865765363 
4239 0.416577460601208 
4240 0.419574282275158 
4241 0.420006461557174 
4242 0.420384047418694 
4243 0.420864173556505 
4244 0.421178463627299 
4245 0.42171026837133 
4246 0.421824038634713 
4247 0.422202333737341 
4248 0.423802544184373 
4249 0.424423315596008 
4250 0.424619688463263 
4251 0.42503287617252 
4252 0.425453207894751 
4253 0.42555771478406 
4254 0.426059895184679 
4255 0.426194882701071 
4256 0.426214225656007 
4257 0.426623217638785 
4258 0.426731070982592 
4259 0.427524092312391 
4260 0.427648059963142 
4261 0.427825671614831 
4262 0.429599868561095 
4263 0.429611961268938 
4264 0.429846602998501 
4265 0.433274987021166 
4266 0.434163042458543 
4267 0.434608363463907 
4268 0.434724142370709 
4269 0.434811676175687 
4270 0.434818840111187 
4271 0.434960160846039 
4272 0.436107973999801 
4273 0.436299673973834 
4274 0.43679805085958 
4275 0.436934176370331 
4276 0.438302217695128 
4277 0.43846304503379 
4278 0.439914261942519 
4279 0.440266468814343 
4280 0.440373274703359 
4281 0.440608362305334 
4282 0.441017007012256 
4283 0.441237755185243 
4284 0.441339362575083 
4285 0.4423278272906 
4286 0.442421029900711 
4287 0.442821812421396 
4288 0.443161530193741 
4289 0.444077064200561 
4290 0.444406558989633 
4291 0.445031910731204 
4292 0.44582804262343 
4293 0.446000352572778 
4294 0.446033501691767 
4295 0.446098214206244 
4296 0.446222599850418 
4297 0.446248799351544 
4298 0.446586456922597 
4299 0.447134127287725 
4300 0.447527586042115 
4301 0.447610854376146 
4302 0.448061257811458 
4303 0.448564028677745 
4304 0.448900821782412 
4305 0.449486436588402 
4306 0.449744408694879 
4307 0.449831354692521 
4308 0.450338638133339 
4309 0.450582224779929 
4310 0.450589389373719 
4311 0.450635884898892 
4312 0.45094901521964 
4313 0.450973672506739 
4314 0.45107214790802 
4315 0.452834182690622 
4316 0.453605170787273 
4317 0.453728283990647 
4318 0.455180319263377 
4319 0.455841145093224 
4320 0.456731418322465 
4321 0.456850067267493 
4322 0.456979213619443 
4323 0.457064643285429 
4324 0.457346098270224 
4325 0.457607157344783 
4326 0.458485532738826 
4327 0.459303107887776 
4328 0.459368857169305 
4329 0.460395830773097 
4330 0.460462170491532 
4331 0.461335790515035 
4332 0.46170894709396 
4333 0.461766389373926 
4334 0.461829813156877 
4335 0.461875000554876 
4336 0.462757696285372 
4337 0.462881628431298 
4338 0.463911653677789 
4339 0.464377615547061 
4340 0.464962486103103 
4341 0.465137372115516 
4342 0.465621393660755 
4343 0.466463244526448 
4344 0.466679954145016 
4345 0.467343585492045 
4346 0.46753394922758 
4347 0.467825248612758 
4348 0.468213901035021 
4349 0.468552076358495 
4350 0.470115678150047 
4351 0.471040292690939 
4352 0.472395332487429 
4353 0.473735567540733 
4354 0.474819302187386 
4355 0.475066975015292 
4356 0.475363218787686 
4357 0.475655888978018 
4358 0.475738911501415 
4359 0.475779547118003 
4360 0.476243933671221 
4361 0.477392945933434 
4362 0.478109090807488 
4363 0.478518393433551 
4364 0.478652788088301 
4365 0.479232150511307 
4366 0.479669345634611 
4367 0.480262299496093 
4368 0.48079661115818 
4369 0.481199364202438 
4370 0.481215324776816 
4371 0.481492190680049 
4372 0.481587843471565 
4373 0.482495923459997 
4374 0.482778167691212 
4375 0.482876343698487 
4376 0.483705131122547 
4377 0.483757795392178 
4378 0.484320647710359 
4379 0.484721138470283 
4380 0.485358925191827 
4381 0.485470115158293 
4382 0.486641661758642 
4383 0.487160486345069 
4384 0.489712619605432 
4385 0.489734171672329 
4386 0.489963688145267 
4387 0.490570267906819 
4388 0.490803706511659 
4389 0.490971766766608 
4390 0.490972390689605 
4391 0.491219608239296 
4392 0.492105800728662 
4393 0.492138305140212 
4394 0.492840674438358 
4395 0.492949552953837 
4396 0.493407895171081 
4397 0.493802869537308 
4398 0.493920879324138 
4399 0.494009613158002 
4400 0.494023092637577 
4401 0.494523978974671 
4402 0.494605067857012 
4403 0.494643389485047 
4404 0.494783404324702 
4405 0.494834128548203 
4406 0.495048783139957 
4407 0.495359685223833 
4408 0.496999731616215 
4409 0.497824841474802 
4410 0.498068158895822 
4411 0.498153477323401 
4412 0.498883817771863 
4413 0.499076509483626 
4414 0.49930699405833 
4415 0.499358749523043 
4416 0.499553968081325 
4417 0.500840071524904 
4418 0.501034475172521 
4419 0.50103958061985 
4420 0.502464991845919 
4421 0.502828723344784 
4422 0.503114212319484 
4423 0.503648778298082 
4424 0.504124479207405 
4425 0.504938479692981 
4426 0.505292211622651 
4427 0.50529462370848 
4428 0.505296272960701 
4429 0.505880019183778 
4430 0.505972337683497 
4431 0.506525809555467 
4432 0.507063199756623 
4433 0.508487079672414 
4434 0.508992677086509 
4435 0.509642808311476 
4436 0.509998246315679 
4437 0.510091916517594 
4438 0.510094533654407 
4439 0.510123055876778 
4440 0.510448975546176 
4441 0.511385959093219 
4442 0.513006668031718 
4443 0.513517929487808 
4444 0.513597528475228 
4445 0.513859529368269 
4446 0.514010516832992 
4447 0.514387252666103 
4448 0.514450547645701 
4449 0.514608039618853 
4450 0.516544983294491 
4451 0.517358136084802 
4452 0.518247785059031 
4453 0.518283542220822 
4454 0.519974689550719 
4455 0.520414620473647 
4456 0.522556445382453 
4457 0.523149942994758 
4458 0.523455290025008 
4459 0.523583050047648 
4460 0.523739352470375 
4461 0.524750952620104 
4462 0.526289263967057 
4463 0.526394906858168 
4464 0.526934331122395 
4465 0.52729123163403 
4466 0.5277146042254 
4467 0.528203180270464 
4468 0.529786680361844 
4469 0.530407634149418 
4470 0.531061132350619 
4471 0.531483075228939 
4472 0.532760923542235 
4473 0.533572349316335 
4474 0.534120154218786 
4475 0.534270277879746 
4476 0.535512286854305 
4477 0.535679634483712 
4478 0.536220754111644 
4479 0.537221620234095 
4480 0.537936233805454 
4481 0.538203590842354 
4482 0.538730367206875 
4483 0.539282207977559 
4484 0.539318875664213 
4485 0.539533394154211 
4486 0.541339633534342 
4487 0.542070948192986 
4488 0.542337523038724 
4489 0.543564797760607 
4490 0.544197093049102 
4491 0.544277274425919 
4492 0.544633660516979 
4493 0.54623763781146 
4494 0.546369064760935 
4495 0.546748806946332 
4496 0.547835183014368 
4497 0.548523048140507 
4498 0.548941437994725 
4499 0.549048776420677 
4500 0.549556132557905 
4501 0.550448697415848 
4502 0.550661087337761 
4503 0.550853725423585 
4504 0.551036551809301 
4505 0.551270460546724 
4506 0.551907790971301 
4507 0.552259322340352 
4508 0.552462070797974 
4509 0.552919426048698 
4510 0.553233832116051 
4511 0.553371443675993 
4512 0.553684082339832 
4513 0.554090770617861 
4514 0.554504823088328 
4515 0.554994757314201 
4516 0.55637284678395 
4517 0.557598219938617 
4518 0.558302320933477 
4519 0.559506701996872 
4520 0.559567150285743 
4521 0.559880550705749 
4522 0.559880919234016 
4523 0.561194587573325 
4524 0.561796218586772 
4525 0.561797031119828 
4526 0.562458990170684 
4527 0.562557490768816 
4528 0.564566189588274 
4529 0.565002980436152 
4530 0.565394847438941 
4531 0.565877689548726 
4532 0.56619977520307 
4533 0.566306324318634 
4534 0.567042666281549 
4535 0.567556814260383 
4536 0.568984037797547 
4537 0.569848013809117 
4538 0.571144943303384 
4539 0.571682849315626 
4540 0.572636650728471 
4541 0.572646652374294 
4542 0.57313715187134 
4543 0.574777101529141 
4544 0.575125779108253 
4545 0.57534468653246 
4546 0.575916992929564 
4547 0.576103355050106 
4548 0.576743781685788 
4549 0.577012916436921 
4550 0.577080967627449 
4551 0.578454186613856 
4552 0.578475510878176 
4553 0.578794926566508 
4554 0.579483244845162 
4555 0.57954228039282 
4556 0.581085178817474 
4557 0.581270595659414 
4558 0.582088915748609 
4559 0.583235004021015 
4560 0.584853262305712 
4561 0.586049094103175 
4562 0.586150838950828 
4563 0.587279046410407 
4564 0.587847070700801 
4565 0.588041562257227 
4566 0.588051619841475 
4567 0.588236475499392 
4568 0.588447343187481 
4569 0.588709830153616 
4570 0.58884678982443 
4571 0.589268838259739 
4572 0.589557061179982 
4573 0.590305020265865 
4574 0.590585063290894 
4575 0.591459164673201 
4576 0.591604433865749 
4577 0.591980573738536 
4578 0.592004761878679 
4579 0.592656015515735 
4580 0.592880234523504 
4581 0.593442159477756 
4582 0.593513372420763 
4583 0.593805444041143 
4584 0.593893379730666 
4585 0.594312964289812 
4586 0.594562744556538 
4587 0.595053154292095 
4588 0.596252468880075 
4589 0.596375743134003 
4590 0.598897015363821 
4591 0.599468078659844 
4592 0.599530811320585 
4593 0.601307855108677 
4594 0.601991797387628 
4595 0.602191150779612 
4596 0.602191814600009 
4597 0.602703427716091 
4598 0.602961447237816 
4599 0.603567290263977 
4600 0.604303080356395 
4601 0.604534258765206 
4602 0.606350739944895 
4603 0.607838851986621 
4604 0.60838238326989 
4605 0.608440009160053 
4606 0.608662059079252 
4607 0.608756789882243 
4608 0.609413150795402 
4609 0.609456029767473 
4610 0.609895752273867 
4611 0.610399666974725 
4612 0.610559017853902 
4613 0.611054879979166 
4614 0.611330701475404 
4615 0.611764316786218 
4616 0.612079332985608 
4617 0.612683190362086 
4618 0.61332793967882 
4619 0.613613796320593 
4620 0.613961347448863 
4621 0.614126329233776 
4622 0.61426771539547 
4623 0.616636922576566 
4624 0.616830416504358 
4625 0.617052962010188 
4626 0.618040066373003 
4627 0.622689493214797 
4628 0.624883687787383 
4629 0.626248193291803 
4630 0.626510308990869 
4631 0.626663185317885 
4632 0.626863634607063 
4633 0.628633463246445 
4634 0.629068133072875 
4635 0.62934288665628 
4636 0.630590189432683 
4637 0.631043751658196 
4638 0.631933341462215 
4639 0.632705516125941 
4640 0.63275602107917 
4641 0.633794835745248 
4642 0.635453380697993 
4643 0.635714176713903 
4644 0.636001738947662 
4645 0.636911637771798 
4646 0.637657418308306 
4647 0.638430847358573 
4648 0.638643904371059 
4649 0.638783423301754 
4650 0.639111405106202 
4651 0.640186005332374 
4652 0.640391352189624 
4653 0.64166514742584 
4654 0.642715192044065 
4655 0.643537159465543 
4656 0.643892011636963 
4657 0.645608546421068 
4658 0.645770914757935 
4659 0.646731743591312 
4660 0.646929746543867 
4661 0.647011463470451 
4662 0.647150868420242 
4663 0.647442039697685 
4664 0.6475044415245 
4665 0.649322978772267 
4666 0.649561800063231 
4667 0.650702662930369 
4668 0.650835794440446 
4669 0.650858784031171 
4670 0.651167380028211 
4671 0.651967679994138 
4672 0.652855637116336 
4673 0.652917389035256 
4674 0.653174595239594 
4675 0.654331798607694 
4676 0.654983228529921 
4677 0.655426935085217 
4678 0.655601838572392 
4679 0.656599806007226 
4680 0.65729621832169 
4681 0.657616922989585 
4682 0.657853332618582 
4683 0.658270804187822 
4684 0.659194051201793 
4685 0.659383998046886 
4686 0.660729031134622 
4687 0.660732465194376 
4688 0.661307711973657 
4689 0.6622523690229 
4690 0.662474369807559 
4691 0.663767862406701 
4692 0.664037556120706 
4693 0.664185874848979 
4694 0.664222543589432 
4695 0.664369088741425 
4696 0.664788944285325 
4697 0.664968440647838 
4698 0.665429380178404 
4699 0.666288280670901 
4700 0.667072706082154 
4701 0.66711101970641 
4702 0.667610977688784 
4703 0.668579650738979 
4704 0.668952801741041 
4705 0.670423205745649 
4706 0.671090381685792 
4707 0.671866372652037 
4708 0.672477667552577 
4709 0.674192376370993 
4710 0.674367033654954 
4711 0.674527849534358 
4712 0.674550213334636 
4713 0.675225516113205 
4714 0.67559387132586 
4715 0.675651130703877 
4716 0.676408398720776 
4717 0.676827430721214 
4718 0.676837300203023 
4719 0.676944662849033 
4720 0.677398438799966 
4721 0.677690451058041 
4722 0.677924509741185 
4723 0.67861894987677 
4724 0.680984537649711 
4725 0.681992303828862 
4726 0.682285650511545 
4727 0.68417348545032 
4728 0.68554127387972 
4729 0.68700448619206 
4730 0.687107651895335 
4731 0.687170073186939 
4732 0.68830777156494 
4733 0.688751115409808 
4734 0.689997919086751 
4735 0.690844062771539 
4736 0.692830181853592 
4737 0.693772116567397 
4738 0.694879215600084 
4739 0.695566455262331 
4740 0.697445679727991 
4741 0.697732388405788 
4742 0.698526530049373 
4743 0.699282883668154 
4744 0.699983849352125 
4745 0.700661237020756 
4746 0.702322087084509 
4747 0.703343914079085 
4748 0.703866799047205 
4749 0.704976893527958 
4750 0.70570502680013 
4751 0.707547278315987 
4752 0.707719018835616 
4753 0.709213921316202 
4754 0.709417054110039 
4755 0.709586547429889 
4756 0.711230715217756 
4757 0.713682824397448 
4758 0.715076433861133 
4759 0.715477617537338 
4760 0.715673743670682 
4761 0.715958613897345 
4762 0.71690101005532 
4763 0.716938529357528 
4764 0.717319778497179 
4765 0.71780312923584 
4766 0.717982495610947 
4767 0.72018038504643 
4768 0.723713458841826 
4769 0.724601242818303 
4770 0.726969165953665 
4771 0.727143102226271 
4772 0.729303151991306 
4773 0.730096447418996 
4774 0.730240352471406 
4775 0.730277371230625 
4776 0.731292178871053 
4777 0.731356005058076 
4778 0.73389891487359 
4779 0.734321169253541 
4780 0.736562647488172 
4781 0.736993235053478 
4782 0.73706475741197 
4783 0.737096401977468 
4784 0.737810755147327 
4785 0.737828716959953 
4786 0.737944702463406 
4787 0.738236520274628 
4788 0.738375268250853 
4789 0.738930642184482 
4790 0.740534625724742 
4791 0.7408707829825 
4792 0.74263131450709 
4793 0.743548603423287 
4794 0.745039800733519 
4795 0.745213788907758 
4796 0.745843720099796 
4797 0.747221116035843 
4798 0.747402242298581 
4799 0.747644308219616 
4800 0.748558225700346 
4801 0.749281498164226 
4802 0.749284420820174 
4803 0.749353122227729 
4804 0.750353742032618 
4805 0.752146676687363 
4806 0.753084137932858 
4807 0.754576105259013 
4808 0.754676683361181 
4809 0.754751463215372 
4810 0.755808941718061 
4811 0.756512836170567 
4812 0.756539220223762 
4813 0.756669120293989 
4814 0.757818935442939 
4815 0.760152832785894 
4816 0.760916030934632 
4817 0.761612185635124 
4818 0.763935756497012 
4819 0.764261708924388 
4820 0.764450227271886 
4821 0.766438952817971 
4822 0.766896167142269 
4823 0.767135582650748 
4824 0.768552754889279 
4825 0.769383176217878 
4826 0.769967499521141 
4827 0.770036697233604 
4828 0.770502833026151 
4829 0.770635311169606 
4830 0.772793827352225 
4831 0.773841129211818 
4832 0.775047715934939 
4833 0.776088716950603 
4834 0.77654571927267 
4835 0.777226892988462 
4836 0.777547814353313 
4837 0.777841808154589 
4838 0.777865637472039 
4839 0.779639187255991 
4840 0.779759229552196 
4841 0.780109922607658 
4842 0.780646485055647 
4843 0.781241140406571 
4844 0.78207881605542 
4845 0.782080510167279 
4846 0.782211422066006 
4847 0.782524024258504 
4848 0.783534532200003 
4849 0.784854149110106 
4850 0.787511246494997 
4851 0.787788878288955 
4852 0.787828374896973 
4853 0.78805584790445 
4854 0.789268951028207 
4855 0.789420644223358 
4856 0.790395996633234 
4857 0.791565800360316 
4858 0.791649310631615 
4859 0.795112373866069 
4860 0.795627716115358 
4861 0.797921074812627 
4862 0.798910120151059 
4863 0.799269131842273 
4864 0.799817601619987 
4865 0.801079656540008 
4866 0.804315287107802 
4867 0.80447215963976 
4868 0.806078068316652 
4869 0.806319496431647 
4870 0.809159768762328 
4871 0.809428675098052 
4872 0.810011792843446 
4873 0.811237319744534 
4874 0.811772218352112 
4875 0.812052932666478 
4876 0.81208055698865 
4877 0.814594070948679 
4878 0.815060704699438 
4879 0.815967781860549 
4880 0.816070497986015 
4881 0.816933258354424 
4882 0.817252848101372 
4883 0.817629929403713 
4884 0.818586870178034 
4885 0.819665503846493 
4886 0.820247325890013 
4887 0.820416332900254 
4888 0.82321949922233 
4889 0.826786937495897 
4890 0.829128678736397 
4891 0.829788879212373 
4892 0.829878824633747 
4893 0.830318629798803 
4894 0.830719576870141 
4895 0.831061775024647 
4896 0.831258517759817 
4897 0.83274902871096 
4898 0.833250962175025 
4899 0.834505315393336 
4900 0.836382200912356 
4901 0.836835848316394 
4902 0.837409255381426 
4903 0.838354712493228 
4904 0.83845539512394 
4905 0.8397177862308 
4906 0.840445068902115 
4907 0.840449473759005 
4908 0.841208977762046 
4909 0.841493722861897 
4910 0.842425648256127 
4911 0.84490665518446 
4912 0.845037665961316 
4913 0.847888857725504 
4914 0.849921603343879 
4915 0.850886697933341 
4916 0.851062855278893 
4917 0.852815056125274 
4918 0.853263099442734 
4919 0.8567571130124 
4920 0.857103533033427 
4921 0.857617105665741 
4922 0.857884860947993 
4923 0.858254455908501 
4924 0.858465549740696 
4925 0.858981244718747 
4926 0.859638131741852 
4927 0.859736531551743 
4928 0.860800155326485 
4929 0.861175821346348 
4930 0.862723092659981 
4931 0.865117999428456 
4932 0.870241038025192 
4933 0.87137435705814 
4934 0.872537086504099 
4935 0.874166706414122 
4936 0.874897043864773 
4937 0.875921981469964 
4938 0.876109937280178 
4939 0.878581262914097 
4940 0.880109872329875 
4941 0.880614695700819 
4942 0.883231657162105 
4943 0.883295354038593 
4944 0.88367886681153 
4945 0.888880405864455 
4946 0.88970409701288 
4947 0.891144812539063 
4948 0.89176787292169 
4949 0.892396533035839 
4950 0.893645381625187 
4951 0.897703693796839 
4952 0.898859374824305 
4953 0.899857175819956 
4954 0.900725288084298 
4955 0.90167723762422 
4956 0.902575994093737 
4957 0.907486805886558 
4958 0.908662668344206 
4959 0.911957519642936 
4960 0.91225336222026 
4961 0.915127288734784 
4962 0.91521990180463 
4963 0.915298335773762 
4964 0.916900471658856 
4965 0.92147476894734 
4966 0.922996965701219 
4967 0.925176140820244 
4968 0.925811130696634 
4969 0.927038817569064 
4970 0.927572818191547 
4971 0.929417151624303 
4972 0.92972330281163 
4973 0.93310190555997 
4974 0.933645083419488 
4975 0.938027778546534 
4976 0.938532901919666 
4977 0.941070754906276 
4978 0.941520265213149 
4979 0.942085448026428 
4980 0.943809480005766 
4981 0.945801251410629 
4982 0.954329133736209 
4983 0.956157728485392 
4984 0.95748432985196 
4985 0.958367854970945 
4986 0.958820180703608 
4987 0.961051531611386 
4988 0.96121051284185 
4989 0.96491083632076 
4990 0.969470436644684 
4991 0.969855275521391 
4992 0.970498701132903 
4993 0.970771165420812 
4994 0.973163969592535 
4995 0.984157000963087 
4996 0.984420745046318 
4997 0.995126629020071 
4998 0.997314242667719 
