# Supplementary material for: Intergenic, gene terminal, and intragenic CpG islands in the human genome
Source: BMC Genomics. 2010 Jan 19;11:48. doi: 10.1186/1471-2164-11-48 (PMC2817693; doi:10.1186/1471-2164-11-48)
Supplement: Additional file 6 — Sp1. This folder contains the data used for Sp1 binding sites prediction and detailed description of the procedure. [file 1471-2164-11-48-S6.ZIP › SP1/sp1_site_extraction/PV_inter.dat]

1 2.81343216929403e-034 
2 4.93662318975971e-028 
3 2.17368227582687e-025 
4 6.93735084655276e-023 
5 2.89356286300589e-022 
6 3.18585850749704e-016 
7 4.54542891576753e-015 
8 1.31753461443741e-014 
9 1.47478176934713e-014 
10 1.81965269743916e-014 
11 2.99544615824705e-013 
12 1.20603861568746e-012 
13 2.24502954726636e-012 
14 5.86863292644753e-012 
15 2.75025583205363e-011 
16 3.06444135660653e-011 
17 4.76198907172877e-011 
18 6.50342293825122e-011 
19 2.46620722211556e-010 
20 5.28514222137592e-010 
21 1.33791197326932e-009 
22 1.3954324540841e-009 
23 1.4662670377713e-009 
24 1.70181664975914e-009 
25 1.84441753425288e-009 
26 2.45456370941087e-009 
27 4.42272432569552e-009 
28 6.54211149429479e-009 
29 7.01771697223546e-009 
30 7.30853985877382e-009 
31 7.89940415156238e-009 
32 9.94915667065504e-009 
33 1.01148085919858e-008 
34 1.33410363906446e-008 
35 1.39206627373536e-008 
36 2.19011429506729e-008 
37 3.2133659501412e-008 
38 4.19641626001255e-008 
39 4.31815560004159e-008 
40 5.14274313966377e-008 
41 5.25518609612448e-008 
42 5.49087382407812e-008 
43 5.6556612073919e-008 
44 5.820901687495e-008 
45 5.96704594728317e-008 
46 6.0964197537642e-008 
47 7.68879077153899e-008 
48 8.09070309156218e-008 
49 8.50675929194839e-008 
50 9.94946174234267e-008 
51 1.04703444872868e-007 
52 1.11870653866653e-007 
53 1.16169604225308e-007 
54 1.4639465898833e-007 
55 1.51491370590527e-007 
56 1.51586325525906e-007 
57 1.69661915076138e-007 
58 1.72605933831025e-007 
59 1.77887082143136e-007 
60 1.92285847927615e-007 
61 2.28784828251986e-007 
62 2.35984090869991e-007 
63 2.37155761052672e-007 
64 2.47383139434218e-007 
65 3.07073859170541e-007 
66 3.4261419358883e-007 
67 3.58677807379471e-007 
68 3.69333332784963e-007 
69 3.69619063699681e-007 
70 4.17170682712255e-007 
71 7.16468101724199e-007 
72 7.54084535640924e-007 
73 7.76237795697416e-007 
74 8.32099806769398e-007 
75 8.39764331300049e-007 
76 8.67362313789936e-007 
77 8.79068022140412e-007 
78 9.02660208684635e-007 
79 9.47848112013772e-007 
80 9.47848112013772e-007 
81 9.65820721626715e-007 
82 9.76578967906598e-007 
83 9.82702359245434e-007 
84 1.00922083892776e-006 
85 1.24771703681536e-006 
86 1.28561962889087e-006 
87 1.29392155683933e-006 
88 1.34592384488583e-006 
89 1.46288178500017e-006 
90 1.48227992170074e-006 
91 1.59507326941028e-006 
92 1.66440341415581e-006 
93 1.73552197872111e-006 
94 2.02543295535119e-006 
95 2.08396648272139e-006 
96 2.16733152013229e-006 
97 2.37355024499978e-006 
98 2.40165630813901e-006 
99 2.42231908586888e-006 
100 2.46316968435101e-006 
101 2.56409048053518e-006 
102 2.87284667604622e-006 
103 2.91459776759563e-006 
104 2.96733089003495e-006 
105 3.13962320046187e-006 
106 3.14661158022067e-006 
107 3.17303022675913e-006 
108 3.31617481034892e-006 
109 3.33666355191688e-006 
110 3.42814179372772e-006 
111 3.43815389642116e-006 
112 3.47469480724604e-006 
113 3.53292953016754e-006 
114 3.56892894719846e-006 
115 3.6738161293214e-006 
116 3.72768830335399e-006 
117 3.80252395646136e-006 
118 4.06752190146441e-006 
119 4.47274356697148e-006 
120 4.53548157995348e-006 
121 4.65813430787374e-006 
122 4.67716177714936e-006 
123 4.76060142359883e-006 
124 4.80830542051114e-006 
125 4.98243483365504e-006 
126 5.01586460694872e-006 
127 5.02484372427217e-006 
128 5.15017335462317e-006 
129 5.16577935757907e-006 
130 5.23230265233761e-006 
131 5.77221194971269e-006 
132 5.86425392554342e-006 
133 6.3535435306249e-006 
134 6.6254353108167e-006 
135 6.78154168162732e-006 
136 6.82088580674233e-006 
137 6.87482840929362e-006 
138 7.03929083050108e-006 
139 7.70878622398103e-006 
140 7.99050238786966e-006 
141 8.15519657433245e-006 
142 8.27999150509568e-006 
143 8.54335382403089e-006 
144 9.39840512298554e-006 
145 9.51004213967998e-006 
146 1.02924876963303e-005 
147 1.02946208060015e-005 
148 1.0375097949478e-005 
149 1.06665265807644e-005 
150 1.06804491244351e-005 
151 1.0828926268411e-005 
152 1.12487859625902e-005 
153 1.24415094214801e-005 
154 1.26232862508796e-005 
155 1.38579363550088e-005 
156 1.39381630812255e-005 
157 1.5345662121855e-005 
158 1.559028338116e-005 
159 1.56486218935226e-005 
160 1.57870094731747e-005 
161 1.67285327201159e-005 
162 1.74016672399141e-005 
163 1.74568698219627e-005 
164 1.76175830589703e-005 
165 1.80146941612284e-005 
166 1.81218366056671e-005 
167 1.89470268726282e-005 
168 1.89526761916666e-005 
169 1.9141118167304e-005 
170 1.93641020436017e-005 
171 1.94818249508622e-005 
172 1.98320716745843e-005 
173 2.20295667450109e-005 
174 2.23188193117068e-005 
175 2.27597792506139e-005 
176 2.31547854973484e-005 
177 2.32739866413925e-005 
178 2.40835617191928e-005 
179 2.49560649111745e-005 
180 2.6115514681282e-005 
181 2.6195196050457e-005 
182 2.63016987846308e-005 
183 2.77775366050354e-005 
184 2.80387894667023e-005 
185 2.89190854463865e-005 
186 2.94006715679552e-005 
187 2.96845671279632e-005 
188 2.97546891538232e-005 
189 3.17264622397829e-005 
190 3.23098709824217e-005 
191 3.27340344299363e-005 
192 3.27892138274137e-005 
193 3.30395299436703e-005 
194 3.31634138607849e-005 
195 3.36729879377898e-005 
196 3.4426885875054e-005 
197 3.4710594905203e-005 
198 3.48040440506256e-005 
199 3.51668142939955e-005 
200 3.53083411782423e-005 
201 3.53280903367973e-005 
202 3.69812506141944e-005 
203 3.95795368530791e-005 
204 3.99517130251225e-005 
205 4.04504654679687e-005 
206 4.08694265090676e-005 
207 4.18695580358062e-005 
208 4.21808601350344e-005 
209 4.31974714264469e-005 
210 4.41422646211058e-005 
211 4.49444329634304e-005 
212 4.5341212695345e-005 
213 4.9477280521521e-005 
214 4.99164568932699e-005 
215 5.04311304198906e-005 
216 5.07224144855593e-005 
217 5.13497027506043e-005 
218 5.23567239757024e-005 
219 5.36440096013419e-005 
220 5.47454414810217e-005 
221 5.48389596404242e-005 
222 5.49345309109869e-005 
223 5.53572029637773e-005 
224 5.65673723525819e-005 
225 5.78785908409777e-005 
226 6.3920709252116e-005 
227 6.50156422805457e-005 
228 6.57920032703279e-005 
229 6.90983857086122e-005 
230 6.91607801878079e-005 
231 6.96540266285752e-005 
232 7.05095747296749e-005 
233 7.08758372567485e-005 
234 7.11333687244255e-005 
235 7.12096871094371e-005 
236 7.15304844824906e-005 
237 7.2815492644868e-005 
238 7.42698584611666e-005 
239 7.44292484687329e-005 
240 7.51138349490564e-005 
241 7.5831548817726e-005 
242 7.73170782616756e-005 
243 7.73590672998877e-005 
244 7.86339920175496e-005 
245 7.92474923149379e-005 
246 7.97727289883667e-005 
247 7.99914194897604e-005 
248 8.11676466567497e-005 
249 8.16347980916138e-005 
250 8.20620187061587e-005 
251 8.55854800607463e-005 
252 8.60616974197548e-005 
253 8.6568031676523e-005 
254 8.72107810961076e-005 
255 9.11318568065082e-005 
256 9.16537657437459e-005 
257 9.41447774530811e-005 
258 9.61721165379597e-005 
259 0.000100747089373413 
260 0.000101401025590726 
261 0.000112762060924447 
262 0.000113028606296369 
263 0.000113570813805024 
264 0.000116983519437796 
265 0.000118492251685892 
266 0.00011996017774366 
267 0.000121341479716307 
268 0.000121463540436739 
269 0.000122334663877618 
270 0.000122567575599654 
271 0.000125645587497207 
272 0.000126869169834862 
273 0.000127443218626765 
274 0.000130436363557924 
275 0.000135273516877826 
276 0.000136824784950959 
277 0.0001407616078481 
278 0.000141987653133655 
279 0.000145542374705292 
280 0.000146576174531755 
281 0.000151545756192624 
282 0.000151646279143804 
283 0.000153010664182363 
284 0.000158071240171649 
285 0.000159355432998226 
286 0.000159697384028493 
287 0.00016468923206634 
288 0.000165151999665434 
289 0.000165738724870781 
290 0.000173367769772097 
291 0.000177974757150613 
292 0.000179828761402389 
293 0.000180195544950555 
294 0.000180461449732358 
295 0.000183269349419339 
296 0.000189833307341054 
297 0.000199241177443252 
298 0.000199572426152217 
299 0.00020015859629347 
300 0.00020310090118157 
301 0.00020350810092364 
302 0.000204123021761714 
303 0.000207314343170019 
304 0.000209182670691144 
305 0.000209508668604478 
306 0.000210033675806123 
307 0.0002143998663421 
308 0.000216917010578467 
309 0.000224422657280041 
310 0.000225952608079044 
311 0.000233673999641971 
312 0.000233704070483471 
313 0.000234281282650705 
314 0.000235814391444437 
315 0.000238159376317786 
316 0.000242621479092428 
317 0.000246021190723207 
318 0.000254466783279947 
319 0.000261843451036481 
320 0.000263176700062518 
321 0.000268932540400252 
322 0.000271971735661625 
323 0.000272270964878045 
324 0.000286946489939685 
325 0.000298567405178796 
326 0.000300471169080652 
327 0.000302463720520551 
328 0.000313179348789471 
329 0.00031462661058449 
330 0.000314691136403626 
331 0.00031766961653936 
332 0.000319564282859183 
333 0.000320269130585011 
334 0.000320866686213516 
335 0.000325677082119645 
336 0.000325740055702435 
337 0.000327766640593897 
338 0.000331324557049834 
339 0.000333636031734307 
340 0.000335553993588982 
341 0.000338152837845227 
342 0.000338225568245111 
343 0.000348560210441778 
344 0.000354364063617199 
345 0.000354593702906924 
346 0.000356604104340851 
347 0.00035660894801213 
348 0.000358561524669945 
349 0.000360284918411465 
350 0.000360623549454517 
351 0.00036672963107934 
352 0.000375508269616498 
353 0.000376629811508479 
354 0.000382029333956149 
355 0.000387520060423736 
356 0.000396024321495598 
357 0.000400254633765709 
358 0.000403991428930689 
359 0.000404308682866568 
360 0.000406509378124811 
361 0.000411556839441856 
362 0.000421143584148517 
363 0.000422495299719752 
364 0.000427715661397443 
365 0.000432257695818162 
366 0.00043365253123564 
367 0.000433765085910137 
368 0.000437258080792896 
369 0.000443854146071759 
370 0.000444792822789511 
371 0.000457841002515996 
372 0.000460554327757783 
373 0.000462370628740444 
374 0.000472333032707223 
375 0.000475711817712853 
376 0.000479694786410147 
377 0.000481293015239658 
378 0.000483652956044041 
379 0.000484542248545637 
380 0.000491463976604973 
381 0.000497096138664163 
382 0.000497531523489763 
383 0.000500267899952144 
384 0.000504055847762221 
385 0.000504279425694932 
386 0.000510963887330862 
387 0.000511567442791136 
388 0.0005276643332574 
389 0.000527977926940299 
390 0.000528417384817582 
391 0.000530393442106617 
392 0.000533965176441292 
393 0.000536422708819575 
394 0.000540935635831926 
395 0.000545260549543475 
396 0.000548065517933396 
397 0.000555259569619586 
398 0.000555321566705317 
399 0.000565211918204681 
400 0.000567649908096609 
401 0.000569664159203932 
402 0.000574737394333657 
403 0.000575159172742416 
404 0.00058778225343846 
405 0.000599546006900316 
406 0.000600291632295509 
407 0.000612023140055957 
408 0.00061625010902685 
409 0.000624210170563231 
410 0.000627259222151463 
411 0.000631711374051741 
412 0.000637908139294289 
413 0.000650003966322189 
414 0.000653973448941556 
415 0.000661312462308736 
416 0.000666968888799647 
417 0.000669409309018239 
418 0.000676836357038457 
419 0.000684650457099082 
420 0.000705655797713421 
421 0.000705839086550257 
422 0.000707933290301857 
423 0.000715736963446005 
424 0.000726449825443928 
425 0.00072897800632564 
426 0.000730960819273574 
427 0.000744826739262431 
428 0.000752909665186498 
429 0.000755262858653494 
430 0.000757813616832129 
431 0.0007612403665881 
432 0.000792023698503585 
433 0.000800851377834021 
434 0.000812520089265303 
435 0.000813628412157599 
436 0.000821324259722559 
437 0.000831002173359512 
438 0.000846459087430088 
439 0.000856022553752786 
440 0.000870778891678587 
441 0.000871344442913269 
442 0.000886872635678655 
443 0.000902948082783095 
444 0.000905266172795173 
445 0.000910328073213686 
446 0.000912305879039508 
447 0.000948173232133686 
448 0.00096288621629292 
449 0.000962886216292921 
450 0.00096771255027024 
451 0.000972906851424302 
452 0.000978230081862664 
453 0.000979914354417515 
454 0.000988754467000255 
455 0.000989036326523221 
456 0.00098923241401735 
457 0.00099105280452173 
458 0.000991161101165736 
459 0.00100374712958546 
460 0.00100467619253922 
461 0.00100720098351018 
462 0.00101521684203826 
463 0.00103009792892468 
464 0.00103862599246921 
465 0.00104098261338541 
466 0.00105593541588384 
467 0.0010619496812666 
468 0.00107484288078594 
469 0.00107589970585613 
470 0.00107589970585613 
471 0.00108109798567253 
472 0.00108391075814719 
473 0.00108609796111451 
474 0.00108724465602069 
475 0.00108904106612908 
476 0.00109188794922893 
477 0.00109607649136571 
478 0.00110134115988498 
479 0.00110728909260658 
480 0.00115891246560293 
481 0.00116315374016731 
482 0.00116475202667368 
483 0.00116548880380913 
484 0.00117620347542606 
485 0.00117638849287617 
486 0.00118976333989925 
487 0.0011911630606995 
488 0.00121407029720071 
489 0.00123908227557227 
490 0.00126046853035065 
491 0.00127107196777098 
492 0.00129346408389535 
493 0.00129846499659516 
494 0.00129887409004367 
495 0.00130405545629507 
496 0.00132188125172079 
497 0.00132782101610837 
498 0.00132820404778027 
499 0.0013382315026064 
500 0.00135174609771521 
501 0.00135977833939414 
502 0.00136894733286425 
503 0.00136974195957479 
504 0.00136974195957479 
505 0.00137461253127265 
506 0.00138559555204469 
507 0.00139062505970728 
508 0.00141601189651195 
509 0.00143014596245332 
510 0.00143105399399302 
511 0.0014545677753736 
512 0.0014636890515132 
513 0.00149276582128769 
514 0.00149633408192395 
515 0.00150940246757175 
516 0.00151666819377021 
517 0.00153564612863621 
518 0.00153692139104685 
519 0.00154168811107042 
520 0.00154768681919071 
521 0.00155527776807591 
522 0.0015570850992106 
523 0.00156877293855906 
524 0.00157428325110519 
525 0.00157834546418414 
526 0.00158398365528359 
527 0.00159034870165198 
528 0.0016007196550174 
529 0.00160347920797193 
530 0.00161083950088572 
531 0.00161419425118226 
532 0.00162783083651808 
533 0.00163598162712873 
534 0.00163950285954247 
535 0.00164243412564249 
536 0.00164582116380201 
537 0.00164739059252947 
538 0.00164739059252947 
539 0.00166879635753432 
540 0.00167094644268462 
541 0.0016741736201545 
542 0.00168244471809163 
543 0.00168290312871893 
544 0.00170211702360047 
545 0.00173563839368268 
546 0.00173890360388256 
547 0.00174013492974639 
548 0.00175497710978793 
549 0.00176206387647103 
550 0.00177407984323514 
551 0.00178950569909756 
552 0.00178978703825678 
553 0.00179649399712675 
554 0.00179673651604253 
555 0.00179796954465984 
556 0.00179921861377223 
557 0.00180000330268292 
558 0.00180477267730198 
559 0.00181061868747349 
560 0.00182704577935783 
561 0.00182704577935783 
562 0.0018402974643783 
563 0.001841606035991 
564 0.0018484248474154 
565 0.00188471304543965 
566 0.00188810493147111 
567 0.00188885074287432 
568 0.00189529548978752 
569 0.00190550849620563 
570 0.00191971621435079 
571 0.00192664934475121 
572 0.001949662975796 
573 0.00197187009908074 
574 0.00201629069606028 
575 0.00201942095585334 
576 0.00202415438356214 
577 0.00203996875188762 
578 0.00205789082089832 
579 0.00207959172385426 
580 0.00209764194133633 
581 0.00210248822978832 
582 0.00211942934480648 
583 0.00211955556855247 
584 0.00212515269785553 
585 0.00213346024895825 
586 0.00215924036775473 
587 0.00217856587840535 
588 0.00218829967157487 
589 0.00219574701316732 
590 0.00220091288083777 
591 0.00221272851093029 
592 0.00221569906549116 
593 0.0022677768191199 
594 0.00227458336919747 
595 0.00229796639972618 
596 0.00230109730498305 
597 0.00230331813444754 
598 0.00231126821468076 
599 0.00231361493335307 
600 0.00232674541771171 
601 0.00234703790097099 
602 0.00235196018409555 
603 0.0023638506347333 
604 0.0023643032840624 
605 0.00237832232960488 
606 0.00240567528138965 
607 0.0024181743981698 
608 0.00242721728668739 
609 0.00244045070743471 
610 0.00244070173924107 
611 0.00244093839731526 
612 0.00245409129792173 
613 0.0024649252002491 
614 0.00247205698712939 
615 0.00248684400184001 
616 0.00249828799698001 
617 0.00250588575400349 
618 0.00251725258813047 
619 0.0025205900879501 
620 0.00256576654426182 
621 0.00256906085790478 
622 0.00257838717800105 
623 0.00258642316287714 
624 0.00258959581755326 
625 0.00259694644767844 
626 0.00261737230329443 
627 0.00262734211393231 
628 0.00263698298118928 
629 0.00263821065321193 
630 0.00264162438769568 
631 0.00265958309769771 
632 0.00267929468896667 
633 0.0026870908413279 
634 0.00270783093427049 
635 0.0027263028315836 
636 0.00272779140560431 
637 0.0027284411570285 
638 0.00274237837617633 
639 0.00275063231858892 
640 0.00275322980918504 
641 0.00275535550825168 
642 0.00276549422416277 
643 0.00276734073897575 
644 0.00277174004040741 
645 0.00278468447178091 
646 0.00279220428837839 
647 0.00279777532073713 
648 0.00280817950949619 
649 0.00281940645669603 
650 0.00282911470451498 
651 0.0028385484770766 
652 0.0028488066820278 
653 0.00286628865266502 
654 0.00293084732228852 
655 0.00293481611717049 
656 0.00293807659314338 
657 0.00293986984134209 
658 0.00295600369116302 
659 0.0029641673133944 
660 0.00299218464122807 
661 0.00300407947666699 
662 0.0030361304702718 
663 0.00304619209669566 
664 0.00305331332719615 
665 0.00305744644993901 
666 0.00307577644093369 
667 0.00309748061769862 
668 0.00310018487195191 
669 0.00310843267535752 
670 0.00312941660829448 
671 0.00313652164351314 
672 0.00315467369167227 
673 0.00319287352879279 
674 0.00319769127494136 
675 0.00319950597946012 
676 0.00325063301886418 
677 0.00328900226336915 
678 0.00332833896447271 
679 0.0033369181189562 
680 0.00334897372068984 
681 0.00336570939501349 
682 0.00338649235009061 
683 0.00340318505426776 
684 0.00346197050690965 
685 0.00347027794772359 
686 0.00347520458497555 
687 0.00347825843119656 
688 0.00353304893056565 
689 0.00353522925904097 
690 0.00354479938774246 
691 0.00356479884310049 
692 0.0036029642966283 
693 0.00360438044154349 
694 0.00360491843687081 
695 0.00360994211179777 
696 0.00361444173517263 
697 0.00367639153406471 
698 0.00368320392560919 
699 0.00369897003920509 
700 0.00372100766357289 
701 0.00373978023224691 
702 0.00374209135685712 
703 0.00378462603667189 
704 0.00378627792173536 
705 0.00378787194890926 
706 0.00380455683354173 
707 0.00383442571051573 
708 0.00391815466533462 
709 0.00396528786016551 
710 0.00398113202937859 
711 0.00405733160946885 
712 0.00407359213458439 
713 0.00410315697842296 
714 0.0041457145543977 
715 0.00416387232840961 
716 0.00417873797415868 
717 0.00420988396296927 
718 0.00423739272935114 
719 0.00433671818718802 
720 0.00434197638429664 
721 0.00434895703781848 
722 0.00440368294272949 
723 0.00445497531512348 
724 0.00445827055460402 
725 0.00446068072288425 
726 0.00448686054063163 
727 0.00451682681570608 
728 0.00452557487617811 
729 0.00453885206645169 
730 0.00455154042713256 
731 0.00455611219725365 
732 0.00455678948803012 
733 0.00456858719127286 
734 0.00457188196823843 
735 0.00457906357769098 
736 0.00461511331405477 
737 0.00463807508117124 
738 0.00466348257700098 
739 0.004675637645879 
740 0.00469203653375008 
741 0.00470361711587392 
742 0.00472260074894431 
743 0.0047322367263335 
744 0.00473561142666568 
745 0.00473698863473971 
746 0.00475674473156007 
747 0.00477460775480401 
748 0.0047913250729147 
749 0.00479522809849467 
750 0.00480079136346657 
751 0.00480333763605656 
752 0.00481146604991315 
753 0.00481305481288648 
754 0.00481336281476841 
755 0.00484255108417197 
756 0.00485099868707981 
757 0.00486043380967401 
758 0.0048690248598369 
759 0.00490701084829113 
760 0.00492036781720601 
761 0.00494319458664433 
762 0.00498549079738197 
763 0.00502204346121664 
764 0.00502699341965992 
765 0.00507111676548236 
766 0.0050713361796783 
767 0.00507483691212872 
768 0.00511526209020019 
769 0.00511651421128933 
770 0.00513751936086406 
771 0.00515185552521301 
772 0.0051767628363493 
773 0.00520531362893641 
774 0.00522478102202222 
775 0.00523286063377891 
776 0.00525558197226344 
777 0.00530964525138952 
778 0.00533110344184915 
779 0.00534610735309753 
780 0.00535055280733289 
781 0.00535286307256183 
782 0.00535624985281411 
783 0.00537343949438699 
784 0.00539364099680903 
785 0.00539533258306958 
786 0.00539776680310415 
787 0.00541944832783866 
788 0.00543928738186686 
789 0.005467911467094 
790 0.00548924996363947 
791 0.00551792139013974 
792 0.00553909205109904 
793 0.00561754146178301 
794 0.00568881021869302 
795 0.00571218231822384 
796 0.00577965422254046 
797 0.00578208794854444 
798 0.00581068064908864 
799 0.00587474486962995 
800 0.0058953652496666 
801 0.00591030653865355 
802 0.00592141522597239 
803 0.00596004742128264 
804 0.00598985787226326 
805 0.00604723098032254 
806 0.00608254176249328 
807 0.00608957562922531 
808 0.00612692055910398 
809 0.00618111451947292 
810 0.00618289466321573 
811 0.00624146689954019 
812 0.00627521492545153 
813 0.00628861177305093 
814 0.00630101091477545 
815 0.00630363694002293 
816 0.00631658994442758 
817 0.00632839608329005 
818 0.00636811221963611 
819 0.00652422479625137 
820 0.00657707889702525 
821 0.0065780290701286 
822 0.00659367623595863 
823 0.00662577914432071 
824 0.00663106113009123 
825 0.00666521953608034 
826 0.00666561448121146 
827 0.00675320519637199 
828 0.00675938636243282 
829 0.00677104803197049 
830 0.00683847445340654 
831 0.00684380625755354 
832 0.00685928417975227 
833 0.00691068125478266 
834 0.00691481464915309 
835 0.00695050644567846 
836 0.00695961099850031 
837 0.00698650081244102 
838 0.00701516016187566 
839 0.00703461420314396 
840 0.00705492738725918 
841 0.00709252642892279 
842 0.00712235263883454 
843 0.00713607453673483 
844 0.00713655930677736 
845 0.00714671470531993 
846 0.00714789409076966 
847 0.00716457566894685 
848 0.00720337914661485 
849 0.00721196810970675 
850 0.00723883312199053 
851 0.00725322647669322 
852 0.00726060850918392 
853 0.00726928874499488 
854 0.00730800465544899 
855 0.0073856518162444 
856 0.0073961150703103 
857 0.00742475752813344 
858 0.00744354822846665 
859 0.00747767118435026 
860 0.0075946280178164 
861 0.00764811385928293 
862 0.00775286109635798 
863 0.00776108737307886 
864 0.00777775952802693 
865 0.00785366438200589 
866 0.00785396554483317 
867 0.00788086984154997 
868 0.00788265414430363 
869 0.00793242273686723 
870 0.00793985454859341 
871 0.00794389577094829 
872 0.00796076985174816 
873 0.00797125997452012 
874 0.008001456175209 
875 0.00803214617970969 
876 0.00807366777612614 
877 0.00817767671477976 
878 0.00818264903451643 
879 0.00824490757529694 
880 0.00830721066614819 
881 0.008308992232493 
882 0.00831243559286797 
883 0.00838945758543027 
884 0.00839510117783723 
885 0.00840858627621838 
886 0.00846241833876356 
887 0.00850805791963247 
888 0.00851316194333895 
889 0.00851347706991019 
890 0.00855003807842497 
891 0.0085747145553585 
892 0.00859879852489531 
893 0.00865523032771314 
894 0.00865556073260978 
895 0.00869211740603854 
896 0.00869707116056451 
897 0.00872632688607843 
898 0.00872823546082783 
899 0.00873189504299224 
900 0.00875994865494688 
901 0.00876198179400415 
902 0.00884215968199847 
903 0.00884865111754772 
904 0.00890269243487404 
905 0.00893442686903228 
906 0.009010175163694 
907 0.00903451914487928 
908 0.00904707222223809 
909 0.00910146403881649 
910 0.00910492965998787 
911 0.00910649642385654 
912 0.0091809164397813 
913 0.00921607359191895 
914 0.00922983290305061 
915 0.00923793560917835 
916 0.00925152638328417 
917 0.00925152638328418 
918 0.00930252243412259 
919 0.00934000581719093 
920 0.00938172481421793 
921 0.00942068804007653 
922 0.00942432290486201 
923 0.00944747194878248 
924 0.00951825678877334 
925 0.00953783771490693 
926 0.00956345395176788 
927 0.00961619775703457 
928 0.00963293614135837 
929 0.00964850541535275 
930 0.00965279764992579 
931 0.00967582660913057 
932 0.00973758135187365 
933 0.00974545873878072 
934 0.00974984169096598 
935 0.00977964584770461 
936 0.0097877628214872 
937 0.00980328743716466 
938 0.00980328743716466 
939 0.00980773142883259 
940 0.00983071729649043 
941 0.00994266520897596 
942 0.00994653600467653 
943 0.00995105115227976 
944 0.00997346042738123 
945 0.0100173461395715 
946 0.01003627348975 
947 0.0101278541601407 
948 0.0101904716651732 
949 0.0102663768761332 
950 0.010268704998159 
951 0.0103213595604077 
952 0.010346649707625 
953 0.0104708214412802 
954 0.0105466999240401 
955 0.0107157715351738 
956 0.0107534804493802 
957 0.0107740075459194 
958 0.0108818422604004 
959 0.0108864309675293 
960 0.0109854557490409 
961 0.0109883095765714 
962 0.0110480705809524 
963 0.0110845417655037 
964 0.0110898948973143 
965 0.0111132048674842 
966 0.0111307801116283 
967 0.0111331591519544 
968 0.0111359539070415 
969 0.0111443569048158 
970 0.011177110893284 
971 0.0111848306957207 
972 0.0112043478381987 
973 0.0112532927723934 
974 0.0112806284336823 
975 0.0112822719644605 
976 0.0112876322443029 
977 0.0113196453355541 
978 0.0113657822756312 
979 0.0113850896061338 
980 0.0114328469105395 
981 0.0114802975839548 
982 0.0117493802537827 
983 0.0117506340475113 
984 0.0118419928626025 
985 0.0118560577649257 
986 0.0118821382905554 
987 0.0119128117864849 
988 0.0119414900960845 
989 0.0119537640609293 
990 0.0119537640609293 
991 0.0119565843118626 
992 0.0119738108643652 
993 0.012042624942585 
994 0.0120554725637477 
995 0.0121283807427348 
996 0.0121404077085877 
997 0.0122014001922414 
998 0.0122155473981369 
999 0.0122522379856245 
1000 0.0122687854007442 
1001 0.0123571986272008 
1002 0.0123718004620213 
1003 0.0123824661978592 
1004 0.0123988792200473 
1005 0.0124381269516939 
1006 0.0124673816328872 
1007 0.0124824639608362 
1008 0.0124842345302336 
1009 0.0125077087753982 
1010 0.0125262730461942 
1011 0.0126231179316768 
1012 0.0126499498969681 
1013 0.0126602054937914 
1014 0.0127111148541656 
1015 0.0127342884167894 
1016 0.0127550642821611 
1017 0.0127725967582735 
1018 0.0127801332240751 
1019 0.0128631643036776 
1020 0.0128888786676372 
1021 0.0129220602029271 
1022 0.0129456118149124 
1023 0.0129731634716971 
1024 0.0129975775405243 
1025 0.0130394966318694 
1026 0.0131502944106567 
1027 0.013171769568256 
1028 0.0131795550990843 
1029 0.0132073871927528 
1030 0.0132202916573245 
1031 0.0132239746880798 
1032 0.0133211112223828 
1033 0.0133236174147205 
1034 0.0133360003216465 
1035 0.0134073967426838 
1036 0.0134479900214577 
1037 0.0135268109952559 
1038 0.0135674604511499 
1039 0.0136236241612022 
1040 0.0136460406690032 
1041 0.0136508953218084 
1042 0.0136964242963551 
1043 0.0137313982087814 
1044 0.0137424915338861 
1045 0.0137814988807188 
1046 0.0137973065784338 
1047 0.0138310062819026 
1048 0.0138949877457368 
1049 0.0139551110763732 
1050 0.013958051358033 
1051 0.0139599025300366 
1052 0.0140133639129079 
1053 0.0140152852973068 
1054 0.0140287575388853 
1055 0.0140720131508883 
1056 0.0141701602058121 
1057 0.0142244043584142 
1058 0.0142410114108698 
1059 0.0142629039714959 
1060 0.0143092033302056 
1061 0.0143911745972878 
1062 0.0143948244955492 
1063 0.0145242503019303 
1064 0.0146265163373553 
1065 0.0146601587230376 
1066 0.0146891718463466 
1067 0.0147052614824143 
1068 0.0147342123624493 
1069 0.0148059652777478 
1070 0.0148176057734021 
1071 0.014838626241539 
1072 0.0148610814431388 
1073 0.014875956288579 
1074 0.0148952991903014 
1075 0.0149026919535696 
1076 0.0149890912611379 
1077 0.0150635224846194 
1078 0.0150949738302047 
1079 0.0150999265060734 
1080 0.0151153050743886 
1081 0.0151220327365151 
1082 0.0151800599678744 
1083 0.0152039272024586 
1084 0.0152192006982752 
1085 0.0152544198156945 
1086 0.0153080354797121 
1087 0.0153155247143998 
1088 0.0153273398353327 
1089 0.0153273398353327 
1090 0.0153876606810575 
1091 0.0154462490761667 
1092 0.0154667900399173 
1093 0.0155064294720767 
1094 0.0155224229374991 
1095 0.0156256255699442 
1096 0.015652929036571 
1097 0.0158685471276216 
1098 0.0158787645026325 
1099 0.0158795851838228 
1100 0.0159009468044006 
1101 0.0159721968164219 
1102 0.0160646103288521 
1103 0.0160687255883896 
1104 0.0160753968252981 
1105 0.0160769554052314 
1106 0.0161548983289469 
1107 0.016193556721976 
1108 0.0162046940080845 
1109 0.016221610953438 
1110 0.0163441609099618 
1111 0.0164648905767986 
1112 0.0164910819058211 
1113 0.0164914607491931 
1114 0.0166370798570526 
1115 0.0166583121210816 
1116 0.016678840972018 
1117 0.0167656946720764 
1118 0.0167794892189094 
1119 0.0168046992688987 
1120 0.016821069644111 
1121 0.0168315321992913 
1122 0.0168445414630842 
1123 0.0168532983170812 
1124 0.0168770270626554 
1125 0.0168908314358354 
1126 0.0169179869877479 
1127 0.0169900970718725 
1128 0.0169900970718725 
1129 0.0170128429740815 
1130 0.0170749664264272 
1131 0.017149702507829 
1132 0.0171631453980199 
1133 0.017170560838557 
1134 0.0171881393916656 
1135 0.0171920549319862 
1136 0.0172010198350616 
1137 0.0172991118449818 
1138 0.0173102073162295 
1139 0.0173150255677494 
1140 0.0173630320148346 
1141 0.0174090837477391 
1142 0.0174202949702627 
1143 0.0174238412134327 
1144 0.0175763989464629 
1145 0.0176614898770753 
1146 0.0176923621085884 
1147 0.0179115809624652 
1148 0.0179807271662631 
1149 0.0180171956028839 
1150 0.0181568467815265 
1151 0.0182314731936332 
1152 0.0182645811612969 
1153 0.0182676840134764 
1154 0.0183823180847943 
1155 0.0183941863895478 
1156 0.0184215388515993 
1157 0.018455811445395 
1158 0.018556664936919 
1159 0.0185729980084703 
1160 0.0185788912130186 
1161 0.0186255829219154 
1162 0.0186426076952558 
1163 0.0187315586812483 
1164 0.0187367497574675 
1165 0.0187622258673614 
1166 0.0188820884900086 
1167 0.0189170359831634 
1168 0.0189386650957575 
1169 0.0191376753937903 
1170 0.0191539190287699 
1171 0.0192231017310929 
1172 0.0192426688199917 
1173 0.019252890057168 
1174 0.0192720225223541 
1175 0.01931897207894 
1176 0.0194078386545218 
1177 0.019457025722638 
1178 0.0196596276068904 
1179 0.0196967409393474 
1180 0.0197441452616382 
1181 0.0198059161606636 
1182 0.019868878678759 
1183 0.0200002106381618 
1184 0.0200747495846085 
1185 0.0201048178631656 
1186 0.0203981330387718 
1187 0.020421881134918 
1188 0.0204436387118457 
1189 0.0205693926165132 
1190 0.0205732267446372 
1191 0.0206947601107027 
1192 0.0207180330106872 
1193 0.0207248811128895 
1194 0.0207835778048525 
1195 0.0207989182149755 
1196 0.0208330293402362 
1197 0.0208723763806631 
1198 0.0208866825394412 
1199 0.0209836786459445 
1200 0.0210064412933215 
1201 0.0210357000039552 
1202 0.0211538230082541 
1203 0.0211996888595537 
1204 0.0212002331407112 
1205 0.0212319524823125 
1206 0.0212367679934245 
1207 0.0212404860109048 
1208 0.0212988595667403 
1209 0.021332210954021 
1210 0.0213329651523379 
1211 0.0213349336451295 
1212 0.0213576137428378 
1213 0.021443697161337 
1214 0.0214590645361763 
1215 0.0215003804540536 
1216 0.0215086945452001 
1217 0.0215552283298015 
1218 0.0215565079562638 
1219 0.0215651339711418 
1220 0.021587498986663 
1221 0.0216076091366193 
1222 0.0216113312626194 
1223 0.0216675351547038 
1224 0.0216882370132554 
1225 0.0217323147952731 
1226 0.0219562835164257 
1227 0.0220094810333421 
1228 0.0220347791869998 
1229 0.022054006682107 
1230 0.0221801802715642 
1231 0.0222797561312901 
1232 0.0223033365934226 
1233 0.022393839815375 
1234 0.0225101719964686 
1235 0.0226100868569512 
1236 0.0228090186136149 
1237 0.0229486974993403 
1238 0.0229914478961392 
1239 0.0230215840670687 
1240 0.0230907898071052 
1241 0.0232033701673656 
1242 0.023269397100637 
1243 0.0232794331040456 
1244 0.0233019507923283 
1245 0.0233334725743317 
1246 0.0233379658006459 
1247 0.0234020999815787 
1248 0.0234148451045489 
1249 0.0234621349454689 
1250 0.0235011931774084 
1251 0.023545767077265 
1252 0.0235903982129158 
1253 0.0236419477183178 
1254 0.0236802812171029 
1255 0.0237199760332075 
1256 0.0237459930732064 
1257 0.0237964905905005 
1258 0.0238598398637011 
1259 0.0239569280139512 
1260 0.0240057963453033 
1261 0.0240666385325944 
1262 0.0242401982770011 
1263 0.0242598017449536 
1264 0.0242836542260696 
1265 0.0242961125818002 
1266 0.0244286345858695 
1267 0.0245116802471194 
1268 0.0245266409514487 
1269 0.0245744830993308 
1270 0.0248329836016229 
1271 0.02494847324554 
1272 0.0249691346757242 
1273 0.0250059059547176 
1274 0.0251045299844821 
1275 0.0251104538914851 
1276 0.0251470184048704 
1277 0.0252645400925666 
1278 0.0253382101307563 
1279 0.025351210159355 
1280 0.025415449709274 
1281 0.0254305279158063 
1282 0.0255029613249604 
1283 0.0255335009434268 
1284 0.0255683597215139 
1285 0.0255941983478737 
1286 0.0257402639880445 
1287 0.0257549781173023 
1288 0.025761574412339 
1289 0.0257988424596598 
1290 0.0258279556078371 
1291 0.0258802153644956 
1292 0.0259375873159131 
1293 0.02596983762654 
1294 0.026006049738031 
1295 0.0260729412260799 
1296 0.0261029719473711 
1297 0.0261518716491731 
1298 0.0263123536344415 
1299 0.0263163685209262 
1300 0.0264076392386632 
1301 0.0264084717309822 
1302 0.0266529037592979 
1303 0.0266573962316978 
1304 0.0266796328685585 
1305 0.0267301942308067 
1306 0.0269670577609127 
1307 0.0272301617460495 
1308 0.0272570799090878 
1309 0.0272755729864648 
1310 0.0273644884002182 
1311 0.0275763560680773 
1312 0.02758824911605 
1313 0.0277541558897563 
1314 0.0277809905412497 
1315 0.0278410461649194 
1316 0.027864254187622 
1317 0.0279102541340821 
1318 0.0279424325760437 
1319 0.0279538808172155 
1320 0.0279878227703386 
1321 0.0279963427574957 
1322 0.028341800040282 
1323 0.0283803372706595 
1324 0.0284610578492803 
1325 0.0285428923406855 
1326 0.0287132265086296 
1327 0.0289576558185967 
1328 0.0289804371201201 
1329 0.0289828766698817 
1330 0.0289932211797698 
1331 0.0290363060424528 
1332 0.0291338456616965 
1333 0.0291507242111219 
1334 0.029236796361207 
1335 0.0294852560942381 
1336 0.0295261288027373 
1337 0.0295742018170847 
1338 0.0295975682160702 
1339 0.0297227458732782 
1340 0.0301308309061474 
1341 0.0301520077425078 
1342 0.0301908881892789 
1343 0.0302915416418509 
1344 0.0303683960671452 
1345 0.0304429741954457 
1346 0.0304473093321047 
1347 0.0304991207271421 
1348 0.030689081082198 
1349 0.0307544651752335 
1350 0.0307642127106101 
1351 0.030765988068074 
1352 0.0309046287096689 
1353 0.0309071601279064 
1354 0.030968683009537 
1355 0.0310109573382313 
1356 0.0312112552148916 
1357 0.0312337453758643 
1358 0.0312439612005516 
1359 0.0312965584510524 
1360 0.0314341891983366 
1361 0.0315992888568003 
1362 0.0316574650220113 
1363 0.0317074465244974 
1364 0.0317718685098604 
1365 0.0318895354919418 
1366 0.0320380850582164 
1367 0.03216554910219 
1368 0.0323047123592502 
1369 0.0323172952789501 
1370 0.0325805634004625 
1371 0.0326864811439392 
1372 0.0327395524851808 
1373 0.0328661249629867 
1374 0.0331407153714123 
1375 0.0331459405596874 
1376 0.0332368217779478 
1377 0.0332431234424617 
1378 0.0333028427486052 
1379 0.0335378510566077 
1380 0.0335462133592078 
1381 0.0337272741124831 
1382 0.0337526923224133 
1383 0.0338324323387489 
1384 0.0338876372755135 
1385 0.0339462927997398 
1386 0.0340225102991266 
1387 0.034119323516503 
1388 0.0341677319224375 
1389 0.0343217775627451 
1390 0.0345138019436337 
1391 0.0345269287823649 
1392 0.0347452510180718 
1393 0.0348441752273117 
1394 0.0348501986022779 
1395 0.0349240745116332 
1396 0.0349736792451974 
1397 0.0350854518840488 
1398 0.0350930826536391 
1399 0.0350995935990691 
1400 0.0351696589652971 
1401 0.0351808110004087 
1402 0.0352134458447442 
1403 0.0352893360536685 
1404 0.035367871916696 
1405 0.0354123127988299 
1406 0.0355948107187901 
1407 0.035609510979029 
1408 0.0356134123676803 
1409 0.035684158902683 
1410 0.0357112266590875 
1411 0.0357680553711574 
1412 0.0358108287122035 
1413 0.0358381845240752 
1414 0.0359627354107268 
1415 0.0359779674466747 
1416 0.036071116620818 
1417 0.0362131458483713 
1418 0.0362619246419363 
1419 0.0365635025948922 
1420 0.036695425659081 
1421 0.0368162170510115 
1422 0.0370317670139931 
1423 0.0372393149418429 
1424 0.0372954469177867 
1425 0.0373183306436124 
1426 0.0374347155675068 
1427 0.0374464260613621 
1428 0.0377492435215348 
1429 0.0377720412752779 
1430 0.03778601995628 
1431 0.0377872977724829 
1432 0.0377900545606303 
1433 0.037870436479663 
1434 0.0378891542657119 
1435 0.0379082973584015 
1436 0.037914403007018 
1437 0.03801359258142 
1438 0.0381245240933568 
1439 0.0381653486717047 
1440 0.0381715433047186 
1441 0.0382465735902621 
1442 0.0382882914304408 
1443 0.0382957164191477 
1444 0.0385320704328797 
1445 0.0387319313012677 
1446 0.0388205239048705 
1447 0.0389403751869171 
1448 0.0389821816449978 
1449 0.0391584559371851 
1450 0.0391749668962812 
1451 0.0392541856808481 
1452 0.0392701088067439 
1453 0.0393062818062257 
1454 0.0393776444414433 
1455 0.0394555952558706 
1456 0.0395507477466529 
1457 0.0396063745144121 
1458 0.0397884963570272 
1459 0.0400756022658327 
1460 0.0400825484735281 
1461 0.0402086419712438 
1462 0.040244486959806 
1463 0.0403027031893018 
1464 0.0403610960839765 
1465 0.0404289557722416 
1466 0.0407701009409991 
1467 0.0408353244571671 
1468 0.0410092674881028 
1469 0.0411412404085921 
1470 0.0412072186902134 
1471 0.0412793959625052 
1472 0.0413778434087078 
1473 0.0414522443609647 
1474 0.0415485245044212 
1475 0.0415540668114421 
1476 0.0416254889525465 
1477 0.0416273902480212 
1478 0.0417589982881882 
1479 0.041931762514773 
1480 0.0420208473103509 
1481 0.0420385460246103 
1482 0.0422054098534537 
1483 0.0423305608256555 
1484 0.0424352005247088 
1485 0.0425234330913249 
1486 0.0425239578519712 
1487 0.0425713913781213 
1488 0.0427205856168065 
1489 0.0427377296989036 
1490 0.0427678547874705 
1491 0.0428195488464295 
1492 0.0428722651633509 
1493 0.0429222515443543 
1494 0.043047338685706 
1495 0.0430554062276206 
1496 0.0430740019599708 
1497 0.0431934016577811 
1498 0.0432809876725922 
1499 0.0433162275404657 
1500 0.043397069336079 
1501 0.0434417579884161 
1502 0.0435019722716794 
1503 0.0435309689718029 
1504 0.0435435960659844 
1505 0.0435584303731453 
1506 0.0435797376355361 
1507 0.0438466384547098 
1508 0.0438560153976649 
1509 0.043858436418463 
1510 0.0439780884427297 
1511 0.0441091490275739 
1512 0.0441389776292625 
1513 0.0441684910493837 
1514 0.0443783909222019 
1515 0.0443904856159471 
1516 0.0443947827524592 
1517 0.0444772042969092 
1518 0.0445834634613635 
1519 0.0447443198161019 
1520 0.0448169847239144 
1521 0.0448437373043717 
1522 0.0449642989309928 
1523 0.0449923290018796 
1524 0.0451131349704857 
1525 0.0451583169563085 
1526 0.0452959165150461 
1527 0.0454354083862251 
1528 0.0454375419273615 
1529 0.0456543442855883 
1530 0.0456740684511051 
1531 0.0457754043401347 
1532 0.0459140342800803 
1533 0.0459410055760626 
1534 0.0459480223928393 
1535 0.0460672918623051 
1536 0.0460785944105562 
1537 0.046117122273788 
1538 0.0462035702116962 
1539 0.0464043343580762 
1540 0.0464759964514338 
1541 0.0466963869616478 
1542 0.0469353996456217 
1543 0.0470825653648323 
1544 0.047146328711537 
1545 0.0471645334320935 
1546 0.0471975158733501 
1547 0.0473101171301512 
1548 0.0474223867777779 
1549 0.0475113357911426 
1550 0.0475249887492897 
1551 0.0475678422375239 
1552 0.04767915695132 
1553 0.0477270574677181 
1554 0.0478071467102868 
1555 0.0478249406695698 
1556 0.0478252175327215 
1557 0.0479488910048222 
1558 0.047993485688652 
1559 0.0481086383708628 
1560 0.0481574092838272 
1561 0.0481838996101495 
1562 0.048278305299646 
1563 0.0483279275012259 
1564 0.0485739189905654 
1565 0.0486133566239627 
1566 0.0486870821094372 
1567 0.0487086792360999 
1568 0.049227219580068 
1569 0.0492343488968598 
1570 0.0494033889641243 
1571 0.04946127624128 
1572 0.0495976967735726 
1573 0.0496521051029815 
1574 0.0496633822213287 
1575 0.0496956407394375 
1576 0.0498539488906458 
1577 0.0499382795266793 
1578 0.0500992081213774 
1579 0.0501051615852017 
1580 0.0502052929604099 
1581 0.0504796256770427 
1582 0.0505099665598805 
1583 0.0505611139357158 
1584 0.0506090727884693 
1585 0.0506104927640797 
1586 0.0506716128163462 
1587 0.0507358293117792 
1588 0.0507496341622469 
1589 0.0507710750863885 
1590 0.0510168886309653 
1591 0.0510578149738619 
1592 0.0510578149738619 
1593 0.0511350839605954 
1594 0.051359504905662 
1595 0.051451574498015 
1596 0.0515321343400826 
1597 0.0515321343400826 
1598 0.0515423183549617 
1599 0.0516888809758164 
1600 0.051742324024026 
1601 0.0517424675350336 
1602 0.0519263092285828 
1603 0.0519490198926798 
1604 0.0520278298644404 
1605 0.0522876103315789 
1606 0.0523831777468238 
1607 0.0524031409747596 
1608 0.052429138253045 
1609 0.0525162324080136 
1610 0.0525663343070227 
1611 0.0525974981034785 
1612 0.0526691320147151 
1613 0.0527061880637747 
1614 0.0527156572904076 
1615 0.0527364912251294 
1616 0.0528211931053717 
1617 0.0528861169901263 
1618 0.0529062477448695 
1619 0.0529671625398985 
1620 0.0529999984562858 
1621 0.0530187634828382 
1622 0.0531503980146128 
1623 0.0532389147779755 
1624 0.0532919445402027 
1625 0.0536265544067373 
1626 0.0537135343065832 
1627 0.0537260695578096 
1628 0.0538365393413071 
1629 0.0538926727451416 
1630 0.0539411220760671 
1631 0.0539411927695065 
1632 0.054003404268419 
1633 0.054003560416558 
1634 0.0540280371237239 
1635 0.0541536887687372 
1636 0.0543148239472745 
1637 0.0543994655352628 
1638 0.0544250214017646 
1639 0.0545559599993583 
1640 0.0545662641136383 
1641 0.0546091973293204 
1642 0.0546251848235679 
1643 0.0547040690124736 
1644 0.05488059385481 
1645 0.0549986075685199 
1646 0.0550566679833685 
1647 0.0550705092559777 
1648 0.0550861621887008 
1649 0.0551158150912451 
1650 0.0551793209186253 
1651 0.0553154689276256 
1652 0.0554638231955247 
1653 0.0555297746858306 
1654 0.0555592674754428 
1655 0.0556083856140131 
1656 0.0556097809261632 
1657 0.055831675384323 
1658 0.0558794640517684 
1659 0.055889165667966 
1660 0.0559210801823956 
1661 0.0559680990006214 
1662 0.0562127662342011 
1663 0.056238331615671 
1664 0.0562827342347451 
1665 0.0564704951035141 
1666 0.0564797178754217 
1667 0.0564827181828895 
1668 0.0565797817316347 
1669 0.0569340685654953 
1670 0.0570837527234443 
1671 0.0572061260464291 
1672 0.0572330982167197 
1673 0.0572842761805891 
1674 0.0573743839299217 
1675 0.0575186435275754 
1676 0.057538587509115 
1677 0.0577176737321539 
1678 0.0578575936383899 
1679 0.0579992774819948 
1680 0.0580438801712673 
1681 0.0581384774200536 
1682 0.0582645084934383 
1683 0.0582742373534841 
1684 0.0583055926262157 
1685 0.0585638367050378 
1686 0.0587061876209244 
1687 0.0587134393077137 
1688 0.0587185389909618 
1689 0.0590751378187677 
1690 0.0591305891622808 
1691 0.0591463225331995 
1692 0.0591723225176246 
1693 0.0593473337564724 
1694 0.0595605699776074 
1695 0.0596676629379034 
1696 0.0597574930056677 
1697 0.0597698034206846 
1698 0.0597984623452914 
1699 0.059878650815741 
1700 0.059890687252573 
1701 0.0599119242569315 
1702 0.0600326831651486 
1703 0.0601051561849834 
1704 0.0602267678611933 
1705 0.0603052082699752 
1706 0.0604111588411449 
1707 0.0604477130884698 
1708 0.0605544940936722 
1709 0.0606617640194855 
1710 0.0607406784902502 
1711 0.0607616906809046 
1712 0.0609770052104299 
1713 0.061074615567552 
1714 0.0610857913722697 
1715 0.0612116491319743 
1716 0.0612139522613653 
1717 0.0612459336547333 
1718 0.0612460123545437 
1719 0.0612530451170441 
1720 0.0612583244835116 
1721 0.061348259355346 
1722 0.0613916937661661 
1723 0.0617554624732104 
1724 0.0619621751889159 
1725 0.0619686651416595 
1726 0.0620188814370937 
1727 0.0622288491250034 
1728 0.0625400233445544 
1729 0.0626278677722364 
1730 0.0626400363772692 
1731 0.0627192161872456 
1732 0.0627909108958959 
1733 0.0629018705468971 
1734 0.0629138494113856 
1735 0.0630240813279881 
1736 0.063066805993664 
1737 0.0631160715318309 
1738 0.0633827835927671 
1739 0.0634024901266323 
1740 0.0635553323796483 
1741 0.0637136757564111 
1742 0.0637605617518862 
1743 0.0638387275936638 
1744 0.063851534516913 
1745 0.0638830536956749 
1746 0.0639171163271008 
1747 0.0639527968285014 
1748 0.0641478600098606 
1749 0.0642717545363179 
1750 0.0643914870678935 
1751 0.064559196616862 
1752 0.0645596101274908 
1753 0.0646093979407387 
1754 0.0646898000313759 
1755 0.0649639467303652 
1756 0.06500406199694 
1757 0.0650797465613006 
1758 0.0651592030918106 
1759 0.065159247922524 
1760 0.0653164189377521 
1761 0.0653634512512675 
1762 0.065423986928732 
1763 0.0655157374194107 
1764 0.065617448172925 
1765 0.0656684151857493 
1766 0.0656972747350552 
1767 0.0657145547840587 
1768 0.065770217775306 
1769 0.06584258801137 
1770 0.0659858622064192 
1771 0.0660140551426061 
1772 0.0660141462854121 
1773 0.0660141462854121 
1774 0.0661284464616137 
1775 0.0665853166362251 
1776 0.0666090865874788 
1777 0.0668025192824119 
1778 0.0670987750124622 
1779 0.0671143764376834 
1780 0.0672289066970148 
1781 0.0673187043881956 
1782 0.06733721503522 
1783 0.0673688523309898 
1784 0.0678242166653523 
1785 0.0679613667022701 
1786 0.0680250766105235 
1787 0.0681834109283574 
1788 0.0681869223789211 
1789 0.0682676710218114 
1790 0.0683196700496151 
1791 0.0683878919945041 
1792 0.0684085491738653 
1793 0.0684665164719416 
1794 0.0685295704327976 
1795 0.0685404664477175 
1796 0.068601131021854 
1797 0.0687918424584752 
1798 0.068793297400676 
1799 0.0689180208038624 
1800 0.0689183489653649 
1801 0.0689830583327813 
1802 0.0690087793282492 
1803 0.0692481631521363 
1804 0.0693037990266393 
1805 0.0693406356717082 
1806 0.0695208522995527 
1807 0.0696085614871799 
1808 0.069738445216207 
1809 0.0697918248323723 
1810 0.0698666873461591 
1811 0.0701914972212822 
1812 0.0703286537494417 
1813 0.07041978998045 
1814 0.0705272609500038 
1815 0.070651105810683 
1816 0.0706874429799095 
1817 0.0707772261593421 
1818 0.0707784673815349 
1819 0.0708546733293114 
1820 0.0708638964764667 
1821 0.0708705380076247 
1822 0.0709350928000166 
1823 0.0711742371724116 
1824 0.0711791772755682 
1825 0.0713387132366381 
1826 0.0713458768262284 
1827 0.0713717795545363 
1828 0.0714509916179954 
1829 0.0714950190792362 
1830 0.0716258954163466 
1831 0.0718101708490937 
1832 0.0718753565807955 
1833 0.0721210954660956 
1834 0.072136286845039 
1835 0.0723671997995659 
1836 0.0723990039411303 
1837 0.072533541443189 
1838 0.0725682420015543 
1839 0.0727575369396039 
1840 0.0728573978618972 
1841 0.0729260328927474 
1842 0.0729439007477769 
1843 0.0731239350510472 
1844 0.073145387988671 
1845 0.0732701691836061 
1846 0.0734769560570304 
1847 0.0735287294878512 
1848 0.073562705786662 
1849 0.0735941721365928 
1850 0.0736109933907954 
1851 0.0738118504460938 
1852 0.0738166267336339 
1853 0.073892648292136 
1854 0.0740831000057913 
1855 0.074188837994428 
1856 0.0743930898487908 
1857 0.0744118573376387 
1858 0.0747303807863638 
1859 0.0747470518677231 
1860 0.0747942058272813 
1861 0.0750258734366855 
1862 0.0754562884090139 
1863 0.0755623649388114 
1864 0.0757329126117039 
1865 0.0759636026435224 
1866 0.0762935649064979 
1867 0.0763893922946136 
1868 0.0765075433663403 
1869 0.0766300556521774 
1870 0.0771484114307187 
1871 0.0771662235702951 
1872 0.0772362143461111 
1873 0.0773146111793672 
1874 0.0774230795801675 
1875 0.0777349701548922 
1876 0.0778372254007706 
1877 0.0778492184218583 
1878 0.0779231381147144 
1879 0.0779789171617734 
1880 0.0781067693844871 
1881 0.0781777725681579 
1882 0.0781924530485393 
1883 0.0783294056062084 
1884 0.0783771198266394 
1885 0.0786162650248434 
1886 0.0786808990131456 
1887 0.0787152531139556 
1888 0.0787483121452708 
1889 0.078914433547118 
1890 0.0790519028517751 
1891 0.0790992885681098 
1892 0.0791193769980886 
1893 0.0792526931882965 
1894 0.0794008169513757 
1895 0.0796935949203123 
1896 0.0797214886940673 
1897 0.0797736634362395 
1898 0.079837653430742 
1899 0.0800222192267534 
1900 0.0800527086402969 
1901 0.0805207002454333 
1902 0.0806061234794146 
1903 0.0806479920148898 
1904 0.0807485881135083 
1905 0.0807882144666594 
1906 0.0808463936647966 
1907 0.0809825231364005 
1908 0.0810422437531236 
1909 0.0812383486045161 
1910 0.0812632143358857 
1911 0.0813392891165554 
1912 0.0814554302257283 
1913 0.0815728757237256 
1914 0.0818592434537271 
1915 0.0819757064026917 
1916 0.0820011021318264 
1917 0.0820715262732949 
1918 0.0824230050933132 
1919 0.0824548589704905 
1920 0.0829808949317381 
1921 0.0830191672875587 
1922 0.0831095984888343 
1923 0.0833299625018174 
1924 0.0833575261577427 
1925 0.0833673667858287 
1926 0.0833987291392113 
1927 0.0840596444203758 
1928 0.0840877397482692 
1929 0.084406236231175 
1930 0.084467474695244 
1931 0.0847799922404662 
1932 0.0848054700129053 
1933 0.0849305535594146 
1934 0.0850127653476549 
1935 0.085259709685777 
1936 0.085312009388494 
1937 0.0853763534716983 
1938 0.0854252139505342 
1939 0.085427962609951 
1940 0.0854485957155031 
1941 0.0855063227997937 
1942 0.085688204354086 
1943 0.085770318297031 
1944 0.0857759283326875 
1945 0.0859308264008872 
1946 0.0859626645478889 
1947 0.0860575182517001 
1948 0.0861071707289143 
1949 0.0862597412523658 
1950 0.0864311776352198 
1951 0.086450157660058 
1952 0.086879066122986 
1953 0.0869561930616621 
1954 0.0869928320230622 
1955 0.0870341064416083 
1956 0.0870485410879351 
1957 0.0872237231725207 
1958 0.0872367588395578 
1959 0.0873066839872765 
1960 0.087342509453507 
1961 0.0873642423763986 
1962 0.0874555541827826 
1963 0.0874555541827826 
1964 0.0875019635090537 
1965 0.087522188990215 
1966 0.0876061207805751 
1967 0.0876899383359754 
1968 0.0877844560239675 
1969 0.0881747088285167 
1970 0.0882513761690237 
1971 0.0884969506639823 
1972 0.0885072626510764 
1973 0.0885433435738942 
1974 0.0885485073064516 
1975 0.0885852367130267 
1976 0.0885962614514551 
1977 0.0890162694383276 
1978 0.0890294279820844 
1979 0.0892413081328534 
1980 0.0893101997528941 
1981 0.0893808800504448 
1982 0.0895086608218007 
1983 0.0895307535543385 
1984 0.0896395534700227 
1985 0.0896395534700227 
1986 0.0897381791617801 
1987 0.0898245825896893 
1988 0.0898895074525421 
1989 0.0899278096842959 
1990 0.0899688359983869 
1991 0.0903973079976187 
1992 0.0906378048194467 
1993 0.0906808219007921 
1994 0.0907393459565989 
1995 0.0909257868126265 
1996 0.0909581626331726 
1997 0.0909762754089721 
1998 0.0910896637433603 
1999 0.0913673776023536 
2000 0.0913700767901552 
2001 0.0913725469533242 
2002 0.0913869974858773 
2003 0.0914856776383137 
2004 0.0915051098051422 
2005 0.0915796928584725 
2006 0.0917133203141215 
2007 0.0917244710625681 
2008 0.0917738693049447 
2009 0.0918104670351367 
2010 0.0919153414637378 
2011 0.091923368820261 
2012 0.0919561578092163 
2013 0.0922260981293913 
2014 0.0922876609044452 
2015 0.0922991665273115 
2016 0.092389596729857 
2017 0.092440445977746 
2018 0.0926584724167406 
2019 0.092681209552205 
2020 0.0927809066754755 
2021 0.0927836109679367 
2022 0.0929999831369436 
2023 0.0930449023464801 
2024 0.0932995084748355 
2025 0.0933379008871743 
2026 0.093431571451244 
2027 0.0934330907178789 
2028 0.0935757194951174 
2029 0.093664846923368 
2030 0.0936771285906421 
2031 0.0938876900522725 
2032 0.0939583814242238 
2033 0.0940302023413269 
2034 0.0940387277687339 
2035 0.0941734480776653 
2036 0.094211214999048 
2037 0.0942120790048195 
2038 0.0944431748152952 
2039 0.0946291122373655 
2040 0.0946550444074624 
2041 0.0947795336593676 
2042 0.0948417618875459 
2043 0.0948607967823377 
2044 0.0952692891379694 
2045 0.0952884557872632 
2046 0.0957048747335219 
2047 0.0962650680038587 
2048 0.096297261073018 
2049 0.096366892210963 
2050 0.0964096320515015 
2051 0.0969844403377729 
2052 0.0969984953032332 
2053 0.0971800682720993 
2054 0.0974098951952202 
2055 0.0975550828324882 
2056 0.0975577597737821 
2057 0.0977795726347245 
2058 0.0977957667210791 
2059 0.0979818458600235 
2060 0.0981268611401062 
2061 0.0983618546036817 
2062 0.0984582927386502 
2063 0.098570312271965 
2064 0.0988982540133653 
2065 0.0989745240109691 
2066 0.099290742310466 
2067 0.0995839411498375 
2068 0.099791422719428 
2069 0.0999339614687556 
2070 0.0999413984909409 
2071 0.100053253954532 
2072 0.100275920192134 
2073 0.10057470612415 
2074 0.100590966093188 
2075 0.10060473505904 
2076 0.100885941746379 
2077 0.100908067676504 
2078 0.100983280594214 
2079 0.101441959140392 
2080 0.101527239791267 
2081 0.101650375230971 
2082 0.101794695966905 
2083 0.102002332401564 
2084 0.102195925935487 
2085 0.102284533803208 
2086 0.102423493956891 
2087 0.102423493956891 
2088 0.102441843920984 
2089 0.102446005059501 
2090 0.102452967131735 
2091 0.102578624580645 
2092 0.102721679042638 
2093 0.102953597471251 
2094 0.103144653716797 
2095 0.103390388436359 
2096 0.103435490754543 
2097 0.10349708591977 
2098 0.103532843963765 
2099 0.103594598102525 
2100 0.104062166990772 
2101 0.10422339230686 
2102 0.10433254732107 
2103 0.104413990857193 
2104 0.104590087150471 
2105 0.104605624682193 
2106 0.105534650700261 
2107 0.105840388721671 
2108 0.105898194623948 
2109 0.105930800036134 
2110 0.106053895504789 
2111 0.106070931095363 
2112 0.106070931095363 
2113 0.106238345715599 
2114 0.106302346268801 
2115 0.106537194082536 
2116 0.10662815727281 
2117 0.106673659002762 
2118 0.106676542893093 
2119 0.106676885883925 
2120 0.106809781715063 
2121 0.106998743506089 
2122 0.107093957468845 
2123 0.10714586506801 
2124 0.107246838926869 
2125 0.107535248054156 
2126 0.107740645001349 
2127 0.107803386459849 
2128 0.107897708773291 
2129 0.10797623173275 
2130 0.108020541950264 
2131 0.108220676713713 
2132 0.108257867927945 
2133 0.108403973003883 
2134 0.108688945500056 
2135 0.108877598875056 
2136 0.108981726444373 
2137 0.10906277600328 
2138 0.109152685189149 
2139 0.109183268217684 
2140 0.109367305528077 
2141 0.109436021559987 
2142 0.109584622320491 
2143 0.109744277197538 
2144 0.1099053919032 
2145 0.110278028816914 
2146 0.110389282717587 
2147 0.11041429387334 
2148 0.110568365786738 
2149 0.110792252781741 
2150 0.111103862778503 
2151 0.111125697613348 
2152 0.111524113798092 
2153 0.112136996500121 
2154 0.112364240678113 
2155 0.112473934422664 
2156 0.112572130245545 
2157 0.112951806384001 
2158 0.113047621501807 
2159 0.113067559080192 
2160 0.113356984903064 
2161 0.113422775595643 
2162 0.113434549378075 
2163 0.113436772390091 
2164 0.113449665683645 
2165 0.113468612594101 
2166 0.113561626703547 
2167 0.114061557448639 
2168 0.114259134957288 
2169 0.114296927935175 
2170 0.114300521236836 
2171 0.114444410864972 
2172 0.114545976620138 
2173 0.114550620723683 
2174 0.114550620723683 
2175 0.114754070684946 
2176 0.114785639904426 
2177 0.114988930483805 
2178 0.115116472442866 
2179 0.115121904916158 
2180 0.115263553996838 
2181 0.115461875865029 
2182 0.115541673194763 
2183 0.115611372617009 
2184 0.115905798583772 
2185 0.115921114794424 
2186 0.116234427424484 
2187 0.116260879876036 
2188 0.116346026844461 
2189 0.116431281830193 
2190 0.11657718164296 
2191 0.116726383188568 
2192 0.116727997821924 
2193 0.117415132193956 
2194 0.117443893267591 
2195 0.117500382849859 
2196 0.11754421311721 
2197 0.117676517513664 
2198 0.118054727722717 
2199 0.118716586116483 
2200 0.11877446708417 
2201 0.11885633680873 
2202 0.118899265566472 
2203 0.119208445930453 
2204 0.119295712809421 
2205 0.119609990849647 
2206 0.119861051246511 
2207 0.119960598851845 
2208 0.12001580276675 
2209 0.120106866565622 
2210 0.120155885502479 
2211 0.120343985802643 
2212 0.12054823169462 
2213 0.121869385819089 
2214 0.121986169967532 
2215 0.122046073720848 
2216 0.122648105602106 
2217 0.122897980625604 
2218 0.123323075321387 
2219 0.123408820007389 
2220 0.123422421287467 
2221 0.123544411736986 
2222 0.123617164341507 
2223 0.124287127276586 
2224 0.124331540621486 
2225 0.12446637830345 
2226 0.124572855187618 
2227 0.12475093674524 
2228 0.124843953848565 
2229 0.124941044100743 
2230 0.125076354164406 
2231 0.1252819561203 
2232 0.125301827863607 
2233 0.12536509923665 
2234 0.12536509923665 
2235 0.125424361944803 
2236 0.125434081830723 
2237 0.125546712407948 
2238 0.125709678797103 
2239 0.125785255168718 
2240 0.12583400037612 
2241 0.126238135509294 
2242 0.126572163922734 
2243 0.126592471144254 
2244 0.126652555267215 
2245 0.12670106239753 
2246 0.126789605424375 
2247 0.126862432623001 
2248 0.127310960059088 
2249 0.127449510041032 
2250 0.127458539576146 
2251 0.12749924973161 
2252 0.127597334457364 
2253 0.12770956977143 
2254 0.12776688367943 
2255 0.127845964371462 
2256 0.128030420609163 
2257 0.128299546361331 
2258 0.128354611221967 
2259 0.128724190531173 
2260 0.128809582877168 
2261 0.128874057216278 
2262 0.128924022514251 
2263 0.129251575994766 
2264 0.129316980137191 
2265 0.129413498784776 
2266 0.129524111695061 
2267 0.129862495333 
2268 0.129893693551976 
2269 0.129923169045701 
2270 0.130452830209425 
2271 0.130740693281266 
2272 0.130771323738545 
2273 0.130843237623406 
2274 0.130963774870066 
2275 0.131207659854925 
2276 0.131252111935943 
2277 0.131331879054657 
2278 0.131611670763577 
2279 0.131797224337504 
2280 0.131847117127651 
2281 0.132033362639325 
2282 0.132139212934635 
2283 0.132186045460437 
2284 0.13243126839869 
2285 0.132482443022039 
2286 0.13248869452863 
2287 0.132515650299062 
2288 0.132585901101239 
2289 0.132802060630659 
2290 0.132854968033631 
2291 0.132905173830234 
2292 0.133000615047166 
2293 0.133014860361437 
2294 0.133107717970142 
2295 0.13332399583193 
2296 0.133358365059537 
2297 0.133461697465633 
2298 0.133498369493963 
2299 0.13362273403237 
2300 0.133635844395117 
2301 0.133644403492589 
2302 0.133692272837409 
2303 0.133799222071432 
2304 0.134040174476924 
2305 0.134280361508327 
2306 0.134448986140956 
2307 0.134455062032577 
2308 0.134679720242914 
2309 0.134812573878742 
2310 0.134858553197527 
2311 0.134953793454655 
2312 0.135279740518269 
2313 0.135314550985129 
2314 0.135362834190153 
2315 0.135479740274475 
2316 0.135565605193068 
2317 0.13561172461266 
2318 0.135635401054544 
2319 0.135676170396321 
2320 0.135800018562158 
2321 0.135869280031349 
2322 0.136052834806893 
2323 0.136063052116217 
2324 0.13615659727227 
2325 0.136272876866261 
2326 0.136383940041504 
2327 0.136481352114015 
2328 0.136514034609689 
2329 0.136737012191938 
2330 0.137000811392439 
2331 0.137251867659181 
2332 0.137267139370304 
2333 0.137372413406797 
2334 0.137816654911252 
2335 0.137905381315744 
2336 0.137993598220343 
2337 0.138179451291393 
2338 0.13834092727554 
2339 0.13835435390476 
2340 0.138420416003946 
2341 0.138429781084511 
2342 0.138667567614218 
2343 0.139225017007743 
2344 0.139277748642858 
2345 0.13996354711749 
2346 0.139986322000759 
2347 0.140055538343552 
2348 0.140156264177287 
2349 0.140220260336504 
2350 0.140371731563898 
2351 0.140565075182817 
2352 0.140579706040516 
2353 0.140615609239195 
2354 0.140766387247173 
2355 0.140971441956946 
2356 0.141083082786587 
2357 0.141207733463032 
2358 0.141283953536451 
2359 0.141302395627093 
2360 0.141313413529829 
2361 0.141456780019114 
2362 0.1415310927573 
2363 0.141538681564633 
2364 0.141693075947904 
2365 0.141701957832593 
2366 0.141927818590418 
2367 0.142004125565954 
2368 0.142071351357989 
2369 0.142097727359976 
2370 0.142376111415402 
2371 0.142417077310455 
2372 0.142884496107325 
2373 0.142931424967224 
2374 0.142968470173339 
2375 0.142983171010431 
2376 0.14303807391933 
2377 0.143231638508027 
2378 0.143342809218132 
2379 0.143842024990825 
2380 0.143842024990825 
2381 0.14389237332218 
2382 0.143938949663567 
2383 0.144406265513949 
2384 0.144464319688756 
2385 0.144752235280595 
2386 0.14475665965861 
2387 0.144767025998333 
2388 0.144777685264312 
2389 0.144873108608744 
2390 0.145153945932672 
2391 0.145264445049804 
2392 0.145952546756444 
2393 0.146107027008715 
2394 0.146224365657393 
2395 0.146226671683644 
2396 0.146436752337012 
2397 0.146701115805689 
2398 0.146758793395803 
2399 0.147111049568414 
2400 0.147189241454045 
2401 0.147241314534074 
2402 0.147518418752229 
2403 0.147626370437262 
2404 0.147645296787264 
2405 0.147838739174494 
2406 0.148026449826226 
2407 0.148318481349441 
2408 0.148362042761946 
2409 0.14839961763407 
2410 0.148592110288283 
2411 0.148731942382395 
2412 0.148934085053494 
2413 0.149037472005197 
2414 0.149067855991034 
2415 0.149439254888209 
2416 0.149519798547262 
2417 0.149764746087025 
2418 0.150131344339764 
2419 0.150272787334574 
2420 0.150528044820476 
2421 0.150724865075418 
2422 0.150971933322379 
2423 0.15113584766002 
2424 0.151781321879302 
2425 0.151952167215454 
2426 0.152072446703998 
2427 0.15265774070719 
2428 0.152733647149124 
2429 0.152752764007302 
2430 0.152905039059791 
2431 0.152974407639212 
2432 0.153043690777833 
2433 0.153350966228895 
2434 0.15337934714846 
2435 0.153393744494965 
2436 0.153580449906114 
2437 0.153875829433122 
2438 0.154388994195475 
2439 0.154511386963063 
2440 0.154683130427629 
2441 0.154771819552857 
2442 0.155044890477991 
2443 0.155276655124729 
2444 0.155503276200519 
2445 0.155731630241543 
2446 0.15577215396386 
2447 0.156363957010133 
2448 0.156411020788036 
2449 0.156531609785855 
2450 0.156547468296927 
2451 0.15718914109931 
2452 0.157469925970153 
2453 0.157498668182903 
2454 0.157616847346756 
2455 0.157625500375586 
2456 0.157700195920711 
2457 0.157756496264663 
2458 0.157849645625918 
2459 0.158267701863686 
2460 0.158882745983701 
2461 0.159259786250953 
2462 0.159286899131833 
2463 0.15937195732616 
2464 0.159528055516196 
2465 0.159941138585181 
2466 0.160099576353456 
2467 0.160276215120467 
2468 0.160327208862004 
2469 0.160488754057078 
2470 0.160526460521924 
2471 0.160915275212214 
2472 0.161045832325005 
2473 0.161107650853016 
2474 0.161411433820967 
2475 0.161609235367342 
2476 0.161686805198365 
2477 0.16171076411192 
2478 0.161775252283927 
2479 0.161875544517267 
2480 0.161997101104175 
2481 0.162175313663724 
2482 0.162289762793486 
2483 0.162322773559097 
2484 0.16255711736961 
2485 0.16267826302544 
2486 0.162694058380162 
2487 0.162836185137496 
2488 0.162936386309967 
2489 0.163001232097306 
2490 0.16326457005075 
2491 0.163741089836368 
2492 0.163764170582648 
2493 0.163846961596735 
2494 0.164004067444248 
2495 0.164058102059452 
2496 0.164299977114573 
2497 0.164385855449702 
2498 0.164670274945984 
2499 0.164806461908691 
2500 0.165662869377185 
2501 0.165669312732517 
2502 0.165705601871126 
2503 0.165951196835604 
2504 0.166188255029472 
2505 0.166331831525704 
2506 0.166386302575581 
2507 0.166589079116038 
2508 0.166606075705693 
2509 0.166646719148019 
2510 0.166838931092241 
2511 0.167008417720859 
2512 0.167036883596338 
2513 0.167195620454188 
2514 0.167205104569892 
2515 0.167666601047585 
2516 0.168169759450048 
2517 0.168328176251712 
2518 0.168556756000016 
2519 0.168590355204562 
2520 0.168643975583918 
2521 0.16872912364471 
2522 0.169010552120792 
2523 0.169150595305521 
2524 0.169209298453312 
2525 0.169406698487754 
2526 0.169925687647005 
2527 0.170537993814646 
2528 0.170568255714272 
2529 0.170623192786603 
2530 0.170671151947368 
2531 0.170754330115917 
2532 0.170860511423033 
2533 0.170901373362023 
2534 0.171150974779299 
2535 0.171205732352242 
2536 0.171257838348296 
2537 0.171294584591365 
2538 0.171449164663459 
2539 0.171659141790764 
2540 0.171682761433178 
2541 0.171912510301638 
2542 0.172210709483621 
2543 0.172258670103893 
2544 0.17225961156247 
2545 0.172385919876268 
2546 0.172487934181409 
2547 0.172492066711226 
2548 0.172585586001253 
2549 0.173066322890089 
2550 0.173234175968382 
2551 0.173536624048545 
2552 0.174056882716187 
2553 0.174208657221607 
2554 0.174208657221607 
2555 0.174338732964816 
2556 0.174436271563503 
2557 0.17455999191232 
2558 0.17465622598212 
2559 0.174857116372738 
2560 0.174868532145209 
2561 0.175157524199808 
2562 0.17557781898336 
2563 0.176009512401761 
2564 0.176184742910266 
2565 0.176212310657947 
2566 0.176786042861427 
2567 0.176926410313671 
2568 0.177869954119658 
2569 0.17806029961167 
2570 0.178460903542844 
2571 0.178580193790533 
2572 0.178653275244706 
2573 0.17870340819347 
2574 0.178716977162299 
2575 0.178763213598464 
2576 0.17881079535754 
2577 0.178873452702084 
2578 0.17888582579704 
2579 0.179067527125561 
2580 0.179417391218216 
2581 0.179455851687555 
2582 0.179896247100035 
2583 0.180208676736646 
2584 0.180317627368412 
2585 0.180604212287498 
2586 0.180845300377305 
2587 0.181123793971261 
2588 0.181143115885058 
2589 0.181201611317752 
2590 0.181389149461959 
2591 0.181537035064913 
2592 0.181561330889791 
2593 0.181562925657075 
2594 0.181608763898858 
2595 0.181994617251916 
2596 0.182000501007627 
2597 0.182647059447832 
2598 0.182652559989609 
2599 0.183322636810137 
2600 0.183610209134682 
2601 0.183634520106656 
2602 0.183637714211218 
2603 0.183722079392663 
2604 0.183882888207609 
2605 0.184076818466831 
2606 0.184295941826922 
2607 0.18433027248918 
2608 0.184680346694259 
2609 0.184745860694963 
2610 0.184836856358463 
2611 0.1848838922353 
2612 0.184940447052974 
2613 0.185097691504886 
2614 0.185176030167389 
2615 0.185176030167389 
2616 0.18521045085879 
2617 0.185434110787868 
2618 0.185486695508615 
2619 0.185653795162326 
2620 0.186279632364823 
2621 0.186279632364823 
2622 0.186497874380445 
2623 0.186579727097857 
2624 0.186730057459232 
2625 0.187095960166274 
2626 0.187190941362863 
2627 0.187334052888684 
2628 0.187454640549874 
2629 0.187657548882147 
2630 0.187930882805478 
2631 0.188308853721858 
2632 0.18854433750755 
2633 0.188579052579488 
2634 0.188857745246061 
2635 0.188906698462196 
2636 0.188928826993432 
2637 0.189048738908045 
2638 0.18920356494631 
2639 0.189279173450407 
2640 0.189414532175717 
2641 0.190027990382402 
2642 0.190028387284939 
2643 0.190055402119687 
2644 0.190289477259564 
2645 0.190331211697041 
2646 0.190420424336071 
2647 0.190458321303864 
2648 0.190495525132936 
2649 0.190518689127948 
2650 0.190533188465317 
2651 0.190630727593028 
2652 0.190642132539835 
2653 0.190913264254973 
2654 0.191233791192253 
2655 0.192098185590296 
2656 0.192265486904543 
2657 0.192529906669311 
2658 0.192616642740326 
2659 0.192786471884234 
2660 0.193215730387864 
2661 0.193217586351303 
2662 0.19327133554712 
2663 0.193539609001749 
2664 0.194030472874762 
2665 0.194693010375163 
2666 0.194980925563411 
2667 0.195311014808268 
2668 0.195418247067183 
2669 0.195430270462496 
2670 0.19562632207607 
2671 0.195910580348424 
2672 0.196030277652616 
2673 0.196170537147926 
2674 0.196577147402557 
2675 0.196668435587597 
2676 0.19690444830152 
2677 0.197247849917305 
2678 0.19729832155944 
2679 0.19735063498375 
2680 0.197458529840455 
2681 0.197701681170607 
2682 0.197907885064384 
2683 0.197936269223021 
2684 0.198032153331529 
2685 0.198032153331529 
2686 0.198226318734351 
2687 0.198241861938948 
2688 0.198316749800166 
2689 0.198745127717156 
2690 0.199217966619825 
2691 0.199223271581971 
2692 0.199362461532706 
2693 0.19944089185513 
2694 0.199535167598213 
2695 0.199677338485181 
2696 0.199772606045402 
2697 0.199783681698556 
2698 0.200518585386428 
2699 0.200723608654022 
2700 0.200848573833429 
2701 0.200910941028075 
2702 0.200967925204211 
2703 0.201031465019974 
2704 0.20118909852317 
2705 0.201850847177659 
2706 0.202727018345845 
2707 0.202948080696453 
2708 0.203430622985792 
2709 0.203584831630087 
2710 0.203813692196898 
2711 0.20386441926974 
2712 0.203995787646737 
2713 0.204053861477041 
2714 0.204165253213177 
2715 0.204269351304771 
2716 0.204332232344805 
2717 0.20442143633167 
2718 0.204493779793099 
2719 0.204582591570078 
2720 0.204849584068741 
2721 0.205067954927533 
2722 0.205545471086434 
2723 0.205668309821848 
2724 0.205961793139427 
2725 0.206017982388421 
2726 0.206021654447706 
2727 0.206057753255775 
2728 0.206739920488821 
2729 0.20675838711164 
2730 0.206797001780421 
2731 0.206904828907378 
2732 0.206957852725538 
2733 0.207215543819834 
2734 0.207215543819834 
2735 0.207274396045384 
2736 0.207421792820734 
2737 0.207578119264639 
2738 0.207605256384748 
2739 0.207797886214871 
2740 0.208016799641819 
2741 0.208074168818649 
2742 0.208243874416066 
2743 0.20829718243217 
2744 0.208492392757726 
2745 0.208790137582159 
2746 0.20924426756108 
2747 0.209273879952216 
2748 0.209423324405821 
2749 0.21004475095034 
2750 0.21020500798878 
2751 0.210454364150877 
2752 0.210465358166227 
2753 0.210949396829961 
2754 0.212042494154637 
2755 0.212062929258626 
2756 0.212307953822837 
2757 0.212398920144841 
2758 0.21245978559552 
2759 0.212648797000666 
2760 0.213340095972399 
2761 0.213478375695035 
2762 0.213479743997242 
2763 0.213535113680282 
2764 0.213595500252553 
2765 0.213625706852322 
2766 0.214006074704407 
2767 0.214033103690907 
2768 0.214374529346365 
2769 0.214640716482741 
2770 0.215119405999697 
2771 0.215188523450502 
2772 0.215620875025778 
2773 0.216173962410603 
2774 0.216271744501214 
2775 0.21652082374862 
2776 0.216885717051477 
2777 0.216929857272223 
2778 0.217152381063521 
2779 0.217462531036523 
2780 0.217590555479785 
2781 0.217725116906419 
2782 0.217733144272055 
2783 0.218600461886029 
2784 0.219019517981761 
2785 0.219073329622787 
2786 0.219298891713146 
2787 0.219489894870553 
2788 0.219548201144287 
2789 0.2196872719916 
2790 0.219955235579368 
2791 0.220035880524575 
2792 0.22036240738663 
2793 0.220429600423973 
2794 0.220462601829261 
2795 0.220476749291557 
2796 0.220506557042387 
2797 0.22071946397897 
2798 0.221017854938131 
2799 0.221152265746004 
2800 0.221188652225256 
2801 0.221188652225256 
2802 0.22164991475617 
2803 0.22183026866953 
2804 0.221909265455577 
2805 0.221959869677002 
2806 0.222111047032813 
2807 0.222114118089013 
2808 0.22215269882954 
2809 0.222218156757239 
2810 0.222365363555837 
2811 0.222436730062517 
2812 0.222436730062517 
2813 0.222436730062517 
2814 0.222436730062517 
2815 0.222439042822081 
2816 0.222457885884808 
2817 0.222535975837679 
2818 0.222613935695388 
2819 0.222623509919324 
2820 0.222676755876189 
2821 0.222834034268697 
2822 0.223074907425474 
2823 0.223689917936386 
2824 0.223764754989768 
2825 0.223928180471464 
2826 0.224178223550094 
2827 0.224709751559725 
2828 0.224741197337612 
2829 0.224869667238667 
2830 0.225071456891765 
2831 0.225108051218951 
2832 0.225554557840907 
2833 0.225556479413872 
2834 0.225630408001346 
2835 0.225914280150711 
2836 0.225914280150711 
2837 0.225940127498445 
2838 0.225984655142949 
2839 0.226492314952017 
2840 0.226651596015548 
2841 0.226749537370108 
2842 0.226768295664509 
2843 0.226893764696037 
2844 0.226945717871685 
2845 0.227928488549943 
2846 0.228097198429928 
2847 0.228222365741633 
2848 0.228222365741633 
2849 0.228349967250155 
2850 0.228384559347682 
2851 0.228552462950112 
2852 0.228663655273579 
2853 0.229079461040676 
2854 0.22911195672747 
2855 0.22929418730928 
2856 0.229302426784537 
2857 0.229706544363958 
2858 0.229864213488811 
2859 0.230081276513261 
2860 0.230096241349358 
2861 0.230273104341593 
2862 0.230582617244323 
2863 0.230912997152515 
2864 0.231250345854605 
2865 0.231794120593215 
2866 0.23184708199619 
2867 0.231930582431944 
2868 0.232548529309369 
2869 0.23279777434088 
2870 0.233068863823523 
2871 0.233349560022631 
2872 0.23364462605475 
2873 0.233690549810251 
2874 0.233804096053941 
2875 0.233848063200286 
2876 0.234732771583215 
2877 0.234872429992046 
2878 0.235362592735466 
2879 0.235580455195982 
2880 0.236148804271047 
2881 0.236408229439226 
2882 0.236778654402846 
2883 0.23762631117366 
2884 0.237798661399622 
2885 0.237898087528904 
2886 0.23797630541872 
2887 0.238042361325831 
2888 0.238042866737241 
2889 0.238050983670085 
2890 0.238065675542632 
2891 0.238194557739074 
2892 0.238201698859392 
2893 0.238480949683537 
2894 0.238492421708359 
2895 0.238729162086419 
2896 0.238751587131029 
2897 0.23900167170014 
2898 0.239137746538226 
2899 0.239318944389496 
2900 0.239441690397511 
2901 0.239604351065186 
2902 0.239687193489677 
2903 0.240150531665276 
2904 0.240276109412657 
2905 0.240374917282139 
2906 0.240486494533087 
2907 0.240663472276176 
2908 0.24074785110065 
2909 0.240941920323998 
2910 0.241209574448441 
2911 0.24122796943565 
2912 0.241265308920735 
2913 0.242224297971332 
2914 0.242462193105795 
2915 0.243010383432906 
2916 0.243363997790297 
2917 0.243603242185841 
2918 0.243953843289312 
2919 0.243956106436546 
2920 0.244076946038603 
2921 0.244220167183466 
2922 0.244277434970473 
2923 0.244548222483942 
2924 0.244784970104316 
2925 0.245529798238857 
2926 0.245665086478036 
2927 0.245737859622625 
2928 0.245997357946434 
2929 0.246803657185131 
2930 0.246884821649563 
2931 0.247065262256818 
2932 0.247169787021502 
2933 0.247291128800393 
2934 0.24758167290662 
2935 0.247590985348623 
2936 0.24773156423632 
2937 0.247843810347108 
2938 0.248729351199885 
2939 0.249141842495527 
2940 0.249142350649505 
2941 0.249472172661436 
2942 0.249492608802112 
2943 0.249932460195825 
2944 0.249953799129765 
2945 0.249962441369316 
2946 0.250012970096632 
2947 0.250481645521027 
2948 0.250642440306665 
2949 0.251097155292603 
2950 0.25116250771401 
2951 0.251238833537953 
2952 0.251257847905507 
2953 0.251257847905507 
2954 0.251498805797359 
2955 0.251622145583134 
2956 0.251704297606184 
2957 0.251775543974598 
2958 0.252058049929017 
2959 0.252059331599512 
2960 0.252314468804916 
2961 0.252331508452443 
2962 0.252508170099951 
2963 0.253011329448061 
2964 0.253160060164401 
2965 0.253304608537644 
2966 0.253335469410098 
2967 0.253358126664227 
2968 0.253495521128191 
2969 0.253626417907616 
2970 0.254025720161541 
2971 0.254307245176205 
2972 0.255665892285974 
2973 0.256185976754513 
2974 0.256386373955209 
2975 0.256467700999265 
2976 0.256467818591026 
2977 0.256694205277197 
2978 0.256723127801645 
2979 0.257432912063604 
2980 0.257461806043421 
2981 0.257684707795011 
2982 0.258172558434769 
2983 0.258291467097512 
2984 0.258421711551538 
2985 0.258519110121409 
2986 0.258562853173737 
2987 0.258851209269382 
2988 0.258993695419331 
2989 0.25943530682298 
2990 0.25957824577608 
2991 0.2599117637331 
2992 0.259945814148268 
2993 0.260215775183187 
2994 0.260240920461995 
2995 0.260285747990936 
2996 0.260286248847044 
2997 0.260360503790468 
2998 0.260404875267703 
2999 0.260843380305567 
3000 0.261121626351137 
3001 0.261603504235212 
3002 0.261648076298827 
3003 0.261674596764736 
3004 0.261751638997766 
3005 0.261877649254431 
3006 0.261892719545563 
3007 0.262041637200733 
3008 0.26208419163243 
3009 0.262165159580921 
3010 0.262223118633907 
3011 0.262226224898245 
3012 0.262238924091474 
3013 0.262469660435342 
3014 0.262767729462304 
3015 0.262877398084453 
3016 0.262971692190861 
3017 0.263014762394683 
3018 0.263398991732402 
3019 0.26355789802208 
3020 0.263808074199437 
3021 0.26398570898216 
3022 0.264519231870471 
3023 0.264582009290695 
3024 0.265061836614786 
3025 0.265081780816003 
3026 0.265141273339677 
3027 0.265299370425234 
3028 0.265447450158949 
3029 0.265550501405679 
3030 0.265619649443951 
3031 0.265752637631091 
3032 0.2657602395081 
3033 0.265825452026505 
3034 0.266123224215187 
3035 0.266180782021181 
3036 0.266481385923126 
3037 0.267351593717783 
3038 0.267807032722271 
3039 0.267819913537659 
3040 0.267933213805835 
3041 0.268014884674286 
3042 0.26803419382843 
3043 0.268113544033242 
3044 0.268862784114298 
3045 0.268894127184163 
3046 0.270236474989824 
3047 0.270354503181686 
3048 0.270442030641855 
3049 0.270738421687785 
3050 0.270859946722324 
3051 0.271231783580134 
3052 0.27125790869928 
3053 0.271602060473152 
3054 0.271863300847579 
3055 0.271868716029401 
3056 0.272073087065468 
3057 0.272299856633154 
3058 0.272299856633154 
3059 0.272400646879874 
3060 0.272464308251087 
3061 0.273027179211495 
3062 0.273083313908469 
3063 0.273095886151952 
3064 0.27355068863872 
3065 0.273624878165351 
3066 0.27442344957858 
3067 0.274505196160757 
3068 0.274537479098067 
3069 0.274732446310467 
3070 0.275234353338099 
3071 0.275270707200452 
3072 0.27529767381243 
3073 0.275314755507577 
3074 0.275680195888199 
3075 0.276375642904768 
3076 0.276490094583258 
3077 0.277025727679857 
3078 0.277074792268165 
3079 0.277103180828527 
3080 0.278069231541046 
3081 0.278174553516126 
3082 0.278226353117727 
3083 0.278256377665546 
3084 0.278348307249301 
3085 0.278401327469106 
3086 0.278863637718313 
3087 0.278939649313238 
3088 0.279010138729822 
3089 0.279335677666225 
3090 0.279374350883049 
3091 0.279405756813971 
3092 0.279441858056881 
3093 0.280061364883675 
3094 0.280259749262279 
3095 0.280301871207234 
3096 0.280801708888227 
3097 0.280872647261978 
3098 0.280983630474148 
3099 0.281001160476394 
3100 0.281330774606149 
3101 0.281466867504316 
3102 0.282230837552057 
3103 0.28228106695491 
3104 0.282386165718332 
3105 0.282676490938169 
3106 0.282988108488913 
3107 0.283202481980822 
3108 0.283751060752439 
3109 0.283847278057869 
3110 0.28396492112389 
3111 0.284259159254442 
3112 0.284754792609239 
3113 0.28492926070628 
3114 0.28497777006223 
3115 0.285379949164002 
3116 0.285550091932931 
3117 0.286190083621847 
3118 0.286521080792844 
3119 0.286585475299387 
3120 0.28659295553759 
3121 0.286623988206448 
3122 0.28668595449086 
3123 0.288156643678839 
3124 0.288315853450331 
3125 0.288428388023759 
3126 0.288638039626059 
3127 0.288708426325329 
3128 0.288815811346464 
3129 0.289445994188147 
3130 0.289964371083443 
3131 0.290087089155187 
3132 0.290381868436327 
3133 0.290387179608698 
3134 0.290416140492434 
3135 0.290733691566852 
3136 0.290788098883193 
3137 0.290818840137904 
3138 0.29083728074309 
3139 0.290993636666245 
3140 0.291034106776377 
3141 0.291170056875613 
3142 0.291321686343949 
3143 0.291895509847731 
3144 0.291955304510242 
3145 0.292033937168757 
3146 0.292266964178187 
3147 0.292518111660038 
3148 0.292540145137899 
3149 0.292643648537688 
3150 0.292770673418518 
3151 0.292772494712357 
3152 0.293154267003264 
3153 0.293158576219246 
3154 0.293357393607594 
3155 0.293917613206847 
3156 0.293942559531794 
3157 0.293942559531794 
3158 0.293979962406247 
3159 0.294162125918911 
3160 0.294255508730507 
3161 0.294286647415167 
3162 0.294512255225982 
3163 0.29455671659133 
3164 0.294739548066435 
3165 0.295160396402475 
3166 0.295316735519882 
3167 0.295616067934008 
3168 0.296025933218694 
3169 0.296435236236655 
3170 0.29649172077981 
3171 0.296925110061737 
3172 0.297118058539921 
3173 0.297141149925217 
3174 0.297418540224335 
3175 0.297443833862162 
3176 0.297708819399364 
3177 0.297804623005262 
3178 0.297857376979526 
3179 0.298050337996017 
3180 0.298144764907924 
3181 0.298193747832681 
3182 0.298290388595335 
3183 0.298406261109536 
3184 0.298449311864611 
3185 0.298482519635412 
3186 0.298754269163002 
3187 0.298754269163002 
3188 0.298995518573291 
3189 0.299205941415552 
3190 0.299438227072053 
3191 0.299632660527665 
3192 0.299725107696543 
3193 0.299774373082995 
3194 0.300027975286642 
3195 0.300232052388468 
3196 0.300345321490667 
3197 0.300564788588779 
3198 0.300770161321695 
3199 0.300873972443756 
3200 0.301413046408157 
3201 0.301681392817806 
3202 0.302407760422723 
3203 0.302497810286826 
3204 0.302579453121459 
3205 0.302715419809684 
3206 0.302794236245139 
3207 0.302805054422351 
3208 0.302819992511752 
3209 0.303381454419772 
3210 0.303488112368314 
3211 0.30355075289236 
3212 0.303594292047229 
3213 0.303696318574859 
3214 0.304234882875321 
3215 0.305027220307068 
3216 0.305056856718275 
3217 0.305119953402064 
3218 0.305170944690507 
3219 0.305403637228763 
3220 0.305739400940223 
3221 0.305742879394675 
3222 0.306393539183783 
3223 0.306422028916044 
3224 0.306932810799272 
3225 0.307229835195545 
3226 0.307230139900776 
3227 0.307359305312609 
3228 0.307380340312281 
3229 0.30762097908713 
3230 0.307738357495113 
3231 0.307949620768261 
3232 0.308022076220388 
3233 0.30860710933152 
3234 0.308714079310925 
3235 0.308820211740156 
3236 0.308852383103799 
3237 0.309078961934254 
3238 0.309463958804402 
3239 0.309490370081624 
3240 0.309996278698374 
3241 0.310141529681891 
3242 0.310385130294355 
3243 0.31047154253069 
3244 0.310485157686549 
3245 0.310568949812656 
3246 0.310742962491471 
3247 0.311056514147166 
3248 0.311324271327259 
3249 0.311414393811082 
3250 0.311576614337573 
3251 0.311831190181556 
3252 0.311868928906509 
3253 0.311942893304843 
3254 0.312250281386652 
3255 0.312667426205118 
3256 0.312769118950684 
3257 0.31313955967081 
3258 0.313507396826217 
3259 0.313693995964183 
3260 0.313740980864544 
3261 0.313853841439685 
3262 0.314102654149902 
3263 0.314565572028399 
3264 0.314656438587863 
3265 0.314722970945019 
3266 0.315626618440185 
3267 0.315652485532984 
3268 0.316418024062113 
3269 0.316709298974394 
3270 0.316878570593869 
3271 0.317381610152109 
3272 0.317507628249117 
3273 0.317826816087979 
3274 0.31816768466202 
3275 0.318255688077609 
3276 0.318680478427376 
3277 0.319003277143861 
3278 0.319136274266983 
3279 0.319259621334967 
3280 0.319530596084063 
3281 0.319613737420517 
3282 0.319626355266985 
3283 0.320003960541088 
3284 0.320080760715817 
3285 0.320224365762132 
3286 0.320285192785853 
3287 0.320368203116246 
3288 0.320394209670401 
3289 0.32059538957619 
3290 0.320764108849591 
3291 0.320880072255579 
3292 0.321115408385342 
3293 0.321931974276749 
3294 0.322079726006647 
3295 0.322153135101827 
3296 0.32233341073826 
3297 0.322461482752709 
3298 0.322608983054111 
3299 0.323688173468492 
3300 0.323700698290409 
3301 0.323726602072577 
3302 0.324019781410274 
3303 0.324084898374168 
3304 0.324269349898255 
3305 0.324301670239463 
3306 0.324750543497559 
3307 0.325025327320318 
3308 0.325675759144859 
3309 0.326128486136978 
3310 0.326203609461277 
3311 0.326267553503158 
3312 0.326386326074955 
3313 0.326484605829477 
3314 0.326943832669021 
3315 0.326952734047159 
3316 0.327077844137913 
3317 0.327213985627343 
3318 0.327710617420911 
3319 0.328230776894433 
3320 0.328387430812434 
3321 0.328516259264028 
3322 0.329288278553303 
3323 0.329467602693541 
3324 0.329590050539896 
3325 0.329995499653168 
3326 0.330132809262008 
3327 0.330445211155744 
3328 0.330904109981842 
3329 0.331290427559288 
3330 0.331381662907291 
3331 0.332824178572254 
3332 0.332949142104817 
3333 0.333341653422729 
3334 0.333382704629712 
3335 0.333803889224031 
3336 0.334060754413002 
3337 0.334179575772468 
3338 0.334486019587637 
3339 0.33517151270188 
3340 0.335240898403176 
3341 0.335409897879659 
3342 0.335680491324678 
3343 0.335740821323403 
3344 0.335771327331258 
3345 0.33610103746295 
3346 0.336315425676768 
3347 0.336393772329042 
3348 0.336631705243654 
3349 0.337164704231472 
3350 0.337501490535305 
3351 0.337517946426988 
3352 0.337637839441487 
3353 0.337843132111428 
3354 0.33796503425587 
3355 0.338122751392765 
3356 0.338228133055347 
3357 0.338325050826616 
3358 0.33855336381818 
3359 0.338828255047369 
3360 0.33893554645139 
3361 0.338951264738744 
3362 0.339165164344074 
3363 0.339191946786083 
3364 0.339396027719173 
3365 0.339824093913773 
3366 0.340133052156865 
3367 0.34018743623974 
3368 0.340462313007887 
3369 0.34064751538868 
3370 0.340677862073119 
3371 0.340973466103109 
3372 0.341022650227182 
3373 0.341664098405141 
3374 0.342068534745287 
3375 0.342910226121707 
3376 0.343490611798523 
3377 0.343637200111433 
3378 0.343866978389423 
3379 0.344225272369528 
3380 0.344683931424515 
3381 0.344810445606526 
3382 0.345011824352063 
3383 0.345051141391377 
3384 0.34520580508427 
3385 0.345508738173795 
3386 0.345954738921784 
3387 0.345987285309994 
3388 0.346493112890206 
3389 0.346565161129116 
3390 0.346951273825833 
3391 0.346982839068449 
3392 0.347098477026148 
3393 0.347438972902366 
3394 0.347507082475118 
3395 0.347793299807756 
3396 0.3478171586202 
3397 0.348091320628401 
3398 0.348115898932374 
3399 0.348194023440438 
3400 0.348194924957682 
3401 0.348535133448688 
3402 0.348639004091028 
3403 0.348660444264619 
3404 0.348683511063588 
3405 0.348923329696455 
3406 0.348964492874066 
3407 0.348964492874066 
3408 0.349210460570762 
3409 0.349251594472701 
3410 0.349438946255691 
3411 0.349518582991191 
3412 0.349679516967382 
3413 0.35001551913171 
3414 0.350016683587653 
3415 0.350147461503813 
3416 0.350374309754567 
3417 0.350378823006858 
3418 0.350390256541523 
3419 0.350621841165022 
3420 0.350891416596826 
3421 0.3509742771737 
3422 0.351083942049563 
3423 0.351483349418299 
3424 0.351985299002464 
3425 0.352051369431544 
3426 0.352168688993696 
3427 0.352281494413688 
3428 0.352505834406124 
3429 0.352521200127664 
3430 0.35256419608697 
3431 0.353102467770088 
3432 0.353210321389356 
3433 0.353262207957974 
3434 0.35329887046391 
3435 0.353530616947888 
3436 0.354144791045368 
3437 0.354602171162805 
3438 0.354633609885065 
3439 0.354633609885065 
3440 0.354794120443391 
3441 0.354849187623523 
3442 0.355211490216532 
3443 0.355313069499444 
3444 0.355495236999858 
3445 0.35565207549932 
3446 0.355678463539427 
3447 0.355790635126014 
3448 0.355813953423954 
3449 0.355836602963064 
3450 0.355879203924405 
3451 0.355953916840253 
3452 0.356036188999667 
3453 0.356041876514759 
3454 0.356187096309114 
3455 0.356187096309114 
3456 0.356338624257495 
3457 0.356338624257495 
3458 0.356347938289943 
3459 0.356468937373134 
3460 0.356551366622352 
3461 0.356698935543595 
3462 0.357278479270574 
3463 0.357949378186995 
3464 0.357976281180254 
3465 0.358223750825701 
3466 0.358532221201904 
3467 0.358650877629174 
3468 0.359475548455183 
3469 0.359560518668647 
3470 0.359909368270549 
3471 0.360059517315279 
3472 0.360185834672323 
3473 0.360247284921707 
3474 0.360438940973427 
3475 0.360673183205987 
3476 0.360727856148117 
3477 0.36084978594977 
3478 0.360987153692689 
3479 0.361386892732597 
3480 0.362343476056388 
3481 0.362369437118492 
3482 0.362494373410785 
3483 0.362597274770479 
3484 0.363242066188761 
3485 0.363575198487601 
3486 0.363654431177099 
3487 0.364130942417207 
3488 0.364281255904051 
3489 0.364730333131612 
3490 0.36519450357543 
3491 0.365735905151343 
3492 0.365746115176598 
3493 0.365960194930035 
3494 0.366275558045023 
3495 0.366754385406177 
3496 0.367069398657059 
3497 0.367772569874572 
3498 0.368619967660097 
3499 0.369186283468896 
3500 0.369348586393316 
3501 0.369497606834163 
3502 0.369721767560209 
3503 0.369721767560209 
3504 0.369721767560209 
3505 0.370006130564517 
3506 0.37069374665998 
3507 0.370789299480223 
3508 0.371023302262368 
3509 0.371661702303286 
3510 0.371960094750857 
3511 0.372284518781936 
3512 0.372411814954907 
3513 0.372717423657672 
3514 0.373802836588998 
3515 0.374224665559574 
3516 0.374239739183963 
3517 0.374750476517434 
3518 0.374813863691157 
3519 0.375070793338355 
3520 0.375222115474665 
3521 0.375601364482951 
3522 0.375809391654144 
3523 0.376048795274075 
3524 0.376547214155099 
3525 0.376895050884247 
3526 0.376958301048567 
3527 0.376965410693786 
3528 0.376989468913098 
3529 0.377480701601346 
3530 0.377696018941731 
3531 0.377802828876908 
3532 0.378102763375663 
3533 0.378103844410261 
3534 0.378305286816573 
3535 0.378355402117409 
3536 0.378831504257284 
3537 0.379720059186587 
3538 0.379722625084052 
3539 0.38003761139726 
3540 0.380618406470143 
3541 0.381113603136777 
3542 0.381243828660936 
3543 0.38162123346505 
3544 0.381645669777911 
3545 0.381645669777911 
3546 0.381812244855664 
3547 0.381962512309798 
3548 0.382096882437089 
3549 0.382169377422221 
3550 0.382626782159677 
3551 0.382733769271602 
3552 0.383349192097482 
3553 0.383482409221782 
3554 0.384326950221512 
3555 0.384825946280645 
3556 0.385292170935035 
3557 0.385458284611317 
3558 0.385503902997607 
3559 0.386239246879687 
3560 0.386609868850518 
3561 0.386879581016781 
3562 0.387154392459847 
3563 0.387241972803555 
3564 0.387295000537673 
3565 0.387690016761077 
3566 0.387695971935862 
3567 0.387995059408936 
3568 0.38814268936975 
3569 0.388663613431762 
3570 0.388811827082638 
3571 0.388888526499866 
3572 0.389106925016824 
3573 0.389422757492379 
3574 0.390159878277672 
3575 0.39047557920537 
3576 0.390966699580491 
3577 0.391376749771197 
3578 0.39197821261358 
3579 0.392089192267243 
3580 0.392425725701758 
3581 0.393043636719608 
3582 0.393074503046141 
3583 0.393287155205085 
3584 0.393663297926645 
3585 0.393762160364435 
3586 0.393931413288061 
3587 0.394007466672779 
3588 0.394114421811121 
3589 0.394296784932456 
3590 0.394631362439788 
3591 0.394640269769587 
3592 0.394764667571204 
3593 0.394926402940332 
3594 0.394938800432512 
3595 0.395287915709928 
3596 0.395302649612108 
3597 0.395583464716351 
3598 0.396591827366464 
3599 0.396824178836838 
3600 0.397187560040206 
3601 0.397212144846968 
3602 0.397350133207063 
3603 0.397607346378377 
3604 0.397681229041505 
3605 0.397984690672172 
3606 0.398044098142727 
3607 0.398187928848614 
3608 0.398188487925994 
3609 0.39846031443898 
3610 0.398698419421765 
3611 0.398706396663299 
3612 0.398706396663299 
3613 0.39870646342422 
3614 0.398997008743124 
3615 0.400024311264667 
3616 0.400046984110121 
3617 0.400322754049252 
3618 0.400503067059251 
3619 0.400557774205428 
3620 0.400570030033095 
3621 0.400662732035503 
3622 0.40157375967138 
3623 0.401597338723049 
3624 0.401697150435446 
3625 0.401735529690275 
3626 0.401941862640433 
3627 0.401972539627593 
3628 0.401983825214324 
3629 0.402287784958239 
3630 0.40302582101012 
3631 0.403034482269298 
3632 0.403132093784364 
3633 0.403389347334261 
3634 0.40339070516891 
3635 0.40350958479535 
3636 0.403582467904177 
3637 0.403709234204326 
3638 0.403710837536899 
3639 0.403944939750014 
3640 0.404058984739206 
3641 0.404059701620546 
3642 0.404303363121317 
3643 0.405001230558239 
3644 0.405200101440133 
3645 0.405502277512765 
3646 0.405657588478273 
3647 0.405741941136755 
3648 0.40600155748915 
3649 0.406117933738374 
3650 0.406395818338581 
3651 0.40740431330001 
3652 0.407520342835727 
3653 0.407692411176211 
3654 0.407853997659168 
3655 0.407915306673443 
3656 0.408519368505337 
3657 0.40860882371161 
3658 0.408657253851119 
3659 0.408751786254372 
3660 0.408783327250862 
3661 0.408947091437815 
3662 0.40897801151957 
3663 0.408985741768304 
3664 0.408985741768304 
3665 0.409492267368486 
3666 0.410051504712153 
3667 0.410176061577064 
3668 0.410648426319364 
3669 0.410658516949544 
3670 0.410706677061692 
3671 0.411136193657426 
3672 0.411807544118053 
3673 0.411914781621116 
3674 0.412097108471485 
3675 0.412138550387382 
3676 0.412193348017546 
3677 0.412228055261331 
3678 0.412228055261331 
3679 0.412615720381802 
3680 0.413134666680548 
3681 0.413765009105482 
3682 0.41379046920342 
3683 0.413907065753841 
3684 0.41399894314283 
3685 0.414016990883749 
3686 0.414054566381996 
3687 0.4147899565921 
3688 0.414846841787474 
3689 0.414852024361567 
3690 0.415380657332503 
3691 0.415616554300679 
3692 0.416005483089731 
3693 0.416268357398137 
3694 0.416291274402292 
3695 0.416842850825804 
3696 0.416983390278375 
3697 0.417027229474144 
3698 0.418164610731824 
3699 0.418258722488513 
3700 0.418258722488513 
3701 0.418329816456066 
3702 0.418330236370424 
3703 0.418330236370424 
3704 0.418381996248159 
3705 0.418869605932908 
3706 0.419090379921405 
3707 0.419091142423628 
3708 0.419167432982182 
3709 0.419358412145788 
3710 0.419689360223894 
3711 0.41992815684152 
3712 0.419928564923091 
3713 0.420066002490088 
3714 0.420112224905906 
3715 0.420201008246465 
3716 0.420499946962663 
3717 0.42075324770514 
3718 0.420892523473967 
3719 0.42096631143724 
3720 0.421384412073527 
3721 0.421408378326929 
3722 0.4216550973031 
3723 0.42187238585814 
3724 0.422033885280502 
3725 0.422091738278441 
3726 0.422366017667029 
3727 0.422374912577905 
3728 0.422786870018686 
3729 0.423120485722311 
3730 0.423402760741199 
3731 0.423478309014084 
3732 0.423733708353762 
3733 0.423759106473259 
3734 0.424472165342892 
3735 0.424607650959123 
3736 0.424866163810909 
3737 0.425022676615051 
3738 0.425663642085675 
3739 0.425809428689292 
3740 0.425907282033145 
3741 0.4259201125669 
3742 0.426200421495127 
3743 0.426221357431512 
3744 0.426781179656289 
3745 0.427229652438911 
3746 0.42739299077854 
3747 0.427616712803868 
3748 0.428779261339089 
3749 0.429068591926902 
3750 0.429068591926902 
3751 0.429105157732574 
3752 0.429496925637827 
3753 0.429595487338713 
3754 0.429928784439255 
3755 0.430002356106506 
3756 0.430158039130053 
3757 0.430392349027572 
3758 0.43050610349411 
3759 0.430738930630223 
3760 0.431346193399255 
3761 0.431530533249009 
3762 0.431586506485537 
3763 0.431771088060129 
3764 0.431950248803939 
3765 0.431966305937134 
3766 0.432669313525434 
3767 0.432772869189461 
3768 0.43300181482042 
3769 0.433658605783374 
3770 0.433727414833213 
3771 0.433727414833213 
3772 0.433805533943907 
3773 0.433935229483392 
3774 0.434181411271622 
3775 0.434232501265462 
3776 0.434610106276915 
3777 0.435433347449534 
3778 0.435894213879176 
3779 0.436061025290052 
3780 0.436426977177584 
3781 0.43651628091872 
3782 0.436650649130713 
3783 0.436735010613195 
3784 0.436941099109925 
3785 0.436941099109925 
3786 0.436941523799991 
3787 0.437547681416633 
3788 0.437651204970803 
3789 0.437755713525414 
3790 0.437992204549568 
3791 0.438206251861937 
3792 0.438206251861937 
3793 0.438210523952087 
3794 0.438489832101587 
3795 0.438633627292407 
3796 0.438656062407196 
3797 0.438755611359339 
3798 0.438787053108793 
3799 0.439244518798426 
3800 0.439527825819624 
3801 0.439822986816822 
3802 0.439952246473964 
3803 0.440521542947191 
3804 0.440564866885989 
3805 0.440845846749799 
3806 0.441065343271773 
3807 0.441207217518689 
3808 0.441431256926974 
3809 0.44227908961205 
3810 0.442312725632359 
3811 0.442455747434831 
3812 0.442642240003138 
3813 0.443096538996468 
3814 0.443299273490676 
3815 0.44331442330426 
3816 0.443723022379989 
3817 0.443900212177399 
3818 0.444120514040349 
3819 0.444279482901703 
3820 0.444467151584422 
3821 0.444482960105194 
3822 0.444764341215607 
3823 0.44481123358369 
3824 0.444828327936802 
3825 0.445284499542821 
3826 0.4453111568212 
3827 0.445328280258735 
3828 0.44560990293371 
3829 0.446128901954617 
3830 0.446207570281162 
3831 0.446597511333542 
3832 0.44666473332554 
3833 0.446839886173273 
3834 0.44684403745292 
3835 0.447205731921955 
3836 0.447205731921955 
3837 0.447205731921955 
3838 0.447272059233167 
3839 0.447347187582862 
3840 0.447592033057443 
3841 0.447922968082154 
3842 0.447960263256478 
3843 0.44812145281888 
3844 0.448130819908665 
3845 0.448343935548296 
3846 0.448804033434402 
3847 0.448874740437363 
3848 0.448974387529165 
3849 0.449125232557414 
3850 0.449317754207349 
3851 0.449522747991934 
3852 0.450003521272677 
3853 0.450119711748356 
3854 0.45025870624955 
3855 0.450361343071932 
3856 0.450692402093674 
3857 0.450814006853888 
3858 0.45113968101121 
3859 0.45122111569232 
3860 0.451596453876953 
3861 0.451995452322169 
3862 0.452060409771782 
3863 0.452113402932856 
3864 0.452209471834423 
3865 0.453052762764935 
3866 0.453205919100043 
3867 0.45364579244702 
3868 0.45402452153761 
3869 0.454123137237858 
3870 0.454212989554817 
3871 0.454410509232674 
3872 0.454533426204909 
3873 0.454573183627963 
3874 0.454604396293728 
3875 0.454719433165875 
3876 0.455005464004864 
3877 0.455206621904077 
3878 0.455275854193794 
3879 0.455488833211945 
3880 0.455786083510238 
3881 0.456163420359268 
3882 0.456218964304378 
3883 0.456903026994167 
3884 0.457584342370191 
3885 0.457618398815949 
3886 0.457759168795768 
3887 0.457863041614994 
3888 0.458177743110224 
3889 0.458306714054456 
3890 0.458825636436518 
3891 0.458866872511741 
3892 0.459119947711868 
3893 0.459852731747312 
3894 0.460103563633368 
3895 0.460360477076164 
3896 0.460545759174698 
3897 0.460693513503564 
3898 0.460784463520834 
3899 0.461542199646245 
3900 0.461593740744251 
3901 0.461612843520219 
3902 0.461799153655316 
3903 0.461806701489512 
3904 0.462010193964486 
3905 0.462071488914248 
3906 0.462615389979033 
3907 0.462879661089818 
3908 0.463045009050161 
3909 0.463250297988804 
3910 0.463421496414156 
3911 0.463522076796773 
3912 0.463553869077734 
3913 0.463938065159512 
3914 0.463997793460278 
3915 0.464153558033226 
3916 0.464219706169742 
3917 0.464788191045897 
3918 0.464788323964083 
3919 0.465203592452638 
3920 0.465730498011104 
3921 0.465738715869424 
3922 0.465800205648954 
3923 0.46595079408892 
3924 0.467607843835572 
3925 0.467948594522337 
3926 0.46800733001878 
3927 0.468420384577645 
3928 0.468954655678263 
3929 0.469073499351554 
3930 0.469855873497709 
3931 0.47006604553825 
3932 0.470211458234874 
3933 0.470376656996402 
3934 0.470419613085531 
3935 0.470539563417964 
3936 0.470786655779148 
3937 0.471017804266018 
3938 0.471224229341831 
3939 0.471435894000342 
3940 0.471561807383078 
3941 0.471633446430011 
3942 0.471683808594068 
3943 0.472817575887365 
3944 0.472836631588967 
3945 0.473167399027513 
3946 0.473511271456701 
3947 0.473524469690868 
3948 0.473832815601824 
3949 0.473888070861797 
3950 0.473888070861797 
3951 0.474215123209354 
3952 0.475000044293918 
3953 0.475036692854573 
3954 0.475116762570589 
3955 0.475212273563552 
3956 0.475896401933711 
3957 0.475940115260663 
3958 0.476192353449196 
3959 0.476827447039029 
3960 0.476872627622073 
3961 0.477193650036182 
3962 0.477299641365622 
3963 0.477346743424556 
3964 0.477401495341805 
3965 0.477486497426081 
3966 0.477495808672576 
3967 0.477679060057827 
3968 0.477688324215006 
3969 0.477758364548664 
3970 0.477959729119106 
3971 0.47833315434883 
3972 0.478442285856394 
3973 0.478474584677342 
3974 0.478606490456075 
3975 0.478929483364571 
3976 0.478994467398273 
3977 0.479017842877327 
3978 0.479053495492256 
3979 0.479410487455201 
3980 0.47950359235424 
3981 0.479533513574639 
3982 0.479623388761577 
3983 0.479703643681244 
3984 0.479744020823427 
3985 0.4803899852176 
3986 0.480517791450332 
3987 0.481110249037404 
3988 0.481393853468621 
3989 0.48181987101033 
3990 0.482174099918597 
3991 0.482464572132277 
3992 0.482711214506802 
3993 0.482779457021469 
3994 0.483763598596096 
3995 0.483991670531116 
3996 0.484441111309473 
3997 0.48461006497458 
3998 0.484783752969713 
3999 0.485380400134218 
4000 0.485633752581624 
4001 0.485880031156202 
4002 0.485893721954919 
4003 0.486098196147922 
4004 0.486176231980077 
4005 0.486330898859028 
4006 0.48699090685804 
4007 0.48717945789681 
4008 0.487929821154192 
4009 0.488036710018523 
4010 0.488066948460132 
4011 0.489549169501868 
4012 0.489608802138235 
4013 0.489634269752201 
4014 0.490337011430657 
4015 0.490406429588479 
4016 0.490625775027127 
4017 0.490769526942834 
4018 0.490775605798008 
4019 0.490817431324748 
4020 0.490822946239056 
4021 0.491104667319781 
4022 0.491169022706263 
4023 0.491202376990128 
4024 0.491222150866691 
4025 0.491666334558186 
4026 0.491958690684664 
4027 0.492411565193315 
4028 0.492594750234269 
4029 0.492674099746579 
4030 0.493181603635987 
4031 0.493214930212296 
4032 0.493416934866079 
4033 0.493756280333152 
4034 0.494572934236353 
4035 0.494907682552885 
4036 0.494959052449365 
4037 0.494985662607622 
4038 0.495060198441812 
4039 0.495089614098723 
4040 0.495643609873443 
4041 0.495709837933642 
4042 0.495859345552997 
4043 0.496105744925491 
4044 0.496192316773673 
4045 0.496219654517207 
4046 0.496325196795509 
4047 0.496405373362416 
4048 0.496594964062475 
4049 0.49708351238934 
4050 0.497318033452902 
4051 0.497649582573729 
4052 0.498014870013609 
4053 0.498127238245999 
4054 0.498273347468601 
4055 0.498338127565036 
4056 0.498929748500985 
4057 0.499358990638948 
4058 0.499615032628816 
4059 0.499760377686134 
4060 0.500169444784638 
4061 0.50026504014105 
4062 0.500305220434998 
4063 0.500371774935169 
4064 0.500466518978089 
4065 0.500554773679858 
4066 0.500554773679858 
4067 0.500582052310183 
4068 0.500630439934443 
4069 0.500680296862598 
4070 0.500686113581675 
4071 0.500964073784659 
4072 0.50144469647677 
4073 0.501471979360709 
4074 0.501500683015016 
4075 0.501718629764469 
4076 0.502156138791311 
4077 0.502241260963796 
4078 0.502366519011822 
4079 0.502801102053404 
4080 0.50349612118045 
4081 0.503693158365171 
4082 0.503725646825288 
4083 0.503801088357398 
4084 0.50399205142226 
4085 0.504020253951596 
4086 0.504183279417089 
4087 0.504242052888013 
4088 0.504630860235938 
4089 0.504964674633807 
4090 0.505445906442023 
4091 0.505521513615387 
4092 0.505669024793364 
4093 0.505727441411733 
4094 0.506174799041515 
4095 0.506355383213958 
4096 0.50642920753057 
4097 0.506529074446933 
4098 0.506575788240035 
4099 0.506601187908595 
4100 0.507539314547382 
4101 0.507831840777309 
4102 0.508461543107663 
4103 0.508495521392545 
4104 0.508796221297009 
4105 0.50947589879499 
4106 0.509496411067714 
4107 0.509508928885715 
4108 0.510580981155495 
4109 0.510703113678572 
4110 0.510774160260532 
4111 0.510837905068919 
4112 0.510945429415938 
4113 0.511263582671158 
4114 0.51142592722319 
4115 0.511440910993015 
4116 0.511933690370625 
4117 0.512523970287396 
4118 0.512551996653297 
4119 0.512616540062336 
4120 0.512681709662123 
4121 0.512695164750808 
4122 0.512755030727844 
4123 0.512790724647447 
4124 0.513318179014741 
4125 0.513951282031604 
4126 0.51412759147824 
4127 0.514809346965636 
4128 0.514921342543091 
4129 0.514925515139568 
4130 0.515205451240779 
4131 0.515492285032475 
4132 0.515565760775091 
4133 0.515617349671505 
4134 0.516464655196609 
4135 0.516972907547881 
4136 0.517076951175299 
4137 0.517152251949241 
4138 0.517152251949241 
4139 0.517555781336409 
4140 0.51762983408016 
4141 0.517633630601141 
4142 0.51836113688254 
4143 0.518439740219436 
4144 0.518498359724147 
4145 0.518582997921835 
4146 0.518582997921835 
4147 0.520435935282546 
4148 0.520613460359123 
4149 0.520646906442707 
4150 0.520751324024282 
4151 0.520936265784547 
4152 0.52136233914049 
4153 0.521586396874032 
4154 0.522338487580263 
4155 0.522527037941257 
4156 0.522732504398638 
4157 0.522833139357501 
4158 0.52284684578807 
4159 0.523255397736298 
4160 0.523681610319748 
4161 0.523706177126081 
4162 0.523997831904208 
4163 0.525341375119059 
4164 0.525400970352712 
4165 0.525416627910615 
4166 0.525527465511004 
4167 0.525748675630729 
4168 0.526045179097977 
4169 0.526219887777376 
4170 0.526334180542924 
4171 0.526842981653646 
4172 0.527019481295846 
4173 0.527105468164969 
4174 0.527215821908072 
4175 0.527253050319048 
4176 0.527302024747495 
4177 0.527372176692604 
4178 0.527488807787322 
4179 0.52796435756596 
4180 0.528073343174397 
4181 0.528829048526726 
4182 0.529101295606018 
4183 0.53014367275072 
4184 0.530587254034749 
4185 0.530800607258888 
4186 0.53084769454076 
4187 0.53089605003526 
4188 0.5310586639009 
4189 0.531209984829933 
4190 0.531219799367858 
4191 0.531542575681314 
4192 0.531652415990394 
4193 0.531791689758715 
4194 0.532064699841982 
4195 0.532220920747753 
4196 0.532465787541962 
4197 0.532758042309558 
4198 0.53281042806117 
4199 0.533099369132829 
4200 0.533225284229744 
4201 0.533332669643268 
4202 0.533784419499961 
4203 0.533989706623159 
4204 0.534565413513556 
4205 0.535021980374696 
4206 0.535047708803244 
4207 0.53505254116911 
4208 0.535301348188256 
4209 0.535678236135372 
4210 0.53576249632215 
4211 0.535822267293163 
4212 0.535942945495352 
4213 0.536405144066974 
4214 0.536601012913963 
4215 0.537145893265778 
4216 0.537413978958366 
4217 0.537467595739587 
4218 0.537815241176691 
4219 0.538086315635006 
4220 0.538191061048072 
4221 0.538403200066488 
4222 0.538435349136499 
4223 0.538513601631342 
4224 0.538561507281274 
4225 0.538561507281274 
4226 0.538561507281274 
4227 0.538561507281274 
4228 0.538687296637819 
4229 0.538918120832935 
4230 0.538985698630083 
4231 0.539102151365628 
4232 0.539143114548655 
4233 0.539678863466232 
4234 0.539896492564903 
4235 0.539915583579353 
4236 0.539918687488196 
4237 0.540018676430866 
4238 0.540206721274367 
4239 0.540443989404341 
4240 0.540457512958222 
4241 0.540485974146674 
4242 0.540485974146674 
4243 0.540849066217834 
4244 0.540899037119512 
4245 0.54092936794332 
4246 0.541309413061544 
4247 0.541429484639731 
4248 0.541441009328994 
4249 0.541450577774713 
4250 0.541457260785829 
4251 0.542389730990826 
4252 0.542445711981066 
4253 0.542523046623878 
4254 0.542535622188795 
4255 0.542736200772758 
4256 0.543083988979152 
4257 0.543866217135461 
4258 0.544637849513855 
4259 0.544652033071909 
4260 0.54488023025196 
4261 0.544902415123521 
4262 0.544993754720239 
4263 0.545238612640099 
4264 0.545561649145959 
4265 0.545895353389282 
4266 0.546515697543116 
4267 0.546611524827222 
4268 0.546629157922647 
4269 0.546705249666906 
4270 0.546883279071333 
4271 0.546955299195289 
4272 0.546968114075848 
4273 0.547109994128263 
4274 0.550128730233981 
4275 0.550265763718919 
4276 0.550356068863769 
4277 0.550584122137648 
4278 0.550720410234501 
4279 0.551002180803326 
4280 0.551323389821615 
4281 0.551666358880326 
4282 0.551773809573581 
4283 0.55180788259662 
4284 0.552765205642697 
4285 0.552790535846109 
4286 0.552862926539421 
4287 0.552898133307219 
4288 0.553631621399763 
4289 0.554056788250636 
4290 0.554122068473861 
4291 0.554122632836923 
4292 0.554751036854387 
4293 0.554832834465183 
4294 0.554942141864054 
4295 0.555222392021548 
4296 0.555238609099424 
4297 0.555833298399409 
4298 0.556241617315943 
4299 0.556326184779331 
4300 0.557183452695299 
4301 0.557362032327635 
4302 0.557442101063047 
4303 0.557514678576857 
4304 0.557779570111288 
4305 0.557854649746368 
4306 0.558499220413347 
4307 0.558677206462869 
4308 0.558836636742039 
4309 0.559037447333491 
4310 0.559070609960199 
4311 0.559294662589787 
4312 0.559693248251541 
4313 0.55995820927693 
4314 0.560053246018546 
4315 0.560119782010024 
4316 0.560215309372297 
4317 0.560278497472982 
4318 0.560551771496866 
4319 0.560953182915128 
4320 0.56095603435977 
4321 0.561203290424583 
4322 0.562042811941933 
4323 0.562042811941933 
4324 0.562307345035542 
4325 0.562645665151054 
4326 0.56308696341621 
4327 0.563177998879599 
4328 0.563537031186538 
4329 0.563559397231472 
4330 0.564129415842365 
4331 0.564214105287671 
4332 0.564283592471338 
4333 0.564310131474872 
4334 0.564347397949612 
4335 0.565325751733999 
4336 0.56538963867108 
4337 0.565488293367392 
4338 0.566020020609591 
4339 0.567034265111875 
4340 0.567102292995714 
4341 0.567497997877241 
4342 0.567591566682312 
4343 0.568088296103111 
4344 0.568124101824294 
4345 0.568248388163105 
4346 0.568576397753316 
4347 0.569081145960174 
4348 0.569249881165406 
4349 0.569406075761508 
4350 0.569971737690246 
4351 0.57005738162055 
4352 0.57005738162055 
4353 0.57005738162055 
4354 0.57005738162055 
4355 0.57005738162055 
4356 0.57005738162055 
4357 0.57005738162055 
4358 0.57005738162055 
4359 0.57005738162055 
4360 0.57005738162055 
4361 0.57005738162055 
4362 0.57005738162055 
4363 0.570480753372761 
4364 0.571093994100209 
4365 0.571501156047738 
4366 0.572067098930153 
4367 0.573130330109645 
4368 0.573157852783988 
4369 0.573412277484533 
4370 0.573809334112784 
4371 0.573845730746834 
4372 0.574415693943484 
4373 0.575848580809468 
4374 0.576120162849037 
4375 0.576328372733836 
4376 0.576679424159599 
4377 0.576790089199846 
4378 0.576982040305176 
4379 0.577419583925722 
4380 0.577641662165107 
4381 0.577682644912965 
4382 0.57773706948501 
4383 0.57773706948501 
4384 0.57842025275609 
4385 0.578430739000815 
4386 0.578685958013715 
4387 0.579027582246535 
4388 0.579127668992875 
4389 0.579477475155803 
4390 0.580141475937004 
4391 0.580332732237415 
4392 0.580544335822133 
4393 0.580573586866834 
4394 0.580614700624401 
4395 0.580997293549193 
4396 0.58166091962961 
4397 0.581814168636039 
4398 0.581905937552052 
4399 0.581905937552052 
4400 0.582091409279514 
4401 0.582765436465025 
4402 0.58281648773915 
4403 0.583218293032564 
4404 0.583239774540677 
4405 0.583330703936044 
4406 0.583591886018927 
4407 0.583974951178636 
4408 0.584021363724259 
4409 0.58465909508483 
4410 0.584768908739168 
4411 0.584768908739168 
4412 0.584782082866481 
4413 0.584865019186976 
4414 0.585066040385194 
4415 0.585128508289716 
4416 0.585267685754673 
4417 0.585446319436932 
4418 0.585988054764408 
4419 0.5862184981747 
4420 0.586289101605903 
4421 0.586481505150946 
4422 0.586638617542374 
4423 0.58742654559085 
4424 0.587540548830679 
4425 0.587658238846202 
4426 0.587857940983386 
4427 0.588038524717475 
4428 0.588144063129246 
4429 0.588235344064566 
4430 0.588364385106569 
4431 0.588515682235098 
4432 0.588641172933709 
4433 0.58875540659236 
4434 0.588876955398028 
4435 0.589004566897877 
4436 0.589927626045117 
4437 0.590097707789521 
4438 0.590203068351914 
4439 0.590600710107411 
4440 0.590659927378558 
4441 0.591363704859314 
4442 0.591497783689963 
4443 0.591586994011238 
4444 0.592158832667123 
4445 0.592246179808936 
4446 0.592526193579686 
4447 0.592575667114767 
4448 0.592701153249358 
4449 0.592953887313372 
4450 0.59356330573847 
4451 0.593970566813996 
4452 0.594284672642909 
4453 0.59435416162913 
4454 0.594977961713498 
4455 0.595360046583425 
4456 0.595701109286817 
4457 0.595734552771743 
4458 0.596142693287999 
4459 0.596419469297548 
4460 0.596498329119875 
4461 0.596657402056481 
4462 0.59667483540195 
4463 0.597026411879678 
4464 0.597060153669545 
4465 0.598039886651845 
4466 0.598075889339349 
4467 0.598118724591511 
4468 0.598514138120518 
4469 0.599507970891079 
4470 0.599632853653116 
4471 0.599716343609605 
4472 0.599993307327916 
4473 0.600126371751477 
4474 0.600289033499727 
4475 0.600486969761876 
4476 0.600607760671989 
4477 0.600779671812102 
4478 0.600884852575041 
4479 0.601569589824238 
4480 0.6018296394401 
4481 0.601890379122392 
4482 0.602410752039346 
4483 0.603296260316923 
4484 0.60354024760485 
4485 0.603826032190652 
4486 0.604005393796645 
4487 0.604242135298116 
4488 0.60435690255884 
4489 0.604388004133657 
4490 0.604828077266595 
4491 0.605375754581961 
4492 0.605658262188763 
4493 0.60614545537307 
4494 0.606412811067536 
4495 0.606463156329065 
4496 0.606775006821119 
4497 0.606901065849923 
4498 0.607078030767322 
4499 0.607531787569763 
4500 0.607621300554286 
4501 0.60774172170753 
4502 0.607812202147629 
4503 0.608016014806144 
4504 0.608278161105332 
4505 0.608753846716234 
4506 0.609737757458781 
4507 0.610239935041612 
4508 0.610486258020064 
4509 0.611387043685911 
4510 0.6119265959037 
4511 0.611937310615958 
4512 0.612096842504828 
4513 0.612253681969092 
4514 0.612493128227483 
4515 0.613384941958485 
4516 0.613409955173488 
4517 0.613913860561672 
4518 0.614335884270868 
4519 0.614514241073931 
4520 0.614763090677757 
4521 0.614981880965006 
4522 0.615132796929237 
4523 0.615687338160394 
4524 0.615759527494232 
4525 0.615874081915573 
4526 0.615974398341737 
4527 0.61599783362913 
4528 0.616567052466354 
4529 0.616686095810178 
4530 0.616696997937282 
4531 0.616950568703187 
4532 0.617077382352379 
4533 0.617188559324283 
4534 0.617442675043278 
4535 0.617740151696705 
4536 0.617747807528238 
4537 0.617797076791515 
4538 0.61782547650293 
4539 0.617886724383403 
4540 0.61966221112002 
4541 0.621500700564904 
4542 0.621553026530131 
4543 0.62169701472637 
4544 0.621877189814463 
4545 0.622143903533748 
4546 0.622425217600617 
4547 0.62273102668216 
4548 0.623112902875858 
4549 0.623113920368024 
4550 0.623340675256949 
4551 0.62343336417077 
4552 0.623541216234573 
4553 0.624485005413136 
4554 0.625143432440129 
4555 0.625378095713796 
4556 0.625434735734584 
4557 0.625635616048008 
4558 0.625736239530109 
4559 0.625879812619907 
4560 0.626930936543952 
4561 0.627067314213129 
4562 0.627198250866459 
4563 0.627574950777324 
4564 0.628062172160975 
4565 0.628382015894025 
4566 0.628495889704805 
4567 0.629433666914962 
4568 0.629646482558006 
4569 0.62991933316039 
4570 0.629958158532313 
4571 0.630069367018015 
4572 0.630357711426992 
4573 0.630709201306596 
4574 0.630867801142479 
4575 0.630966784160786 
4576 0.63097846029404 
4577 0.631364699531329 
4578 0.631660716859318 
4579 0.631948018127608 
4580 0.632386855314934 
4581 0.632580045838583 
4582 0.632683433754491 
4583 0.632975852580308 
4584 0.633403635382027 
4585 0.633454893926928 
4586 0.633640263555993 
4587 0.633920702048462 
4588 0.634371038546593 
4589 0.63446546586204 
4590 0.634492817001987 
4591 0.634761408871273 
4592 0.634991036931094 
4593 0.635005710812892 
4594 0.635642568576782 
4595 0.635833298564675 
4596 0.635838223670501 
4597 0.635881668572902 
4598 0.636060992680749 
4599 0.636061681991301 
4600 0.636857968560944 
4601 0.636868009599765 
4602 0.637275596180322 
4603 0.637275596180322 
4604 0.637855508309443 
4605 0.638303847017166 
4606 0.63835567141399 
4607 0.638674795410594 
4608 0.639094207994606 
4609 0.639231095978791 
4610 0.639447733266743 
4611 0.639643136357206 
4612 0.639680664201873 
4613 0.640908414567666 
4614 0.642094829914735 
4615 0.642539071658288 
4616 0.642792733404243 
4617 0.64328871596828 
4618 0.643650940949328 
4619 0.644323426700982 
4620 0.644498604501899 
4621 0.644957005305134 
4622 0.645469472440349 
4623 0.646556562665069 
4624 0.646709876795053 
4625 0.646862724377542 
4626 0.647675293508739 
4627 0.647685008400874 
4628 0.647926896615673 
4629 0.648553021317732 
4630 0.648607200021107 
4631 0.648673943657676 
4632 0.649130822763522 
4633 0.649130822763523 
4634 0.649542640541332 
4635 0.650009643896074 
4636 0.65015082776253 
4637 0.650253802423991 
4638 0.651170307763474 
4639 0.651326832218138 
4640 0.652049262732214 
4641 0.652670018267579 
4642 0.65339391963421 
4643 0.653597792293934 
4644 0.655050550552287 
4645 0.655135267225788 
4646 0.655330877329262 
4647 0.65546719314726 
4648 0.656123523202556 
4649 0.656124078028291 
4650 0.656469180779906 
4651 0.656545758906825 
4652 0.656652639332079 
4653 0.656652639332079 
4654 0.657123292683843 
4655 0.657477073694245 
4656 0.657757992189526 
4657 0.657866317642707 
4658 0.658223371370446 
4659 0.659775989414717 
4660 0.659821277333018 
4661 0.660019039652451 
4662 0.660083836521529 
4663 0.660193577868069 
4664 0.660823790424698 
4665 0.660870923441565 
4666 0.661009133487232 
4667 0.661574042894113 
4668 0.662319360908928 
4669 0.662675600515482 
4670 0.662988475247514 
4671 0.66306830939064 
4672 0.663130720811737 
4673 0.664109982378903 
4674 0.664183382350701 
4675 0.664359568945895 
4676 0.664390548422521 
4677 0.664559215466194 
4678 0.665099424358134 
4679 0.665692533530956 
4680 0.666250953941087 
4681 0.666254286238244 
4682 0.666711287104282 
4683 0.667018895450167 
4684 0.667289730793235 
4685 0.667352358936551 
4686 0.667635862034603 
4687 0.668875520792546 
4688 0.669478588073409 
4689 0.670152035264922 
4690 0.67015295372245 
4691 0.670367408785461 
4692 0.670506259098137 
4693 0.672225356630694 
4694 0.672239990690326 
4695 0.672239990690326 
4696 0.672586554250878 
4697 0.673609448155868 
4698 0.673624515268107 
4699 0.673927887594381 
4700 0.674159247505296 
4701 0.674272982694409 
4702 0.674321581577602 
4703 0.675987006569232 
4704 0.67609492093074 
4705 0.676327190014304 
4706 0.67663070742461 
4707 0.676787886640156 
4708 0.677557657041518 
4709 0.677593612049478 
4710 0.677603921154743 
4711 0.677716503998146 
4712 0.677794366524008 
4713 0.677854603563229 
4714 0.67800600695601 
4715 0.678149007843302 
4716 0.678196254433462 
4717 0.678811305995258 
4718 0.6793658632577 
4719 0.679392872041236 
4720 0.679878633010236 
4721 0.68013950035204 
4722 0.680786556229105 
4723 0.681116735498615 
4724 0.681728472748267 
4725 0.682424160121461 
4726 0.682578542594978 
4727 0.682925452607121 
4728 0.683481667895103 
4729 0.684117130061198 
4730 0.684735038041958 
4731 0.684959972445512 
4732 0.685512383218423 
4733 0.685747854685204 
4734 0.686305742770833 
4735 0.686445757067273 
4736 0.687288252436036 
4737 0.687511116437528 
4738 0.687790528104093 
4739 0.687836976518917 
4740 0.688536110330464 
4741 0.688635098191499 
4742 0.68868388771135 
4743 0.68894267580107 
4744 0.689458815564247 
4745 0.689635710481794 
4746 0.690597741895703 
4747 0.690950463998734 
4748 0.691200890124664 
4749 0.691270545787058 
4750 0.69139820958283 
4751 0.691738963726373 
4752 0.691857677247977 
4753 0.692619296148684 
4754 0.692921913536424 
4755 0.693152829214503 
4756 0.69377446973507 
4757 0.693887112615842 
4758 0.694367911222954 
4759 0.694403121243606 
4760 0.694491290112964 
4761 0.694633109896552 
4762 0.694886206936076 
4763 0.694891383870981 
4764 0.695747020687348 
4765 0.695824563274798 
4766 0.695954750218941 
4767 0.695986835461975 
4768 0.69659303204852 
4769 0.697100681313579 
4770 0.698230482074619 
4771 0.698951823388304 
4772 0.699185050825104 
4773 0.699692393989978 
4774 0.700236419597384 
4775 0.700490095735326 
4776 0.700924886131632 
4777 0.700960995295339 
4778 0.701027170167068 
4779 0.70108694697687 
4780 0.701102310826795 
4781 0.701184313590566 
4782 0.702555688266064 
4783 0.702579352975085 
4784 0.702691408630115 
4785 0.703783604532273 
4786 0.703916918185768 
4787 0.704006418035566 
4788 0.704562898436697 
4789 0.704620701263662 
4790 0.704811520022646 
4791 0.705108675991873 
4792 0.705831291535194 
4793 0.706101499146837 
4794 0.706385433312665 
4795 0.706533317332626 
4796 0.706956429186498 
4797 0.707063933816931 
4798 0.707143214387093 
4799 0.707379952464298 
4800 0.707404537595629 
4801 0.707635885139579 
4802 0.708115535566116 
4803 0.708115535566116 
4804 0.708137281488686 
4805 0.708178709990969 
4806 0.708798344163855 
4807 0.709230363090015 
4808 0.709618127625908 
4809 0.70968280148364 
4810 0.710027483874368 
4811 0.710267967523204 
4812 0.710539564126254 
4813 0.710989364104699 
4814 0.712153137766879 
4815 0.713766644291263 
4816 0.714005621735469 
4817 0.714100951083049 
4818 0.715074985149382 
4819 0.715551829564215 
4820 0.716077762434375 
4821 0.717094884033908 
4822 0.717509075080052 
4823 0.717554751312385 
4824 0.717927814122785 
4825 0.717993689607647 
4826 0.718927260381581 
4827 0.71902223350187 
4828 0.719231991265464 
4829 0.719408470123542 
4830 0.719775490094569 
4831 0.720593668573727 
4832 0.720921816585407 
4833 0.721220878525287 
4834 0.721395071275979 
4835 0.721751267564584 
4836 0.72190418962282 
4837 0.721970688607013 
4838 0.72374006179903 
4839 0.724299102825059 
4840 0.724321806967433 
4841 0.724636868944919 
4842 0.725020875015207 
4843 0.725385689374385 
4844 0.725537081370888 
4845 0.72583872795625 
4846 0.727185420525901 
4847 0.727660168895052 
4848 0.728340271812933 
4849 0.729392639278753 
4850 0.72987278116582 
4851 0.730144893516722 
4852 0.730237149568753 
4853 0.730479137948337 
4854 0.730654289120588 
4855 0.7312887019223 
4856 0.732160603743286 
4857 0.73222220215026 
4858 0.732672210071782 
4859 0.733104141271541 
4860 0.73333952867092 
4861 0.73433769418906 
4862 0.73486215974421 
4863 0.734890735001381 
4864 0.73491874494501 
4865 0.735610597015974 
4866 0.735694775224448 
4867 0.736007134249634 
4868 0.736151180158188 
4869 0.73651517744858 
4870 0.736602667802849 
4871 0.737252358191276 
4872 0.737626946686685 
4873 0.73848223622665 
4874 0.738853685089617 
4875 0.738859150869203 
4876 0.739249287675004 
4877 0.73938292692969 
4878 0.73956694980321 
4879 0.739597713540356 
4880 0.739971184497326 
4881 0.740006836930958 
4882 0.740274843964516 
4883 0.740602136713156 
4884 0.741079128290274 
4885 0.741308554900607 
4886 0.741759809552044 
4887 0.741984802300471 
4888 0.74232099861862 
4889 0.742964879075705 
4890 0.744343507953558 
4891 0.744477411376654 
4892 0.744950504988719 
4893 0.745856072314865 
4894 0.745886119871255 
4895 0.7459920386206 
4896 0.746137989273433 
4897 0.746180491809339 
4898 0.74633343850195 
4899 0.746488372475905 
4900 0.746900929444736 
4901 0.747032710610091 
4902 0.747611373948449 
4903 0.747656890890921 
4904 0.748450335022037 
4905 0.74875663196607 
4906 0.748837181377123 
4907 0.749100636786276 
4908 0.749117266709795 
4909 0.749652090916798 
4910 0.74999847635989 
4911 0.750730462051028 
4912 0.750744209111488 
4913 0.75106453849898 
4914 0.751665694532557 
4915 0.752183477589154 
4916 0.7523108932823 
4917 0.75247923643229 
4918 0.752590173334113 
4919 0.752786982304252 
4920 0.753301825048961 
4921 0.753660524110883 
4922 0.753819640716897 
4923 0.753981210889303 
4924 0.754175333368215 
4925 0.754272687956716 
4926 0.754400213523055 
4927 0.754593082051166 
4928 0.754716243225015 
4929 0.756408430847615 
4930 0.756627349825737 
4931 0.75690384426627 
4932 0.756935604298335 
4933 0.75701356654359 
4934 0.757101025324876 
4935 0.757605518273217 
4936 0.758132712171971 
4937 0.758356964448421 
4938 0.758486552635016 
4939 0.759022824905704 
4940 0.760167830259708 
4941 0.760750916207666 
4942 0.760936103588203 
4943 0.761119259539 
4944 0.761474426763698 
4945 0.76190090129235 
4946 0.762191518223054 
4947 0.762319104091334 
4948 0.762971246916688 
4949 0.7630979289276 
4950 0.76344950542297 
4951 0.763842727839636 
4952 0.764310249198197 
4953 0.764586452009657 
4954 0.765333187642936 
4955 0.765546609711428 
4956 0.765864501127433 
4957 0.765939100742759 
4958 0.766787612500726 
4959 0.767356852518643 
4960 0.767441855700039 
4961 0.768379594349189 
4962 0.769009219083529 
4963 0.769018631629319 
4964 0.769432714113736 
4965 0.769837295093899 
4966 0.77040188146726 
4967 0.7724915819401 
4968 0.772578706308533 
4969 0.772661120843107 
4970 0.772680756058084 
4971 0.773344645348623 
4972 0.773415010409945 
4973 0.773529021998491 
4974 0.774071665955024 
4975 0.77515622164752 
4976 0.775719850672383 
4977 0.776728070500549 
4978 0.777830296579354 
4979 0.778232700894047 
4980 0.778748393736314 
4981 0.778988306423461 
4982 0.779219095995586 
4983 0.779298577271415 
4984 0.779519008845047 
4985 0.780786332026507 
4986 0.781047514307964 
4987 0.781729952014236 
4988 0.78198037746851 
4989 0.782187205687133 
4990 0.782542297305689 
4991 0.782542297305689 
4992 0.782933314762832 
4993 0.783584709798958 
4994 0.784145170990704 
4995 0.784301801165348 
4996 0.784445743737066 
4997 0.784884971776871 
4998 0.785251314919201 
4999 0.786248322905654 
5000 0.786271643434106 
5001 0.786515148967538 
5002 0.787139336883214 
5003 0.7879891635977 
5004 0.788198157506443 
5005 0.788428206937874 
5006 0.788569732222192 
5007 0.789177221743481 
5008 0.789799289293657 
5009 0.789829201610225 
5010 0.790027244735465 
5011 0.790227756237571 
5012 0.79070188420283 
5013 0.792568804049447 
5014 0.792937133471393 
5015 0.793266692123145 
5016 0.793614650664452 
5017 0.795095078129304 
5018 0.795335633140318 
5019 0.795493145187535 
5020 0.795733066899427 
5021 0.795886765007813 
5022 0.795976659783867 
5023 0.796006445538093 
5024 0.796407506637219 
5025 0.79646247118107 
5026 0.796722695742116 
5027 0.797414334804983 
5028 0.79751318666914 
5029 0.7995523485155 
5030 0.799616061151514 
5031 0.799807640385598 
5032 0.800220321511106 
5033 0.800564535970839 
5034 0.800873451691011 
5035 0.800879104776104 
5036 0.801033714865963 
5037 0.801312898419074 
5038 0.801519671589211 
5039 0.801619144638926 
5040 0.801664346395681 
5041 0.802309819924685 
5042 0.802470625358516 
5043 0.80311994136416 
5044 0.803190558181962 
5045 0.803239774079635 
5046 0.803676130210339 
5047 0.803774821332521 
5048 0.804502049544126 
5049 0.804647677028601 
5050 0.805919064077071 
5051 0.805919064077071 
5052 0.806123669427271 
5053 0.806563503289813 
5054 0.806819272348157 
5055 0.806874380200279 
5056 0.807515995953732 
5057 0.807516364029005 
5058 0.809055062581148 
5059 0.809186909329687 
5060 0.809768648281083 
5061 0.810053535651953 
5062 0.810679056276253 
5063 0.810793065482648 
5064 0.811920808292752 
5065 0.81232166585938 
5066 0.812692741052287 
5067 0.81342735139962 
5068 0.814018339049943 
5069 0.814764393582599 
5070 0.814997068060456 
5071 0.815157082439489 
5072 0.815332914713647 
5073 0.816150309415731 
5074 0.816328174436729 
5075 0.816388451133156 
5076 0.816828058861318 
5077 0.816978572448625 
5078 0.817038647024363 
5079 0.818187118716348 
5080 0.818317699741047 
5081 0.818674064078646 
5082 0.819018380886583 
5083 0.819693001367445 
5084 0.8212969026055 
5085 0.821929830471147 
5086 0.822105364045338 
5087 0.822355790725427 
5088 0.822882998469179 
5089 0.825015377250423 
5090 0.825070978239244 
5091 0.825346794265037 
5092 0.826367085951071 
5093 0.827769717235835 
5094 0.828808461531147 
5095 0.828957593058538 
5096 0.829103852000826 
5097 0.829849303726761 
5098 0.830450041367626 
5099 0.832544020842111 
5100 0.832635346690668 
5101 0.832843914195007 
5102 0.833517810073083 
5103 0.833711802612137 
5104 0.833904483033008 
5105 0.83439980863635 
5106 0.835060261435663 
5107 0.835176381804687 
5108 0.835993132139332 
5109 0.836088593502747 
5110 0.836626168159713 
5111 0.8369099751872 
5112 0.837007377966712 
5113 0.837331164417208 
5114 0.838539209349559 
5115 0.839355296795053 
5116 0.840150536717121 
5117 0.840837444634279 
5118 0.84107937648309 
5119 0.841456664309372 
5120 0.842266761916891 
5121 0.842469724955907 
5122 0.843388846575817 
5123 0.843707237061694 
5124 0.84383259069951 
5125 0.843934776963262 
5126 0.844044940385296 
5127 0.844215898699735 
5128 0.844382612361281 
5129 0.84476248880388 
5130 0.844799397194419 
5131 0.845731179172456 
5132 0.845841639223868 
5133 0.845890197479206 
5134 0.845967697751077 
5135 0.846793314665002 
5136 0.847120635443849 
5137 0.84733558816554 
5138 0.848060416768629 
5139 0.84853285720538 
5140 0.850300576535294 
5141 0.85186428764283 
5142 0.852024738350839 
5143 0.853448866685592 
5144 0.853654377984426 
5145 0.853930516102492 
5146 0.854593002224527 
5147 0.85504486829238 
5148 0.8550664835155 
5149 0.855488306187909 
5150 0.856051780995927 
5151 0.857202229740542 
5152 0.857352820243664 
5153 0.857427275287899 
5154 0.857934314528849 
5155 0.858302611494056 
5156 0.858309707374029 
5157 0.858759883244801 
5158 0.859289821216457 
5159 0.859821716353755 
5160 0.86171371970305 
5161 0.862046095853529 
5162 0.86586663890237 
5163 0.867289617532641 
5164 0.867470081110845 
5165 0.86794584377994 
5166 0.868468677185465 
5167 0.868631934580133 
5168 0.869091110194575 
5169 0.86920401215085 
5170 0.870846297867279 
5171 0.871393030235067 
5172 0.872465083332289 
5173 0.873005155592713 
5174 0.873152662868991 
5175 0.874364749379237 
5176 0.874711067563349 
5177 0.876083225098247 
5178 0.876289440739994 
5179 0.877110784370254 
5180 0.878188702208415 
5181 0.878431342919173 
5182 0.878464162844464 
5183 0.878749551197372 
5184 0.879271673257266 
5185 0.879826045771898 
5186 0.879928026851287 
5187 0.881619046496959 
5188 0.882471193063029 
5189 0.882646435357738 
5190 0.885777828507909 
5191 0.885851307576431 
5192 0.886749001332544 
5193 0.886788517771781 
5194 0.887090749442364 
5195 0.890137871492544 
5196 0.890908618783819 
5197 0.891702503171064 
5198 0.891979060362697 
5199 0.891990347402462 
5200 0.893602803626295 
5201 0.894444833158676 
5202 0.894541341434704 
5203 0.894982426377119 
5204 0.89582087555303 
5205 0.896600261545375 
5206 0.896717655412948 
5207 0.896755869414346 
5208 0.896973339044495 
5209 0.898021642467182 
5210 0.898486014261906 
5211 0.898489268398297 
5212 0.899838236834565 
5213 0.900911212657163 
5214 0.903230709339846 
5215 0.903530786531301 
5216 0.904856352408856 
5217 0.904876438969628 
5218 0.906596545138158 
5219 0.906771085486953 
5220 0.906864312225269 
5221 0.910782165420518 
5222 0.910868202629751 
5223 0.911089313355377 
5224 0.911959814289979 
5225 0.913465719184765 
5226 0.914508116958782 
5227 0.915284290015404 
5228 0.915708812628016 
5229 0.916453761438197 
5230 0.916852443835912 
5231 0.917307032386022 
5232 0.917438334291207 
5233 0.919678626373992 
5234 0.91982577944814 
5235 0.920100160480028 
5236 0.920992722235173 
5237 0.921890878656775 
5238 0.922052886319466 
5239 0.922278419346735 
5240 0.925561891618778 
5241 0.926008371952139 
5242 0.926216019460163 
5243 0.929778622248356 
5244 0.930697708720494 
5245 0.930813753517668 
5246 0.932552530025716 
5247 0.933720497993121 
5248 0.93398433261106 
5249 0.934611742560142 
5250 0.934746263448448 
5251 0.935657465924226 
5252 0.936227537179432 
5253 0.9375549838402 
5254 0.938159337108525 
5255 0.939307656595352 
5256 0.939513576298466 
5257 0.939956983809892 
5258 0.940430348039822 
5259 0.941529286501171 
5260 0.942829372076057 
5261 0.943765184313195 
5262 0.945648536206039 
5263 0.946695243238859 
5264 0.947660433513616 
5265 0.948067877544123 
5266 0.953452943089118 
5267 0.954274140889009 
5268 0.95512511747542 
5269 0.955222886422889 
5270 0.955232558328766 
5271 0.957811439674102 
5272 0.960239496640153 
5273 0.9610255369762 
5274 0.961644701238992 
5275 0.961886759676592 
5276 0.968071005046169 
5277 0.969701595889885 
5278 0.970066989510527 
5279 0.971103295426689 
5280 0.971122125917885 
5281 0.97113870484757 
5282 0.973399109658931 
5283 0.975502292303502 
5284 0.977513524825186 
5285 0.978635092464807 
5286 0.979030133159749 
5287 0.986396686147544 
5288 0.986951554358277 
5289 0.988334911266029 
5290 0.988810149481553 
5291 0.991252690095165 
5292 0.991561948075686 
5293 0.991651810299801 
5294 0.99529385079436 
5295 0.997941601788339 
5296 0.997944849386647 
5297 0.998015794247547 
5298 0.998327085892691 
5299 0.998693029937084 
5300 0.999546232869682 
5301 0.999855558516156 
5302 0.999938846311133 
5303 0.999969148907175 
5304 0.999999717874436 
5305 0.999999733968818 
5306 0.999999959365054 
