# Supplementary material for: Intergenic, gene terminal, and intragenic CpG islands in the human genome
Source: BMC Genomics. 2010 Jan 19;11:48. doi: 10.1186/1471-2164-11-48 (PMC2817693; doi:10.1186/1471-2164-11-48)
Supplement: Additional file 6 — Sp1. This folder contains the data used for Sp1 binding sites prediction and detailed description of the procedure. [file 1471-2164-11-48-S6.ZIP › SP1/sp1_site_extraction/PV_inter_best.dat]

1 2.81343216929403e-034 
2 3.06444135660653e-011 
3 1.84441753425288e-009 
4 2.45456370941087e-009 
5 4.42272432569552e-009 
6 1.01148085919858e-008 
7 2.19011429506729e-008 
8 5.6556612073919e-008 
9 5.96704594728317e-008 
10 1.11870653866653e-007 
11 1.16169604225308e-007 
12 1.51586325525906e-007 
13 3.58677807379471e-007 
14 9.65820721626715e-007 
15 1.48227992170074e-006 
16 2.87284667604622e-006 
17 2.96733089003495e-006 
18 3.13962320046187e-006 
19 3.33666355191688e-006 
20 3.72768830335399e-006 
21 4.65813430787374e-006 
22 5.16577935757907e-006 
23 5.23230265233761e-006 
24 6.82088580674233e-006 
25 6.87482840929362e-006 
26 9.39840512298554e-006 
27 1.26232862508796e-005 
28 1.38579363550088e-005 
29 1.559028338116e-005 
30 1.81218366056671e-005 
31 1.9141118167304e-005 
32 2.63016987846308e-005 
33 3.17264622397829e-005 
34 3.99517130251225e-005 
35 4.08694265090676e-005 
36 4.31974714264469e-005 
37 4.9477280521521e-005 
38 5.49345309109869e-005 
39 7.44292484687329e-005 
40 7.97727289883667e-005 
41 8.6568031676523e-005 
42 9.16537657437459e-005 
43 9.41447774530811e-005 
44 0.000113570813805024 
45 0.000121341479716307 
46 0.000130436363557924 
47 0.000177974757150613 
48 0.000179828761402389 
49 0.00020015859629347 
50 0.000204123021761714 
51 0.000207314343170019 
52 0.000261843451036481 
53 0.000263176700062518 
54 0.000320866686213516 
55 0.000325677082119645 
56 0.000331324557049834 
57 0.000338152837845227 
58 0.000358561524669945 
59 0.000360623549454517 
60 0.00036672963107934 
61 0.000375508269616498 
62 0.000475711817712853 
63 0.000481293015239658 
64 0.000491463976604973 
65 0.000504055847762221 
66 0.000555321566705317 
67 0.000565211918204681 
68 0.000569664159203932 
69 0.000650003966322189 
70 0.000707933290301857 
71 0.000856022553752786 
72 0.000870778891678587 
73 0.000871344442913269 
74 0.000902948082783095 
75 0.00100374712958546 
76 0.00104098261338541 
77 0.00132188125172079 
78 0.00132782101610837 
79 0.0013382315026064 
80 0.0014545677753736 
81 0.0014636890515132 
82 0.00149633408192395 
83 0.00162783083651808 
84 0.00166879635753432 
85 0.00207959172385426 
86 0.00244045070743471 
87 0.00248684400184001 
88 0.00250588575400349 
89 0.00251725258813047 
90 0.00262734211393231 
91 0.00263821065321193 
92 0.00270783093427049 
93 0.00276549422416277 
94 0.00278468447178091 
95 0.00281940645669603 
96 0.00332833896447271 
97 0.00334897372068984 
98 0.00373978023224691 
99 0.00445497531512348 
100 0.00446068072288425 
101 0.00457906357769098 
102 0.00477460775480401 
103 0.00480079136346657 
104 0.00492036781720601 
105 0.00511651421128933 
106 0.00522478102202222 
107 0.00541944832783866 
108 0.00591030653865355 
109 0.0065780290701286 
110 0.00662577914432071 
111 0.00695050644567846 
112 0.00701516016187566 
113 0.00712235263883454 
114 0.00714671470531993 
115 0.00725322647669322 
116 0.00747767118435026 
117 0.00788265414430363 
118 0.00824490757529694 
119 0.00839510117783723 
120 0.00855003807842497 
121 0.0085747145553585 
122 0.00873189504299224 
123 0.00910649642385654 
124 0.00930252243412259 
125 0.00956345395176788 
126 0.00965279764992579 
127 0.0102663768761332 
128 0.010346649707625 
129 0.0108818422604004 
130 0.0109883095765714 
131 0.0110845417655037 
132 0.011177110893284 
133 0.0118419928626025 
134 0.0121283807427348 
135 0.0122687854007442 
136 0.0124673816328872 
137 0.0126499498969681 
138 0.0132239746880798 
139 0.0133360003216465 
140 0.0138310062819026 
141 0.0140133639129079 
142 0.0142410114108698 
143 0.0148952991903014 
144 0.0150635224846194 
145 0.0151153050743886 
146 0.0152544198156945 
147 0.0158685471276216 
148 0.0158787645026325 
149 0.016678840972018 
150 0.0167656946720764 
151 0.0168046992688987 
152 0.0172991118449818 
153 0.0186255829219154 
154 0.0187622258673614 
155 0.01931897207894 
156 0.0194078386545218 
157 0.0198059161606636 
158 0.0201048178631656 
159 0.0207248811128895 
160 0.0208866825394412 
161 0.0209836786459445 
162 0.0210064412933215 
163 0.0213329651523379 
164 0.0215552283298015 
165 0.021587498986663 
166 0.0228090186136149 
167 0.0233019507923283 
168 0.0236419477183178 
169 0.0242598017449536 
170 0.0245116802471194 
171 0.0250059059547176 
172 0.025415449709274 
173 0.0279963427574957 
174 0.030765988068074 
175 0.0343217775627451 
176 0.0347452510180718 
177 0.0350854518840488 
178 0.0365635025948922 
179 0.0382882914304408 
180 0.0395507477466529 
181 0.0428722651633509 
182 0.0430740019599708 
183 0.0435435960659844 
184 0.0435584303731453 
185 0.0449642989309928 
186 0.0456740684511051 
187 0.0459140342800803 
188 0.0478252175327215 
189 0.0481574092838272 
190 0.0483279275012259 
191 0.0486133566239627 
192 0.0486870821094372 
193 0.0492343488968598 
194 0.0496521051029815 
195 0.0496633822213287 
196 0.0498539488906458 
197 0.0506090727884693 
198 0.0525162324080136 
199 0.0529062477448695 
200 0.0532919445402027 
201 0.0543148239472745 
202 0.0544250214017646 
203 0.05488059385481 
204 0.0559680990006214 
205 0.0562827342347451 
206 0.0564827181828895 
207 0.0572842761805891 
208 0.0601051561849834 
209 0.0612583244835116 
210 0.0637136757564111 
211 0.0639527968285014 
212 0.0653164189377521 
213 0.0672289066970148 
214 0.0696085614871799 
215 0.0707772261593421 
216 0.0708638964764667 
217 0.073892648292136 
218 0.0781924530485393 
219 0.0830191672875587 
220 0.0862597412523658 
221 0.086450157660058 
222 0.0869928320230622 
223 0.0870341064416083 
224 0.0885433435738942 
225 0.0890162694383276 
226 0.0930449023464801 
227 0.0946291122373655 
228 0.0947795336593676 
229 0.0948417618875459 
230 0.0975577597737821 
231 0.101527239791267 
232 0.102578624580645 
233 0.102953597471251 
234 0.105840388721671 
235 0.106998743506089 
236 0.109152685189149 
237 0.111103862778503 
238 0.112572130245545 
239 0.113422775595643 
240 0.113561626703547 
241 0.114061557448639 
242 0.115461875865029 
243 0.116431281830193 
244 0.130843237623406 
245 0.132515650299062 
246 0.133358365059537 
247 0.134040174476924 
248 0.141538681564633 
249 0.142004125565954 
250 0.142071351357989 
251 0.14475665965861 
252 0.146224365657393 
253 0.146226671683644 
254 0.149764746087025 
255 0.153393744494965 
256 0.160327208862004 
257 0.16267826302544 
258 0.170568255714272 
259 0.17465622598212 
260 0.17806029961167 
261 0.178580193790533 
262 0.180845300377305 
263 0.183882888207609 
264 0.192265486904543 
265 0.192786471884234 
266 0.193539609001749 
267 0.195418247067183 
268 0.199535167598213 
269 0.201031465019974 
270 0.205961793139427 
271 0.206057753255775 
272 0.207797886214871 
273 0.223764754989768 
274 0.232548529309369 
275 0.233804096053941 
276 0.236148804271047 
277 0.239687193489677 
278 0.258993695419331 
279 0.259945814148268 
280 0.267351593717783 
281 0.268113544033242 
282 0.273027179211495 
283 0.273095886151952 
284 0.27355068863872 
285 0.280061364883675 
286 0.286190083621847 
287 0.289964371083443 
288 0.293917613206847 
289 0.305742879394675 
290 0.31047154253069 
291 0.320224365762132 
292 0.322461482752709 
293 0.323726602072577 
294 0.326128486136978 
295 0.327213985627343 
296 0.329467602693541 
297 0.350390256541523 
298 0.370789299480223 
299 0.375070793338355 
300 0.377480701601346 
301 0.405502277512765 
302 0.419091142423628 
303 0.419928564923091 
304 0.422366017667029 
305 0.429928784439255 
306 0.435894213879176 
307 0.437755713525414 
308 0.461593740744251 
309 0.463522076796773 
310 0.470539563417964 
311 0.479053495492256 
312 0.48699090685804 
313 0.493416934866079 
314 0.49708351238934 
315 0.540849066217834 
316 0.550356068863769 
317 0.555238609099424 
318 0.567102292995714 
319 0.567497997877241 
320 0.588038524717475 
321 0.588876955398028 
322 0.595701109286817 
323 0.599632853653116 
324 0.600486969761876 
325 0.625736239530109 
326 0.650009643896074 
327 0.651326832218138 
328 0.656124078028291 
329 0.670506259098137 
330 0.672586554250878 
331 0.679392872041236 
332 0.682424160121461 
333 0.724299102825059 
334 0.725385689374385 
335 0.733104141271541 
336 0.740006836930958 
337 0.76344950542297 
338 0.868468677185465 
