# Supplementary material for: Intergenic, gene terminal, and intragenic CpG islands in the human genome
Source: BMC Genomics. 2010 Jan 19;11:48. doi: 10.1186/1471-2164-11-48 (PMC2817693; doi:10.1186/1471-2164-11-48)
Supplement: Additional file 6 — Sp1. This folder contains the data used for Sp1 binding sites prediction and detailed description of the procedure. [file 1471-2164-11-48-S6.ZIP › SP1/sp1_site_extraction/PV_intra.dat]

1 5.356143861202e-031 
2 2.21350930143792e-030 
3 5.9458055179562e-025 
4 1.18283066598966e-011 
5 6.48136023264664e-011 
6 3.01695977550641e-009 
7 8.03136012597493e-009 
8 1.23180184950373e-008 
9 3.56874708061785e-008 
10 3.76392389219545e-008 
11 7.31538840137365e-008 
12 1.25135288515948e-007 
13 1.36715179687595e-007 
14 2.03851172230458e-007 
15 6.44956914394691e-007 
16 9.73037610092884e-007 
17 9.86497321387112e-007 
18 1.42582262208151e-006 
19 1.57169505230114e-006 
20 3.41327017304581e-006 
21 3.67331873060577e-006 
22 3.97756796256128e-006 
23 4.44289293732556e-006 
24 4.60111294553502e-006 
25 5.1338555322556e-006 
26 5.1902042436221e-006 
27 6.64623575724012e-006 
28 6.79932081918382e-006 
29 8.18336528863178e-006 
30 9.38029234288319e-006 
31 9.8227370685361e-006 
32 1.00746452420035e-005 
33 1.0304943808204e-005 
34 1.1149984333922e-005 
35 1.25895163534761e-005 
36 1.32260137279073e-005 
37 1.41239002571752e-005 
38 1.41449508884381e-005 
39 1.45641136674252e-005 
40 1.45915139027755e-005 
41 1.52035303350002e-005 
42 1.7312551557e-005 
43 1.9870290379395e-005 
44 2.34253176351329e-005 
45 2.37491677277211e-005 
46 2.54884487010329e-005 
47 2.60573061171401e-005 
48 2.62699528718181e-005 
49 2.72646224614939e-005 
50 3.10766913062609e-005 
51 3.26222424051331e-005 
52 3.50980345409949e-005 
53 3.57866833199591e-005 
54 3.72497641852898e-005 
55 4.26035778358096e-005 
56 4.42395183460671e-005 
57 5.30279728221777e-005 
58 6.18945135928397e-005 
59 7.2293436494574e-005 
60 7.61075901622868e-005 
61 7.64620532264658e-005 
62 7.78260655245153e-005 
63 8.77646565093129e-005 
64 8.97622542798416e-005 
65 9.06416984309867e-005 
66 9.63937498727648e-005 
67 9.68454732433756e-005 
68 0.000110650400491814 
69 0.000125730267797651 
70 0.000128376789760651 
71 0.000130018437588942 
72 0.000138281626958319 
73 0.000168569763636636 
74 0.000170767150174804 
75 0.000171419114328042 
76 0.00018047365618441 
77 0.000182625269966956 
78 0.000207178335789389 
79 0.000209042186686281 
80 0.000216892888344402 
81 0.000242272059874045 
82 0.000258757353391536 
83 0.000267542129207158 
84 0.000271528250341699 
85 0.000279817242838948 
86 0.000284330475574994 
87 0.000323560197090725 
88 0.000333331962321061 
89 0.000334653923398443 
90 0.000334976136277487 
91 0.000337273318888989 
92 0.000353221205472958 
93 0.000394751912969936 
94 0.000413991563339033 
95 0.000420638830336755 
96 0.000423327718484226 
97 0.000437273604808285 
98 0.000457087791643796 
99 0.00048172180017196 
100 0.000507391456009846 
101 0.000515199242990862 
102 0.000519388602788099 
103 0.000524975876916698 
104 0.000549424752684344 
105 0.000550719869107403 
106 0.000566617534518035 
107 0.000572618955890665 
108 0.000573594089773713 
109 0.000620114343608897 
110 0.000623558497826972 
111 0.000625356420182245 
112 0.00070303175785351 
113 0.000703096422857196 
114 0.000737021619358653 
115 0.000753095060074931 
116 0.00078661690195884 
117 0.000794303048420375 
118 0.000799361338312159 
119 0.000854383610326827 
120 0.000864046677349496 
121 0.000919300292881351 
122 0.000965292434368894 
123 0.00103972447825454 
124 0.0010583656974376 
125 0.00108970061891755 
126 0.0011072225272739 
127 0.00113376496064402 
128 0.00115330440942881 
129 0.00117373371042126 
130 0.00117989986717956 
131 0.00119872800529686 
132 0.00121327875373857 
133 0.00122195786590781 
134 0.00127745851473758 
135 0.00131720786004399 
136 0.00139815935422378 
137 0.00141181881623516 
138 0.00158599112374381 
139 0.00160771727887353 
140 0.00163687863136277 
141 0.00163788287810751 
142 0.00166534803608309 
143 0.0016731779943943 
144 0.00168514516537772 
145 0.0017777989865363 
146 0.00194379055765322 
147 0.00198653541787821 
148 0.00201954814401413 
149 0.00207199833310848 
150 0.00212096041505814 
151 0.00212439573016318 
152 0.00213286080578317 
153 0.00214278636547458 
154 0.00218211525323664 
155 0.0022068304299046 
156 0.00238910295092046 
157 0.00243836725730696 
158 0.00257256417288609 
159 0.00266527554063673 
160 0.00273650893335221 
161 0.00273943049625028 
162 0.00284384768182337 
163 0.00286642199468414 
164 0.00290019385843279 
165 0.00291832846138171 
166 0.00295803602528618 
167 0.00316680290202155 
168 0.00325029113332132 
169 0.00334005234757998 
170 0.00344172311199834 
171 0.00359400570458794 
172 0.00359543105728161 
173 0.00366077749791895 
174 0.00366775721630044 
175 0.00381461436150776 
176 0.0038473386902344 
177 0.00420275980240261 
178 0.00446534402288985 
179 0.0045291164615876 
180 0.00467066666041909 
181 0.00469819488053552 
182 0.00470444768467302 
183 0.00471529224205176 
184 0.00478538903016292 
185 0.00519399639538913 
186 0.00521751291873628 
187 0.00527641716603747 
188 0.00575890811264337 
189 0.00595743006300605 
190 0.00601441287619797 
191 0.00606838223878281 
192 0.00617380046658398 
193 0.00621037185397142 
194 0.00622287259416337 
195 0.00624253439609521 
196 0.00633705843139809 
197 0.00634418600738063 
198 0.00645500172692708 
199 0.00653851958475157 
200 0.00659367623595863 
201 0.00703163558235633 
202 0.00712903201180137 
203 0.00723960584331247 
204 0.00733782108987022 
205 0.00741432807737465 
206 0.00742190496417627 
207 0.00765699610444621 
208 0.00783231950109885 
209 0.00792204432274824 
210 0.00792288220760678 
211 0.00817712497810482 
212 0.00828596921935446 
213 0.00843600106231077 
214 0.00844402785692876 
215 0.00845437025686495 
216 0.00882063544471933 
217 0.00882768391443113 
218 0.00893488779438385 
219 0.00931392752090898 
220 0.00946832081864045 
221 0.00990890853955387 
222 0.0102507299771262 
223 0.0107931888459286 
224 0.0109747882354488 
225 0.011002288125887 
226 0.0110721397583548 
227 0.0111401626014667 
228 0.0111694898223177 
229 0.0114541643403344 
230 0.011697002707719 
231 0.0120603821754805 
232 0.0121838754709382 
233 0.0122210831613576 
234 0.0122398507715347 
235 0.0124176470481623 
236 0.0126933087508355 
237 0.0127466066606441 
238 0.0131278132415956 
239 0.013140507514797 
240 0.0133188761837411 
241 0.0133214678208973 
242 0.0137106709490352 
243 0.0137330960035851 
244 0.0137504205082293 
245 0.0142904316953365 
246 0.0145505017529168 
247 0.0146133101946174 
248 0.0151779110390043 
249 0.0153225643765366 
250 0.0155131367277539 
251 0.0155833370840934 
252 0.0156496709400316 
253 0.0158578419020083 
254 0.0161255815020791 
255 0.0161685004902667 
256 0.0166141403598132 
257 0.0166723958351711 
258 0.0167307071451601 
259 0.0169975831671905 
260 0.0171745235923287 
261 0.0175269606003073 
262 0.0176008506460278 
263 0.0177663414476602 
264 0.0184277909326521 
265 0.0187772108303798 
266 0.0187861105777068 
267 0.0189811862957225 
268 0.0189868433726653 
269 0.0190678164095068 
270 0.0191030678399943 
271 0.0191267737841619 
272 0.019212604268024 
273 0.0194362913232199 
274 0.0194605990245124 
275 0.0194825893976877 
276 0.0194825893976877 
277 0.0199100484957739 
278 0.020515477356976 
279 0.0206510972024076 
280 0.0208171403716147 
281 0.0208974753304796 
282 0.021050760483321 
283 0.0211767423444882 
284 0.0214720925770822 
285 0.0218898911806323 
286 0.0219264906737164 
287 0.0219769788484445 
288 0.0220242514836041 
289 0.02202784301515 
290 0.022386015254701 
291 0.0224279879600451 
292 0.0225078378979993 
293 0.0228963174495157 
294 0.0230794860063579 
295 0.0233099106920703 
296 0.0234870871867878 
297 0.023527572577032 
298 0.0236276913321964 
299 0.0237179115180749 
300 0.0238463938689764 
301 0.0242800936562558 
302 0.024327017290921 
303 0.024692044366518 
304 0.0247529650002312 
305 0.0253978566884831 
306 0.0254003782377341 
307 0.0255296096158298 
308 0.0262014192550233 
309 0.0262850315425807 
310 0.0264419321835612 
311 0.0266315144481354 
312 0.026885537701833 
313 0.0270529149420712 
314 0.0272737023606197 
315 0.0273238735823832 
316 0.0273591590600978 
317 0.0273703793429886 
318 0.0282104410119633 
319 0.0284472936307747 
320 0.0286850792649343 
321 0.0287540505576565 
322 0.0287884289020182 
323 0.0288058900030246 
324 0.0288878982266674 
325 0.0289497936876908 
326 0.0290787946720057 
327 0.0291406762345717 
328 0.0293524440287821 
329 0.0293543398122623 
330 0.0295478902136232 
331 0.0297975362609043 
332 0.0307705909826184 
333 0.0311415597877104 
334 0.0312099329618535 
335 0.0312158333892356 
336 0.0312777113156013 
337 0.0313615933560477 
338 0.0319106323849556 
339 0.0319607479263597 
340 0.0320691329150013 
341 0.0321409005247747 
342 0.0327177823849041 
343 0.0329422404912273 
344 0.033242727054744 
345 0.0332567287662566 
346 0.0333798178956739 
347 0.0333869877623581 
348 0.0334015178188001 
349 0.0339275197475011 
350 0.0340183647612339 
351 0.034984906818477 
352 0.0350506949839407 
353 0.0357196131764396 
354 0.0359164158938052 
355 0.0360345273554511 
356 0.036266863303108 
357 0.036272033246886 
358 0.038070075536418 
359 0.0387632902179776 
360 0.0388610931763688 
361 0.0392380386139726 
362 0.0392487827067929 
363 0.0393666702401577 
364 0.0393930437212993 
365 0.0398590621398922 
366 0.0400737263906682 
367 0.0401506317976366 
368 0.0402535071918895 
369 0.0404156968074148 
370 0.0406732731814403 
371 0.0408941145552323 
372 0.0408948175206999 
373 0.041066237436819 
374 0.0410734539938534 
375 0.0411240907986468 
376 0.041334320284753 
377 0.04148993968768 
378 0.0420734174572778 
379 0.042534304938855 
380 0.0432939746851034 
381 0.0438476776150587 
382 0.0440297119654441 
383 0.0440931324668292 
384 0.0441224796501727 
385 0.0441568136005859 
386 0.0441702218017569 
387 0.0443045063824233 
388 0.0447678832935273 
389 0.0448842727115462 
390 0.0449156265362214 
391 0.0449395801067562 
392 0.0453555415782729 
393 0.0454268434951815 
394 0.0460940551291317 
395 0.0462311241438276 
396 0.0466148912175094 
397 0.046615416945138 
398 0.0473360027476184 
399 0.0473852772753512 
400 0.0474872479061067 
401 0.0474898997435785 
402 0.0476426775775901 
403 0.0491119444241893 
404 0.0492446643520348 
405 0.0493346001118074 
406 0.0497268199459679 
407 0.0506148087375414 
408 0.0506148087375414 
409 0.0510321293682926 
410 0.051068858629611 
411 0.0514804176109228 
412 0.0517929701617778 
413 0.0518349103701972 
414 0.0518837484673012 
415 0.0520457682877662 
416 0.0523394752180854 
417 0.0523451818173113 
418 0.0523915253160251 
419 0.0524676632754857 
420 0.0525581925559049 
421 0.0528391954497582 
422 0.0534753068633903 
423 0.054104660406708 
424 0.0544904036081362 
425 0.0549947421625102 
426 0.0552380204761197 
427 0.0553238720994925 
428 0.0555954069776073 
429 0.0558391005842699 
430 0.0559672041667955 
431 0.0562550518586114 
432 0.0567055900621688 
433 0.0572022520071907 
434 0.0573924053047524 
435 0.0576943718185758 
436 0.0584760321130558 
437 0.0586090682972936 
438 0.0586636049998586 
439 0.0588451517377994 
440 0.0590962797324681 
441 0.0590976949989463 
442 0.0592093661878945 
443 0.0593697195313478 
444 0.0594901409299981 
445 0.0595916706172311 
446 0.0597033972378449 
447 0.0597164527089542 
448 0.0597719557818756 
449 0.0598661959985181 
450 0.0599507132424119 
451 0.0599780531882193 
452 0.0605198289961373 
453 0.0606062852155676 
454 0.0608361043364737 
455 0.0608683779879068 
456 0.0614213281331899 
457 0.0632660722280973 
458 0.0632798085675415 
459 0.0633072468822416 
460 0.0633342725867767 
461 0.0637860586793425 
462 0.0639819030729445 
463 0.0640736871964119 
464 0.0644919829105947 
465 0.06496958373276 
466 0.0654207869234155 
467 0.0655237400963454 
468 0.0655544891358464 
469 0.0655705999420343 
470 0.0656608160525579 
471 0.0657592329922496 
472 0.0663687272784845 
473 0.0669771361842966 
474 0.0671455199840655 
475 0.0674121288721238 
476 0.067641466094461 
477 0.0681363385974375 
478 0.0683176109925049 
479 0.0685937194153966 
480 0.0687888770571901 
481 0.068822037767327 
482 0.0688587406696322 
483 0.0689724250475505 
484 0.0693056629504024 
485 0.0693949080447797 
486 0.0699341869798872 
487 0.0699457623887557 
488 0.069979619616143 
489 0.0700010049872652 
490 0.070302162239332 
491 0.0704282323446178 
492 0.0710675809424666 
493 0.0715600199116417 
494 0.0715803756039264 
495 0.0725057516806496 
496 0.072570419474759 
497 0.0730862485601336 
498 0.0731001423619193 
499 0.0731417835056593 
500 0.0735171212322667 
501 0.0736246289543117 
502 0.0736434164677561 
503 0.0738115705542366 
504 0.0740458654128229 
505 0.0758269168697921 
506 0.0761051935806626 
507 0.0762751523987599 
508 0.0765833104744012 
509 0.0768346721438225 
510 0.0774107286469212 
511 0.077434414150308 
512 0.0783559221282766 
513 0.0785958596260434 
514 0.0788188401246877 
515 0.0788706011366346 
516 0.0788706011366346 
517 0.07942209471688 
518 0.0797293943277776 
519 0.0804647417709492 
520 0.0812803425075735 
521 0.0813287053041595 
522 0.0827713795485517 
523 0.0828057108920787 
524 0.0831574734471126 
525 0.0832094944291489 
526 0.083781090591976 
527 0.0842118386877726 
528 0.0845495172342491 
529 0.0847477133165375 
530 0.0849053327545504 
531 0.0854421342487823 
532 0.0858188113902045 
533 0.0858298784650191 
534 0.0861414518020785 
535 0.0868222050165136 
536 0.0869895078223819 
537 0.0870804552811204 
538 0.0873379691664643 
539 0.0873798061012335 
540 0.0876730768243136 
541 0.0876814440009172 
542 0.0880621493470536 
543 0.0882176592552909 
544 0.0882267104649287 
545 0.0885209657736755 
546 0.0888471724214806 
547 0.0892322614892506 
548 0.0897962076990053 
549 0.0899053878711973 
550 0.0903577731514396 
551 0.090543753570784 
552 0.0910232327120753 
553 0.091379183193247 
554 0.0914406710004978 
555 0.0914902979479455 
556 0.0917464126208882 
557 0.0920529880094297 
558 0.0921880073066835 
559 0.0928838743279587 
560 0.093054690968931 
561 0.0934073206862141 
562 0.0940580493861695 
563 0.0941845101512378 
564 0.094229702226467 
565 0.094632701153359 
566 0.0958460461498144 
567 0.0963188880798211 
568 0.0963304835315195 
569 0.0965259353237371 
570 0.0965859868594976 
571 0.0969597638958879 
572 0.0972966348760635 
573 0.0974435183968102 
574 0.0974535068276812 
575 0.0985430447218925 
576 0.0985645417435778 
577 0.0993455790147334 
578 0.099534427135003 
579 0.099984897819447 
580 0.100764923422852 
581 0.101247452580663 
582 0.102388121454745 
583 0.10312003373962 
584 0.103642916929059 
585 0.103945629980585 
586 0.103956193390633 
587 0.103987937038772 
588 0.104530914314996 
589 0.105188042853256 
590 0.106003488768045 
591 0.106907979478085 
592 0.107338785344784 
593 0.10756596851439 
594 0.107695855856854 
595 0.108102290508143 
596 0.108720047052378 
597 0.10915092888364 
598 0.109208353111998 
599 0.109220108386716 
600 0.109504075000652 
601 0.109684412385376 
602 0.109777383137451 
603 0.109854226979071 
604 0.11000204739653 
605 0.110620735191596 
606 0.11068644347646 
607 0.110722417996466 
608 0.110872432354788 
609 0.111519752841332 
610 0.111638122707636 
611 0.112559441555568 
612 0.112862461824357 
613 0.112919655783025 
614 0.113530435329854 
615 0.113791695818224 
616 0.113969043199637 
617 0.114114788298974 
618 0.114385823645822 
619 0.11472433757328 
620 0.11524792009649 
621 0.116316531084259 
622 0.117100576688075 
623 0.118606944011067 
624 0.11879854929771 
625 0.118893389900378 
626 0.119216738464885 
627 0.119846709178145 
628 0.120070204362684 
629 0.120123588332214 
630 0.120370063755514 
631 0.120458341139477 
632 0.12056978259938 
633 0.120684194092765 
634 0.120743456621759 
635 0.120821993869962 
636 0.121524388493456 
637 0.121732499390931 
638 0.121876077910092 
639 0.121880318995426 
640 0.122634622589189 
641 0.122948886216872 
642 0.123695133112558 
643 0.12388225352093 
644 0.124876585672269 
645 0.124981853713866 
646 0.125032515321676 
647 0.125291573223813 
648 0.125600581903987 
649 0.125767244695247 
650 0.125789984911546 
651 0.125911192980719 
652 0.126503910494574 
653 0.126599354605684 
654 0.126797197755395 
655 0.127259699649679 
656 0.127597105644193 
657 0.12859958025954 
658 0.128921962265894 
659 0.129430523136474 
660 0.129888415653084 
661 0.131611670763577 
662 0.132152783959683 
663 0.132519035652666 
664 0.132644804825632 
665 0.132808867841813 
666 0.133486498921654 
667 0.13422663625035 
668 0.135428401224537 
669 0.135823694616956 
670 0.137306951821082 
671 0.137791644481203 
672 0.13825718403305 
673 0.138923083066254 
674 0.13906974437591 
675 0.139464974414092 
676 0.139483649270728 
677 0.13954744207889 
678 0.140567428110144 
679 0.141154482716473 
680 0.141286462910152 
681 0.143029158988542 
682 0.143685305969119 
683 0.144448852485517 
684 0.144640405335667 
685 0.145075288167956 
686 0.145340806005798 
687 0.145497013260069 
688 0.145748027886354 
689 0.146043535447257 
690 0.146697801057603 
691 0.14720334202724 
692 0.147227640535843 
693 0.147996194813524 
694 0.148108702947948 
695 0.149282247816813 
696 0.14932452182047 
697 0.14978536108429 
698 0.150097201700299 
699 0.150714116642626 
700 0.151149370280223 
701 0.151555146221221 
702 0.151627754836279 
703 0.152829324278272 
704 0.152834718119542 
705 0.153255895115367 
706 0.154414502921919 
707 0.154429235685646 
708 0.154661467299523 
709 0.154796262283384 
710 0.155065725381056 
711 0.155181441582818 
712 0.155236990214407 
713 0.155687031543466 
714 0.155916987648315 
715 0.160432631886837 
716 0.160812923742931 
717 0.161141810546031 
718 0.161332585002973 
719 0.161653227993573 
720 0.161655451066875 
721 0.161687260286619 
722 0.161800200406331 
723 0.162740047068933 
724 0.162894194747164 
725 0.163308466220369 
726 0.164983014060324 
727 0.165927978776884 
728 0.166004905687091 
729 0.166415401278725 
730 0.166620488519636 
731 0.167095656625081 
732 0.167388066380167 
733 0.168209167820598 
734 0.16869066900454 
735 0.168695954287594 
736 0.168877710966805 
737 0.168892508644935 
738 0.168993865446747 
739 0.169426389622856 
740 0.169543278392428 
741 0.17011106030192 
742 0.170226184680263 
743 0.171387060307891 
744 0.171563453117021 
745 0.171737789630772 
746 0.172567688418838 
747 0.173027713204904 
748 0.173238803527799 
749 0.173514619444395 
750 0.173615149030458 
751 0.173704504285323 
752 0.175057000183925 
753 0.175191484861752 
754 0.175867386573989 
755 0.176136268588223 
756 0.176193963169558 
757 0.176641591860808 
758 0.177459446879669 
759 0.177591565255472 
760 0.177607430607275 
761 0.178013378754625 
762 0.178660876051698 
763 0.179157555516597 
764 0.179364502750967 
765 0.17948652767528 
766 0.17973890937775 
767 0.180419317728122 
768 0.181376315805867 
769 0.181832082934754 
770 0.182108245871138 
771 0.182514995387332 
772 0.182598729409576 
773 0.182616369998079 
774 0.183231788872872 
775 0.184104762711575 
776 0.184299207965393 
777 0.18440001428314 
778 0.18461365775505 
779 0.18462543656442 
780 0.185135425469758 
781 0.185224688039311 
782 0.185605397542254 
783 0.185892981469207 
784 0.186967159910172 
785 0.1870830396518 
786 0.187350528809677 
787 0.188464880471747 
788 0.18935736729315 
789 0.19071281429545 
790 0.190771145549247 
791 0.191015710590265 
792 0.192067164560778 
793 0.192237949001707 
794 0.192388298963534 
795 0.19284566564693 
796 0.1929056952241 
797 0.193379587489578 
798 0.19385020511756 
799 0.193920495480709 
800 0.194012580680958 
801 0.195427859589288 
802 0.196076810524414 
803 0.196101751949287 
804 0.196300392253762 
805 0.197417142488492 
806 0.197423301257754 
807 0.198308149710952 
808 0.199000020250123 
809 0.199578680255173 
810 0.200470947044123 
811 0.20067576698465 
812 0.201103478516824 
813 0.201272072303048 
814 0.201506610043804 
815 0.202990579284794 
816 0.203373348751479 
817 0.20399360514307 
818 0.204077886683571 
819 0.204157276569283 
820 0.204719125873195 
821 0.204920420932578 
822 0.206408866426817 
823 0.208228035298556 
824 0.208320658607635 
825 0.208390207223168 
826 0.208391349809065 
827 0.208749872702855 
828 0.209110199075752 
829 0.209158881540201 
830 0.209177660856542 
831 0.209606426512486 
832 0.209799529981375 
833 0.212189775259338 
834 0.212521524278481 
835 0.213151537160462 
836 0.213499074567328 
837 0.213869436864071 
838 0.21387844319777 
839 0.213990090565928 
840 0.215336536861024 
841 0.215774518920363 
842 0.216051214599653 
843 0.21605924616231 
844 0.216147259861005 
845 0.216447756725105 
846 0.21908311319978 
847 0.219768180092318 
848 0.220354878219063 
849 0.220581944433196 
850 0.22124449147018 
851 0.221298845884995 
852 0.221457942155532 
853 0.222890994567234 
854 0.223426508242185 
855 0.223908957835389 
856 0.224296863419933 
857 0.224415470518218 
858 0.224785714271082 
859 0.224882826689614 
860 0.224998095479071 
861 0.225889374515799 
862 0.226520796154726 
863 0.227590854264481 
864 0.228881828979849 
865 0.229338587360162 
866 0.230127431223709 
867 0.230186279284329 
868 0.230987946894673 
869 0.231467241606939 
870 0.232188912910344 
871 0.232545526074176 
872 0.232608167449532 
873 0.232655928747534 
874 0.233234011245599 
875 0.233350118624871 
876 0.233356176854292 
877 0.234394016831723 
878 0.235225683970879 
879 0.235275143863605 
880 0.23562807342924 
881 0.235662050273424 
882 0.235996795750743 
883 0.236285232062387 
884 0.236609230472698 
885 0.237099532537438 
886 0.237696468073044 
887 0.237834555696036 
888 0.23799541344028 
889 0.238337852846114 
890 0.239422758562056 
891 0.241017146486729 
892 0.241213792585888 
893 0.241605703291831 
894 0.242180072595054 
895 0.243075519615839 
896 0.24381547731841 
897 0.244460592233209 
898 0.244487220926863 
899 0.24510229863614 
900 0.246877560155779 
901 0.246930762533323 
902 0.247223394422543 
903 0.247287986817249 
904 0.247773632784256 
905 0.247955163256465 
906 0.248971218490288 
907 0.249291798182986 
908 0.249523895809959 
909 0.249989427492229 
910 0.250118928212475 
911 0.250148424223264 
912 0.251308203338874 
913 0.251360370172562 
914 0.251375342975432 
915 0.25161224206138 
916 0.252286170185019 
917 0.252590909215472 
918 0.253579112559494 
919 0.253703775079702 
920 0.254319911129655 
921 0.2548602605157 
922 0.255110394130201 
923 0.255188284717764 
924 0.255808313858807 
925 0.256288503384735 
926 0.256535756571291 
927 0.2583779110879 
928 0.258557969067356 
929 0.258969841974441 
930 0.259127502786225 
931 0.25922063091165 
932 0.261652429533849 
933 0.261807730777336 
934 0.262456795791701 
935 0.262668527480565 
936 0.265769336132968 
937 0.266783133755546 
938 0.26786348528673 
939 0.26791533274872 
940 0.267944680335687 
941 0.268028169175126 
942 0.268341746521168 
943 0.268865456361227 
944 0.269426712110639 
945 0.269549910087441 
946 0.269742078827048 
947 0.270833196275156 
948 0.27181283000069 
949 0.272022631185267 
950 0.272253569871411 
951 0.272277727832886 
952 0.272685240023803 
953 0.27515550630527 
954 0.277335316524204 
955 0.277495403267315 
956 0.27819020341198 
957 0.278605419614873 
958 0.278673821609976 
959 0.278720411688331 
960 0.278824638989043 
961 0.278969196256476 
962 0.279874593758744 
963 0.280084018193591 
964 0.280259749262279 
965 0.280375741360701 
966 0.281456887822834 
967 0.281816029328653 
968 0.282572285265728 
969 0.282828866283641 
970 0.283619658173218 
971 0.285310779109235 
972 0.285549312927523 
973 0.286206130258998 
974 0.287521018479357 
975 0.28783523101718 
976 0.288303566530176 
977 0.288389797809733 
978 0.288610440008811 
979 0.289686954379184 
980 0.290039263404641 
981 0.290234587977872 
982 0.290644142984553 
983 0.292189707637626 
984 0.294886040954934 
985 0.297401080127446 
986 0.299377444560804 
987 0.300441817354944 
988 0.302457541628549 
989 0.302891802948847 
990 0.302900096510143 
991 0.303749245631778 
992 0.303768733325408 
993 0.304766646677732 
994 0.304942029292783 
995 0.305588538277061 
996 0.305693902725341 
997 0.305916886574515 
998 0.305917841629648 
999 0.306355037950343 
1000 0.30721148633586 
1001 0.3075528491466 
1002 0.30879929135762 
1003 0.309297213407001 
1004 0.310052505533718 
1005 0.31055863338719 
1006 0.310640469282887 
1007 0.311280800271194 
1008 0.313867692155944 
1009 0.314661489219747 
1010 0.31507236875204 
1011 0.315538204852176 
1012 0.316273304415331 
1013 0.317413495300423 
1014 0.317554435756346 
1015 0.318588835237901 
1016 0.319676329304242 
1017 0.31975872797636 
1018 0.319798372748207 
1019 0.320496583968327 
1020 0.320896209421664 
1021 0.321578353745468 
1022 0.3217130521675 
1023 0.324028138262346 
1024 0.324768165764954 
1025 0.325482165742486 
1026 0.326125756193378 
1027 0.327491373402501 
1028 0.328318390278103 
1029 0.328565794229557 
1030 0.329241876198908 
1031 0.329793261972892 
1032 0.330298065027934 
1033 0.331082268785935 
1034 0.331588749715927 
1035 0.331911909826066 
1036 0.332010377399592 
1037 0.33295389933625 
1038 0.334312075571533 
1039 0.334647069602289 
1040 0.335785510228038 
1041 0.33754115533812 
1042 0.33806957719114 
1043 0.338779882938537 
1044 0.339459743085922 
1045 0.33976240553183 
1046 0.340251518832559 
1047 0.34034892810936 
1048 0.340681023525627 
1049 0.340745504668091 
1050 0.341458415396223 
1051 0.341642274214794 
1052 0.342530562466792 
1053 0.34311049561097 
1054 0.343323485952619 
1055 0.343499794439119 
1056 0.344150921348007 
1057 0.344793386541316 
1058 0.344826153128542 
1059 0.345562274060694 
1060 0.345658231543924 
1061 0.345982264304111 
1062 0.346756609730838 
1063 0.346816042728962 
1064 0.347976173452245 
1065 0.348143625339798 
1066 0.348252378127664 
1067 0.348815692747956 
1068 0.349448153574369 
1069 0.349857144938689 
1070 0.350181838508932 
1071 0.3507469954268 
1072 0.351745687676684 
1073 0.352726405210073 
1074 0.352974520684184 
1075 0.353789433306774 
1076 0.353930346841528 
1077 0.354159708842485 
1078 0.354832782991898 
1079 0.354838449323771 
1080 0.355868689055192 
1081 0.355876248517407 
1082 0.356293706040081 
1083 0.356583756595971 
1084 0.357935380030557 
1085 0.359914783042084 
1086 0.361031652888287 
1087 0.361253362392011 
1088 0.361253362392012 
1089 0.36165247008692 
1090 0.361892054030902 
1091 0.361955068574824 
1092 0.362483089143407 
1093 0.36298640918347 
1094 0.363039950916536 
1095 0.363472525023361 
1096 0.363819221851917 
1097 0.363956091692336 
1098 0.364258978907213 
1099 0.365022056958475 
1100 0.365662963863194 
1101 0.365763247869474 
1102 0.365987103892267 
1103 0.36600824766082 
1104 0.366650633570495 
1105 0.366827147749725 
1106 0.367471107253995 
1107 0.367698002856734 
1108 0.368215478278914 
1109 0.368957169842135 
1110 0.370175211373456 
1111 0.370811665136477 
1112 0.371394037422458 
1113 0.372188080591988 
1114 0.372286370982865 
1115 0.372573996816532 
1116 0.372668012423759 
1117 0.373303545520206 
1118 0.373994556933166 
1119 0.374065580316947 
1120 0.37409921519122 
1121 0.374616643810859 
1122 0.374641837400814 
1123 0.375217783099365 
1124 0.375690973388782 
1125 0.376886311636609 
1126 0.377594352836833 
1127 0.377612502826476 
1128 0.377642892830914 
1129 0.37855427747202 
1130 0.378622266232472 
1131 0.379819520597249 
1132 0.379915767039127 
1133 0.380124425430776 
1134 0.381958980996005 
1135 0.382519051932292 
1136 0.382656069626864 
1137 0.382687083626805 
1138 0.382991725882395 
1139 0.383928822290842 
1140 0.384016859070291 
1141 0.385762275849445 
1142 0.386535981946387 
1143 0.389159369417618 
1144 0.390717437180547 
1145 0.390738268511195 
1146 0.391415781277639 
1147 0.39162293984369 
1148 0.392519240108453 
1149 0.392855255455311 
1150 0.393017052877229 
1151 0.393514396335664 
1152 0.394346216505283 
1153 0.39614881568779 
1154 0.396230530113123 
1155 0.396237624057703 
1156 0.396325056689083 
1157 0.396397559413632 
1158 0.396982547924886 
1159 0.397063349976529 
1160 0.398179075405505 
1161 0.398273562989816 
1162 0.398936517318841 
1163 0.400037429665984 
1164 0.400043652631732 
1165 0.401219157079771 
1166 0.403932008489052 
1167 0.404170865208251 
1168 0.404419655177574 
1169 0.404650868763467 
1170 0.405348945052797 
1171 0.405555333014682 
1172 0.405617585237719 
1173 0.405711274338527 
1174 0.406148832592745 
1175 0.407289302628162 
1176 0.407488060083452 
1177 0.408559080794871 
1178 0.409483227003114 
1179 0.410720919556913 
1180 0.411804272276131 
1181 0.413217258280444 
1182 0.414128680714701 
1183 0.414140465284189 
1184 0.414787488257863 
1185 0.414954846407342 
1186 0.415246410257767 
1187 0.415265121919467 
1188 0.415387002624418 
1189 0.415409554650206 
1190 0.41552681260941 
1191 0.415631540475245 
1192 0.416118272092727 
1193 0.416442428740836 
1194 0.41691742872433 
1195 0.417363469965236 
1196 0.417669562586701 
1197 0.418049175345602 
1198 0.418133680035312 
1199 0.418338672747172 
1200 0.418991636810186 
1201 0.419228836677261 
1202 0.419589780183122 
1203 0.420106200928948 
1204 0.420197414084414 
1205 0.421859391367183 
1206 0.421986289505962 
1207 0.423713398030784 
1208 0.423941209401315 
1209 0.424338241979227 
1210 0.424507559147289 
1211 0.42535455461515 
1212 0.425357718549079 
1213 0.425620670707606 
1214 0.425759828147901 
1215 0.427324310262443 
1216 0.427382562559196 
1217 0.427514619282639 
1218 0.428208664418661 
1219 0.428272853882678 
1220 0.428625563280307 
1221 0.428712653995638 
1222 0.430397717758653 
1223 0.430640443333149 
1224 0.431095512997652 
1225 0.431403204856267 
1226 0.432051327082489 
1227 0.43224572565465 
1228 0.432303764218855 
1229 0.433495432130073 
1230 0.434775829945214 
1231 0.435757893403142 
1232 0.435853879161968 
1233 0.436115534542674 
1234 0.436256120299642 
1235 0.437000310535845 
1236 0.43719259402053 
1237 0.437203069362569 
1238 0.438050597141974 
1239 0.438379286358239 
1240 0.438447963357802 
1241 0.438542462549212 
1242 0.439002353118331 
1243 0.440390766881613 
1244 0.441495345660512 
1245 0.441737900763027 
1246 0.441772446401499 
1247 0.442803915608733 
1248 0.443626309915055 
1249 0.444164602158088 
1250 0.44421366438543 
1251 0.445136598581652 
1252 0.445191448389853 
1253 0.445902904128059 
1254 0.446425721062582 
1255 0.446671001167796 
1256 0.447337991926193 
1257 0.44744098701285 
1258 0.447582867638317 
1259 0.448085328089349 
1260 0.448355444105366 
1261 0.449022683997969 
1262 0.449514651128 
1263 0.449757050140771 
1264 0.451760046692205 
1265 0.452404863296498 
1266 0.452633734662461 
1267 0.452718745826317 
1268 0.45314360562113 
1269 0.453230429918616 
1270 0.453898656357298 
1271 0.454181665857076 
1272 0.456080703157149 
1273 0.456090715205266 
1274 0.456424220102004 
1275 0.45664879505683 
1276 0.456845362242143 
1277 0.457219384008989 
1278 0.457788958034925 
1279 0.457990611379191 
1280 0.458956795846357 
1281 0.459016224557274 
1282 0.459403069378856 
1283 0.460004852919297 
1284 0.460192114918417 
1285 0.460471667511724 
1286 0.460503250025851 
1287 0.461068659417984 
1288 0.461186060038691 
1289 0.461516392053109 
1290 0.461606425401312 
1291 0.462475231561775 
1292 0.46271296741626 
1293 0.462716651580369 
1294 0.463352595873069 
1295 0.463490926163684 
1296 0.463732447059127 
1297 0.463761330532418 
1298 0.463830602614392 
1299 0.465288957435511 
1300 0.466368558838201 
1301 0.466678945621253 
1302 0.466901062701273 
1303 0.467382402318147 
1304 0.467484943540094 
1305 0.468080778723521 
1306 0.469685723342847 
1307 0.469946424918524 
1308 0.470190710258555 
1309 0.470893127096539 
1310 0.470967329874562 
1311 0.471855675312799 
1312 0.473072515806048 
1313 0.473313447095849 
1314 0.473337278055375 
1315 0.473417232617861 
1316 0.473825361342471 
1317 0.473959981567199 
1318 0.474567477043829 
1319 0.474766860908456 
1320 0.475368612623159 
1321 0.475440035816495 
1322 0.475446674700596 
1323 0.475557863512538 
1324 0.475949757530641 
1325 0.476133051584587 
1326 0.476789827999966 
1327 0.47723011859329 
1328 0.477522984381997 
1329 0.47770288639189 
1330 0.478415059752162 
1331 0.478596950053428 
1332 0.48141801338175 
1333 0.481535227012467 
1334 0.482385385005339 
1335 0.482643924307608 
1336 0.482838046900036 
1337 0.482868346601659 
1338 0.483085744465914 
1339 0.483677571958627 
1340 0.484279118226859 
1341 0.484383378580137 
1342 0.484639970361962 
1343 0.484786582233396 
1344 0.485370766616702 
1345 0.485708999605117 
1346 0.485830712657495 
1347 0.485987289240201 
1348 0.486580623689294 
1349 0.486807627963129 
1350 0.486832589163148 
1351 0.487593460796238 
1352 0.487988166015807 
1353 0.488042659479076 
1354 0.488236527808838 
1355 0.488271765348245 
1356 0.488902280174733 
1357 0.489743845217088 
1358 0.490553244504526 
1359 0.49135849912232 
1360 0.49136163217098 
1361 0.491461301607816 
1362 0.493149049331056 
1363 0.493779916904977 
1364 0.494542954156762 
1365 0.494819254530257 
1366 0.49603526933271 
1367 0.496073981701097 
1368 0.49619829521921 
1369 0.49689425394648 
1370 0.497034822875964 
1371 0.497493088031774 
1372 0.498903233263334 
1373 0.49902011491769 
1374 0.499124733399808 
1375 0.499967902353644 
1376 0.500542107060115 
1377 0.50095467620533 
1378 0.501130181283443 
1379 0.5012091287281 
1380 0.502047344185431 
1381 0.502707884534371 
1382 0.503247929923572 
1383 0.503507157620858 
1384 0.503599388107919 
1385 0.503849143428354 
1386 0.503917025318104 
1387 0.504040974447509 
1388 0.504153050465495 
1389 0.506941852458822 
1390 0.507615627427072 
1391 0.50823202326464 
1392 0.508323990659178 
1393 0.508369350427944 
1394 0.510454073118886 
1395 0.51067040140451 
1396 0.511046168219135 
1397 0.511297324134835 
1398 0.511597774485558 
1399 0.512239739087153 
1400 0.512671874970242 
1401 0.513969857217046 
1402 0.513980682513418 
1403 0.514168654160186 
1404 0.514608750075549 
1405 0.515217746710003 
1406 0.515329229184815 
1407 0.51535208477293 
1408 0.5153934493746 
1409 0.515727914275954 
1410 0.515728406401905 
1411 0.516042149093096 
1412 0.517736208757364 
1413 0.517946791795062 
1414 0.518218683850552 
1415 0.518423341522685 
1416 0.519543707448151 
1417 0.519622064119908 
1418 0.520261337229482 
1419 0.520888185976701 
1420 0.52246448191062 
1421 0.523373121202014 
1422 0.523718623688577 
1423 0.524246675010986 
1424 0.524482527629967 
1425 0.524624305303828 
1426 0.524806593115892 
1427 0.524952233152057 
1428 0.527254235972532 
1429 0.527543263418392 
1430 0.528082092282503 
1431 0.528146615553682 
1432 0.528627853238253 
1433 0.529129656830208 
1434 0.529181691755172 
1435 0.530463200426683 
1436 0.53046766105433 
1437 0.530772142478678 
1438 0.530969853860781 
1439 0.531273196059776 
1440 0.531722150832659 
1441 0.531742251452617 
1442 0.531818031820854 
1443 0.531838242076982 
1444 0.531901276453684 
1445 0.53197077367677 
1446 0.532040814212881 
1447 0.532502208337456 
1448 0.532502208337456 
1449 0.532640235702987 
1450 0.533721667778041 
1451 0.533787547067225 
1452 0.533894422223581 
1453 0.534249832277995 
1454 0.534924290509401 
1455 0.535661266930142 
1456 0.535768792306352 
1457 0.535826042160301 
1458 0.537108285469 
1459 0.537538156210759 
1460 0.53796222572971 
1461 0.538352604409341 
1462 0.539565455515279 
1463 0.540197032276949 
1464 0.540525986625539 
1465 0.540745969044479 
1466 0.540750105179655 
1467 0.540971320604318 
1468 0.54135762814252 
1469 0.541528108827293 
1470 0.541714958608316 
1471 0.541838416416699 
1472 0.542189440899823 
1473 0.542485806231998 
1474 0.543683234639431 
1475 0.543932792479684 
1476 0.544070911769866 
1477 0.544310742871632 
1478 0.545244096749306 
1479 0.545430026106973 
1480 0.545579561555239 
1481 0.545779727579247 
1482 0.546250712916314 
1483 0.54633564285679 
1484 0.546832768544728 
1485 0.547500970746988 
1486 0.548729278281101 
1487 0.548983842003361 
1488 0.549580945508865 
1489 0.550053005766112 
1490 0.55040959966929 
1491 0.550768263123806 
1492 0.55130422491293 
1493 0.551479617502474 
1494 0.551576890895963 
1495 0.551673150182161 
1496 0.551884651901636 
1497 0.552230938120811 
1498 0.552265350797673 
1499 0.552412108555877 
1500 0.553266942614093 
1501 0.555791067139337 
1502 0.55686680226131 
1503 0.557101242578888 
1504 0.558442926495133 
1505 0.559681448400281 
1506 0.560437050723699 
1507 0.561229990008483 
1508 0.561858069201387 
1509 0.563471717436369 
1510 0.564448569915402 
1511 0.565609984815254 
1512 0.566124726232133 
1513 0.566793783557356 
1514 0.567152883510883 
1515 0.567166238330134 
1516 0.568115627747806 
1517 0.56843962808338 
1518 0.568630468431458 
1519 0.568778713247276 
1520 0.568905453279432 
1521 0.569048373247157 
1522 0.569639774322413 
1523 0.569865878210225 
1524 0.571214561195477 
1525 0.57129706623848 
1526 0.571648115695669 
1527 0.572792165979063 
1528 0.573438816276321 
1529 0.573563746949057 
1530 0.574933374007741 
1531 0.57555394800837 
1532 0.575839537952449 
1533 0.575844731707962 
1534 0.576473944846537 
1535 0.578214382059644 
1536 0.578222104759258 
1537 0.578321033257949 
1538 0.57908431460071 
1539 0.579547672200807 
1540 0.580128610652551 
1541 0.580185795979301 
1542 0.580591489347761 
1543 0.580653348437107 
1544 0.58227669015962 
1545 0.582612635834378 
1546 0.583101763973104 
1547 0.583201951673036 
1548 0.583267993924098 
1549 0.583528883217854 
1550 0.58374644754733 
1551 0.584303238938481 
1552 0.587730650949096 
1553 0.588130492381057 
1554 0.588242819229351 
1555 0.588341327929486 
1556 0.589591135275007 
1557 0.589631193570285 
1558 0.589813505080817 
1559 0.589960507794656 
1560 0.590420193399246 
1561 0.590984151299355 
1562 0.592129638653235 
1563 0.592526193579686 
1564 0.592883728767263 
1565 0.592922511149613 
1566 0.593062624704665 
1567 0.593192675224731 
1568 0.593496691534786 
1569 0.594122828810916 
1570 0.594369528863977 
1571 0.594665266858405 
1572 0.594953540815417 
1573 0.59528412960743 
1574 0.596902625561796 
1575 0.596933941834465 
1576 0.597649089212405 
1577 0.597950791778577 
1578 0.600014523927516 
1579 0.600642119747651 
1580 0.601171577841734 
1581 0.601211449605439 
1582 0.601426919644132 
1583 0.602462453975007 
1584 0.602590029155455 
1585 0.602748265824747 
1586 0.602840402810476 
1587 0.603799710542124 
1588 0.605192553007049 
1589 0.605517450798473 
1590 0.605991771485804 
1591 0.606057463155632 
1592 0.607175097338545 
1593 0.607311786784785 
1594 0.60798483153857 
1595 0.608149884946261 
1596 0.610061114689148 
1597 0.610922869473249 
1598 0.612739105465898 
1599 0.613491155092263 
1600 0.613945570926463 
1601 0.614622476923116 
1602 0.614740391313569 
1603 0.615232641234817 
1604 0.615919223052073 
1605 0.616345531509413 
1606 0.616442852089655 
1607 0.61690882756361 
1608 0.616992758394773 
1609 0.617449882127219 
1610 0.617491537794603 
1611 0.618592914039926 
1612 0.619211240851406 
1613 0.621055769650498 
1614 0.6226338732622 
1615 0.622947270874681 
1616 0.625167469040281 
1617 0.625941981605605 
1618 0.626153660428711 
1619 0.626743983939171 
1620 0.6269903332869 
1621 0.627958141666664 
1622 0.628085610737294 
1623 0.628601428373213 
1624 0.628978093356902 
1625 0.630007328230946 
1626 0.631521633092281 
1627 0.632781312105893 
1628 0.633569765399638 
1629 0.635865542279668 
1630 0.636868009599765 
1631 0.637166002396069 
1632 0.637313740814449 
1633 0.639071472158963 
1634 0.63938993280019 
1635 0.639705011753775 
1636 0.640302557505655 
1637 0.640893056912157 
1638 0.642620263372609 
1639 0.643252839488089 
1640 0.643759274989425 
1641 0.64517838897049 
1642 0.64521813166932 
1643 0.64556578376073 
1644 0.645809980181345 
1645 0.646949959488318 
1646 0.647016318410783 
1647 0.647290750806643 
1648 0.647425488419734 
1649 0.649460352213593 
1650 0.649502714679338 
1651 0.649930730394957 
1652 0.650189607742382 
1653 0.650790184179593 
1654 0.6508514896312 
1655 0.651113917055454 
1656 0.652472394598979 
1657 0.652594567398909 
1658 0.65277265351604 
1659 0.653506039473966 
1660 0.657137616298478 
1661 0.657270179342242 
1662 0.657270179342242 
1663 0.65749639103182 
1664 0.658168392638351 
1665 0.658445557080999 
1666 0.658709209535526 
1667 0.659122394500381 
1668 0.659429692883007 
1669 0.660741197341206 
1670 0.662618312313896 
1671 0.663634620063677 
1672 0.663804267438196 
1673 0.663920106407482 
1674 0.664299304983816 
1675 0.665855824072783 
1676 0.665943095704338 
1677 0.666137199194757 
1678 0.667299550827229 
1679 0.667804494781425 
1680 0.668824004420742 
1681 0.668845600957852 
1682 0.668854393105665 
1683 0.669734053318801 
1684 0.670006567077095 
1685 0.67021807161847 
1686 0.670647336474197 
1687 0.672126071818688 
1688 0.672510682585269 
1689 0.673451294758747 
1690 0.673636930800411 
1691 0.67372238770544 
1692 0.674116621325603 
1693 0.674560001601081 
1694 0.674634878527434 
1695 0.674949409103111 
1696 0.6750178946229 
1697 0.67562450165123 
1698 0.676101905661895 
1699 0.676398870260301 
1700 0.678896407122517 
1701 0.681174423368086 
1702 0.681958131309018 
1703 0.682947220448314 
1704 0.683138946030184 
1705 0.683418202601036 
1706 0.683764049239696 
1707 0.684108388990784 
1708 0.684168803016576 
1709 0.684578288611009 
1710 0.685221035819462 
1711 0.685313870305172 
1712 0.687261447827538 
1713 0.68759365211343 
1714 0.688648715671267 
1715 0.689264105086914 
1716 0.690250988282698 
1717 0.690303228463081 
1718 0.690807397750842 
1719 0.692847652393819 
1720 0.693763348308168 
1721 0.694321318446717 
1722 0.694407269647881 
1723 0.694534405953609 
1724 0.696229525492116 
1725 0.696948904587897 
1726 0.697248119100838 
1727 0.697973007867466 
1728 0.698043041193275 
1729 0.698918694485116 
1730 0.699901227506119 
1731 0.699917846607021 
1732 0.700707774796592 
1733 0.700838839797334 
1734 0.701882599007084 
1735 0.702072846035469 
1736 0.702690898500083 
1737 0.703259669003711 
1738 0.70440053668417 
1739 0.704479847539731 
1740 0.707227099663629 
1741 0.707896552538887 
1742 0.708440489915879 
1743 0.709414816359979 
1744 0.709422619394992 
1745 0.709676805833444 
1746 0.709976581924193 
1747 0.712006709247343 
1748 0.712347554510573 
1749 0.712934074408079 
1750 0.714139408724508 
1751 0.714290214494418 
1752 0.716600090807944 
1753 0.716975651115111 
1754 0.721484148442317 
1755 0.721658285979208 
1756 0.72336700125884 
1757 0.724916622385101 
1758 0.725042132857723 
1759 0.725650639931999 
1760 0.726108530671339 
1761 0.728508566436687 
1762 0.728906285953618 
1763 0.730357371934938 
1764 0.731517609325889 
1765 0.731787410694313 
1766 0.731959134716805 
1767 0.732336185036825 
1768 0.732900138461622 
1769 0.733307148298689 
1770 0.733379626488865 
1771 0.735109508218755 
1772 0.736110887207571 
1773 0.736957201631372 
1774 0.737157476388549 
1775 0.737688566954058 
1776 0.739478046656664 
1777 0.74239671164209 
1778 0.743027562787191 
1779 0.7435172935083 
1780 0.745540996723239 
1781 0.747689589046017 
1782 0.75090585222218 
1783 0.751845151154371 
1784 0.751960314516386 
1785 0.752481171287977 
1786 0.753143700237119 
1787 0.753325455401966 
1788 0.753992041127601 
1789 0.754036875821368 
1790 0.75596989677962 
1791 0.756443671964386 
1792 0.757021273766752 
1793 0.759198438374585 
1794 0.75934415115099 
1795 0.759370636818318 
1796 0.760386051671829 
1797 0.762229669563614 
1798 0.763829074436833 
1799 0.764436977746738 
1800 0.766612816821627 
1801 0.768274566756899 
1802 0.769213280941872 
1803 0.770691394614668 
1804 0.771208501501117 
1805 0.771414635950101 
1806 0.771945770701143 
1807 0.772743274518494 
1808 0.773393323485271 
1809 0.774403290678819 
1810 0.778138702298256 
1811 0.778815238144418 
1812 0.779261989393158 
1813 0.780260312706261 
1814 0.781376762342588 
1815 0.783690285741129 
1816 0.784322597553738 
1817 0.786016274206591 
1818 0.786780022372141 
1819 0.787127155958162 
1820 0.788372074025841 
1821 0.788680159527423 
1822 0.790846898087424 
1823 0.791287567225364 
1824 0.792756636224431 
1825 0.793766033347721 
1826 0.794486736378874 
1827 0.79595184545484 
1828 0.796265102694087 
1829 0.798649077176883 
1830 0.801086112311586 
1831 0.801251614604799 
1832 0.801851182295995 
1833 0.8050823604195 
1834 0.805218488822147 
1835 0.805796003270237 
1836 0.808104536483772 
1837 0.808284969833874 
1838 0.80935869550821 
1839 0.809401828819093 
1840 0.810170367356628 
1841 0.810474054535201 
1842 0.810897954081012 
1843 0.812125805325221 
1844 0.813580645501873 
1845 0.814399293157249 
1846 0.817957753524258 
1847 0.822059484404629 
1848 0.823279368059666 
1849 0.825070223051668 
1850 0.826091491887627 
1851 0.827152212626385 
1852 0.827840788436512 
1853 0.830129766733368 
1854 0.83558643829826 
1855 0.836935323520587 
1856 0.838082705580484 
1857 0.838338402873991 
1858 0.841252810785816 
1859 0.841702110093156 
1860 0.842325242004296 
1861 0.843612638423713 
1862 0.844316501001327 
1863 0.844357974496477 
1864 0.84482995405296 
1865 0.845533964770936 
1866 0.847828346246586 
1867 0.849153484869236 
1868 0.849867158739625 
1869 0.853701646176663 
1870 0.853760258431033 
1871 0.85799590165175 
1872 0.859400197411934 
1873 0.859742279485036 
1874 0.865106511213617 
1875 0.869291973977247 
1876 0.869706236231747 
1877 0.870366754285445 
1878 0.871106872627465 
1879 0.873226366014553 
1880 0.873626420438954 
1881 0.875733873760404 
1882 0.882967881018182 
1883 0.885527807531148 
1884 0.887015845836766 
1885 0.88720495642338 
1886 0.891104424572354 
1887 0.892375377826543 
1888 0.893591341364053 
1889 0.895177476570988 
1890 0.898218387039451 
1891 0.89875963217218 
1892 0.898912104075001 
1893 0.904428165374874 
1894 0.906793405876638 
1895 0.906911478628873 
1896 0.907759993524255 
1897 0.908364020880373 
1898 0.908386085677259 
1899 0.908567567533421 
1900 0.914599599460774 
1901 0.916548348786684 
1902 0.91914945618873 
1903 0.921134115408625 
1904 0.921316902930225 
1905 0.922310715039843 
1906 0.926646044545551 
1907 0.92710818567807 
1908 0.928787895018178 
1909 0.929228465811152 
1910 0.935278936938394 
1911 0.937468937699901 
1912 0.93964687585613 
1913 0.940166491275391 
1914 0.946688254505037 
1915 0.948230441357306 
1916 0.954298551701296 
1917 0.95438619485274 
1918 0.954485309183972 
1919 0.958289301673165 
1920 0.969819767269119 
1921 0.970480935913737 
1922 0.973217378633128 
1923 0.98005629447973 
1924 0.981715718668844 
1925 0.984413604154269 
1926 0.989720383531811 
1927 0.99325909378648 
1928 0.994197294427042 
1929 0.996405717321628 
1930 0.997220161258481 
1931 0.997265670046396 
1932 0.997329618605639 
1933 0.998087887518351 
1934 0.999195178447061 
1935 0.999900355222566 
1936 0.999977186792744 
1937 0.999988171516689 
1938 0.999999917869692 
