# Supplementary material for: Intergenic, gene terminal, and intragenic CpG islands in the human genome
Source: BMC Genomics. 2010 Jan 19;11:48. doi: 10.1186/1471-2164-11-48 (PMC2817693; doi:10.1186/1471-2164-11-48)
Supplement: Additional file 6 — Sp1. This folder contains the data used for Sp1 binding sites prediction and detailed description of the procedure. [file 1471-2164-11-48-S6.ZIP › SP1/sp1_site_extraction/PV_intra_best.dat]

1 6.48136023264664e-011 
2 3.56874708061785e-008 
3 5.1338555322556e-006 
4 4.26035778358096e-005 
5 0.000130018437588942 
6 0.000334976136277487 
7 0.000413991563339033 
8 0.00238910295092046 
9 0.00893488779438385 
10 0.0264419321835612 
11 0.0313615933560477 
12 0.0393666702401577 
13 0.0400737263906682 
14 0.0552380204761197 
15 0.06496958373276 
16 0.0683176109925049 
17 0.069979619616143 
18 0.109777383137451 
19 0.120743456621759 
20 0.147227640535843 
21 0.204719125873195 
22 0.294886040954934 
23 0.404650868763467 
24 0.600642119747651 
25 0.753143700237119 
26 0.754036875821368 
27 0.798649077176883 
