# Supplementary material for: Intergenic, gene terminal, and intragenic CpG islands in the human genome
Source: BMC Genomics. 2010 Jan 19;11:48. doi: 10.1186/1471-2164-11-48 (PMC2817693; doi:10.1186/1471-2164-11-48)
Supplement: Additional file 6 — Sp1. This folder contains the data used for Sp1 binding sites prediction and detailed description of the procedure. [file 1471-2164-11-48-S6.ZIP › SP1/sp1_site_extraction/sp1transfac_HG17_100ref.fasta]

> R00377 
gccaccgctgtccaccgcctccggcggccgctggccttgggtccccgctgctggttctcctccctcctcctcgcattctcctcctcctctgctcctcccgATCCCTCCTCcgccgcctggtccctcctcctcccgccctgcctccccgcgcctcggcccgcgcgagctagacgtccgggcagcccccggcgcagcgcggccgcagcagcc
> R20654 
ctggatttctatcaatccagtttccacctgcctggaagtcagcagggtcctccccagtcccagatcgccgggcgaggccccagatggacctcaggggcggGGAGTGGGCGGAGCTTAGGGGCCGAGGCGAGGTGTGGGTGGGGCGGGACGccgctgtggaggcggggcctgggcgcggacgggcgcggagcgaggcaccgcaccgccggggcggggagtgggcggggctcgggggcggggcggggtgtgg
> R19586 
ggtgggatacccattgcctgttttttttggagtccactattaggtttctctttagctgaattttgggagaaggccactaggctctctcctctgttgtttgCAGTTTTGGAGGTTGCTGTCTCCGCCTTATGGCACTCAGCCCAGCCTTGGCTGCTGCTGGctgcagggagtggctagggctggacgctgacaagatgcatgggtccagagtataaaggaacccaggagcagctgaaggcaggtcagatgaaggctaggtg
> R00565 
ctgcttactgggccctgctcctctggtttcccccaagtcgtgattctgaaatgaataaggacggtgcagaactggactacaaatgcaggagtgacttcctGGGAGGGTGGGGcccctatctctcctagactctgtggtcagactctggccaacaccccctgtaaggccacaggagaggaacaggagtgatagcccccaaaccccagtcccac
> R13318 
tttcgtaaccgcgcggggtgaaagaccgaaggggaggcgccgggggcacttgcataacgcgccctgactcaccggagcccgggcacgggcagggtccctgTGGGCCGGCCtcacctccaggacagcctcgggcacagtggagcggccgcgcggggtggcctcggccaggccaaatgcgccagcggccctggctcagttaccctgcactcg
> R00378 
tccggcggccgctggccttgggtccccgctgctggttctcctccctcctcctcgcattctcctcctcctctgctcctcccgatccctcctccgccgcctgGTCCCTCCTCCTCCCGCCCtgcctccccgcgcctcggcccgcgcgagctagacgtccgggcagcccccggcgcagcgcggccgcagcagcctccgccccccgcacggtgtgagcgcccg
> R20655 
cttaggggccgaggcgaggtgtgggtggggcgggacgccgctgtggaggcggggcctgggcgcggacgggcgcggagcgaggcaccgcaccgccggggcgGGGAGTGGGCGGGGCTCgggggcggggcggggtgtgggcggggctcacgggcggggcgggtgagtgggcggggcctcggcgtggtaggcgcgctgcgtaaagaggcctgcagtcccg
> R20198 
gcggcggagggagtgggggggtgagggaagtggagagggaggtgtggactggggaaccctgaggggagggaactgggagcgcgggcgggcgggcgagcggGAGGCGGGGAGGGGGAGAGGGAGagagagaaattggccattcaaagccttctctgagctacaggccggttctaaactccaatgaattcaattaacttgattgctaacgtgtgcagagaaatgc
> R16614 
gcgtcaagtgtcagtagtcgcggggcaggtacgtgcgctcgcggttctctcgcggaggtcggcggtggcgggagcgggctccggagagcctgagagcacgGTGGGGCGGGGCGGGAGAAagtggccgcccggaggacgttggcgtttacgtgtggaagagcggaagagttttgcttttcgtgcgcgccttcgaaaactgcctgccgctgtctgaggagt
> R17208 
agagctcgagcccgacccctctcaaaaaatatagacccggaacgcgcgcctgcgcagaacgaatcctcccgcgcacaagccgggcggaagagctggggcgGGCAGGGGCGGGAATAAGGTTGctaggagaacgcgatgacgctacgggctcggcgctcttctccaccaatgggcgacgcgtacttgcagtggcgcgctgtgtgcgtcacgccgacgacgcgc
> R04716 
gcaccttttggatagtggtattgactttgaaagtttgggtcaggaagctggggaggaagggtgggcaggctgtgggcagtcctgggcggaagaccaggcaGGGCTATGTGCTCACTGAGCCTCCGCCCTCTTCCTttgaatctctgatagacttctgcctcctacttctccttttctgcccttctttgctttggtggcttccttgtggttcctcagtggtgcctgcaacccctgg
> R02857 
agccccgcaatcgaggcggaggcgaccgagcccccgactctcctagaacgttgccacaagaagggggaacgtcggaacagtgcatcatcgggcggcggccGGGGCGGCGGCaggagggcgggcggggggcagggctccgggggactgggcgggccatggcggaggacggcgaggaggcggagttccacttcgcggcgctctatataagtgg
> R16615 
gttcagccggggcgggggggggggcgtaagcagtatagggtccctcaagggagggggaggatcctgggggtcctgggggtgcaataagcccggcacccctTCTCTTGCTTCCAGCTACCCCGCCTCATCCTCCAGAACGGcaagagggagggaaatagaagggaggtgaggggcgagcgggaagagcggcggcgcgccagcggctggagagagaaaaagtttttgcaaaagggaaaaaaa
> R04930 
atcccagagtctcagagtccacaggagttactctgaagggcgaggcgcgggctgcatcagtggacccccacaccccacccgcaccccaagcgctccacccTGGGGGCGGGGCCGTcgccttccttccggactcgggatcgatctggaactccgggaatttccctggcccgggggctccgggctttccagccccaaccatgcataaaaggggttcg
> R14622 
gatggagaagaaaccgagacagaaggtgcagggcccactaccgcttcctccagatgagctcatgggtttctccaccaaggaagttttccgctggttgaatGATTCTTTCCCCGCCCTCCTCTCGCCCCAGGGACAtataaaggcagttgttggcacacccagccagcagacgctccctcagcaaggacagcagaggaccagctaagagggagagaagcaactacagaccccccct
> R03666 
cagcacacagggtcgcgcttggaggccagttcctttaacccccaggggtcaggtaaataggaagggggtggaggttcgatttcttcacaaaggttaaagtCAGTATTTCCTCACCCTCACATGCTTCGAATCAATGACTAGTCACTGATAAACAGGACAGtgatgtttcttcaaagtgtgcacaggccagcggagagacaatcccttccctcccccgcccccaggctgaacttttgggacagaacagaaggccaggtaga
> R02858 
ggcggaggcgaccgagcccccgactctcctagaacgttgccacaagaagggggaacgtcggaacagtgcatcatcgggcggcggccggggcggcggcaggAGGGCGGGCGGggggcagggctccgggggactgggcgggccatggcggaggacggcgaggaggcggagttccacttcgcggcgctctatataagtgggcagtggccgcgac
> R17156 
ctgggtatttatttatatatatatatatatttttaattttttgagacggagcctcgctctgtctcccaggctggagggcagtggcgcgatctcggatcacTGCAAGCTCCGCCTCCTGGGTTcacgccattctccttcctcagcctcccaagtagctggaactacaggcgcccgccaccacgcccggctaaatttttttgtaggtttagtagagacggggtt
> R01753 
cctttctggggtgtgggtgctccctggatggtctgtggattcggtcctccgcagccctgccagccttggggacaataagccacatgcagtgggaaggcttGGCGCCCTGCCctctgctgaggggtcctgacagctgggccagggcagcaggggagcaacagcggcttctcatcttccagggctgccaccagcacaaaggacaccgcagcag
> R20659 
cttaggggccgaggcgaggtgtgggtggggcgggacgccgctgtggaggcggggcctgggcgcggacgggcgcggagcgaggcaccgcaccgccggggcgGGGAGTGGGCGGGGCTCGGGGGCGGGGCGGGGTGTGGGCGGGGCTCAcgggcggggcgggtgagtgggcggggcctcggcgtggtaggcgcgctgcgtaaagaggcctgcagtcccgcggcgcggggcaggttccgggctgcttagg
> R09522 
ccaattagaggagggcagcaggctgagtgcttggcctggggcgcaagcttgtgggagggaaaattggattccccgctagacaaatgtgattacccgtgctGCCTGGACCCACCCCATTCAggaccagggcataaatggccaggtgggaccagagagctcaccccagccatgcccgccctcagtcgctgggccagcctgcccggccccagcatgcgggagg
> R02859 
gaacgttgccacaagaagggggaacgtcggaacagtgcatcatcgggcggcggccggggcggcggcaggagggcgggcggggggcagggctccgggggacTGGGCGGGCCatggcggaggacggcgaggaggcggagttccacttcgcggcgctctatataagtgggcagtggccgcgactgcgcgcagacactgaccttcagcgcctcg
> R19132 
ctggatgactgactgacactaaatgaaagggcggggcagggtgatgggctgtacctgtgccccaccccattcctctcgcctggactcatatggcagggtaGGGGCGGGGTGGGGGGacagttgggagggaccttgagggctttataaggcaggcctggagcatcaagcagagcagagacctgagaggcaccaggcccagccgtggcaccacacacc
> R01754 
gaaggggagggggcagtcagggggatggccaaatagggagctggggaggggcaggcgctgaagggtagggggcaggggaagactaagtgacgccagcccaCCCCTCCCCCtttctggggtgtgggtgctccctggatggtctgtggattcggtcctccgcagccctgccagccttggggacaataagccacatgcagtgggaaggcttgg
> R19699 
agtacgtccactcttctgtccagcttttaacaatctaactaatggttagagatttttcattttctttcagctactcctgcagtggtggggacacagaatgTTTGCAAAAAAAATGGGGTGGAGGAAAATGAGGCATctgtgtgagtatataaccatttgacatctctttttagccctctccagggtcaccctagaatcagatctgctccccagcatcttctgtttcctggtgagtg
> R01755 
gggagaggatcagccagggagcccccagaccatgtaaggaaggggagggggcagtcagggggatggccaaatagggagctggggaggggcaggcgctgaaGGGTAGGGGGCAggggaagactaagtgacgccagcccacccctccccctttctggggtgtgggtgctccctggatggtctgtggattcggtcctccgcagccctgccagcct
> R15702 
accagcgcctcggcgagccgctatattaccagccccgggagcccggacgcgcagccccgcccgcccgcctacgcgcaggcaggccgggtgcagcgcagggCCACCGCCCCCGCCCGCAGCTCtgcagcccaggcccggggagggcgggtgcctgggcggagaggtcacctaggacttcaaagagtcccgccccagaatccccactcctcagccttctgcacg
> R15434 
cataggcctatcccactggtgggatacgagccaattcgaaagaaaagtcagtcatgtgcttttcagaggatgaaagcttaagataaagactaaaagtgttTGATGCTGGAGGTGGGAGTGGTATTATataggtctcagccaagacatgtgataatcactgtagtagtagctggaaagagaaatctgtgactccaattagccagttcctgcagaccttgtgaggacta
> R01756 
cattcatggagccaagggcaggggagaggatcagccagggagcccccagaccatgtaaggaaggggagggggcagtcagggggatggccaaatagggagcTGGGGAGGGGCaggcgctgaagggtagggggcaggggaagactaagtgacgccagcccacccctccccctttctggggtgtgggtgctccctggatggtctgtggattcgg
> R15730 
gcccgcccgcctgcccgccggcctgctgcgcgctgcccccgtgcaccagcgcctcggcgagccgctatattaccagccccgggagcccggacgcgcagccCCGCCCGCCCGCCTACGCGCAGGCAGGCCGGGTGCAGCGCAGGGCCACCGCCCCCGCCCGcagctctgcagcccaggcccggggagggcgggtgcctgggcggagaggtcacctaggacttcaaagagtcccgccccagaatccccactcctcagccttc
> R12758 
aggggcaactccgccgcagggcaggcgcggcgcctcagggatggcttttgggctctgcccctcgctgctcccggcgtttggcgcccgcgccccctcccccTGCGCCCGCCCCCGCCCCCCTCCcgctcccattctctgccgggctttgatctttgcttaacaacagtaacgtcacacggactacaggggagttttgttgaagttgcaaagtcctggagcctcc
> R19135 
tcaggacgcgttcttcctctgggatcactattcgcgggtcagcacagacggcccgtcctcgcccggcgtccaactgcacggcccgaggactctgtccctgCGCGTCCCACCCCCGGCACccggaacctcacggccactcactctgcgcgcaggatccggaagggctaggcgggggcgcggcggtgcagcctctcccgagcgcgctgggtcgcctctgct
> R15704 
accagcgcctcggcgagccgctatattaccagccccgggagcccggacgcgcagccccgcccgcccgcctacgcgcaggcaggccgggtgcagcgcagggCCACCGCCCCCGCCCGCAGCTCtgcagcccaggcccggggagggcgggtgcctgggcggagaggtcacctaggacttcaaagagtcccgccccagaatccccactcctcagccttctgcacg
> R15731 
gcccgcccgcctgcccgccggcctgctgcgcgctgcccccgtgcaccagcgcctcggcgagccgctatattaccagccccgggagcccggacgcgcagccCCGCCCGCCCGCCTACGCGCAGGCAGGCCGGGTGCAGCGCAGGGCCACCGCCCCCGCCCGcagctctgcagcccaggcccggggagggcgggtgcctgggcggagaggtcacctaggacttcaaagagtcccgccccagaatccccactcctcagccttc
> R04829 
ctggggccagcggtggccgcggccggccacgctcttcttaacgggccgggccccgcctcccgccccgcccgccgccgttcccggggcccgccctctcgccGGAGCCCCCGCCCCGCCCgccggcctggatcgcgcatttcctggaattctggacccggcgtcctcgcccgccgacccgaaaactacggccccgcggcgcccgaccggacccacctgtg
> R19700 
aaggacttggactcctctgtccagcttttaacaatctaagttacggttagagctttctccttttctttcaactactcctggcagttgtggggtcatggaaTTTTTGTAAAAAATGGGGTGGAGGAAAATAAGGCATctgctgagtgtataaccattttacctcttgtttttagccctcttctgggtcacgctagaatcagatctgctctccagcatcttctgtttcctggcaagtg
> R09714 
acacagagcagcacacacacacacacacacatgcctcagcaagtcccagagagggaggtgtcgagggggacccgctggctgttcagacggactcccagagCCAGTGAGTGGGTGGGGCTGGAACATGagttcatctatttcctgcccacatctggtataaaaggaggcagtggcccacagaggagcacagctgtgtttggctgcagggccaagagcgctgtcaagaa
> R04668 
cccctcaggtacagctggagagctgccgccaccccgctccagcccctcaccatgaaggtcaactcccctatccttcccccacatcctggatgactgactgACACTAAATGAAAGGGCGGGGCAGggtgatgggctgtacctgtgccccaccccattcctctcgcctggactcatatggcagggtaggggcggggtggggggacagttgggagggaccttgaggg
> R04883 
tttgcacccggaccggtcacgtgggcgcggccggcgtgcgcggggcggggcggagcggggcctggcctgggcggggcaacctcggcgcacgcgcacagcgCCCGGGCGGGGGGcggggtggtggtgcgcctgccgcgcctacagttcccgccgctcgcgcccgcggggtcagcccggcccagcttctggggtctggaggattcccgtttcggc
> R02432 
aagaaggcgggtcttcggcagggcgggtagaggggacgggcatcaaagagcactcgggcgctcatgattggacaaggagcccgaagggcgggaagcagttCTGGAGGGGGCGGGACCAGAGGGcccaaggagcgttacttctgtaaacccggagctgtggaagactgtgattggctgtcggctggaggagggcgcgggtgcaggcggcggtgaagggctaggc
> R18722 
cctataccctacattgggaaagaaacagaccttaaaattgtccagcttgatggcatcgcggggaagggactaagtccagataatgtcctctgaggcttcgGCCCCGTGGGCAGGACACACCTCCTGCGGGCctattcaataatcagttaaatcacctgaagcacacgcatttccggggaccgctccgggcatcctggcttgagggtagagtgggcggaggttcctaaggga
> R05001 
actcagcgaatatggccctccaaaaggaggctgatcgcagttcccacatggcaggggggatggtcacagtgcctgggtccctgctacccccatggccttgTCTGGGTGGACAGTCCCCTTTATagaggactcttaatccctgggaggggcaggctgaggtagcaggcccagcctcttaaccccttcacagctgtggagggctaagtcccctcccctacatggt
> R19540 
tttttccaagaagaaaataaaccagttaataaacgacaactcacagtgccaggaagtgagaaacaagtgtgtgataaacggtggagaatgggagcactctCCGCAGTGGGCGGGAGGAGACGAGgagggcgttccctggggagtggcagtggttggagcaaaggtttggaggaggtaagtcatgtgctctgagtttttggtttctgtttcaccttgtgtctgag
> R15732 
gcccgcccgcctgcccgccggcctgctgcgcgctgcccccgtgcaccagcgcctcggcgagccgctatattaccagccccgggagcccggacgcgcagccCCGCCCGCCCGCCTACGCGCAGGCAGGCCGGGTGCAGCGCAGGGCCACCGCCCCCGCCCGcagctctgcagcccaggcccggggagggcgggtgcctgggcggagaggtcacctaggacttcaaagagtcccgccccagaatccccactcctcagccttc
> R16676 
gcccggtgcgcgcgcagctgtccccctccctccctcgcgccctcccccgccctccccgaggcgccggctgggcgcgcgcgcggcgggggccgaggctgctCCCTCGCTCCCcccaccccgccccgccaggctccaaccgccgccgccgccgccgccgccgcccgggcccccgcccccggccccggccccgcggggcctcccgcccccaccc
> R20501 
ctggggttccctctcctccccctgtgcagcacagccggcgcgggcgtccgagcgccgggagccggggcttatatgggacggtcccctcccgcccctctggAGGCCCGGGGCGCGGGGGAGGagagacccgccgggctgtccccgccccgccccaccccacccgcccgcccgcccgccggccgccgcagccgaccgcgcgccgattggcccgggctccgggt
> R19433 
ccaggcttcactgagcgtccgcagagcccgggcccgagccgcgtgtggaagggctgaggctcgcctgtccccgccccccggggcgggccgggggcggggtCCCGGCGGGGCGGAGCCATGcgccccccccttttttttttaaaagtcggctggtagcggggaggatcgcggaggcttggggcagccgggtagctcggaggtcgtggcgctgggggctagc
> R02433 
ttccgtcaggcttaaggagaagaaggcgggtcttcggcagggcgggtagaggggacgggcatcaaagagcactcgggcgctcatgattggacaaggagccCGAAGGGCGGGAAGCAGTtctggagggggcgggaccagagggcccaaggagcgttacttctgtaaacccggagctgtggaagactgtgattggctgtcggctggaggagggcgcgggt
> R20421 
ccctcgcccatgaggacccagggaggagagggggaaatgctaggagaggggccactccccgtgcggatcagatttcccggggaagggcggcccgggaagcGCCGGCGCAGGGGCGGGGCCAGGCTGCGCTgggtgtaagagccgctgagtgactctgtggctgcggctctggacacggctcgctcacagacaccgggagagtgaaaagtgggattaaatgactgccccag
> R05003 
agcgcagtgaggaccccagcccaaagaagacatagaagagggtggcaaagaactcagcgaatatggccctccaaaaggaggctgatcgcagttcccacatGGCAGGGGGGATGGTCACAGtgcctgggtccctgctacccccatggccttgtctgggtggacagtcccctttatagaggactcttaatccctgggaggggcaggctgaggtagcaggccc
> R19434 
tgcggcgggctgcgggccaggcttcactgagcgtccgcagagcccgggcccgagccgcgtgtggaagggctgaggctcgcctgtccccgccccccggggcGGGCCGGGGGCGGGGTCCCGgcggggcggagccatgcgccccccccttttttttttaaaagtcggctggtagcggggaggatcgcggaggcttggggcagccgggtagctcggaggtcgt
> R20180 
cggggcaccagctctgcttcctccaggtccactgaggcaggcacgcccagctctgggacagtcagtaaacaagccacgaaccgcgccagggatcagagcaCCCAGAGTCCCCGCCCAGCTGCCGGCACAGccaatcgcagcgcagccaggcggcggggcggtgccggccgaacccagacccgaggttttagaagcagagtcaggcgaagctgggccagaaccgcgacctc
> R18724 
accctacattgggaaagaaacagaccttaaaattgtccagcttgatggcatcgcggggaagggactaagtccagataatgtcctctgaggcttcggccccGTGGGCAGGACACACCTCCTGCgggcctattcaataatcagttaaatcacctgaagcacacgcatttccggggaccgctccgggcatcctggcttgagggtagagtgggcggaggttcctaa
> R04966 
ctgcgcggagggcgcgggggtggggcccggggcggagcggcccggggcggagggcgcgggctccgagccgtccacctgtggctccggcttccgaagcggcTCCGGGGCGGGGGCGGGGCCTcactctgcgatataactcgggtcgcgcggctcgcgcaggccgccaccgtcgtccgcaaagcctgagtcctgtcctttctctctccccggacagcatgagc
> R20422 
ggccgtataagtgattctttgtggcaagccaattaaaaagctacctctttcggggaactgttttgcttcaccgccgctctgcgcagggctggagccgagaGGTGGCGGCGGGCGGGCACAGGGGGGCATTGTGGGAGAGGGGGTCTgggagtacgagagaacccactggacctcgtctctcatgaatggggcttttctcgagcgcacacagagcccgattcacaggtctccgcgaggaaccagttt
> R19435 
ggggtcgagcttccccttcattgcggcgggctgcgggccaggcttcactgagcgtccgcagagcccgggcccgagccgcgtgtggaagggctgaggctcgCCTGTCCCCGCCCCCCGGGGcgggccgggggcggggtcccggcggggcggagccatgcgccccccccttttttttttaaaagtcggctggtagcggggaggatcgcggaggcttggggca
> R20181 
cccagctctgggacagtcagtaaacaagccacgaaccgcgccagggatcagagcacccagagtccccgcccagctgccggcacagccaatcgcagcgcagCCAGGCGGCGGGGCGGTGCCGGCCGAacccagacccgaggttttagaagcagagtcaggcgaagctgggccagaaccgcgacctccgcaaccttgagcggcatccgtggagtgcgcctgcgcagct
> R02435 
ttcacccacacgccccttcttgccttccttctgagggagcgcctccgagtcaggtgattccgtcaggcttaaggagaagaaggcgggtcttcggcagggcGGGTAGAGGGGACGGGCATCAAAgagcactcgggcgctcatgattggacaaggagcccgaagggcgggaagcagttctggagggggcgggaccagagggcccaaggagcgttacttctgtaaa
> R20423 
agatggcccctgccccccaaacccggggctgcggcgctgcccccctctgaccacaggcgggaagggtggcctccggcccctcccctcggagttctgccggAGTTGGAGGGGAGGGGGTGTTTGcagaggcgcaggccgagagccctagaccaaggacggaaaagacatgggagggaggagggaaagcggtagaaaggagcagcggagggcgagggggcaccgc
> R18806 
ggaaccacacacggcacttacctgtgttctggcggcaaacccgttgcgaaaaagaacgttcacggcgactactgcacttatatacggttctcccccacccTCGGGAAAAAGGCGGAGCCAGTACAcgacatcactttcccagtttaccccgcgccaccttctctaggcaccggttcaattgccgacccctccccccaacttctcggggactgtgggcgatgtgcg
> R19625 
ttccccagcctggcctagctcaggctttccagtccgccagcccgctggcaaggcggggcggaggtctggagtccggcatcgccgaggcacaaagcaggaaCTGCAGCCAGGGGCGAGGGCCCTTGCGTGTGGCGCTGCGCGACCccacccggcggcaggacccgcgtccccgtctagtcacgttcattgggccacggagaccacctcgctcgccgcccgctgttggcttttccctcccacaccc
> R17110 
tcctacacgcgccgcgccccggccgcaccccgcgcagccagagcaagcactggagccccgccccttcccgcaccccacccgcctccggccccgcctggccCACCCCTGGACCGCCCCCGCCCCGCCCcgcccctacccgctcctccggcgcagccggcgcttacctcgcttcagtcccgcgaccgaagcagggcgcgcagcagcgctgagtgccccggaacgtgcgt
> R02436 
cccaccttccttctggcgcccctccccttcacccacacgccccttcttgccttccttctgagggagcgcctccgagtcaggtgattccgtcaggcttaagGAGAAGAAGGCGGGTCTTCGGCAgggcgggtagaggggacgggcatcaaagagcactcgggcgctcatgattggacaaggagcccgaagggcgggaagcagttctggagggggcgggaccaga
> R04995 
ccttcacagctgtggagggctaagtcccctcccctacatggtaaaaatgctggattttcccgcctttctcaactgggagatgagccgagagagccatggcAGTGAGGGTGGGATTggggtcacagcaagagagactacgagaagtgggggtgaagaacagcaggactggaagagtctgcccttctgtgtgtgtcaaaattggggttcattgtcct
> R19517 
cctcgccgctcccagccgccggccgtcgcgggccgggccacatgaagcgggcgggggccagagcggccccgagcgggcgcagcggcgggggcggaggcggGGCGCACGCGCGGGAGGCGGGGCCAGtgccgccgggcaccgtcgcaaaagacccgcgcgcttgcgctcgccgccgaccctcgctcggcgcccacagcagcccgcatggagtaatcgccaaatggcg
> R16222 
cacctacagaatgagtgaaattagagggcagaaataggagtcggtagttttttgtgggttgccctgtccggggcccctggcatgcagggctggatggaggGAGAGGGGTGGGGGGTGGCGGGGGACCGcgtttgaagttgggtcgggccagctgctgttctccttaataacgagaggggaaaaggagggagggagggagagattgaaaggaggaggggaggaccggga
> R20425 
gagcccgcctgggccctgccagtgcccgcacctgcccaagccggacccccctctctgggagtcacgcttcccgccctccacccctagtgcgccgagtggcCTGATCGGGCGGGGCGCAGAGATGGCCCCTGCCCCCCAAACCCGGggctgcggcgctgcccccctctgaccacaggcgggaagggtggcctccggcccctcccctcggagttctgccggagttggaggggagggggtgtttgcag
> R19464 
ttcattgcggcgggctgcgggccaggcttcactgagcgtccgcagagcccgggcccgagccgcgtgtggaagggctgaggctcgcctgtccccgccccccGGGGCGGGCCGGGGGCGGGGTCCCGGCGGGGCGGAGccatgcgccccccccttttttttttaaaagtcggctggtagcggggaggatcgcggaggcttggggcagccgggtagctcggaggtcgtggcgctggggg
> R19626 
ccgcgtcgctgggaggagcgagggagcgagcgggaaggggtctagctggcctttgctcggccctccccagcgcccggctttgaacccgccctgcactgctGTCTGGGCGGGTCCGGGgactcagcactcgacccaaaggtgcaggcgcgcgagcacaacccatggctgcgctgggctgcgcgaggctgaggtgggcgctgcgaggggccggccgtgg
> R03354 
ttcttaaaccatgcctttacaaacaagtatttctattctaatgatgtcttcctgagtaaaatgttgaatcactcaaaggacacagatcaaaagacagaggGAGAAAAAAAAATGCCATGTGGGAGGggcaaagctgtataaaaccagtcattaccatgtctgaactgtaacaactctcagaggagcattgcccgtcagacagcaactcagagaataaccagagaac
> R13304 
ggcgagtgccctgccgtggcacggctccagcgtcgcgctctcgaattcatttgctttccttaacgagagaaggttccagatgagggctgaaccctcttcgCCCCGCCCACGGCCCCTgaacgctgggggaggagtgcatggggaggggcggccctcaaacgggtcattgccattaatagagacctcaaacaccgcctgctaaaaatacccgactgga
> R02438 
caggcttccgtcctctctcgcgagatcggactgacaacccccgcccgctcgccccgctcccggcatccccaccttccttctggcgcccctccccttcaccCACACGCCCCTTCTTGccttccttctgagggagcgcctccgagtcaggtgattccgtcaggcttaaggagaagaaggcgggtcttcggcagggcgggtagaggggacgggcatcaa
> R04996 
taatccctgggaggggcaggctgaggtagcaggcccagcctcttaaccccttcacagctgtggagggctaagtcccctcccctacatggtaaaaatgctgGATTTTCCCGCCTTTCTCAACTGGGAGatgagccgagagagccatggcagtgagggtgggattggggtcacagcaagagagactacgagaagtgggggtgaagaacagcaggactggaagagtctgc
> R20426 
ccccgctgggctgtaacctgaaccgcccgcccccggagcccgcctgggccctgccagtgcccgcacctgcccaagccggacccccctctctgggagtcacGCTTCCCGCCCTCCACCCCTAGTGCGCCGAGTGGCCTGatcgggcggggcgcagagatggcccctgccccccaaacccggggctgcggcgctgcccccctctgaccacaggcgggaagggtggcctccggcccctccc
> R20640 
gactccatgtttatttgtctggagccaacggcccccacgccgaaccaccccctccagctccgccccctgcccctctcctccgcccaccccgcccctccccGGCCCGCCCCGGTACCCCGCCCAcgtgccgcacgcagaccaatcacccgtgaggatgcgagtgtcgtgaagcgaagagcgagtgaacgccggggacacgtgaccttggtagcgcgtcctccta
> R19627 
cgtccctctcctgcagctcccgcgtcgctgggaggagcgagggagcgagcgggaaggggtctagctggcctttgctcggccctccccagcgcccggctttGAACCCGCCCTGCACTGctgtctgggcgggtccggggactcagcactcgacccaaaggtgcaggcgcgcgagcacaacccatggctgcgctgggctgcgcgaggctgaggtgggcgc
> R02439 
aaaggccacgggctcccacaggcttccgtcctctctcgcgagatcggactgacaacccccgcccgctcgccccgctcccggcatccccaccttccttctgGCGCCCCTCCCCTTCACCcacacgccccttcttgccttccttctgagggagcgcctccgagtcaggtgattccgtcaggcttaaggagaagaaggcgggtcttcggcagggcgggtag
> R01039 
tgtgcagagccgggtgcgcccggcccagtgcgcgcggccgggtgtttcgcctggagccgcaagtgactcagcgcggggcgtgtgcaggcagcgcccggccGGGGCGGGGcttttgcactcgtcccggctctttctagctataaacactgcttgccgcgctgcactccaccacgcctcctccaagtcccagcgaacccgcgtgcaacctg
> R16224 
tctagcccccaagaaccaaacttgcctggggcgggatcatttgcggggaggagcgctgggctcgccccccggctctgacgttgaccaatagaaaggcctgGGGGCGGAGCCAGGGaaacgcgggaagcaggggcggggcctctggtggcggtcgggaactcggtgggaggcggcaacattgtttcaagttggccaaattgacaagagcgagaggt
> R04997 
tctgggtggacagtcccctttatagaggactcttaatccctgggaggggcaggctgaggtagcaggcccagcctcttaaccccttcacagctgtggagggCTAAGTCCCCTCCCCTACatggtaaaaatgctggattttcccgcctttctcaactgggagatgagccgagagagccatggcagtgagggtgggattggggtcacagcaagagagacta
> R20427 
ccccgccgcggcgcccgttatatgcgcccggcccctttcgaggctggcgaactcgcccaaaccgcgggccgccccctgccccccgctgggctgtaacctgAACCGCCCGCCCCCGGAGCCCGCCTGGGccctgccagtgcccgcacctgcccaagccggacccccctctctgggagtcacgcttcccgccctccacccctagtgcgccgagtggcctgatcgggcggg
> R20480 
ccttttctcctttcctccgccccgttacgcctcctcacccctcccactgcgccctccatccctcccactcctcttctgcatccctcccactgctcccaatCCAACCCCGCCCCGCCTGCCCggctctctcctacttccttgctcgctttcccctcggtggcggtcacgttcacttacgaaatcacccacacccacttgaagggtgcggagatggccgggat
> R12093 
tgcccatttgtgcaacgaaccctgactccttcctcaccctgacttctccccctccctacccgcgcgcaggccaagttgctgaatcaatggagccctccccAACCCGGGCGTTCCCCAGCGaggcttccttcccatcctcctgaccaccggggcttttcgtgagctcgtctctgatctcgcgcaagagtgacacacaggtgttcaaagacgcttctgggga
> R04998 
tcacagtgcctgggtccctgctacccccatggccttgtctgggtggacagtcccctttatagaggactcttaatccctgggaggggcaggctgaggtagcAGGCCCAGCCTCTTAACCCCttcacagctgtggagggctaagtcccctcccctacatggtaaaaatgctggattttcccgcctttctcaactgggagatgagccgagagagccatggcag
> R13413 
ggatgtaggtgaaatccctctttgttacattagcccacacttaggtgatagctctaattcatgcaattaacgccttctgtatgaaacagtttttcctcctTTCTTTAAGGGGGTGGGGATACAaaagtaactcagaaaattttctttgtcataaaactacactgaacatgtgaatagcatattgtggtggacaagagcaagagtaaacagatgaaaagaataa
> R20481 
tccctcccactgctcccaatccaaccccgccccgcctgcccggctctctcctacttccttgctcgctttcccctcggtggcggtcacgttcacttacgaaATCACCCACACCCACTTGAAGGGTGCGGAGATGGCCGGGAtccaagcgcccgggaggcctggggaggagcgcccggggaggagcgcccggggagcagcgctgggcatcccggaccaggcttcctgacgcacgtgttctgc
> R20535 
gggagtgcgagggggtgcggggagctcgcagtcttggggagccggtgccccgcgcgctataaagggccggcggcgcgctctcccgcgcctctgcccgcccCCGGCGCCCGCCCCCGCCGCTCCTCCCGACTccccgcccccggcccgggtcacttgccgtcgcggtgggcggcccccggcgagtccacacccctgccccgcctcctcccggtaggaaactccgggaccctg
> R04621 
agggagcaaaagaaaatggtaggcgcgcgtagttaattcatgcggctctcttactctgtttacatcctagagctagagtgctcggctgcccggctgagtcTCCTCCCCACCTTCCCCACCCTCCCCACCCTCCCCATAAGCGCCCCTCCCGggttcccaaagcagagggcgtgggggaaaagaaaaaagatcctctctcgctaatctccgcccaccggccctttataatgcgagggtctggacggctgagg
> R19548 
tctctagggcgccgccccgctggcgtgagctggggacgttgcgggcacacgacggggcgggtgcgggatcttggggaggggggctcccgagatagtggctGGGCGGGGAACTCCTTCCTCAGCCtctcgtcagcgccgcttctcctggtttctcttgcagatgctgctgctaggggtggtgggagcagccgtgggacgcgtggccgggagcgggggtgacagcc
> R19682 
gtaaatactgtactcactgcagaagtgattcatagtgagagatggccggaaaaaggcttggccgtgacaacagtggctcacggggtggccaccgtgacctTGCAGGGGGAAGGGAAGGAGCTCatgaagcccattccgtctaggcctaagctaattcttttacagtggaattgttttaataatgaaattgtaggcctggcgcagtggctcacgcctgtaatcc
> R20536 
aaggcgccctgggccggccagagggagtgcgagggggtgcggggagctcgcagtcttggggagccggtgccccgcgcgctataaagggccggcggcgcgcTCTCCCGCGCCTCTGCCCGCCCCCGGCGCCCGcccccgccgctcctcccgactccccgcccccggcccgggtcacttgccgtcgcggtgggcggcccccggcgagtccacacccctgccccgcctcctcccg
> R19629 
agaggcctcgggggcgcggggtgaggagtcgtggcggaggccttggtcggggcgccgtggatatccccgagtcaccgcgtccctctcctgcagctcccgcGTCGCTGGGAGGAGCGAGGGAGCgagcgggaaggggtctagctggcctttgctcggccctccccagcgcccggctttgaacccgccctgcactgctgtctgggcgggtccggggactcagcac
> R00287 
tcattctgaggtgcctatttcccccgcgccgtgtccacgtccacgagtccacgaaccctccgagttctctctcctcacctgccgagggctcgcccctctaGCCCCGCCCCGCCCCGCCCaggacgcgtgacgtcacaacaagcgccgtgcgccccgccccccatcgggggcaaccattgttccgccggtcgcgccggagctgggttgctcctgctcccg
> R20618 
gggagggcgcggcggccgcccccgctgtcagtcagcgccatgctgtccaatccgggccttgtcgccacagcctctcggccaatcccaaaattccaagcccCCTGGAGGGGCGGGACCcgaggggggaaacgtcattgcgggtagcaaccgaaaggaagacttggggtttttgtttgtgtgtgtgtctgtgggttttccatttgaagggagagcaggg
> R12741 
gccccatggcaggcagctcggtgggagcgctcgggttcgtctggcccccacagctcccaaccccctccctgcttcctctcagggcttttcctgaggaaacCAGGCCGGAGGGGCGGGCTGCCACGAGGCACCTCCCTGAGAGGGAGGGGGtggctggaaagactgacactcaaaaaaagaaagggaaagaaaggcaatggcagggctgactggcctgggcctggaagggccagaagaatgaagttgcagg
> R19658 
cagggcacccccacccccaacggcacccagtccctagccggatttagaaagggctgttgtcactagaagcatttcccccaggctcccccccttcccaaacAGTGCTCCCCTCCCCGCCTCTccagctaggaaacaattggaagtggtcgtcattgttatggcatggactgtgcagggtctgagttccagggggcggggtggctcaaagtgcagcaaaaata
> R17170 
agcagcagcgtcacccactgccatggggagccgggcggccccattccagccctggtgcctactgccagagaaagcggcactgggctgtccttatctggtgTGGGAGTGGGAGGGGCCCTAGGGccagtgggagggacggcctggccagtgggggttgtggccagagattgccggaaaggggcacagcctcagggagccggctctgggcctgggttcagttccg
> R14423 
aaatcagtcagtggcccagaagacccccctcggaatcggagcagggaggatggggagtgtgaggggtatccttgatgcttgtgtgtccccaactttccaaATCCCCGCCCCCGCGatggagaagaaaccgagacagaaggtgcagggcccactaccgcttcctccagatgagctcatgggtttctccaccaaggaagttttccgctggttgaatg
> R04625 
gagaggtgatcacttggtagctgacggtcacgtcggagataccagtagtgttgccgccggtctcaaagggagccggtggtgatgtggtgttgttgccctgACCAGGGCTGAGCACATCCATGCCTGCGCGCCCGGCGCGGGAAGGGGGAGGGAAGAAaaagcagcgcgaagattcgcctcgccccttcccctggggtcttccgcccttctcctgggaagtttcggaggaagggaatgcagagacccaagcaggaagt
> R20673 
gattctcctggagcccagccaggcctgagctcatatccagaagggagagaggcggtgggagtgaaggcctcctcaagggctggctcaactccagggcaaaCCTCCGGAGGAGGAGCTAGGTAAGGGAGGTCAGTTGATcaccctctgaggagctccccatgcttgaatgactccagagtgcgaatggtatctgggctcaggagtcaaggcttggaactttccatgttgcaaaatcaaa
> R17172 
catggggagccgggcggccccattccagccctggtgcctactgccagagaaagcggcactgggctgtccttatctggtgtgggagtgggaggggccctagGGCCAGTGGGAGGGACGGCCTGGccagtgggggttgtggccagagattgccggaaaggggcacagcctcagggagccggctctgggcctgggttcagttccgccttcttctcttggcgccagg
> R01770 
gccatggagaccaacacccttcccaccgccactcccccttcctctcagggtccctgtcccctccagtgaatcccagaagactctggagagttctgagcagGGGGCGGCACtctggcctctgattggtccaaggaaggctggggggcaggacgggaggcgaaaaccctggaatattcccgacctggcagcctcatcgagctcggtgattgg
> R04626 
gtggtgatgtggtgttgttgccctgaccagggctgagcacatccatgcctgcgcgcccggcgcgggaagggggagggaagaaaaagcagcgcgaagattcGCCTCGCCCCTTCCCCTGGGGTCTTCCGCCCTTCTCCTGGGAAGTTTCGGAGGAAGGGAAtgcagagacccaagcaggaagttcttactgcttcggcgaagggtatctccgaggagcagctttcaggcgctccctgggctctcgcagtccagcgcgttca
> R14613 
gaaggaccgagcgtggaggcctcatgcctccggggaaaggaaggggtggtggtgtttgcgcagggggagcgagggggagccggacctaatccctcactcgCCCCCTCCCCCTCCCGGGCCATTTCCTAGAAAgctgcatcggtgtggccacgctcagcgcagacacctcgggcggcttgtcagcagatgcaggggcgaggaagcgggtttttcctgcgtggccgctggccgc
> R14157 
ccccctctgaagtcagcttctttgcgaaccaggccctttcgttccagagccacttgtagcgaaacccacatatatatacatagctgtctgtctacctcctCTGGTGGGCTGGTTGCTTCCGGAAAGTTGattccacacaccctgagaacaagtttcaagtgcgtgtgtcgtcgatcaggagggccaggtggcggcgagggcgggtcgttagtggcagccggagcggcag
> R04734 
cctaaaggaaacgaacagcggcctctgcttctttgagcttggaagagccgctactcgaatgagctcaggcttcctgtggcaaagagagcgaagcggctgtGCTCAGCCCACGCCCCGGCGCTGttcctgcccagccaatcagcctcaccacagatgactgctcccggcccggattgactgaatgctgattcctcgagaaactgcgaaacaggttgaatttcca
> R16660 
cgcccccacccccctgcccacaccccctcctgcccgccctccctcccgtcccaccccccctccgcgcgcccggtgcgcgcgcagctgtccccctccctccCTCGCGCCCTCCCCCGCcctccccgaggcgccggctgggcgcgcgcgcggcgggggccgaggctgctccctcgctccccccaccccgccccgccaggctccaaccgccgccgccgcc
> R13258 
tgcggggacatgcgtcttcgcgccctggaggtggccagcgcgctggggctgagccccggcagcgtgaccccggctgtcctacgcagcagggcaggagattGGGGGGCGTGGcacactctggagcaccttgcctccccaaagccccgtgttccaggacgtggagccgctcctggggtcccagcagtcgaggtattccgcccaggcgcagctg
> R04493 
ggtaagtgcagacccaccccaataaatgaggaaaatgagaagggctggctggccatgttaggatccagttccagtgcgaccagatatgtcaccaccacatCACTTTTAGCTCCTCCCCCCAcccacagacaccctgtttgcctgtcatataaagaaggttttcccaaagtggtttagccagaactggaagggccccgccctgtgaagggataggagcctga
> R04951 
ggtgacagataggcagggatgatagtttgtattaataactaaggttttgtggcatttgggtgttgtagttagagtttcctttagactccttgggtcctttGACGATGAGACAGACCCATTATGCCcacctgtgccattctggtgggattctttgaaggcacttttacttcacaccattcaaggactggaaatttttttgtacctccccacttcgccctggtaaaa
> R11778 
gctcgctgcgggcgctccccgccctctgctgccagaaccttggggatgtgcctagacccggcgcagcacacgtccgggccaaccgcgagcagaacaaaccTTTGGCGGGCGGCCaggaggctccctcccagccaccgcccccctccagcgcctttttttccccccatacaatacaagatcttccttcctcagttcccttaaagcacagcccagg
> R14428 
ggttttgaagttttcttttgtttcacaaaactagtttagggtgggctgtgagaggaagcttctaaaaagccactgggaaagtactaaatctctgagactaAAGAGGGCGGACTCAgcctcacttcctccttcttctcatctgggcttcctgtcgtcacagcatgatcatattttttcacccttcacttctccttttacacaaatagccccggata
> R13584 
ccggagatctgcaaattctgcccatgtcggggctgcagagcactccgacgtgtcccatagtgtttccaaacttggaaagggcgggggagggcgggaggatGCGGAGGGCGGAGGTATGCAGACAACGAGTCAGAGTttccccttgaaagcctcaaaagtgtccacgtcctcaaaaagaatggaaccaatttaagaagccagccccgtggccacgtcccttcccccattcgctccct
> R09461 
ccccggcagagcctccaccccttcacagaggctaggccaagactcccagcagatcttcccagaggacggtttgaaaggaaggcagagagggcactgggagGAGGCAGTGGGAGGGCGGAGGGCGGGGGCCTTcggggtgggcgcccagggtagggcaggtggccgcggcgtggaggcagggagaatgcgactctccaaaaccctcgtcgacatggacatggccgactacagt
> R14805 
tcagaaccccgacaacccacgccagcgctctgggcggattccgtcaggtggggaaggccaggtggagctctgggttctccccgcaatcgtttctccaggcCGGAGGCCCCGCCCCCTTCCTCCTggctcctcccctcctccgtgggccggccgccaacgacgccagagccggaaatgacgacaacggtgagggttctcgggcggggcctgggacaggcagctcc
> R16933 
gccttggagagcaagcgagtcttgccattggataattccaccgtctttcttctgcaagtccctcctttccccctccctcattgggcggggcagcagagaaGGGGCGGGGCctaggttgggcttgtggcgcgctgctccctcctccttacccccccctccctgtccggtccgggttcgcttgcctcgtcagcgtccgcgtttttcccggcc
> R14806 
ccagcgctctgggcggattccgtcaggtggggaaggccaggtggagctctgggttctccccgcaatcgtttctccaggccggaggccccgcccccttcctCCTGGCTCCTCCCCTCCTCCGtgggccggccgccaacgacgccagagccggaaatgacgacaacggtgagggttctcgggcggggcctgggacaggcagctccggggtccgcggtttcaca
> R04873 
ctacagggcacaggtgaggcgggactggacagctcctgctttgatcgccggagatctgcaaattctgcccatgtcggggctgcagagcactccgacgtgtCCCATAGTGTTTCCAAACTTGGAAAGGGCGGGGGAGGGCGGGAGGatgcggagggcggaggtatgcagacaacgagtcagagtttccccttgaaagcctcaaaagtgtccacgtcctcaaaaagaatggaaccaatttaagaagc
> R03957 
gggccctttttataccctggccagttctctctccctgcttgaccccacctgtttctgtgtacatttatgcatggggccactgacgggcttgtgctaatggATAATTTGGAAGCTCCTCCCACACAtgctgggatcatgccccctggcttgtcgtctttcccttctcaccatcaccagtgttgtaaggattgtgcacagagtgtcagccacagactccacccaact
> R13586 
gccccagggcgcagatgaaggctgtggtatgaccggcagcagggagctcctggctcatccagcccggccggcccagggaggcaggaaatgcgcttccttaGAGAAGGGGCTGGGCCAGGCCGCCTGCcaaccgggtagaggaagtgccacgggctttgtcactgggtggggggccctgggatggggggaggcagtggggtgggagggcccaggctctaggcttgtct
> R14726 
cacaaacactccctcagctgtatccactgccctctttcccacaccctagctttgcccagcagtcaaaggctcacacataccatcttctccttaaggctctTATTATGCCGTGAGTCAGAGGGCGGGAGGCAGatctggcagatactgagcccctgctaacccataagaccggtgtgacttccttgatctgagtctgctgccccagactgactgtcacgggctgggaagaggc
> R15185 
aactggtacggggcaagcgggaagagctgggtggggcggccaggcagaggcgaaccctcacgcccccaggccccgccccgcggctggaggcccggctggaACGGCACGGGGCGGGGCgccaaggcttggcggccccgtggttgggcgtcccggcagccgcttgagggatggggcggggtcggccgggacctcctccttcattccctcggcgggccga
> R14807 
tctccaggccggaggccccgcccccttcctcctggctcctcccctcctccgtgggccggccgccaacgacgccagagccggaaatgacgacaacggtgagGGTTCTCGGGCGGGGCCtgggacaggcagctccggggtccgcggtttcacatcggaaacaaaacagcggctggtctggaaggaacctgagctacgagccgcggcggcagcggggcgg
> R14539 
ctgcgggcccgcccccctgacgtagctgcccatacatggtgtaacttcctcgccgcgcccaggtggagccccgggttcccctgcggactgacgcacctgcCAGAGCCCGCGCCCCGCCCCAGCCCTctcgaggcctgggctaacctccgtttctgctcccacaaaatagcacgaaagaatcacatctctaggagccacgccaaccgccacccaaagcttcgtggag
> R15186 
aatgctagtttctgcctccttttctttgctctactttctttccaaggttcccaaattcttagcctccccctcctttcctccccgtactggcgctatagggTTAAACTGGGGCGGAGCCCAGGGATGAAcgacagcgccagtcaccaactggtacggggcaagcgggaagagctgggtggggcggccaggcagaggcgaaccctcacgcccccaggccccgccccgcgg
> R02423 
taggctgcgttcctcagcccaccccttggctccccgggagcctgaggcggggagcttcgggttaggtgaggtttgggggaggcggagtttgctggtaattGCCCATCCCTCCCCTCCaaaaaaccccacacaacttaaagattttaatattaactgtaaggatgttggttattcaataaataggcacaagttgaaaagtatgatcagaggcctctgt
> R14485 
cacaagtttcatcacaaaagttgagtcaacaggtgggtgagggaagaggggtgaatcacatctgacaggtaaggaatgtaggcacagcagcccagatggaTCCTGTTTCCTTGAGGCAGGGCTTGttccatgcataaaaagccagttggctgggaacactacaccagttctaagggaccatacagagtattcctctcttcacaccaggtgagtctctttacttgg
> R01696 
tctctgcttgagtgcataaagcagatatattgcacagatatttattttgtttgcttgtgtaacatccaattccaattccacacgtgatctatgtctttaaGCCACACCCACtggattattcccagactgtcaaaacagataaaagggtactgaaccagcaatcaaaatattgacttccaaattctagataagattttgttttcattagttt
> R02424 
cagcactaggtagggaggtgggtaaaagtaggctgcgttcctcagcccaccccttggctccccgggagcctgaggcggggagcttcgggttaggtgaggtTTGGGGGAGGCGGAGTTTGCtggtaattgcccatccctcccctccaaaaaaccccacacaacttaaagattttaatattaactgtaaggatgttggttattcaataaataggcacaagtt
> R18660 
cgcggccccgccccggccttcacgtgacctggcgtgcggagcgcgcacgcgggaacccgcgctggaggcgggcgagggccgaggggcagctagggagcgcGGCTTGAGGAGGGCGGGGCCGCCCCGCAGGCCCGCCAGTGTCCtcagctgcctccgcgcgccaaagtcaaaccccgacacccgccggcgggccggtgagctcactagctgacccggcaggtcaggatctggcttagcggcgcc
> R18822 
cgcgaggagagggcggggccgcggaaaggaaggggaggggctgggagggcccggagggggctgggccggggacccgggaggggtcgggacggggcggggtCCGCGCGGAGGAGGCGGAGCTGGAAGGTgaaggggcaggacgggtgcccgggtccccagtccctccgccacgtgggaagcgcggtcctgggcgtctgtgcccgcgaatccactgggagcccggcctgg
> R16937 
tctgtcagtctgtctgcctctcttctgccgccgtcagagggacacctctgctccccgccccctttccccctaccggagagaatccgagcgggcggaggggGCGCTGAGTAGGGGATCGACTGCCTCCCGGAGGCTGTCCCGGATCcccgagccacaacccgcccccgcagctcaggggtttttcagtgggccacccccgctaacacgcctcccccaaggtcttccccccccccccccacccccgg
> R14729 
actacaactttatcctgatcccactgctgctctttgcctcttctccccccagcccttccacatttaccagcctcctccctacctcctcccagcctttcccTTTGCCCTCCCCTTTCTTCTAGCCCCTCCTCCCAGTtgagtcagtggcttgaaacttttaaaagctctgtgctccaagttacaaaaaagcttttacgaggtatcagcacttttctttcattagggggaaggcgtga
> R13050 
ccttgtacaattgataactgaacatcggtgagttagggccccagcagttgtaattagcaccccgggtgtcagccagaaaccaacaaacagccaaatccctGCAGCCCCGCCCAGCCtatccaccggcgggggaccgattaaccattaacccccacccctccccggcagagcctccaccccttcacagaggctaggccaagactcccagcagatctt
> R04124 
catttgaggggggctggggtgcggcgggaagcaggcactgtgcccaccccgaacattgtgtctgtgccaaggtgagtcattcactgggcatgaagaggagGCCCTGGGGGGCGGCCAGCCCAAtgctgccaggtctgcttgcagacaaggcctggctgtctgcctcctccccagctcacagagccagctcaggcccccgagcctctgtcagagcagcgtcccc
> R19641 
gctcccccccttcccaaacagtgctcccctccccgcctctccagctaggaaacaattggaagtggtcgtcattgttatggcatggactgtgcagggtctgAGTTCCAGGGGGCGGGGTGGCTCAaagtgcagcaaaaatatctcccaggccaggcctcacattccacagctggcaggagagggaactgaccacgaccaccaagaccacaggcagccaatgtcct
> R02426 
gaaagcaggatgggtcctccgagcccagccccaggagccgggtgtctccgtttccgtcacttcccagcactaggtagggaggtgggtaaaagtaggctgcGTTCCTCAGCCCACCCCTTGGCtccccgggagcctgaggcggggagcttcgggttaggtgaggtttgggggaggcggagtttgctggtaattgcccatccctcccctccaaaaaaccccaca
> R18823 
gctgcctgaaactcgcgccgcgaggagagggcggggccgcggaaaggaaggggaggggctgggagggcccggagggggctgggccggggacccgggagggGTCGGGACGGGGCGGGGTccgcgcggaggaggcggagctggaaggtgaaggggcaggacgggtgcccgggtccccagtccctccgccacgtgggaagcgcggtcctgggcgtctgtgc
> R17101 
agcgtggggcgtggccagaaaccggcgctcgcggctgcggattggctgcctggcgggcccgcaggcggggctcccggctgggtcccgcttggcagctcgcGGCGGCGGGGAGGCGGGGCCGGCGGGAGCccggcagccaatggacgcgcgtcctccgagcagttacaaagggccggagcgaggccgccgcggcggctagggaggtggggcgaggcgaggtttgctgggg
> R18824 
agggcttcccacgtgcgcagcaggacgcagcgctgcctgaaactcgcgccgcgaggagagggcggggccgcggaaaggaaggggaggggctgggagggccCGGAGGGGGCTGGGCCGGGGACCcgggaggggtcgggacggggcggggtccgcgcggaggaggcggagctggaaggtgaaggggcaggacgggtgcccgggtccccagtccctccgccacgtg
> R11274 
aacaggaaaaaacaaacaaacagaaaagcaggcctggcgcggtagctcatgcctgtaatcccagcgctttggaaggctgagacggggttatctcttgggcTCACAAGTTAGAGACAAGCCTGGGCGTGGGCTATATTGctagatccaggtctctgcaaaaaacaaaaccactcagtttttagtcatctataacgtcctgcctggaagcatgctattttgggcctctgagcttttgcac
> R17102 
gatctactagggaaaacgtggacgttttctgttgttactttgtgaactgtgtgcacttagtcattcttgagtaaatacttggagcgaggaactcctgagtGGTGTGGGAGGGCGGTGAGGGGCAGCtgaaagtcggccaaagctctcggaggggctggtctaggaaacatgattggcagctacgagagagctaggggctggacgtcgaggagagggagaaggctct
> R04421 
aggttgtcctcccaggggatgggggtccatccaccttgccgaaaagatttgtctgaggaactgaaaatagaagggaaaaaagaggagggacaaaagaggcAGAAATGAGAGGGGAGGGGACAGAggacacctgaataaagaccacacccatgacccacgtgatgctgagaagtactcctgccctaggaagagactcagggcagagggaggaaggacagcagacc
> R18825 
catcgcgggggtggccggggccagggcttcccacgtgcgcagcaggacgcagcgctgcctgaaactcgcgccgcgaggagagggcggggccgcggaaaggAAGGGGAGGGGCTGGGAGGGCCCGGAGGGggctgggccggggacccgggaggggtcgggacggggcggggtccgcgcggaggaggcggagctggaaggtgaaggggcaggacgggtgcccgggtcccca
> R00381 
cgccgcctggtccctcctcctcccgccctgcctccccgcgcctcggcccgcgcgagctagacgtccgggcagcccccggcgcagcgcggccgcagcagccTCCGCCCCCCGCACGGtgtgagcgcccgacgcggccgaggcggccggagtcccgagctagccccggcggccgccgccgcccagaccggacgacaggccacctcgtcggcgtccgcc
> R19563 
aggacaatacctttgctgactcaaacgccaatgaaatgactccctctctggctggcagcttaagcctgagtcagtcttcttcgccttttgtaattgtcttAAGTAGGCGTGGCTACGTGGctacaagtgcgtcgtcaaaacggggaatttacagggaagaattcagttttgtatttttctatgttcattcaactcgatactggctaaaatagtgaaagat
> R16052 
ctgggagtcatcaccagacccagacagatttacctgttcttctgaggacagtgccaagagattacctgggggactttatctgcctaggacaacctttgtcCCTGTGCGGCTCCACCTCCACCTTCCCTTAaagtcggcctttcacctccagggccattccttcttgctaatgatttactgtctttcaaaagaattgtctgcattccctatctcccttctcccctataaaa
> R04422 
agcagaggtcagcactggggaagacaggttgtcctcccaggggatgggggtccatccaccttgccgaaaagatttgtctgaggaactgaaaatagaagggAAAAAAGAGGAGGGACAAAAGAggcagaaatgagaggggaggggacagaggacacctgaataaagaccacacccatgacccacgtgatgctgagaagtactcctgccctaggaagagactca
> R18826 
cggctcggcagcggggagcgcgcggcatcgcgggggtggccggggccagggcttcccacgtgcgcagcaggacgcagcgctgcctgaaactcgcgccgcgAGGAGAGGGCGGGGCCGCGGAAAGGaaggggaggggctgggagggcccggagggggctgggccggggacccgggaggggtcgggacggggcggggtccgcgcggaggaggcggagctggaaggtg
> R16967 
ttctcgcacctgatgagttctctcgaacaggtcgcattcacagtctgcctgggctctagctgggccccttatatacctgctcggattccccggggttgggGCTTGGTCCGCCCCTCGCAACCCGGAGgacccgtgattgacaggttcgcagtgatgcgccctggccaatcattaccgagcccccgttcggcctggctggaaaaaaaaaagttcggggagccctttcg
> R20550 
gcggaggtatgcagacaacgagtcagagtttccccttgaaagcctcaaaagtgtccacgtcctcaaaaagaatggaaccaatttaagaagccagccccgtGGCCACGTCCCTTCCCCCATTCGCtccctcctctgcgcccccgcaggctcctcccagctgtggctgcccgggcccccagccccagccctcccattggtggaggcccttttggaggcaccctagg
> R00570 
accccctgtaaggccacaggagaggaacaggagtgatagcccccaaaccccagtcccaccaggccctgagggcccctttgtcactggatctgataagaaaCACCACCCCTGCAGCCCCCTCCCCtcacctgaccaatggccacagcctggctgggcccagctccctgtatataaggggaccctgggggctgagcactaccaaggccagtcctgagcaggcccaa
> R20418 
ttctccccgccgcggcgcccgttatatgcgcccggcccctttcgaggctggcgaactcgcccaaaccgcgggccgccccctgccccccgctgggctgtaaCCTGAACCGCCCGCCCCCGGAGCCCGCCTGGGCCCTGCCAgtgcccgcacctgcccaagccggacccccctctctgggagtcacgcttcccgccctccacccctagtgcgccgagtggcctgatcgggcggggcgcagag
> R20551 
gcctcaaaagtgtccacgtcctcaaaaagaatggaaccaatttaagaagccagccccgtggccacgtcccttcccccattcgctccctcctctgcgccccCGCAGGCTCCTCCCAGCTGTggctgcccgggcccccagccccagccctcccattggtggaggcccttttggaggcaccctagggccagggaaacttttgccgtataaatagggcagatcc
> R14787 
ggtgagcgagtgagcagttggctgaaagaaggaaaggtgctcaggaaggctgagagcgtgctgtggctgcctccaaccccagagacctttatatgcagctGGGGAAGGCGGGGCCCTCCTAACTGCtgactccaggttcccctctggatttcatcactcccggtcccgtccaactcctcactctggattattcagcccaggatcaactctgctgtgtgccggctca
> R20257 
atctctggccagcgcagctcaactgtgggtgtgatcagctcgacagaggagcagcctgcagggaaagcacaaagtgggaggggagagccttcctgcagccAGCACCGCCCACGCCCCGCCCCACggcagcggcagcagggcccccttctcctgtgaagagaaagacaagcagttgccggagctccaagaagcagagagtctccgggtgtcccggacccagtccc
> R18828 
gctcagcgccgccgccgccgcaccctcgccgcacccccgcgcgcgcccggcccgcgcgcccccgccgctcgtcctcgcggcctcgcgctcggggcatgcgCGGTGGGCGGTGCCGCTCCGGgccgcctctgccgccgcgagtaggaagcgcgagcgccgggcaccgggctgtcagtgagcctggggccagcgggcgagccagcggctccggctcccgctcc
> R15112 
ggcctggcggcagctgctccccgcccctctcccgctgctcccgcctcccttccctcctttccccgctccccacccgtccttgccagcaggcaggaaggaaGCTGCTCATAGTGCAAGGGTGGGGTACTTCCAGCTCACActgaacagccccgggctgggctataaagagtcagggacttccgctcagtcacccctgccctcaccacccaggcccccatgcacacaccccaggcccaagg
> R00385 
gcacggtgtgagcgcccgacgcggccgaggcggccggagtcccgagctagccccggcggccgccgccgcccagaccggacgacaggccacctcgtcggcgTCCGCCCGAGTCCCCGCCTCGCCGCCaacgccacaaccaccgcgcacggccccctgactccgtccagtattgatcgggagagccggagcgagctcttcggggagcagcgatgcgaccctccgggac
> R15113 
agtcctcacagcggaacccaggcgtccggccccccacccttcaggccagcgggcgtggagctgaggctttagagcctcccagccgggcttgttcctgtccCATTGTGTATGGGATAGGGGCGGGGCGAGGgccagcactggagagccccctcccactgccccctcctctcggtcccctccctcttcctaaggaaaaggccagggctctgctggagcaggcagcagagtgg
> R16218 
gatccccagcccgcccgccgcccgcgcgcgcgcgccgcttccctgacaggcgccccgcccctcgcgacgatgtagcaaccgtggaatgctcggacgtcgcAACGCTCCGAGGGGCGGGGCTGCGGcgccccggacggaaagggttggctgagcgctctcccctccctcccgcggccccattgggccgctgagcgcaagccggccggcttccgggcactccaggcc
> R04426 
atcttaagtcagtgtcacacaatgtgctgtgcatctggcacaacgataaacagcccgagggagggttggggacctaagtgtcctagagaattagaggaggGAGGCGAGGCTAAGCGTCTCCGtcacgtggtgtcagacagaccaatcacgcgcattcttcggccacgacaagcgcgcctctgatcacgtgaccaggtccgctacccacgtgggggctcagcg
> R08503 
tgctgctcgcggccgccaccgccgggccccggccgtccctggctcccctcctgcctcgagaagggcagggcttctcagaggcttggcgggaaaaagaacgGAGGGAGGGatcgcgctgagtataaaagccggttttcggggctttatctaactcgctgtagtaattccagcgagaggcagagggagcgagcgggcggccggctagggtg
> R03189 
cttgtgggccctttttataccctggccagttctctctccctgcttgaccccacctgtttctgtgtacatttatgcatggggccactgacgggcttgtgctAGTGGATAATTTAGAAGCTCCTCCCACACAtgctgggatcatgccccctggcttgtcgtctttcccttctcaccatcaccagtgttgtaaggattgtgcacagagtgtcagccacagactccacccaact
> R16622 
cgccactctagtccgccagcagggactgggaaccggccccgcctctgcccctcccactcagctccctgctctgcgggcttaggggggcgggctgctggggGTGTTGAGGGGGCGGGCACGGggactacgtacttgaggcacaggacggccaacgccctggactgttgctgccaccccctccccacggatccaaggaaaggaatccagaatcaccaagcgaa
> R13166 
aaactcacccacacacagagcctccagctgcttgggtctctgcctccaagttagagcataaaggtggacaacagaatttatagcatgtgggctgccaggcTTCTTCCCCACCCCTGAGAgctctaccacaaaacctgttctccaagcaggaaataggcatagtgtttacacagcacatttccctgcagaacactcaggctgcaggaatacttaggaccc
> R04830 
ggtggccgctcggctttccctggggccagcggtggccgcggccggccacgctcttcttaacgggccgggccccgcctcccgccccgcccgccgccgttccCGGGGCCCGCCCTCTCgccggagcccccgccccgcccgccggcctggatcgcgcatttcctggaattctggacccggcgtcctcgcccgccgacccgaaaactacggccccgcggc
> R16219 
gccggagagcgcggggcgcgggtctggcgctggcgctggcactgcgcggcggatccccagcccgcccgccgcccgcgcgcgcgcgccgcttccctgacagGCGCCCCGCCCCTCGCGACGATGTagcaaccgtggaatgctcggacgtcgcaacgctccgaggggcggggctgcggcgccccggacggaaagggttggctgagcgctctcccctccctcccgcg
> R18885 
aatgatactcgtgtgttatcgttcttatgagtaaatcattggcagtgagtgtgatttttttttttttatgaaaggataaatacacgccctctattggggtCAGGTTTTGTGCCTGTACTTCTTCCGCCTACTGTATCATAgcagcttagaatcccagctgctggctcgggctgcagttctctcatggctcgcgcagggtggaccagccccgttcctttatgtgtgtgtctactgctgacc
> R17081 
ctgccccctgccctgctcacctgcgccgccgccgccgccgccgccgccgccggccggagacccgcggcttcgggagagctggttctcagtttcgttttccCCTTGGACTCCGCCTTCCCTGCAGccgcccggccccctctcgcacaagccctcgtctgctacgggattggggtaaattggcgctggatccagagtgcgcgcgagaggcactggcgggcgggctt
> R16623 
cttctgcggactcccctgcggatctggcttatataagaccgcggctttgatgtcaacctctcccgggagccaatggcaggggggcggggataaggaaaagGGGGAGTGGCTATCCCAGgttttacgctcagcccgcgccactctagtccgccagcagggactgggaaccggccccgcctctgcccctcccactcagctccctgctctgcgggcttagg
> R04831 
tgctccctccgccgccgctcggtgggtctctgccggctcggtggccgctcggctttccctggggccagcggtggccgcggccggccacgctcttcttaacGGGCCGGGCCCCGCCTCCCGCCCCGCCCGCCgccgttcccggggcccgccctctcgccggagcccccgccccgcccgccggcctggatcgcgcatttcctggaattctggacccggcgtcctcgcccgccg
> R17082 
tactagggaaaacgtggacgttttctgttgttactttgtgaactgtgtgcacttagtcattcttgagtaaatacttggagcgaggaactcctgagtggtgTGGGAGGGCGGTGAGGGGCAGCTgaaagtcggccaaagctctcggaggggctggtctaggaaacatgattggcagctacgagagagctaggggctggacgtcgaggagagggagaaggctctc
> R01761 
ccaggcgaggagtgaacgcggagggccgggcgctgactcaccgtcggcggggcgggtcggctcggctccggcggcagcgggctctgggtggctggctccaGGAGGGCCGCtttatagaacgctgatggacagggtcagttggagcagccgggggcaggggtggggggcccggtctgccaccttgccttatttggtccccttcgcacccgc
> R18887 
atgatactcatgtattcctgttcttatgagtaaatcattggcagtgagtgtgattttttttttttttatgacaggataaatacacgccctctattggggtCAGGTTTTGTGCCTGTAGTTCTTCCGCCTACTGTATCATAgcagcttagaatcccagctgctggctcgggctgcagttctctcatggctcgcacagggtggaccagccccattcccctatgtgtttctctgctgctgacc
> R04376 
gcctgctggaactcggccaggctcagctggctcggcgctgggcagccaggagcctgggccccggggagggcggtcccgggcggcgcggtgggccgagcgcGGGTCCCGCCTCCTTGAGGCGGGCCCGGGCGgggcggttgtatatcagggccgcgctgagctgcgccagctgaggtgtgagcagctgccgaagtcagttccttgtggagccggagctgggcgcggattcgc
> R18888 
cagcaaaagctactcatatattcttgttcttttgggtaaatcattgtcagtgactgattttttttttatgaaaggataaaaacacgccctctattggggtCAGGTTTTGTGCTGGTATTTCTCCCACCTACTGTATCATAggagcttagattcccagctgcttgctctcagctgcagttctctgatggcttgcacagggtggaccagcccccttcctctatgtgtgtgtctgctgctgac
> R16625 
gcaggggggcggggataaggaaaagggggagtggctatcccaggttttacgctcagcccgcgccactctagtccgccagcagggactgggaaccggccccGCCTCTGCCCCTCCCACTCAGCTCCCtgctctgcgggcttaggggggcgggctgctgggggtgttgagggggcgggcacggggactacgtacttgaggcacaggacggccaacgccctggactgtt
> R20479 
gcatcttgggctcacctggctgctccccccgccagctgccgcgcagcggagagtcgagagctctagcacttcctcccgccgagccccagcgcccttttctCCTTTCCTCCGCCCCGTTACGCCtcctcacccctcccactgcgccctccatccctcccactcctcttctgcatccctcccactgctcccaatccaaccccgccccgcctgcccggctctctcc
> R01762 
gggcgggtcggctcggctccggcggcagcgggctctgggtggctggctccaggagggccgctttatagaacgctgatggacagggtcagttggagcagccGGGGGCAGGGGTGGGGGGCccggtctgccaccttgccttatttggtccccttcgcacccgctaggactgccgaggccattcatggagccaagggcaggggagaggatcagccagggagc
> R16626 
aagcccaaagacctgtttaacccttctgcggactcccctgcggatctggcttatataagaccgcggctttgatgtcaacctctcccgggagccaatggcaGGGGGGCGGGGATAAGGAAAAGggggagtggctatcccaggttttacgctcagcccgcgccactctagtccgccagcagggactgggaaccggccccgcctctgcccctcccactcagctcc
> R04834 
ccgcctgggggcgaggagggcgcgcggcccggccgatccctgcccgcactcaccgttcacaggcgcgactgcccccggggccagggccggggccgaggccGGGGCGGGGCGGGGGCGGGGGcgcgcggttcgccccgcgcatgggctccgtccgcggcgggtgcggctcgggttgcgggcgcagggcacgggcggcggagactcgggcgggcctgcgcacg
> R04915 
cttatccagcccgagctcaacacttatctgctaccagtcaacccctaaaaatagcccatgatgtcaccccaaggccttcccattggctcgcgtcgctctcAGGGGGGCGGGCCCGCCCGTCAccatggagactccaccctagaagattcttctctgggcccgcggaggctcacgggatgaggtaatgctccgctgccctcctacagtcgggcccttctttct
> R00955 
ttatccagcccgagctcaacacttatctgctaccagtcaacccctaaaaatagcccatgatgtcaccccaaggccttcccattggctcgcgtcgctctcaGGGGGGCGGGCccgcccgtcaccatggagactccaccctagaagattcttctctgggcccgcggaggctcacgggatgaggtaatgctccgctgccctcctacagtcgggc
> R17193 
ttttgtcccgctccgtccaaagagcaccccggccgcggagctggttactcattgcccaccgaggcgggggcaggctggccctgtgcagctaccctcgggaCCCATTGATTCGCACCTCCCCCCAGGCTGGcccggcaagggtgggggaggacaagcgcgcttgtccctgcggctgtcttcgcgccggcggcagagatgagggacctgaggccccgaaaagttcagtcact
> R04674 
gcaaagggcatcaagccaagtcatctgatgagagtgactccggttggggggtgggggcgtgtgggaggccgagcctgtcctcggatcagttgcgtactctGCCCGCCCCCTCtgactcatgctgacaatcttcttccttcccctggccacctctctgcccacttgcttcctcagtaccttggtccagctcttcctgcaacggcccaggagct
> R14285 
cggccgcgtagccggattgtcctgggccgcagtggcggcttccaggctctaggcggcggagcggagccgcccgggcacccgttacctacaccgaggggccGCTCCTGGGGCATCTCTGGGGCGGGGaaggctggaggctggggacgcagccaggaaagggacctgtgagtttcgccggccgcttgccaagacttggctcaaggaaagtggtcccctgaatcaatga
> R17194 
tacattcctcgctcccggccgaggagcgctcgggctgtctgcggaccctgccgcgtgcaggggtcgcggccggctggagctgggagtgaggcggcggaggAGCCAGGTGAGGAGGAGCCAGGTGAGCaggaccctgtgctgggcgcggagtcacgcaggctcgaggtgagccggaacccttgtgggcccgggctgcgctcccagccgccagggggcgagaggcggcg
> R04675 
gccttctggcagtcaagggtgagcctgggaggggcagggcagggatttgcatccatctaagcaaagggcatcaagccaagtcatctgatgagagtgactcCGGTTGGGGGGTGGGGGCGTGTGGGAGGccgagcctgtcctcggatcagttgcgtactctgcccgccccctctgactcatgctgacaatcttcttccttcccctggccacctctctgcccacttgctt
> R04918 
cagacccccaggcaccccgctggcccctgaaggagcaggtgatggtgctgtcttcgcccagcagctgtgggagcaggcgggtggggcaggatggaggggtGGGTGGGGTGGGTGGAGCCAGGGCCcacttcctttccccttggggccctgtccttcccagtcttgccccagcctcgggaggtggtggagtgacctggccccagtgctgcgtccttatcagccgag
> R20400 
tggcaggcggcgggcgggtgggctgcgcgcgggctgtgtcctgggtccgcctagcgcggccttgtggccccgaccctctcctcccctggtgatgctggagGAGGTACCGGGGAGGAGCGTGTGTGgccccggcctctcactagcagcggcggctcccgacgctagcctgctcgagcgcacccagcaccctccccaagaccatggcccgcacctggacccgcggtt
> R16629 
ccccggggctgtcagatggcttgggtttctgcgacgcgattggctcgcggagggcagaaattactcagcaaacatgactattattagctgcttagcaacaGCTCACCAAAGTAGAGAGACCACCCAGGTAGGCAACCCAGTGTGTGCATCctcggcttcggggcagcctctgagagcgccaaccttctcgcatgcaatacttccattaaggaatgctccccctcctttctctcttattccttttcttttc
> R16683 
cagcccgaacgcaaagtgtccccggagcccagcagctacctgctccctggacggtggctctagacttttgagaagctcaaaacttttagcgccagtcttgAGCACATGGGAGGGGAAAACCCCAATCCCATCAACCcctgcgaggctcctggcacaaagctggacagtcgccatgacaagtaagggcaagtaatccgcctgccggaggaagcaaaggaaatggagttggggaggag
> R02440 
cacagccgtgtttacaaagcacccctggaggaaaaggctgaacggcactttaaaggccacgggctcccacaggcttccgtcctctctcgcgagatcggacTGACAACCCCCGCCCGCTCGCcccgctcccggcatccccaccttccttctggcgcccctccccttcacccacacgccccttcttgccttccttctgagggagcgcctccgagtcaggtgat
> R16952 
gcggtccggggatttttttttcctattttgattgactgtgcgggaaacacaaaaggtggagcctccagcccaaaaggggggaagagggtgacagcccgccCGGAACTCCCGCCCCTCTTCTTggctctcattcgccgccgtgctctttgtcggctgtgctcattggtccaggcgcctgtccgtcggtctgccaggcggcgcgcttcctgtttgcccccgggt
> R14556 
ctgttttggctcagaacagggtggggagagcgggccagggacccgcaggaaggcttatccttgagattgcgtgggagacacaacaaggggtgggggcccgCAGGCGGGGCGGGGCGAAGCaggtgatatcaagcccagagccccagcctctccccacagtctcaccatggcccgcaccgtggtgctcatcaccggctgttcctcgggcatcggcctgcac
> R12769 
agagagggcgcgcgcgccctcctcctcccggcgggcacggccccccggcattaacacgtcgaaagagcaggggccagacgccgccgggaagaagcgagacCCGGGCGGGCGCGAGGGAGGGGAGGCGAGGAGGGGCGTGGCCggcgcgcagagggagggcgctgggaggaggggctgctgctcgccgctcgcggctctgggggctcggctttgccgcgctcgctgcacttgggcgagagctg
> R16953 
cggacacggccggagcggtccggggatttttttttcctattttgattgactgtgcgggaaacacaaaaggtggagcctccagcccaaaaggggggaagagGGTGACAGCCCGCCCGGAACTCccgcccctcttcttggctctcattcgccgccgtgctctttgtcggctgtgctcattggtccaggcgcctgtccgtcggtctgccaggcggcgcgcttcct
> R14638 
ctgcttccctttcctacttcctggaaatccacaggatgctgcatttgctcagcagatttaacagcccacttatcactcatggaagatccctcctcctgctTGACTCCGCCCTCTCTccctctgcccgctttcaataagaggcagagacagcagccagaggaaccgagaggctgagactaacccagaaacatccaattctcaaactgaagctcgcac
> R00610 
tgggccctttttataccctggccccttctctcccactgttgaccccacctgtttctgtgtacatttatgcatggggccactgacgggcttgtgctaatggATAATTTAGAAGCTCCTCCCACACAtgctgggatcatgccccctggcttgtcatctttcccttcccaccgtcaccagtgttgtgagggttgtgcacagagtgtcagccagagataccacccaact
> R16954 
gtgaactgtgtgcacttagtcattcttgagtaaatacttggagcgaggaactcctgagtggtgtgggagggcggtgaggggcagctgaaagtcggccaaaGCTCTCGGAGGGGCTGGTCTAGGAAACatgattggcagctacgagagagctaggggctggacgtcgaggagagggagaaggctctcgggcggagagaggtcctgcccagctgttggcgaggagtttc
> R16659 
cgagccacctccctccctccctccgccatggatcccagcaactggagcagcttcatcttccaggtaacaactccctccccccgcccccacccccctgcccACACCCCCTCCTGCCCGCCCTCCCTCCCGTcccaccccccctccgcgcgcccggtgcgcgcgcagctgtccccctccctccctcgcgccctcccccgccctccccgaggcgccggctgggcgcgcgcgcg
> R04034 
gcgggcgtccgagcgccgggagccggggcttatatgggacggtcccctcccgcccctctggaggcccggggcgcgggggaggagagacccgccgggctgtCCCCGCCCCGCCCCACCccacccgcccgcccgcccgccggccgccgcagccgaccgcgcgccgattggcccgggctccgggtgacgtcacgggggactgtgggttcgcagcgaacaa
> R03118 
ctgcctctctgtctggccttttattctttactgccgaagttctggccccctgttctccatggtacttaaaagtcattggtcaaggctgacctgtgtccctCAGGGGTGGAGTCAGGtccggagagggtcagcagtgatggatggacactaagtttgtgataatgtgtgctggatcctgaggctcttttttgttggctcctcatctatctgcaacac
> R19551 
gccttcacgccggccctgaggctcgcccgcccggccggccccggctctcggcttgcaaagtccctctccccagtccaacccccggcccccacaggcctcgGCGCCCCGCCCCGCCCCAGGCCCCGCCCCAGAGAGTTctataaagttcctctttcccacctcgcactctcagtttcaccgctcgatcttgggacccaccgctgccctcagctccgagtccagggcgaggtaagggct
> R19632 
ggcgctgcgcgaccccacccggcggcaggacccgcgtccccgtctagtcacgttcattgggccacggagaccacctcgctcgccgcccgctgttggctttTCCCTCCCACACCCCCGCCAACCCCGGCCCCGGTTCCCGCCCCCACTTCcgcgtttccccgctgggccggaggagcctgggcccgaggtatccgggcaggaggtggcggcctcgccgccctggtcaggcctccgggagggagcaggcgc
> R02444 
ggaattctcaaccacaacctctgtatccggtagtggcagatggaaagagaaacggttagaaaagcgtggttcttgcgcaggaaagttggagcaaagaagaGTTCAGAAGTGGGCGGGTGTGtgtttaaaaaaaaaaaagggggtggaaaccccaccagccaagtctgcagaaaaaaaataaatgaagtctgcctatctccgggccagagcccctcccctcg
> R16956 
gtccctcacagcgtggggctcggcgctgcgccaggcccgggtgcggggcggagctaggctgggactggctgggggccgccccgcccggcgcctgggcctcCGCGCCGGCCCCCGGGGAGGAGTTATGATAATTTCCTTCTcattaaggcgctcgggtcccccggctatcgccaggacacactgttcgggcgcggctttccccgtccgcggagcggtcttgacactcgcggcggcagcatc
> R15637 
tctcagctgtggccctgggctccgttctgtgccacacccgtggctcctgcgtttccccctggcgcacgctctctagagcgggggccgccgcgaccccgccGAGCAGGAAGAGGCGGAGCGCGGGACGGCCGCGGgaaaaggcgcgcggaaggggtcctgccaccgcgccacttggcctgcctccgtcccgccgcgccacttggcctgcctccgtcccgccgcgccacttcgcct
> R19606 
gggactggacagctcctgctttgatcgccggagatctgcaaattctgcccatgtcggggctgcagagcactccgacgtgtcccatagtgtttccaaacttGGAAAGGGCGGGGGAGGGCGGGAGGAtgcggagggcggaggtatgcagacaacgagtcagagtttccccttgaaagcctcaaaagtgtccacgtcctcaaaaagaatggaaccaatttaagaagcc
> R15638 
gcggtcgaccagacggttcccaaagggcgcagtccttcccagccaccgcacctgcatccaggttcccgggtttcctaagactctcagctgtggccctgggCTCCGTTCTGTGCCACACCCGTGGCTCCtgcgtttccccctggcgcacgctctctagagcgggggccgccgcgaccccgccgagcaggaagaggcggagcgcgggacggccgcgggaaaaggcgcgcg
> R19634 
ttcattgggccacggagaccacctcgctcgccgcccgctgttggcttttccctcccacacccccgccaaccccggccccggttcccgcccccacttccgcGTTTCCCCGCTGGGCCGGAGGAGCCTGGGCCCGAGGTATCCGggcaggaggtggcggcctcgccgccctggtcaggcctccgggagggagcaggcgcgggagcgggaggaggaagtcgggaagagggaaggcgggggcgcgg
> R16958 
cgggggacccaggcctcgcaggtcttcggctgtcaacgaggcaccgcccactgactccgcgcttcgtccctcacagcgtggggctcggcgctgcgccaggCCCGGGTGCGGGGCGGAGCTAGGCTgggactggctgggggccgccccgcccggcgcctgggcctccgcgccggcccccggggaggagttatgataatttccttctcattaaggcgctcgggtccc
> R00560 
ttcatccctagccagccgccggcccctggcctcactggatactctaagactattggtcaagtttgccttgtcaaggctattggtcaaggcaaggctggccAACCCATGGGTGGAGTTTAGccagggaccgtttcagacagatatttgcattgagatagtgtggggaaggggcccccaagaggatactgctaattttttttatagcctttgccttgttccg
> R19715 
ggggcgagggcccttgcgtgtggcgctgcgcgaccccacccggcggcaggacccgcgtccccgtctagtcacgttcattgggccacggagaccacctcgcTCGCCGCCCGCTGTTGGCttttccctcccacacccccgccaaccccggccccggttcccgcccccacttccgcgtttccccgctgggccggaggagcctgggcccgaggtatccgggc
> R04897 
ggcagcgggggaggctgcgggtgcgcagggaggcaggcaggccgctcccggctgcaggaggagaagttgccaccctttcagctgttccggcctttataaaGGAGAAGGGAGAGTGCGAGAGGTGGGTGGAGACAGCCTTTCctcttctggcccggagtcagcgccaggaggggggggacgcgggagctgggggagggcttggggccagggcggggcgcttagggggtctctgagagccgag
> R10055 
gcctgctggaactcggccaggctcagctggctcggcgctgggcagccaggagcctgggccccggggagggcggtcccgggcggcgcggtgggccgagcgcGGGTCCCGCCTCCTTGAggcgggcccgggcggggcggttgtatatcagggccgcgctgagctgcgccagctgaggtgtgagcagctgccgaagtcagttccttgtggagccggagct
> R16959 
ggatcccttcccccagctctgccaatctcaggtgtgtttacggtggaggtgacagaaggaaggcgcgtcgggggacccaggcctcgcaggtcttcggctgTCAACGAGGCACCGCCCACTGACTCCGCGCttcgtccctcacagcgtggggctcggcgctgcgccaggcccgggtgcggggcggagctaggctgggactggctgggggccgccccgcccggcgcctgggc
> R14212 
gaaggaggagggggtttcgggaatataggggcagagggaggagaaagtgggtgttgaatgtggctggaccggagggatctccacctcctgggtcgggggcGGGGGAGGGCGGCGCTGGTcagctcctgcccttggcctccatcctgtcgtcaggggaactgtggctgtcgtttgtcccagcgagcggcaagtggggagcgcaagaaaaagtagtaattg
> R17014 
gggggcgtatgcgtgggggccggcggggagcgtgcgcggggacaggcaggggcggggcgctgggggcggtcgcgcgcgcggcggccgcgaggtcgccccgCCCACGCCTCcgggtgagggttgctgcgtcgggcctacgtcagccgcgggaaattcccctcccgccaggctgctcgcctctcggctgggccagcactcggctctccccgc
> R18684 
ttcctaggacccgggcgggaaccagctcgtggcccggccgtgggcgcgggccgtgccggaggcggcgcgctgaggccggaggcgggcagaggccgaggccGCGCCGGGCTCAGGTTCCACCCCCGGGAGCGCGGGGCGGAGCCAGGCCGGCGCCGAGGCTcagtgccctccccgctccgcggcgccggctgcgaagttgagcgaaaagtttgaggccggagggagcgaggccggggagtccgctccagcggggcgctcca
> R14213 
agggaaaagggaaggaggagggggtttcgggaatataggggcagagggaggagaaagtgggtgttgaatgtggctggaccggagggatctccacctcctgGGTCGGGGGCGGGGGAGGGCGGcgctggtcagctcctgcccttggcctccatcctgtcgtcaggggaactgtggctgtcgtttgtcccagcgagcggcaagtggggagcgcaagaaaaagta
> R02717 
ggttgcatttcccttccttgcttcttgatgggtgatcaatttttttgaaatacggacgtcccaaggccaatgagactggtgtcattccagaaaagggccaCTCTGTGGGCGGGTCggtgggagggtacctgaaggtggggtcaagggaggccccaaaacagtctacacagcaggagggatggctggggctcttgagctataagtggcacctcagg
> R00374 
aggctgggcctgcaagtccgcggggaccgggtccagaggggcagtgctgggaacgcccctctcggaaattaactcctcagggcacccgctcccctcccatGCGCCGCCCCACTCccgccggagactaggtcccgcgggggccaccgctgtccaccgcctccggcggccgctggccttgggtccccgctgctggttctcctccctcctcctcgca
> R03445 
accggaagctggggcggccccgggccgcgcgcgctgggcctgggaggcgaaactcagcttccttcgtttccgacttttccatccgcgtcctccacttcccCGTTCCGCCCTCCCCCATTGCCAACATTCTGGCTGAGTCACGGCGCCCCAGagcgcgccaggctgggggaaaggagcagaagggagggccctagcgacccgcgggatgtggtccgagtcacgtccgaggggggtggggagggatcgtgttc
> R13261 
gccgtgcgcttatagccgggatgacgccgcagttgggccggatcagctgacccgcgtgtttgcacccggaccggtcacgtgggcgcggccggcgtgcgcgGGGCGGGGCGGAgcggggcctggcctgggcggggcaacctcggcgcacgcgcacagcgcccgggcggggggcggggtggtggtgcgcctgccgcgcctacagttcccgccgc
> R14779 
ctgccacactgttgcatcagagaaggggccagtcacacaccaggctgcccatctcaagaatgccaaaaccttcatgaatgggccatcctgtgcctgcaatCACAGGGAGGTGGGGCCGACAGCCACGGGTCACGTAACTGAGgccaaacacaagaagctggcctggatcaatgagtcagggagagctctatatataacctcaggagatcagtgctcctcacattgccagcatcttctctcct
> R19583 
ccctctctccagcccccatctttcagtcgtcttgtcacagggaatgctaggaattcatgcctttgggacaagagtccttcaggtactagagaaataattaTCACCCCACCCCTGGGTACTACCAGCCTCTGGGtacagtcacttccctgggggatggggagtgtaccctctagggtctcattccctcagagcccccgatcctatttattccatcagtccatcagggctgcctg
> R20195 
tccaacttaagggggtcttaacaagtgagctggtgggtgttttaatagggcggcggagggagtgggggggtgagggaagtggagagggaggtgtggactgGGGAACCCTGAGGGGAGGGAACTGGGagcgcgggcgggcgggcgagcgggaggcggggagggggagagggagagagagaaattggccattcaaagccttctctgagctacaggccggttctaaact
> R19637 
gcctgggcccgaggtatccgggcaggaggtggcggcctcgccgccctggtcaggcctccgggagggagcaggcgcgggagcgggaggaggaagtcgggaaGAGGGAAGGCGGGGGCGCGGCCCGCCCGGCGCTCGAGTtacacccgcccagcccgcctcgagtgacagccccgcgcgcctcgctgggagcacccgggccgaggctctgattctggggggaggccgactccaccctggc
> R20196 
tgagctggtgggtgttttaatagggcggcggagggagtgggggggtgagggaagtggagagggaggtgtggactggggaaccctgaggggagggaactggGAGCGCGGGCGGGCGGGCGAGCGGgaggcggggagggggagagggagagagagaaattggccattcaaagccttctctgagctacaggccggttctaaactccaatgaattcaattaacttgat
> R17070 
gcgtcgaacggccacagcctttttccgaaagagactcacacagacacacccatcgctctacccggccctccggggctagcggctgagcggtgctggggctGGCAGACCCCGCCCCCACGCGGCCtctcggagccgggagccgatcgggccggggctggggtctggcggcccagcccccggggagcgtggggcgtggccagaaaccggcgctcgcggctgcggat
> R16236 
ttaggcggacaccaggcacgcaacttagtctcacacgccttggagagcaagcgagtcttgccattggataattccaccgtctttcttctgcaagtccctcCTTTCCCCCTCCCTCATTGGGCGGGGCAGCAgagaaggggcggggcctaggttgggcttgtggcgcgctgctccctcctccttacccccccctccctgtccggtccgggttcgcttgcctcgtcagcgtcc
