# Supplementary material for: Intergenic, gene terminal, and intragenic CpG islands in the human genome
Source: BMC Genomics. 2010 Jan 19;11:48. doi: 10.1186/1471-2164-11-48 (PMC2817693; doi:10.1186/1471-2164-11-48)
Supplement: Additional file 6 — Sp1. This folder contains the data used for Sp1 binding sites prediction and detailed description of the procedure. [file 1471-2164-11-48-S6.ZIP › SP1/StatSign_final.xls]

## Sheet: Data
		Initial data											Overall sum
	Stat. significance	5' CGI	3' CGI	Best 3' CGI	Intragenic CGI	Best Intragenic CGI	Best Intergenic CGI	Best 5' CGI	Unmethylated parts	Intergenic CGI	Control set		5' CGI	3' CGI	Best 3' CGI	Intragenic CGI	Best Intragenic CGI	Best Intergenic CGI	Best 5' CGI	Unmethylated parts	Intergenic CGI	Control set
	> 9.8	0.0640061	0.0287611	0.190476	0.0184168	0.129032	0.110465	0.105365	0.0142679	0.0325643	0		0.0640061	0.0287611	0.190476	0.0184168	0.129032	0.110465	0.105365	0.0142679	0.0325643	0
	9.6	0.0026138	0.00331858	0	0.000323102	0	0	0.00388802	0.000891742	0.00073014	0		0.0666199	0.0320796	0.190476	0.0187399	0.129032	0.110465	0.109253	0.0151596	0.0332944	0
	9.4	0.00337881	0	0	0.00129241	0	0.00581395	0.00602644	0.000891742	0.00321262	0		0.0699987	0.0320796	0.190476	0.0200323	0.129032	0.116279	0.11528	0.0160514	0.036507	0
	9.2	0.00344256	0.00165929	0	0.00161551	0	0.00872093	0.00505443	0.000535045	0.00131425	0		0.0734413	0.0337389	0.190476	0.0216478	0.129032	0.125	0.120334	0.0165864	0.0378213	0
	9	0.00369756	0.00110619	0	0.000323102	0	0.00581395	0.00447123	0.00214018	0.00160631	0		0.0771388	0.0348451	0.190476	0.0219709	0.129032	0.130814	0.124806	0.0187266	0.0394276	0
	8.8	0.00350631	0.00387168	0	0.00129241	0.0322581	0.00290698	0.00583204	0.00196183	0.00146028	0		0.0806452	0.0387168	0.190476	0.0232633	0.16129	0.133721	0.130638	0.0206884	0.0408879	0
	8.6	0.00376132	0.00442478	0	0.00161551	0	0.00581395	0.00505443	0.00231853	0.00219042	0		0.0844065	0.0431416	0.190476	0.0248788	0.16129	0.139535	0.135692	0.023007	0.0430783	0
	8.4	0.00433508	0.00221239	0	0.000969305	0	0.00872093	0.00602644	0.00178348	0.00204439	0		0.0887416	0.045354	0.190476	0.0258481	0.16129	0.148256	0.141719	0.0247904	0.0451227	0
	8.2	0.00503634	0.00276549	0	0.00129241	0	0.00581395	0.00583204	0.00231853	0.00204439	0		0.0937779	0.0481195	0.190476	0.0271405	0.16129	0.15407	0.147551	0.027109	0.0471671	0
	8	0.0056101	0.00110619	0	0.00193861	0.0322581	0.00872093	0.00894246	0.00160514	0.00233645	0		0.099388	0.0492257	0.190476	0.0290792	0.193548	0.162791	0.156493	0.0287141	0.0495035	0
	7.8	0.00490884	0.00165929	0.047619	0.000969305	0	0.0145349	0.00660964	0.00267523	0.00306659	0		0.104297	0.050885	0.238095	0.0300485	0.193548	0.177326	0.163103	0.0313893	0.0525701	0
	7.6	0.00497259	0.00331858	0	0.00193861	0.0322581	0.00872093	0.00758165	0.00178348	0.00335864	0.000180505		0.109269	0.0542035	0.238095	0.0319871	0.225806	0.186047	0.170684	0.0331728	0.0559287	0.000180505
	7.4	0.00554635	0.00331858	0.0952381	0.00290792	0	0.0116279	0.00913686	0.00214018	0.00335864	0		0.114816	0.0575221	0.333333	0.034895	0.225806	0.197674	0.179821	0.035313	0.0592874	0.000180505
	7.2	0.00497259	0.00165929	0	0.00193861	0	0.00581395	0.00660964	0.00267523	0.00306659	0		0.119788	0.0591814	0.333333	0.0368336	0.225806	0.203488	0.186431	0.0379882	0.062354	0.000180505
	7	0.00682137	0.00387168	0	0.00193861	0	0.0116279	0.0110809	0.00231853	0.0026285	0.000541516		0.12661	0.0630531	0.333333	0.0387722	0.225806	0.215116	0.197512	0.0403068	0.0649825	0.000722022
	6.8	0.00592885	0.00165929	0	0.00193861	0	0.00581395	0.00952566	0.00267523	0.00496495	0.000180505		0.132539	0.0647124	0.333333	0.0407108	0.225806	0.22093	0.207037	0.042982	0.0699474	0.000902527
	6.6	0.0054826	0.00221239	0	0.00290792	0	0.00872093	0.00777605	0.00356697	0.00321262	0.000180505		0.138021	0.0669248	0.333333	0.0436187	0.225806	0.229651	0.214813	0.046549	0.07316	0.00108303
	6.4	0.00777764	0.00165929	0	0.00193861	0	0.0116279	0.00972006	0.00517211	0.00540304	0		0.145799	0.0685841	0.333333	0.0455574	0.225806	0.241279	0.224533	0.0517211	0.0785631	0.00108303
	6.2	0.00911641	0.00165929	0	0.00226171	0	0.00290698	0.0124417	0.0062422	0.00554907	0.000361011		0.154915	0.0702434	0.333333	0.0478191	0.225806	0.244186	0.236975	0.0579633	0.0841121	0.00144404
	6	0.00854265	0.00497788	0	0.00290792	0.0322581	0.00581395	0.0108865	0.00338862	0.00554907	0.000361011		0.163458	0.0752212	0.333333	0.050727	0.258065	0.25	0.247862	0.0613519	0.0896612	0.00180505
	5.8	0.00918016	0.00442478	0	0.00290792	0	0.0261628	0.0126361	0.00517211	0.00686332	0		0.172638	0.079646	0.333333	0.0536349	0.258065	0.276163	0.260498	0.066524	0.0965245	0.00180505
	5.6	0.0102002	0.00110619	0	0.00258481	0	0.00581395	0.0126361	0.00499376	0.00540304	0		0.182838	0.0807522	0.333333	0.0562197	0.258065	0.281977	0.273134	0.0715177	0.101928	0.00180505
	5.4	0.00969017	0.00497788	0	0.00129241	0	0.00872093	0.0130249	0.00535045	0.00408879	0.000180505		0.192528	0.0857301	0.333333	0.0575121	0.258065	0.290698	0.286159	0.0768682	0.106016	0.00198556
	5.2	0.00918016	0.00608407	0	0.00290792	0	0.0203488	0.00972006	0.00535045	0.00934579	0.000722022		0.201709	0.0918142	0.333333	0.06042	0.258065	0.311047	0.295879	0.0822187	0.115362	0.00270758
	5	0.0119215	0.00497788	0.047619	0.00420032	0	0.00872093	0.0147745	0.00659889	0.00525701	0.000180505		0.21363	0.096792	0.380952	0.0646204	0.258065	0.319767	0.310653	0.0888175	0.120619	0.00288809
	4.8	0.011794	0.00497788	0	0.00355412	0	0.0203488	0.0165241	0.00766899	0.00759346	0.000541516		0.225424	0.10177	0.380952	0.0681745	0.258065	0.340116	0.327177	0.0964865	0.128213	0.0034296
	4.6	0.0126865	0.00884956	0	0.00323102	0.0322581	0.0261628	0.0159409	0.00802568	0.00992991	0.00108303		0.23811	0.110619	0.380952	0.0714055	0.290323	0.366279	0.343118	0.104512	0.138143	0.00451264
	4.4	0.012814	0.00442478	0	0.00420032	0	0.0261628	0.0157465	0.00731229	0.00788551	0.000722022		0.250924	0.115044	0.380952	0.0756058	0.290323	0.392442	0.358865	0.111825	0.146028	0.00523466
	4.2	0.0145353	0.00774336	0	0.00420032	0	0.0232558	0.0159409	0.0062422	0.0110981	0.00162455		0.26546	0.122788	0.380952	0.0798061	0.290323	0.415698	0.374806	0.118067	0.157126	0.00685921
	4	0.013834	0.0105088	0.0952381	0.00516963	0	0.0261628	0.0174961	0.0110576	0.0112442	0.00108303		0.279294	0.133296	0.47619	0.0849758	0.290323	0.44186	0.392302	0.129124	0.16837	0.00794224
	3.8	0.0156828	0.00940265	0	0.00840065	0	0.0377907	0.0176905	0.0128411	0.0115362	0.00198556		0.294976	0.142699	0.47619	0.0933764	0.290323	0.479651	0.409992	0.141965	0.179907	0.0099278
	3.6	0.0160653	0.0138274	0	0.00807754	0.0322581	0.0203488	0.0192457	0.00820403	0.0112442	0.00379061		0.311042	0.156527	0.47619	0.101454	0.322581	0.5	0.429238	0.150169	0.191151	0.0137184
	3.4	0.0202091	0.0110619	0.047619	0.0100162	0.0322581	0.00581395	0.0221617	0.0156947	0.0100759	0.00306859		0.331251	0.167588	0.52381	0.11147	0.354839	0.505814	0.4514	0.165864	0.201227	0.016787
	3.2	0.0182966	0.0105088	0	0.00807754	0.0645161	0.0174419	0.0209953	0.0119493	0.0127044	0.00451264		0.349547	0.178097	0.52381	0.119548	0.419355	0.523256	0.472395	0.177813	0.213931	0.0212996
	3	0.0216116	0.0193584	0	0.0116317	0	0.0436047	0.0229393	0.0169431	0.0160631	0.00487365		0.371159	0.197456	0.52381	0.131179	0.419355	0.56686	0.495334	0.194757	0.229994	0.0261733
	2.8	0.0228867	0.0138274	0.0952381	0.0151858	0.0322581	0.0377907	0.024689	0.0142679	0.0198598	0.00487365		0.394046	0.211283	0.619048	0.146365	0.451613	0.604651	0.520023	0.209024	0.249854	0.0310469
	2.6	0.0237154	0.0160398	0	0.0164782	0.0967742	0.0261628	0.0287714	0.0149813	0.021028	0.0117329		0.417761	0.227323	0.619048	0.162843	0.548387	0.630814	0.548795	0.224006	0.270882	0.0427798
	2.4	0.027413	0.0215708	0.047619	0.0151858	0	0.0232558	0.030521	0.0196183	0.0201519	0.0110108		0.445174	0.248894	0.666667	0.178029	0.548387	0.65407	0.579316	0.243624	0.291034	0.0537906
	2.2	0.0273492	0.0215708	0	0.0180937	0.0322581	0.0319767	0.0291602	0.0210451	0.0227804	0.0129964		0.472523	0.270465	0.666667	0.196123	0.580645	0.686047	0.608476	0.264669	0.313814	0.066787
	2	0.0262017	0.0293142	0	0.0193861	0.0322581	0.0319767	0.027605	0.0242554	0.0239486	0.0176895		0.498725	0.299779	0.666667	0.215509	0.612903	0.718023	0.636081	0.288925	0.337763	0.0844765
	1.8	0.0314931	0.0259956	0	0.019063	0.0322581	0.0290698	0.0320762	0.0272873	0.0271612	0.0212996		0.530218	0.325774	0.666667	0.234572	0.645161	0.747093	0.668157	0.316212	0.364924	0.105776
	1.6	0.0314931	0.0265487	0	0.028433	0	0.0348837	0.033437	0.0274657	0.0300818	0.0272563		0.561711	0.352323	0.666667	0.263005	0.645161	0.781977	0.701594	0.343678	0.395006	0.133032
	1.4	0.0338518	0.028208	0.047619	0.0274637	0.0322581	0.0232558	0.0332426	0.0247904	0.0325643	0.032852		0.595563	0.380531	0.714286	0.290468	0.677419	0.805233	0.734837	0.368468	0.42757	0.165884
	1.2	0.0328318	0.0298673	0	0.028433	0.0322581	0.0319767	0.0311042	0.0301409	0.0395736	0.0386282		0.628395	0.410398	0.714286	0.318901	0.709677	0.837209	0.765941	0.398609	0.467144	0.204513
	1	0.040992	0.0348451	0	0.0387722	0	0.0261628	0.0357698	0.0292492	0.0435164	0.0539711		0.669387	0.445243	0.714286	0.357674	0.709677	0.863372	0.801711	0.427858	0.51066	0.258484
	0.8	0.044052	0.0542035	0.047619	0.0497577	0.0322581	0.0290698	0.0349922	0.0283574	0.0515479	0.0718412		0.713439	0.499447	0.761905	0.407431	0.741935	0.892442	0.836703	0.456215	0.562208	0.330325
	0.6	0.0518934	0.0647124	0.047619	0.0726979	0	0.0232558	0.0375194	0.0228286	0.0617699	0.0954874		0.765332	0.564159	0.809524	0.480129	0.741935	0.915698	0.874222	0.479044	0.623978	0.425812
	0.4	0.0492159	0.0730088	0.047619	0.0642973	0.0322581	0.0377907	0.0402411	0.0172998	0.0608937	0.123646		0.814548	0.637168	0.857143	0.544426	0.774194	0.953488	0.914463	0.496344	0.684871	0.549458
	0.2	0.044052	0.0613938	0.047619	0.0520194	0.0967742	0.0261628	0.0349922	0.0115927	0.057097	0.162996		0.8586	0.698562	0.904762	0.596446	0.870968	0.979651	0.949456	0.507937	0.741968	0.712455
	0	0.1414	0.301438	0.0952381	0.403554	0.129032	0.0203488	0.0505443	0.492063	0.258032	0.287545		1	1	1	1	1	1	1	1	1	1
